# Supplementary material for: Maize nodal root growth maintenance during water deficit: metabolic acclimation and the role of increased solute deposition in osmotic adjustment
Source: Front Plant Sci. 2025 Jun 9;16:1566453. doi: 10.3389/fpls.2025.1566453 (PMC12183189; doi:10.3389/fpls.2025.1566453)
Supplement: Supplementary file 1 [file DataSheet1.xlsx]

## Sheet: Explanation
	OrigScale		Values are normalized in terms of raw area counts.
			For a single day run, this is equivalent to the raw data.
	ScaledImpData		Each biochemical in OrigScale is rescaled to set the median equal to 1.
			Then, missing values are imputed with the minimum.
	Pathway Heat Map		This is the heat map associated with the statistical analysis of the data.
			Indicates ratios, p- and q-values for each comparison.
			0.55	Green: indicates significant difference (p≤0.05) between the groups shown, metabolite ratio of < 1.00
			0.76	Light Green: narrowly missed statistical cutoff for significance 0.05<p<0.10, metabolite ratio of < 1.00
			1.71	Red: indicates significant difference (p≤0.05) between the groups shown; metabolite ratio of ≥ 1.00
			1.32	Light Red: narrowly missed statistical cutoff for significance 0.05<p<0.10, metabolite ratio of ≥ 1.00
			1.2	Non-colored text and cell: mean values are not significantly different for that comparison
		“biochemical name*” Indicates a compound that has not been confirmed based on a standard, but we are confident in its identity.
		“biochemical name**” Indicates a compound for which a standard is not available, but we are reasonably confident in its identity or the information provided.
		“biochemical name (#) or biochemical name [#]” indicates a compound that is a structural isomer of another compound in the Metabolon spectral library; for example, a steroid that may be sulfated at one of several positions that are indistinguishable by the mass spectrometry data or a diacylglycerol for which more than one stereospecific molecule exists.
	Box Plots - Alpha		Box plots are provided for each biochemical detected, sorted alphabetically by biochemical name.
	Box Plots - Pathway		Box plots are provided for each biochemical detected, sorted by biochemical pathway.

## Sheet: Orig Scale Data ROOT
																CLIENT_IDENTIFIER	WW_A1	WW_A2	WW_A3	WW_B1	WW_B2	WW_B3	WW_C1	WW_C2	WW_C3	WD_A1	WD_A2	WD_A3	WD_B1	WD_B2	WD_B3	WD_C1	WD_C2	WD_C3
																GROUP	WW A	WW A	WW A	WW B	WW B	WW B	WW C	WW C	WW C	WD A	WD A	WD A	WD B	WD B	WD B	WD C	WD C	WD C
																REGION	0_3.5 mm	0_3.5 mm	0_3.5 mm	3.5_6.5 mm	3.5_6.5 mm	3.5_6.5 mm	6.5_10 mm	6.5_10 mm	6.5_10 mm	0_3.5 mm	0_3.5 mm	0_3.5 mm	3.5_6.5 mm	3.5_6.5 mm	3.5_6.5 mm	6.5_10 mm	6.5_10 mm	6.5_10 mm
																REGION CODE	A	A	A	B	B	B	C	C	C	A	A	A	B	B	B	C	C	C
																GROUP_NAME	Well_watered Region A 0_3.5 mm	Well_watered Region A 0_3.5 mm	Well_watered Region A 0_3.5 mm	Well_watered Region B 3.5_6.5 mm	Well_watered Region B 3.5_6.5 mm	Well_watered Region B 3.5_6.5 mm	Well_watered Region C 6.5_10 mm	Well_watered Region C 6.5_10 mm	Well_watered Region C 6.5_10 mm	Water deficit Region A 0_3.5 mm	Water deficit Region A 0_3.5 mm	Water deficit Region A 0_3.5 mm	Water deficit Region B 3.5_6.5 mm	Water deficit Region B 3.5_6.5 mm	Water deficit Region B 3.5_6.5 mm	Water deficit Region C 6.5_10 mm	Water deficit Region C 6.5_10 mm	Water deficit Region C 6.5_10 mm
																GROUP_NUMBER	1	1	1	2	2	2	3	3	3	4	4	4	5	5	5	6	6	6
																SAMPLE_AMOUNT_MG	30.57	30.83	31.03	16.34	15.28	13.8	15.82	16.38	14.01	63.56	49.91	57.2	33.63	27.15	33.65	37.92	30.39	39.1
																SAMPLE_NUMBER	1	2	3	5	6	7	9	10	11	13	14	15	17	18	19	21	22	23
																TREATMENT	Well watered	Well watered	Well watered	Well watered	Well watered	Well watered	Well watered	Well watered	Well watered	Water Deficit	Water Deficit	Water Deficit	Water Deficit	Water Deficit	Water Deficit	Water Deficit	Water Deficit	Water Deficit
PATHWAY ORDER	ALPHA	COMP ID	PLATFORM	RI	QUANT ION M/Z	CHEM ID	CAS	SMILES	PUBCHEM	CHEM SPIDER	KEGG	HMDB	PLANT CYC	SUPER PATHWAY	SUB PATHWAY	BIOCHEMICAL	UNMO-01275	UNMO-01276	UNMO-01277	UNMO-01278	UNMO-01279	UNMO-01280	UNMO-01281	UNMO-01282	UNMO-01283	UNMO-01284	UNMO-01285	UNMO-01286	UNMO-01287	UNMO-01288	UNMO-01289	UNMO-01290	UNMO-01291	UNMO-01292
241	306	53	LC/MS Pos Early	1291	147.076	563	56-85-9	OC([C@@H](N)CCC(N)=O)=O	5961	5746	C00064	HMDB00641	GLN	Amino acid	Glutamate family (alpha-ketoglutarate derived)	glutamine	6026884608	7314877440	6923840000	9739036672	11249446912	11595892736	7725275648	9682863104	9430286336	9790046208	10556461056	8585974784	15909032960	13042504704	11691498496	14790995968	12927424512	11391150080
43	547	54	LC/MS Pos Early	2986	205.097	565	73-22-3	O=C(O)[C@@H](N)CC1=CNC2=C1C=CC=C2	6305	6066	C00078	HMDB00929	TRP	Amino acid	Aromatic amino acid metabolism (PEP derived)	tryptophan	60524684	72202384	66260364	181153168	184685968	196579984	185359840	176518896	189032688	69706368	61754316	81695216	206169968	174842272	193238704	194699024	179999360	198429408
1623	207	55	LC/MS Pos Early	1905	90.055	244	56-41-7;107-95-9	NCCC(O)=O	239	234	C00099	HMDB00056	B-ALANINE	Nucleotide	Pyrimidine metabolism	beta-alanine	32692326	46851564	48684624	167701040	206666384	221689024	215862992	246376752	245957648	111692424	113298040	117780768	367021664	325533376	307632352	428062720	377769760	374711616
14	239	56	LC/MS Pos Early	2000	241.031	279	56-89-3	NC(C(O)=O)CSSCC(N)C(O)=O	67678	575	C00491	HMDB00192	CYSTINE	Amino acid	Serine family (phosphoglycerate derived)	cystine				1386656	1038949	3076980	191470	373832	1564659				12170305	21637574	14674489	7.63307e+06	25737424	13713807
239	304	57	LC/MS Pos Early	1500	148.06	561	56-86-0	O=C(O)[C@@H](N)CCC(O)=O	611	591	C00025	HMDB00148	GLT	Amino acid	Glutamate family (alpha-ketoglutarate derived)	glutamate	6126762496	6943855616	6593921536	4653803008	4746644992	5134815232	3634761984	3848268800	3743090176	6713138688	7084924416	6684648448	6358620160	6067236864	5602857984	5302335488	5130233856	4812331008
1	319	58	LC/MS Pos Early	1375	76.0393	340	56-40-6	NCC(O)=O	750	730	C00037	HMDB00123	GLY	Amino acid	Serine family (phosphoglycerate derived)	glycine	79429360	94087296	99230480	245739664	329020992	303343520	342295264	416889888	365871328	137480512	127498392	136397424	400530848	313296576	353032640	402117824	353003040	388140960
245	334	59	LC/MS Neg	755.9	154.062	355	5934-29-2	NC(C(O)=O)CC1=CN=CN1	6274	752	C00135	HMDB00177	HIS	Amino acid	Glutamate family (alpha-ketoglutarate derived)	histidine	43165628	49229908	41811100	80689816	95537152	85510008	75677944	90191824	83234920	81597912	81901184	74086504	135933344	130981776	112501976	138383920	131751288	105514408
339	360	60	LC/MS Pos Early	2864	132.102	397	61-90-5	NC(C(O)O)CC(C)C	6106	5880	C00123	HMDB00687		Amino acid	Branched Chain Amino Acids (pyruvate derived)	leucine	592159232	926218112	854923840	2384700416	3053304576	3009314560	2421730048	3219127296	3141840384	556566336	487456064	605963392	2084389888	1795051136	1768019840	2287964928	2189489920	1900931072
67	468	64	LC/MS Pos Early	2878	166.086	460	63-91-2	NC(C(O)=O)CC1=CC=CC=C1	6140	5910	C00079	HMDB00159	PHE	Amino acid	Aromatic amino acid metabolism (PEP derived)	phenylalanine	732681856	829663616	717389888	1367859968	1454036992	1420993536	1153336064	1274852352	1273738240	407595264	491179200	585550208	1004359296	929358976	1137070208	904775296	925667072	965770304
865	308	396	LC/MS Polar	2900	131.035	339	110-94-1	OC(CCCC(O)=O)=O	743	3618533	C00489	HMDB00661	GLUTARATE	Lipids	Fatty acid, Dicarboxylate	glutarate (C5-DC)	6908546	8026164	7.4336e+06	6541176	7381117	7403172	5.75153e+06	6.0349e+06	6.16136e+06	16146607	16928056	21136084	15652761	17409412	17918008	13926437	15034465	17480220
138	203	443	LC/MS Pos Early	1165	134.045	234	56-84-8	NC(C(O)=O)CC(O)=O	5960	5745	C00049	HMDB00191	L-ASPARTATE	Amino acid	Aspartate family (OAA derived)	aspartate	2232301824	2823576576	2446915584	1012753024	1116157696	1130599680	708589824	795095808	800866432	2321040896	2361326080	2272020480	878446272	967055360	824809024	651450048	736138624	659595072
378	515	485	LC/MS Pos Early	3355	146.165	50	124-20-9	NCCCCNCCCN	1102	1071	C00315	HMDB01257	SPERMIDINE	Amino acid	Amines and polyamines	spermidine	211401	233850	215229	166341	117783	185980	179050	100356	174925	248083	187698	226967			73437		58584	141709
148	202	512	LC/MS Pos Early	1225	133.061	917	70-47-3	NC(C[C@H](N)C(O)=O)=O	6267	6031	C00152	HMDB00168	ASN	Amino acid	Aspartate family (OAA derived)	asparagine	4852639744	6165765632	5465272832	10482466816	12041186304	11059659776	12483085312	13488203776	12190518272	9388670976	8443233792	8619418624	18058123264	14362891264	15435161600	18497851392	15637350400	16059687936
1601	240	514	LC/MS Pos Early	2124	244.093	827	65-46-3	OC[C@@H]1[C@H]([C@H]([C@H](N2C(N=C(C=C2)N)=O)O1)O)O	6175	5940	C00475	HMDB00089	CYTIDINE	Nucleotide	Pyrimidine metabolism	cytidine	161458384	166943104	166533680	158769520	161731776	151056976	210492800	169503248	146500880	152772032	149323712	133143136	81022576	84405784	64895740	76749064	87431400	65920404
439	359	527	LC/MS Polar	1468.8	89.0244	482	79-33-4	CC(O)C(O)=O	612	592	C00186	HMDB00190	L-LACTATE	Carbohydrate	Glycolysis	lactate	90426904	45629444	78451440	105764624	65706180	111545760	99153816	67565112	103194008	41322344	33324374	64200536	67718448	49370216	86277720	56305584	40098952	90796400
456	192	528	LC/MS Polar	2700	145.014	93	305-72-6;328-50-7;22202-68-2	O=C(C(O)=O)CCC(O)=O	51	50	C00026	HMDB00208	2-ketoglutarate	Carbohydrate	TCA cycle	alpha-ketoglutarate	2154186	2733268	2998434	2264377	1998741	1959456	1787980	1643033	1610732	7.61811e+06	10314726	4804350	2117769	2654043	1940609	1907449	2280586	1713409
2331	141	531	LC/MS Polar	2850	161.046	112	503-49-1	CC(CC(O)=O)(CC(O)=O)O	1662	4573695	C03761	HMDB00355		Secondary metabolism	Terpenoids	3-hydroxy-3-methylglutarate	31369108	28871008	25845540	40424272	43830892	33239498	47973960	44865704	35261320	13120397	13869742	10049027	11869709	11794988	8607442	14728919	13388798	10801518
1588	104	533	LC/MS Pos Early	975	308.064	298	1032-65-1	NC1=NC(N(C2CC(C(O2)COP(O)(O)=O)O)C=C1)=O	13945	5414501	C00239	HMDB01202	DCM	Nucleotide	Pyrimidine metabolism	dCMP	15025086	17422994	17552008	9521450	13525841	14849508	742700	3596111	8047653	15131118	17226260	16887588	7928538	8275680	6814963	5548167	7201581	5251393
736	143	542	LC/MS Polar	1480	103.04	254	625-72-9	CC(O)CC(O)=O	441	428	C01089	HMDB00357	Hydroxy-Butyrates	Lipids	Fatty acid, hydroxy	3-hydroxybutyrate (BHBA)	420553	301841	490764	508346	491267	497454	520186	488067	368573	522607	500483	449539	422873	458482	409643	376761	440895	342301
1534	180	554	LC/MS Pos Early	2221	136.062	880	73-24-5	NC1=NC=NC2=C1N=CN2	190	185	C00147	HMDB00034	ADENINE	Nucleotide	Purine metabolism	adenine	124174616	119753176	113583600	56957420	29461358	34760640	42643864	57115352	27148260	96789944	95875576	85345152	22510116	17615684	17910508	21966076	25606684	22900128
1535	181	555	LC/MS Pos Early	2169	268.104	798	58-61-7	NC1=NC=NC2=C1N=CN2[C@@]3([H])[C@@](O)([H])[C@@](O)([H])[C@](CO)([H])O3	60961	54923	C00212	HMDB00050	ADENOSINE	Nucleotide	Purine metabolism	adenosine	1176344064	1143656576	1132198656	1194948864	1099335552	841820672	1181250816	1180228736	1054936192	891938496	933514560	871062848	550073472	530048128	469941056	635499328	576189952	588310016
470	498	561	LC/MS Polar	4193	229.012	19	18265-46-8;108321-05-7	O[C@@H]1O[C@H](COP(O)(O)=O)[C@@H](O)[C@H]1O		394672	C00117	HMDB01548	RIBOSE-5P	Carbohydrate	Calvin cycle and pentose phosphate	ribose 5-phosphate	3.45006e+06	3059343	2132485	583874	409151	338215	250724	208493	245445	1010150	983647	1106792	209830	246212	239554	118056	145207
76	472	566	LC/MS Neg	2515	163.04	241	156-06-9	O=C(C(O)=O)CC1=CC=CC=C1	997	972	C00166	HMDB00205	PHENYL-PYRUVATE	Amino acid	Aromatic amino acid metabolism (PEP derived)	phenylpyruvate	305079	325854	288891	555066	563097	655340	249410	420825	434387	160331	360176	369202	196135	310992	231937	112052	223021	180022
1605	244	573	LC/MS Pos Early	2060	112.05	881	71-30-7	NC1=NC(NC=C1)=O	597	577	C00380	HMDB00630	CYTOSINE	Nucleotide	Pyrimidine metabolism	cytosine	755458	885316	889809	785004	844384	836748	839013	871033	847088	824964	742154	640677	672745	533261	370509	713253	513068	581935
488	195	575	LC/MS Polar	1804.5	195.051	828	28697-53-2	O[C@@H]1CO[C@@H](O)[C@@H](O)[C@@H]1O	66308	59687	C00216	HMDB00646	D-ARABINOSE	Carbohydrate	Amino sugar and nucleotide sugar	arabinose		169257		1021203	790113	987160	2741842	2417690	1851166	1176020			808971	1405859	1500967			1863685
567	274	577	LC/MS Polar	2065	179.056	878	57-48-7	OC[C@@]1(O)O[C@H](CO)[C@@H](O)[C@@H]1O	5984	5764	C00095	HMDB00660	Fructose	Carbohydrate	Sucrose, glucose,fructose metabolism	fructose	1894436096	1699826688	1710481792	2617929728	1995497088	2340678912	1572497920	1347744000	1579930112	2564577024	2732809728	3123804672	3859037952	4460014592	4456146432	3002866688	3776204288	3586657280
497	300	580	LC/MS Polar	4521.5	258.038	290	3616-42-0	NC1C(OC(C(C1O)O)COP(O)(O)=O)O	439217	8013767	C00352	HMDB01254	N-ACETYL-D-GLUCOSAMINE-6-P	Carbohydrate	Amino sugar and nucleotide sugar	glucosamine-6-phosphate	20694736	17715728	18428664	6071785	5.29757e+06	5916568	4214705	2629804	3418623	6120878	6569483	9423822	2671725	3236113	3817407	1387304	1861987	2086407
606	492	586	LC/MS Neg	978	503.162	879	17629-30-0	[H][C@@](OC(CO)([H])[C@]([H])(O)[C@@]([H])1O)(OCC(O[C@]([H])(O[C@]2(C([C@]([H])(O)[C@@](O2)(CO)[H])(O)[H])CO)[C@@]([H])3O)([H])[C@](O)([H])[C@@]3([H])O)[C@@]1([H])O	10542	388379	C00492	HMDB03213	CPD-1099	Carbohydrate	Sucrose, glucose,fructose metabolism	raffinose	233638	250888	329324	103260		60494				5542396	6387359	7789882	2387716	2564910	2677588	1272643	1360150	1.50595e+06
638	299	587	LC/MS Polar	2922	195.051	338	527-07-1	OC([C@H](O)[C@@H](O)[C@H](O)[C@H](O)CO)=O	10690	10240	C00257	HMDB00625	GLUCONATE	Carbohydrate	Sucrose, glucose,fructose metabolism	gluconate	180932800	192555696	167765296	96892184	100830072	106227624	76423336	100045712	84678048	160219808	125213616	138606656	60791032	46934756	52552560	63585144	49355236	53366856
20	339	590	LC/MS Pos Early	724	110.027	358	300-84-5	NCCS(O)=O	107812	96959	C00519	HMDB00965		Amino acid	Serine family (phosphoglycerate derived)	hypotaurine	998766	1486135	2130551	1535592	1965226	2874713	1074720	1862195	2301846	6219520	5778664	5969738	10868558	8293963	8205326	8533288	6607703	6709989
1438	431	594	LC/MS Pos Early	1942	123.055	432	98-92-0	NC(C1=CN=CC=C1)=O	936	911	C00153	HMDB01406	NIACINAMIDE	Cofactors, Prosthetic Groups, Electron Carriers	Nicotinate and nicotinamide metabolism	nicotinamide	5002912	5517159	6264253	5841347	6396604	5989962	7100444	6203458	4991111	3.47359e+06	3756423	4946979	3.74473e+06	4143221	5255098	4524378	3401580	4724190
1608	251	601	LC/MS Polar	1910	157.025	923	155-54-4	O=C(C(NC1=O)CC(N1)=O)O	648	628	C00337	HMDB03349	DI-H-OROTATE	Nucleotide	Pyrimidine metabolism	dihydroorotate	1522732	1454820	1552953	1011004	1367257	1158506	1122299	1220033	918480	1593392	1278439	1.46383e+06	2189568	2143606	1321135	2184362	2299938	1513199
1617	556	605	LC/MS Polar	1089.7	111.02	825	66-22-8	O=C(NC=C1)NC1=O	1174	1141	C00106	HMDB00300	URACIL	Nucleotide	Pyrimidine metabolism	uracil	4496573	4569409	4464273	4130015	4720176	4893479	3175264	3764818	4173216	5548980	5264096	4666838	4857071	4501813	4313086	3992647	3966529	3565141
1618	558	606	LC/MS Neg	1457.6	243.062	535	58-96-8	OC1C(N(C=CC2=O)C(N2)=O)OC(CO)C1O	6029	5807	C00299	HMDB00296	URIDINE	Nucleotide	Pyrimidine metabolism	uridine	148456592	126381864	127668072	132380672	106803800	80595008	111898960	103878768	67422840	116739632	102916512	103589136	54086180	52656804	42231216	46259804	48339448	42812404
272	542	607	LC/MS Pos Early	2285	139.05	537	104-98-3	O=C(O)/C=C/C1=CNC=N1	736715	643824	C00785	HMDB00301		Amino acid	Glutamate family (alpha-ketoglutarate derived)	trans-urocanate	51695696	33788576	48541128	68550560	49506820	64581592	55441668	53721344	60564908	49168428	27737740	32156836	112217344	59921380	76763992	91336256	49397620	74622840
1510	487	608	LC/MS Pos Early	2442	170.081	936	58-56-0	OC1=C(C)N=CC(CO)=C1CO	1054	1025	C00314	HMDB02075	PYRIDOXINE	Cofactors, Prosthetic Groups, Electron Carriers	Vitamin B metabolism (B6 or B12)	pyridoxine (Vitamin B6)	1227297	893869	1350692	1737545	2.01897e+06	3020097	1.81341e+06	1680483	1682908	1.94303e+06	2039193	1342392	2613863	1572050	2336264	1753550	1850199	1956790
715	364	1105	LC/MS Neg	5535	279.233	180	60-33-3	OC(CCCCCCC/C=C\C/C=C\CCCCC)=O	5280450	4444105	C01595	HMDB00673	LINOLEIC_ACID	Lipids	Free fatty acid	linoleate (18:2n6)	20421492	37925492	12800605	8718470	8200002	8915864	6369570	9128981	7516263	17422260	6275911	23787496	4197718	4513500	6136331	3875677	3503143	3622690
1546	189	1107	LC/MS Polar	1672	157.037	1002	97-59-6	O=C(N1)C(NC(N)=O)NC1=O	204	199	C02350	HMDB00462	ALLANTOIN	Nucleotide	Purine metabolism	allantoin	28108294	32687142	32579704	103938312	127600120	114464240	118482280	146812432	132932480	35902384	33371092	36566160	111983496	90697328	103562576	139662256	110269712	124315496
684	198	1118	LC/MS Neg	6240	311.296	893	506-30-9	CCCCCCCCCCCCCCCCCCCC(O)=O	10467	10035	C06425	HMDB02212	ARACHIDIC_ACID	Lipids	Free fatty acid	arachidate (20:0)	4665271	8085026	4459519	5060050	5614525	7464366	5058869	6680943	4976884	5894608	3.6701e+06	7483395	5298644	5364286	6982570	6.15994e+06	2668444	2722807
1555	344	1123	LC/MS Neg	1602.1	267.074	361	58-63-9	O[C@H]1[C@H](N2C(N=CN=C3O)=C3N=C2)O[C@H](CO)[C@H]1O	6021	21241953	C00294	HMDB00195	INOSINE	Nucleotide	Purine metabolism	inosine	32200210	30926728	27920184	8.25592e+06	6574712	5471793	4256140	3986726	3226577	32029560	29045896	27082632	4665304	4327904	3710180	3.32593e+06	3725256	3848599
547	386	1124	LC/MS Polar	3506.3	225.062	363	87-89-8	O[C@@H]1[C@@H](O)[C@H](O)[C@H](O)[C@H](O)[C@H]1O	892	10239179	C00137	HMDB00211	MYO-INOSITOL	Carbohydrate	Inositol metabolism	myo-inositol	18706568	22633882	21312804	20969852	20692640	24016138	16415630	18893204	20185000	61604976	78637960	92223704	100661520	130749136	134166936	101409336	135520944	146362720
308	349	1125	LC/MS Pos Early	2800	132.102	376	73-32-5	NC(C(O)=O)C(C)CC	6306	769	C00407	HMDB00172	ILE	Amino acid	Branched Chain Amino Acids (OAA derived)	isoleucine	529786880	731912064	632108608	1817698944	2178035968	2160356352	1879347584	2208356608	2154615040	721099136	713915904	790101248	2421031936	2121471744	2059582336	2485812480	2349152512	2077656064
187	186	1126	LC/MS Pos Early	1700	90.055	811	56-41-7	O=C(O)[C@@H](N)C	5950	5735	C00041	HMDB00161	L-ALPHA-ALANINE	Amino acid	Aspartate family (OAA derived)	alanine	747418688	752896832	823036544	1289746304	1647607552	1684561664	1062443136	1601367936	1621077888	1515291776	1576933760	1324185600	5251513856	2838962176	3557688832	4254527232	3740393984	3593256448
144	535	1284	LC/MS Pos Early	1514	120.066	564	72-19-5	N[C@H](C(O)=O)[C@H](O)C	6288	6051	C00188	HMDB00167	THR	Amino acid	Aspartate family (OAA derived)	threonine	762725824	1016111680	780835072	1625395328	1954846208	1772549376	1590618368	1991200000	1647456896	917161664	1056109504	987877760	2357569024	2099062528	2110423808	2327738880	2153885696	2185031936
79	550	1299	LC/MS Pos Early	2430	182.081	815	60-18-4	N[C@@H](CC1=CC=C(O)C=C1)C(O)=O	6057	5833	C00082	HMDB00158	TYR	Amino acid	Aromatic amino acid metabolism (PEP derived)	tyrosine	379580608	474804960	337453376	1084597376	1182026752	1085635968	1069950016	1082716032	1008843584	225596480	266008336	277292512	993152000	788542016	883276416	991005632	952828608	866097408
151	369	1301	LC/MS Pos Early	2850	147.113	407	56-87-1	NC(C(O)=O)CCCCN	5962	5747	C00047	HMDB00182	LYS	Amino acid	Aspartate family (OAA derived)	lysine	129718616	118077464	115995456	144942400	142796160	154982048	167484608	153527904	145014368	80555768	78929200	74706096	102965272	100285752	95066184	108084416	113611704	88789520
168	379	1302	LC/MS Pos Early	2526	150.058	415	63-68-3	CSCCC(N)C(O)=O	6137	5907	C00073	HMDB00696	MET	Amino acid	Aspartate family (OAA derived)	methionine	196457936	236303168	233582800	344561120	400625216	498693088	222688288	264480224	374373920	258522800	223491744	208939216	544682304	359039456	394367904	447578720	322342304	313023072
460	371	1303	LC/MS Polar	3343.1	133.014	409	6915-15-7	OC(C(O)=O)CC(O)=O	525	510	C00149	HMDB00156	MAL	Carbohydrate	TCA cycle	malate	5466747392	5647938560	5646432256	6861263872	6967542784	7801190912	5947695616	5838328832	6656788480	4446741504	4272104960	4881109504	5232296448	5366748160	5496635392	5018169344	5201169920	5103647232
677	457	1336	LC/MS Neg	5618	255.233	424	57-10-3	OC(CCCCCCCCCCCCCCC)=O	985	960	C00249	HMDB00220	PALMITATE	Lipids	Free fatty acid	palmitate (16:0)	220237344	355673888	216218400	275628704	346512800	420195840	268424288	319872032	266871744	269395968	173377552	351515072	263204640	262654752	339468512	278612448	138508960	141565792
377	483	1408	LC/MS Pos Early	3027	89.1073	49	110-60-1	NCCCCN	1045	13837702	C00134	HMDB01414	PUTRESCINE	Amino acid	Amines and polyamines	putrescine	1197443	637508	1135672	5761599	8591379	11969941	6645713	8017540	11637573	1559243	1491074	1787685	9861180	9881529	7.97299e+06	8780658	10514186	6234639
1527	105	1411	LC/MS Neg	1700	266.089	348	961-07-9	OC1=C(N=CN2C(CC3O)OC3CO)C2=NC(N)=N1	187790	163230	C00330	HMDB00085	DEOXYGUANOSINE	Nucleotide	Purine metabolism	2'-deoxyguanosine	10455614	9238271	9253473	9241345	8055682	5032444	9273996	7866497	6341947	10936528	12037055	11595913	2938995	3266828	2495940	2795016	3222988	2888355
1587	107	1412	LC/MS Polar	1100	273.073	536	951-78-0	O=C(NC1=O)N(C=C1)C(CC2O)OC2CO	13712	13118	C00526	HMDB00012	DEOXYURIDINE	Nucleotide	Pyrimidine metabolism	2'-deoxyuridine	2802185	2696222	2125279	249098	408635	320065	231475	220007	227853	2591053	2297668	1.97565e+06	750211	765739	503287	390241	427844	253531
238	283	1416	LC/MS Pos Early	2048	104.071	141	56-12-2	OC(CCCN)=O	119	116	C00334	HMDB00112	4-AMINO-BUTYRATE	Amino acid	Glutamate family (alpha-ketoglutarate derived)	gamma-aminobutyrate (GABA)	552974656	592758144	531742944	481394144	487907584	486856992	350299840	395926048	377140576	1048490240	1075308416	939347072	783016896	701125312	712177408	661042240	635574144	669125952
56	357	1417	LC/MS Neg	2224	188.035	98	492-27-3	OC1=C(C=CC=C2)C2=NC(C(O)=O)=C1	3845	3712	C01717	HMDB00715		Amino acid	Aromatic amino acid metabolism (PEP derived)	kynurenate	363258	275724	235079	370113	345812	233883	315166	347441	241562	280173	227362	233987	229651	173837	157136	262859	177794	208954
172	171	1419	LC/MS Pos Early	2752	298.097	212	2457-80-9	NC1=NC=NC2=C1N=CN2[C@H]3[C@H](O)[C@H](O)[C@@H](CSC)O3	439176	388321	C00170	HMDB01173	5-METHYLTHIOADENOSINE	Amino acid	Aspartate family (OAA derived)	5-methylthioadenosine (MTA)	10794941	9392224	9509381	8752890	9672698	13099680	6607455	6168544	8445696	5800657	6505757	6839814	6930649	9904669	6579623	5348060	7285116	4438485
457	523	1437	LC/MS Polar	3149	117.019	252	110-15-6	OC(CCC(O)=O)=O	1110	1078	C00042	HMDB00254	SUC	Carbohydrate	TCA cycle	succinate	1250783488	1247174528	1236155136	829856960	848456384	811082112	750807424	694236800	684512640	999010880	1012618560	903903488	558683200	570449792	478695808	431102720	491956064	415207456
157	479	1444	LC/MS Pos Early	2200	130.086	1025	4043-87-2	OC([C@H]1NCCCC1)=O	849	826	C00408	HMDB00070		Amino acid	Aspartate family (OAA derived)	pipecolate	9351206	10469165	8532407	11950398	17796986	12783603	14105501	17931812	11762754	33891904	89471680	73549400	78322376	123578048	149540208	75082432	114331824	142062112
597	377	1469	LC/MS Polar	4510	259.022	294	70442-25-0;104872-94-8	OP(OC[C@@H]1OC(O)[C@H](O)[C@H](O)[C@@H]1O)(O)=O	439198	19969422	C00275	HMDB01078	MANNOSE-6P	Carbohydrate	Sucrose, glucose,fructose metabolism	mannose 6-phosphate	5617278	5059084	4802147	771145	698403	700631	1.00008e+06	557303	689144	1.46363e+06	1198671	1779971	312802	344505	365916	220490	235513	285302
508	496	1471	LC/MS Polar	1508.2	195.051	914	50-69-1	O=C[C@@H]([C@@H]([C@@H](CO)O)O)O	5779	4470639	C00121	HMDB00283	RIBOSE	Carbohydrate	Amino sugar and nucleotide sugar	ribose	10052799	8909469	10594453	21889308	18228196	15831114	32021556	28240158	26925646	5508012	5844542	6377119	13694427	11935714	13589879	15439606	16415618	18574230
258	452	1493	LC/MS Pos Early	2800	133.097	444	3184-13-2	O=C(O)[C@@H](N)CCCN	6262	6026	C00077	HMDB03374	L-ORNITHINE	Amino acid	Glutamate family (alpha-ketoglutarate derived)	ornithine	45697652	30565860	43419808	55037952	44593908	82910384	52986884	45609380	66992316	43000104	37625340	46205752	140720848	107120704	108033456	114320888	102811328	86326480
418	173	1494	LC/MS Neg	738.5	128.035	1021	98-79-3	O=C1CC[C@@H]([C@@](O)=O)N1	7405	7127	C01879	HMDB00267	5-OXOPROLINE	Amino acid	Glutathione metabolism	5-oxoproline	31347324	21352444	30072288	39652636	35213868	42151776	35064380	37405552	40164696	30515904	22578052	24337128	49808100	35799904	31798754	49009508	32445416	39563284
156	502	1495	LC/MS Pos Early	2530	277.139	392	997-68-2	NC(C(O)=O)CCCCNC(C(O)=O)CCC(O)=O	160556	141086	C00449	HMDB00279	SACCHAROPINE	Amino acid	Aspartate family (OAA derived)	saccharopine	1427772	2895718	2277971	962969	1142030	1663223	420691			31987548	43534260	58987024	40255372	42511380	47693360	24113472	27225692	33908632
341	383	1496	LC/MS Polar	3078.4	117.019	418	516-05-2	O=C(C(C(O)=O)C)O	487	473	C02170	HMDB00202		Amino acid	Branched Chain Amino Acids (pyruvate derived)	methylmalonate (MMA)	1299983	1447681	2077117	1418413	1.63395e+06	1502068	1.50617e+06	1.69692e+06	1.73196e+06	3171967	3548561	1313927	1188029	672484	1001689	1413885	1048590	1188775
1216	264	1497	LC/MS Pos Early	1935	123.113	420	141-43-5	OCCN	700	13835336	C00189	HMDB00149	ETHANOL-AMINE	Lipids	Choline metabolism	ethanolamine	2285558	2402661	1999079	925043	726746	736505	669913	556989	524594	1.74532e+06	1286649	1540930	252641	367227	238634	179051	256831	210141
185	394	1498	LC/MS Pos Early	2825	189.16	189	23284-33-5	C[N+](C)(CCCCC(C([O-])=O)N)C	440120	140379	C03793	HMDB01325		Amino acid	Aspartate family (OAA derived)	N6,N6,N6-trimethyllysine	38249040	36273436	45966808	47296780	43493424	57046168	47659540	41351432	48650852	34353320	34799308	26163084	42562304	34410848	27940196	36066176	31737338	22051856
1445	435	1504	LC/MS Pos Early	1673	124.039	567	59-67-6	OC(C1=CC=CN=C1)=O	938	913	C00253	HMDB01488	NIACINE	Cofactors, Prosthetic Groups, Electron Carriers	Nicotinate and nicotinamide metabolism	nicotinate	34132400	37015192	32914170	44719776	37198884	32234282	74271424	54756408	40876548	24947964	25032624	17517578	10380898	9048043	6759572	8351495	6978390	6422579
1611	453	1505	LC/MS Polar	1638.1	155.01	445	50887-69-9	O=C(C1=CC(O)=NC(O)=N1)O	967	942	C00295	HMDB00226	OROTATE	Nucleotide	Pyrimidine metabolism	orotate	76259696	79907160	72016264	11058630	13119298	12980281	9655490	10772288	11297882	88168080	81593808	65432460	12780176	14599204	10143188	9874002	12991761	10493020
1427	465	1508	LC/MS Neg	1498.7	218.103	1024	137-08-6	O=C(NCCC(O)=O)[C@H](O)C(C)(C)CO	6613	6361	C00864	HMDB00210	PANTOTHENATE	Cofactors, Prosthetic Groups, Electron Carriers	CoA metabolism	pantothenate (Vitamin B5)	6689373	6624551	7915675	9126927	10866616	11781749	12062656	14408319	13274608	10349852	9963453	9984213	12051304	10432929	10479460	12457547	9621433	13185862
1340	477	1510	LC/MS Pos Late	1367	318.3	469	554-62-1	O[C@@H]([C@@H](O)[C@@H](N)CO)CCCCCCCCCCCCCC	122121	21238683	C12144	HMDB04610	PHYTOSPINGOSINE	Lipids	Sphingolipid	phytosphingosine	67730120	63031996	69395432	120019152	101306584	113252240	97094080	88827456	99070536	49259152	46125912	44864736	51924272	58821992	55440492	42741688	49603720	52908560
2111	505	1515	LC/MS Polar	802	137.024	501	69-72-7	OC1=C(C(O)=O)C=CC=C1	338	331	C00805	HMDB01895	CPD-110	Secondary metabolism	Benzenoids	salicylate	4541567	4736650	4195138	9203930	9319174	5805724	18508484	15496025	11354047	8330350	5317540	5972910	12077944	9527644	11251854	15811758	12384064	16736061
613	525	1519	LC/MS Polar	3092	387.114	935	57-50-1	OC[C@]1(O[C@@H]2[C@@H]([C@H]([C@@H]([C@H](O2)CO)O)O)O)[C@H]([C@@H]([C@@H](CO)O1)O)O	5988	5768	C00089	HMDB00258	SUCROSE	Carbohydrate	Sucrose, glucose,fructose metabolism	sucrose	54417508	51057856	31318536	1554213	1254674	218834	1364057	713197	791479	970385728	882414528	818681152	6243437	9405032	9128255	7725234	8537721	8373688
330	147	1549	LC/MS Polar	1619	103.04	111	2068-83-9	CC(C(O)=O)CO	87	10140307	C06001	HMDB00336	CPD-12175	Amino acid	Branched Chain Amino Acids (pyruvate derived)	3-hydroxyisobutyrate	813274	817593	943319	489736	536821	796498	379289	555519	475828	919144	1104763	1125028	552490	579937	707401	541176	356083	465451
709	262	1552	LC/MS Neg	6355.6	337.311	1087	112-86-7	OC(CCCCCCCCCCC\C=C/CCCCCCCC)=O	5281116	7924	C08316	HMDB02068		Lipids	Free fatty acid	erucate (22:1n9)	193522	353928	156431	365942	446437	565985	276395	511945	505581	231630	119894	361932	329624	373219	461034	378888	103615	88711
1526	100	1553	LC/MS Pos Early	2252	252.109	211	16373-93-6	NC1=C(N=CN2C(CC3O)OC3CO)C2=NC=N1	13730	13135	C00559	HMDB00101	DEOXYADENOSINE	Nucleotide	Purine metabolism	2'-deoxyadenosine	232676432	218911680	215343504	193300736	187871664	140259824	182339776	149986016	150192640	258230496	292237792	294881440	113404920	108743168	108257440	104284864	121680736	115627152
225	156	1558	LC/MS Pos Early	1350	146.081	1113	3025-96-5	CC(NCCCC(O)=O)=O	18189	17180	C02946	HMDB03681		Amino acid	Glutamate family (alpha-ketoglutarate derived)	4-acetamidobutanoate	1343294	893759	1131788	357427	479952	375219	430630	234996	279624	691777	1415328	740239	730378		458863	292279		309218
1497	193	1561	LC/MS Pos Late	2522	430.378	1105	59-02-9;10191-41-0	CC1=C2C(O[C@@](CCC[C@H](C)CCC[C@H](C)CCC[C@H](C)C)(C)CC2)=C(C)C(C)=C1O	14985	14265	C02477	HMDB01893	ALPHA-TOCOPHEROL	Cofactors, Prosthetic Groups, Electron Carriers	Tocopherol metabolism	alpha-tocopherol	1917050	1835929	1496559	690155	654629	597907	590556	443431	538955	615908	444178	663657	130714	141161	115047		314076	227797
449	222	1564	LC/MS Neg	582	191.02	1124	77-92-9	OC(CC(CC(O)=O)(O)C(O)=O)=O	311	305	C00158	HMDB00094	CIT	Carbohydrate	TCA cycle	citrate	256609184	230384896	235463408	168493920	178375856	154558176	98759840	54809496	88098664	271863872	291379008	236905680	134965696	146433456	102119520	93965728	115888512	76792512
1590	136	1566	LC/MS Pos Early	2190	104.071	1114	10569-72-9;214139-20-5	O=C(O)C(C)CN	64956	58481	C05145	HMDB03911	3-AMINO-ISOBUTYRATE	Nucleotide	Pyrimidine metabolism	3-aminoisobutyrate	3.36133e+06	6050101	5311937	12785077	17209162	18213546	14555846	19428766	19173646	13976516	14613291	13693709	31710168	27033132	27160568	34697376	31223342	29988348
482	311	1572	LC/MS Polar	2070.4	105.019	1052	600-19-1	O=C(O)C(O)CO	752	732	C00258	HMDB00139	GLYCERATE	Carbohydrate	Photorespiration	glycerate	449003424	454676032	473591712	538448192	559667584	544717952	553391296	581503104	534125536	471036480	477856160	517632256	484319648	476569728	506354848	488564160	489210112	520323200
1548	325	1573	LC/MS Pos Early	1728	284.099	1099	118-00-3	O=C1C(N=CN2[C@@]3([H])[C@@](O)([H])[C@@](O)([H])[C@](CO)([H])O3)=C2N=C(N)N1	6802	6544	C00387	HMDB00133	GUANOSINE	Nucleotide	Purine metabolism	guanosine	400381472	387948128	372548448	283578144	289495552	231542384	309578432	279492512	231903296	264273456	244342976	244199200	138599152	114570112	100161848	107436336	127976648	98201960
188	402	1585	LC/MS Polar	1564.8	130.051	1110	97-69-8	O=C(O)[C@@H](NC(C)=O)C	88064	79449	C02847	HMDB00766		Amino acid	Aspartate family (OAA derived)	N-acetylalanine	4218000	3924736	4.17148e+06	2690763	2.8181e+06	2732788	2331964	2460819	2617474	3975558	4288567	4044511	2735538	3020240	3066918	2086177	2585247	2608590
346	414	1587	LC/MS Neg	2400	172.098	1082	1188-21-2	O=C(O)[C@H](CC(C)C)NC(C)=O	70912	64075	C02710	HMDB11756		Amino acid	Branched Chain Amino Acids (pyruvate derived)	N-acetylleucine	104390	165167	126815	204568	298578	333805	221133	211635	197936	35220	69929	55695	91766	81486		65068	64181	49562
195	415	1589	LC/MS Neg	1787	190.054	1083	65-82-7	O=C(O)[C@H](CCSC)NC(C)=O	448580	395338	C02712	HMDB11745		Amino acid	Aspartate family (OAA derived)	N-acetylmethionine	1.04696e+06	1080515	1051410	495916	513568	451853	292404	360542	275810	1371979	1370524	1231472	456638	474918	313446	268320	328814	234103
348	423	1591	LC/MS Neg	1704	158.082	1084	96-81-1	O=C(O)[C@@H](NC(C)=O)C(C)C	66789	60154		HMDB11757		Amino acid	Branched Chain Amino Acids (pyruvate derived)	N-acetylvaline	101261	122249	97692	80290	119711	111855	115014	127538	96168	137541	108682	95055	82965	75152		90824	64804
1624	425	1594	LC/MS Polar	3800	175.036	1108	923-37-5	OC([C@H](CC(O)=O)NC(N)=O)=O	93072	4573859	C00438	HMDB00828	CARBAMYUL-L-ASPARTATE	Nucleotide	Pyrimidine metabolism	N-carbamoylaspartate	1411234	1483127	860350	354597	455722	499050	295953	210918	181776	669547	610331	664652	346892	556226	353455	366302	436575	351668
1208	476	1600	LC/MS Pos Early	700	142.026	1026	1071-23-4	NCCOP(O)(O)=O	1015	990	C00346	HMDB00224	PHOSPHORYL-ETHANOLAMINE	Lipids	Phospholipid Metabolism	phosphoethanolamine (PE)	11759801	12269222	11606095	13455561	16989804	18102360	19997486	18274944	17617128	3.14031e+06	3.65399e+06	8977997	8992402	8114184	14588185	7186311	6.20691e+06	10663416
80	549	1603	LC/MS Pos Early	2540	138.091	1133	60-19-5	OC1=CC=C(CCN)C=C1	5610	5408	C00483	HMDB00306	TYRAMINE	Amino acid	Aromatic amino acid metabolism (PEP derived)	tyramine	1.0467e+06	579301	383940	1085763	960297	1351179	1608343	1313752	601455	777269	275143	315827	1720406	1007081	879767	2318190	1765755	1682987
1564	557	1604	LC/MS Neg	757.1	167.021	1134	69-93-2;120K5305	O=C1NC(NC(NC2=O)=O)=C2N1	1175		C00366	HMDB00289	URATE	Nucleotide	Purine metabolism	urate	197018	202808	257875	1222621	1134187	1034070	1048460	1018146	892501	226238		129590	665092	660391	661742	704998	573724	737292
229	199	1638	LC/MS Pos Early	2825	175.119	231	1119-34-2	N=C(N)NCCCC(N)C(O)=O	232	227	C00062	HMDB00517	ARG	Amino acid	Glutamate family (alpha-ketoglutarate derived)	arginine	196885488	185371952	180623856	422742944	519776256	571657216	398482272	477585952	486032704	155708640	157670320	173056448	396874912	411781920	435268192	393232320	444636384	350859072
458	277	1643	LC/MS Polar	3084	115.004	330	100-17-8	OC(/C=C/C(O)=O)=O	444972	10197150	C00122	HMDB00134	FUM	Carbohydrate	TCA cycle	fumarate	224312208	283530816	253572000	39722032	37523024	39165020	23130032	26522576	27904744	166337856	161782448	142258656	38240752	37188404	30943188	19753672	25835418	19815594
662	331	1644	LC/MS Neg	3670	129.092	925	111-14-8	CCCCCCC(O)=O	8094	7803	C17714	HMDB00666		Lipids	Free fatty acid	heptanoate (7:0)	3093915	3.06848e+06	2911920	794544	1053957	1411830		1086868	849183	1767436	1520761	2549321	1280497	1287941	950878	1136087	1158205	896596
3	510	1648	LC/MS Pos Early	1239	106.05	503	56-45-1	OC([C@@H](N)CO)=O	5951	5736	C00065	HMDB00187	SER	Amino acid	Serine family (phosphoglycerate derived)	serine	513915072	620862720	526881696	908813248	1122569088	1049384000	906567168	1181499776	1020749824	782147392	937125696	955565824	1755279488	1720494208	1701511296	1854288768	1767202048	1773986944
351	562	1649	LC/MS Pos Early	2479	118.086	566	72-18-4	N[C@H](C(O)=O)C(C)C	6287	6050	C00183	HMDB00883	VAL	Amino acid	Branched Chain Amino Acids (pyruvate derived)	valine	747581056	1039093760	907864064	2359596032	3006780672	2733548288	2449215232	3090020608	2963337728	1606912256	1474948992	1421148800	4604529664	3528521216	3569204480	4824086016	4057504256	3765873920
1506	484	1651	LC/MS Pos Early	2343	168.065	491	65-22-5	OC1=C(C)N=CC(CO)=C1C=O	1050	1021	C00250	HMDB01545	PYRIDOXAL	Cofactors, Prosthetic Groups, Electron Carriers	Vitamin B metabolism (B6 or B12)	pyridoxal	42802852	46588328	41757272	31794700	31807672	34892624	37152704	30035596	29667748	35206800	31949452	29281292	25819860	24460136	23332560	27099874	22976368	23063336
394	24	1654	LC/MS Pos Early	3025	75.0917	48	109-76-2	NCCCN	428	415	C00986	HMDB00002	CPD-313	Amino acid	Amines and polyamines	1,3-diaminopropane	20383508	17241696	18388554	13620440	16599026	20885556	14138758	12855991	16365275	17419800	17270164	20451580	11824682	13854186	10882647	8041016	11630086	7496616
1480	245	1659	LC/MS Polar	1130	173.009	301	490-83-5	OCC(C1OC(C(C1=O)=O)=O)O	835	812	C05422	HMDB01264	L-DEHYDRO-ASCORBATE	Cofactors, Prosthetic Groups, Electron Carriers	Ascorbate metabolism	dehydroascorbate	7279853	9297834	8737054	7131829	8979743	8367728	9684178	11293148	9712425	6663834	7043900	11612302	9168413	8935889	12741150	10333896	9267989	15262654
86	164	1669	LC/MS Neg	1690	179.035	1141	156-39-8	OC1=CC=C(CC(C(O)=O)=O)C=C1	979	954	C01179	HMDB00707	P-HYDROXY-PHENYLPYRUVATE	Amino acid	Aromatic amino acid metabolism (PEP derived)	4-hydroxyphenylpyruvate				158500	150715	133439	155359	270338	210837				188002	185465	168779	138212	170317	235516
1365	442	1759	LC/MS Pos Late	3526	568.566	922	2304-80-5	CCCCCCCCCCCCCCCCCC(N[C@H]([C@H](O)CCCCCCCCCCCCCCC)CO)=O	5283573	4446686				Lipids	Sphingolipid	N-stearoyl-sphinganine (d18:0/18:0)*	2977495	2.76802e+06	3032060	115972	283603	241379				2375680	2658149	2513953		132797			117374	199869
536	497	1763	LC/MS Polar	4025	229.012	219	50-99-7;58459-37-3	O[C@@H]1[C@H](O)[C@@H](CO)O[C@@H]1OP(O)(O)=O	439236	388373	C00620	HMDB01489	RIBOSE-1P	Carbohydrate	Amino sugar and nucleotide sugar	ribose 1-phosphate	6037092	5513799	3476554	985465	714098	382841	518112	307995	313942	1189394	1565655	1586647	190926	397447	283030	104287	128139	92403
1474	494	1827	LC/MS Pos Early	2292	377.146	500	83-88-5	OC(C(O)C(O)CO)CN1C(C=C2C)=C(C=C2C)N=C(C(N3)=O)C1=NC3=O	493570	431981	C00255	HMDB00244	RIBOFLAVIN	Cofactors, Prosthetic Groups, Electron Carriers	Riboflavin and FAD metabolism	riboflavin (Vitamin B2)	8013122	9042318	8850072	5412949	6564934	6230325	6914510	6142118	4870885	8477152	10019411	7.8079e+06	4485143	3545845	3360231	4072845	3082002	1975860
12	233	1868	LC/MS Pos Early	1475	122.027	800	52-90-4;56-89-3	SC[C@H](N)C(O)=O	5862	5653	C00097	HMDB00574	CYS	Amino acid	Serine family (phosphoglycerate derived)	cysteine	217364	196917	312636	709078	868066	761799	495148	805161	751171	972338	1748512	1341643	4500154	5891363	6008889	5675994	5980618	4988559
261	480	1898	LC/MS Pos Early	1603	116.071	480	147-85-3	OC(C1CCCN1)=O	145742	128566	C00148	HMDB00162	PRO	Amino acid	Glutamate family (alpha-ketoglutarate derived)	proline	587074688	653803520	621418432	745582720	805950400	828293696	689789568	759809280	758177344	6982082560	10876216320	16786834432	10422934528	13995156480	18110029824	10744881152	13791571968	17958076416
1452	491	1899	LC/MS Polar	3000	166.015	182	89-00-9	OC(C(C=CC=N1)=C1C(O)=O)=O	1066	1037	C03722	HMDB00232	QUINOLINATE	Cofactors, Prosthetic Groups, Electron Carriers	Nicotinate and nicotinamide metabolism	quinolinate	85757	121458	161265	144630	187354	211369	126032	199179	232581	205427	207574	101994	236848	258510	122625	244200	247926	66671
21	530	2125	LC/MS Polar	2120	124.007	512	107-35-7	NCCS(=O)(O)=O	1123	1091	C00245	HMDB00251		Amino acid	Serine family (phosphoglycerate derived)	taurine	602049	468440	804550	540698	742825	872073	446887	545947	853223	4197650	4071791	4816352	3199237	2376299	2677179	2352517	1812067	2263502
397	310	2127	LC/MS Pos Early	2000	308.091	496	70-18-8	O=C(N[C@@H](CS)C(NCC(O)=O)=O)CC[C@@H]([C@@](O)=O)N	124886	111188	C00051	HMDB00125	GLUTATHIONE	Amino acid	Glutathione metabolism	glutathione, reduced (GSH)	2885299	3137739	2585071	2508256	2655841	1732061	1039898	1400703	2730923	3.60437e+06	4811352	5209474	14747627	16599401	28761702	41396608	32953318	55027320
234	223	2132	LC/MS Pos Early	1520	176.103	391	372-75-8	NC(C(O)=O)CCCNC(N)=O	9750	810	C00327	HMDB00904	L-CITRULLINE	Amino acid	Glutamate family (alpha-ketoglutarate derived)	citrulline	99918440	96125136	133525872	84279880	60286040	108842200	80697656	51645144	72666288	400013024	423848544	394419520	329586336	295476960	259639952	258656416	250097904	227112560
1556	345	2133	LC/MS Pos Early	650	349.054	362	4691-65-0	OC1C(C(N2C=NC3=C2N=CNC3=O)OC1COP(O)(O)=O)O	8582	5482599	C00130	HMDB00175	IMP	Nucleotide	Purine metabolism	inosine 5'-monophosphate (IMP)	15644326	25673438	22288978	1061214	1975793	2936556			183019	22844472	21160116	15586765	5004187	4479700	2674302	1839385	1945908	1299083
1473	272	2134	LC/MS Neg	2425	784.15	327	146-14-5;84366-81-4	OC(C(O)C(O)COP(OP(OC[C@H]1O[C@@H](N(C=N2)C3=C2C(N)=NC=N3)[C@H](O)[C@@H]1O)(O)=O)(O)=O)CN(C(C=C(C)C(C)=C4)=C4N=C5C(N6)=O)C5=NC6=O	643975	559059	C00016	HMDB01248	FAD	Cofactors, Prosthetic Groups, Electron Carriers	Riboflavin and FAD metabolism	FAD	676747	553387	506694	110524	128104	140905	40147	65703		537358	466895	549474	145978	170342	112709	87479	121199	64583
1508	485	2150	LC/MS Pos Early	2975	169.097	568	58052-48-5	NCC(C(O)=C(C)N=C1)=C1CO	1052	1023	C00534	HMDB01431	PYRIDOXAMINE	Cofactors, Prosthetic Groups, Electron Carriers	Vitamin B metabolism (B6 or B12)	pyridoxamine	8516604	9101340	9360051	7280726	8823034	8894115	8379841	9436327	7693238	9167670	8447980	8409878	8898460	7411388	6204895	8578334	8873830	7038202
1614	537	2183	LC/MS Neg	1963.7	241.083	872	50-89-5	O=C(NC(C(C)=C1)=O)N1[C@]2([C@@]([C@@]([C@@](CO)(O2)[H])(O)[H])([H])[H])[H]	5789	5585	C00214	HMDB00273	THYMIDINE	Nucleotide	Pyrimidine metabolism	thymidine	5236483	4338761	4480736	5450733	3946776	2236433	8263535	6609373	4425101	5709199	5874036	6182346	1667367	1612933	1390950	1.80681e+06	1891723	1784792
1602	243	2372	LC/MS Pos Early	835	324.059	282	63-37-6	NC1=NC(N(C2OC(C(C2O)O)COP(O)(O)=O)C=C1)=O	6131	5414497	C00055	HMDB00095	CMP	Nucleotide	Pyrimidine metabolism	CMP	57261848	69560608	63308408	27857724	34136592	36743804	4308990	14035752	21494090	70855888	66693128	63272920	36772776	38653536	27979280	17396300	22344792	14926405
406	287	2730	LC/MS Pos Early	1430	276.119	1140	10148-81-9	O=C(N)CC[C@@H](C(O)=O)NC(CC[C@@H](C(O)=O)N)=O	150914	133013	C05283	HMDB11738		Amino acid	Glutathione metabolism	gamma-glutamylglutamine	96315152	122123816	94335344	23587426	21624338	22528064	13673674	13414760	10706465	142883504	127165568	107077136	28643580	24197270	20227106	23390512	19833272	17999532
416	296	2734	LC/MS Neg	1240	309.109	1102	7432-23-7	OC(C=C1)=CC=C1C[C@@H](C(O)=O)NC(CC[C@@H](C(O)=O)N)=O	94340	85142		HMDB11741		Amino acid	Glutathione metabolism	gamma-glutamyltyrosine	398650	457545	305950	225478	216899	148074	127295	144845	107715	219683	216341	266891	149419	147310	158494	114567	129604	126564
197	429	2829	LC/MS Neg	1543.8	176.039	194	4289-98-9	CSCCC(C(O)=O)NC=O	439750	388809	C03145	HMDB01015		Amino acid	Aspartate family (OAA derived)	N-formylmethionine	105810	109104	120692	69841	126954	129674	29727	61662	60738	91436	82544	48838	54657	52407	24602	35117	28947
1550	328	2849	LC/MS Pos Early	800	364.065	347	5550-12-09	NC1=NC2=C(C(N1)=O)N=CN2C3OC(C(C3O)O)COP(O)(O)=O	6804	741	C00144	HMDB01397	GMP	Nucleotide	Purine metabolism	5'- GMP	30067506	33767412	31827688	12441341	18781536	25243936	5787337	6447455	11853870	19459368	19139368	23651904	20090680	25013256	18180896	13214195	15630893	12658297
1620	560	2856	LC/MS Polar	4150	323.029	869	3387-36-8	O[C@]1([H])[C@@](O)([H])[C@](COP(O)(O)=O)([H])O[C@]1(N(C=C2)C(NC2=O)=O)[H]	6030	1399139	C00105	HMDB00288	UMP	Nucleotide	Pyrimidine metabolism	UMP	103513792	108699576	108692200	34646672	36081420	38996096	3126478	8611204	14302890	50241040	54332588	50058884	21427976	20840132	20163708	11908752	14741440	10182488
1553	340	3127	LC/MS Neg	1291.2	135.031	171	68-94-0	O=C1C(N=CN2)=C2N=CN1	790	768	C00262	HMDB00157	HYPOXANTHINE	Nucleotide	Purine metabolism	hypoxanthine	1092673	955076	888991	1000757	721547	859299	717849	526083	585835	1.55218e+06	1291810	1095620	627665	664508	645714	437828	484570	517576
1222	209	3141	LC/MS Pos Early	1064	118.086	799	107-43-7	O=C(C[N+](C)(C)C)[O-]	247	24219951173	C00719	HMDB00043	BETAINE	Lipids	Choline metabolism	betaine	31493728	53395040	48634940	48572564	94288744	79293672	43970792	102604600	87110328	1119824000	609442240	738816896	1981448960	924872256	1325401344	1917432704	984934208	1287190144
1565	567	3147	LC/MS Neg	910	151.026	1004	69-89-6	O=C(N1)C(N=CN2)=C2NC1=O	1188	1151	C00385	HMDB00292	XANTHINE	Nucleotide	Purine metabolism	xanthine	2221958	1864243	2037170	2.71076e+06	2185494	2525344	1873516	1658887	1886438	2793896	2361313	2257829	2485752	2494100	2256708	1926071	1973713	1762836
1627	155	3155	LC/MS Pos Early	875	133.061	1053	462-88-4	OC(CCNC(N)=O)=O	111	109	C02642	HMDB00026	3-UREIDO-PROPIONATE	Nucleotide	Pyrimidine metabolism	3-ureidopropionate	1812394	2098847	2576034	9436408	10324481	12221153	7562278	10454709	11893611	1545599	2099417	2676862	9096196	7892349	9479731	8161545	8082368	9634038
41	194	4970	LC/MS Pos Early	2606	138.055	1258	118-92-3	OC(C1=CC=CC=C1N)=O	227	222	C00108	HMDB01123	ANTHRANILATE	Amino acid	Aromatic amino acid metabolism (PEP derived)	anthranilate	13516404	10181312	5798891	14001776	12140929	10660737	15634259	13857424	9230823	19966060	28604286	19224260	28277954	26277016	20378436	24777350	23958204	17485612
1223	254	5086	LC/MS Pos Early	1104	104.071	806	1118-68-9	CN(C)CC(O)=O	673	653	C01026	HMDB00092		Lipids	Choline metabolism	dimethylglycine	955305	315785	546972	727508	535225	1136367	1445209	780940	1.80466e+06		695061		726128	1266775	674340	616197	657359	788711
1439	432	5278	LC/MS Neg	1434	662.102	1310	53-84-9	NC1=NC=NC2=C1N=CN2C3C(O)C(O)C(COP(OP(OCC4C(O)C([O-])C([N+]5=CC(C(N)=O)=CC=C5)O4)(O)=O)(O)=O)O3	5893	5681	C00003	HMDB00902	NAD	Cofactors, Prosthetic Groups, Electron Carriers	Nicotinate and nicotinamide metabolism	NAD+	465600	417337	441739	141356	187573	230085	55371	76716	90319	404052	384502	401177	147867	198799	179924	113891	133537	95531
1494	532	5341	LC/MS Pos Early	3050	265.112	873	59-43-8	NC1=C(C[N+]2=CSC(CC[O-])=C2C)C=NC(C)=N1	1130		C00378	HMDB00235	THIAMINE	Cofactors, Prosthetic Groups, Electron Carriers	Thiamine metabolism	thiamin (Vitamin B1)	2192481	2343148	1791921	1034156	1278232	891185	2023355	1698980	1140266	3719456	3085753	3550122	2398972	2.07998e+06	1781807	2546739	2496303	1956764
158	98	6146	LC/MS Polar	3500	160.061	381	542-32-5;1118-90-7	OC(CCCC(N)C(O)=O)=O	469	456	C00956	HMDB00510	CPD-468	Amino acid	Aspartate family (OAA derived)	2-aminoadipate	591588	878128	1037467	667921	665315	776163	469468	364638	553277	8629080	7774443	6998009	5472431	4446137	4201737	3924205	3524089	3483620
94	149	12017	LC/MS Pos Early	2555	212.092	1342	300-48-1	COC1=C(O)C=CC(C[C@@H](C(O)=O)N)=C1	1670	8948		HMDB01434		Amino acid	Aromatic amino acid metabolism (PEP derived)	3-methoxytyrosine	1640598	2533800	2025478	1851518	2271804	1948561	2.07339e+06	2480842	1892993	1233714	1180663	1599290	1590274	2551841	1556125	1.90518e+06	2323707	1671938
1615	539	12023	LC/MS Neg	883	321.049	1248	33430-62-5	CC1=CN([C@@]2([H])[C@@]([H])([H])[C@@](O)([H])[C@](COP(O)(O)=O)([H])O2)C(NC1=O)=O	9700	10239189	C00364	HMDB01227	TMP	Nucleotide	Pyrimidine metabolism	TMP	7798517	8523304	8940083	3381013	5704643	7117084	316226	1215257	3134813	5197751	5482916	5808717	3522537	4209939	3444491	2349606	3516716	2437474
687	205	12125	LC/MS Neg	6745	339.327	314	112-85-6	CCCCCCCCCCCCCCCCCCCCCC(O)=O	8215	7923	C08281	HMDB00944	DOCOSANOATE	Lipids	Free fatty acid	behenate (22:0)*	3667318	4470679	2509127	3617707	4847356	4501953	3207724	5112484	3748060	2659911	2218850	5521034	3849285	3795489	6462985	4134718	3040985	2197884
338	208	12129	LC/MS Polar	1149.8	117.056	1442	625-08-1	CC(C)(O)CC(O)=O	69362	62571		HMDB00754		Amino acid	Branched Chain Amino Acids (pyruvate derived)	beta-hydroxyisovalerate	3209873	4287944	4144034	1823586	2709492	2484527	1325800	1922004	1816199	10781522	12952359	20422648	6414958	6588449	7977066	3590181	3965372	6689406
68	467	12142	LC/MS Pos Early	3065	122.096	1207	64-04-0	NCCC1=CC=CC=C1	1001	13856352	C05332	HMDB02017	PHENYLETHYLAMINE	Amino acid	Aromatic amino acid metabolism (PEP derived)	phenethylamine	890072	655555	678025	625937	1091936	793479	1.57429e+06	1.5615e+06	986396	531670	443657	728792	728187	809151	732086	713502	475720	604416
503	408	15107	LC/MS Polar	4114	300.049	1213	102029-88-9	O[C@@H]1O[C@H](COP(O)(O)=O)[C@@H](O)[C@H](O)[C@H]1NC(C)=O	439219	8216065	C00357	HMDB02817	N-ACETYL-D-GLUCOSAMINE-6-P	Carbohydrate	Amino sugar and nucleotide sugar	N-acetylglucosamine 6-phosphate	761978	801374	807203	258764	216338	303885	116211	101985	159452	294324	315914	343291	120224	161930	198161	51563	78058	79369
1227	312	15122	LC/MS Neg	758	91.0401	1254	56-81-5	OC(CO)CO	753	733	C00116	HMDB00131	GLYCEROL	Lipids	Glycerolipid Metabolism	glycerol	11041155	12152078	13098154	15456180	11189335	11129680	14436918	17511384	9298190	14856298	12277662	15983188	10265905	11433935	10616405	10821986	10331897	13534025
1566	568	15136	LC/MS Neg	1075	283.068	100000299	146-80-5	OC1=C(N=CN2[C@@]3([H])[C@@](O)([H])[C@@](O)([H])[C@](CO)([H])O3)C2=NC(O)=N1	64959	58484	C01762	HMDB00299	XANTHOSINE	Nucleotide	Purine metabolism	xanthosine	1098813	987473	919374	748436	689307	694068	528341	490320	418850	820813	734054	849967	442172	487933	474012	358511	490873	419883
57	358	15140	LC/MS Pos Early	2739	209.092	100000265	2922-83-0	N[C@H](C(O)=O)CC(C1=CC=CC=C1N)=O	161166	141580	C00328	HMDB00684		Amino acid	Aromatic amino acid metabolism (PEP derived)	kynurenine		120333	148865	316135	251367	350722	344129	247085	303792	204868	256151	247095	419483	325362	424433	463926	372753	423597
40	511	15144	LC/MS Polar	2725	173.046	100000293	138-59-0	OC(C(C[C@@H](O)[C@@H]1O)=C[C@H]1O)=O	8742	8412	C00493	HMDB03070	SHIKIMATE	Amino acid	Aromatic amino acid metabolism (PEP derived)	shikimate	177595552	120708064	122405528	166339456	144077808	133883344	133044592	146655680	128438880	189759856	210542016	184857040	323889664	304901888	310858624	327255616	374182464	331835008
247	335	15316	LC/MS Pos Early	3041	142.097	100000260	1596-64-1	N[C@@H](CC1=CNC=N1)CO	165271	144886	C00860	HMDB03431	HISTIDINOL	Amino acid	Glutamate family (alpha-ketoglutarate derived)	histidinol	1070165	745220	1338606	1036097	1641060	2099395	1.00299e+06	1.48816e+06	2041840	12388793	10448564	9379698	19238790	21008140	11474564	19301196	20579356	10343330
479	528	15336	LC/MS Polar	3500	149.009	100000295	87-69-4;6106-24-7	OC([C@H](O)[C@@H](O)C(O)=O)=O	444305	852	C00898	HMDB00956	TARTRATE	Carbohydrate	Photorespiration	tartarate	5992576	6046454	4365881	399260	554576	317244	120624		255268	1940430	1903060	2358550	405955	491695	511331	179022	360118	188070
437	303	15443	LC/MS Polar	3233.3	193.035	100000257	207300-70-7	O[C@@H]1O[C@H]([C@](O)=O)[C@@H](O)[C@H](O)[C@H]1O	444791	58552	C00191	HMDB00127	GLUCURONATE	Carbohydrate	Glycolysis	glucuronate	2413392	2033259	2575525	5606395	4950511	5215346	5224902	5197650	5252121	1822079	1443198	1.53329e+06	2673536	2368702	2612361	3.27392e+06	3452075	3825940
1466	179	15488	LC/MS Polar	4013.9	138.98	1211	94249-01-1	O=P(O)(O)OC(C)=O	186	181	C00227	HMDB01494	ACETYL-P	Cofactors, Prosthetic Groups, Electron Carriers	Oxidative phosphorylation	acetylphosphate	964638	770166	1053710	901603	768067	922756	816811	624282	890031	516836	611288	643322	553962	625664	677431	429868	489207	598494
232	200	15497	LC/MS Pos Early	2745	291.13	232	156637-58-0	NC(C(O)=O)CCCNC(NC(C(O)=O)CC(O)=O)=N	828	805	C03406	HMDB00052	L-ARGININO-SUCCINATE	Amino acid	Glutamate family (alpha-ketoglutarate derived)	argininosuccinate	8233052	9011901	8523862	4601748	4923982	6156879	2200429	2298631	3131313	14144203	17892288	14560862	8757413	7849445	6877289	5070219	6076205	4649174
1471	215	15500	LC/MS Pos Early	1978	162.113	100000007	461-05-2	[O-]C(C[C@@H](O)C[N+](C)(C)C)=O	10917	10455	C00318	HMDB00062	DL-CARNITINE	Cofactors, Prosthetic Groups, Electron Carriers	Carnitine metabolism	carnitine			238843							702663	360363	571383	408007	259164	328940	408243	218187
1218	218	15506	LC/MS Pos Early	1961	104.107	1256	67-48-1	[O-]CC[N+](C)(C)C	305	149278	C00114	HMDB00097	CHOLINE	Lipids	Choline metabolism	choline	3334241024	3314612224	3350890496	2686889728	2618426624	2651259904	2338663168	2421258496	2336363776	3044526080	3225637632	3121329664	2425092864	2373882880	2368749824	2040834816	2129266688	2099520000
616	543	15573	LC/MS Polar	3495	387.114	915	6138-23-4	O[C@H]1[C@@H]([C@H](O[C@@H]([C@@H]1O)O[C@H]2[C@H]([C@@H]([C@H]([C@@H](O2)CO)O)O)O)CO)O	7427	7149	C01083	HMDB00975	TREHALOSE	Carbohydrate	Sucrose, glucose,fructose metabolism	trehalose	3.93347e+06	2673051	2719612	3.91271e+06	3538346	3042461	3.95978e+06	2478167	2682235	4523548	5277188	4610815	4433301	4874344	1659826	3512435	3682474	3886861
517	569	15581	LC/MS Polar	1727	195.051	826	609-06-3	O=C[C@@H]([C@H]([C@@H](CO)O)O)O	135191	85957	C00181	HMDB00098	XYLOSE	Carbohydrate	Amino sugar and nucleotide sugar	xylose	885323	1145710	1428273	3831212	3620646	4901430	4257209	5255544	5664957	2218943	1136963	895237	3239188	3.91301e+06	2838499	4384820	2927605	4088644
588	374	15586	LC/MS Polar	3329.4	387.114	913	6363-53-7	O[C@@H]1[C@H]([C@H](O[C@@H]([C@H]1O)CO)O[C@H]2[C@@H]([C@H]([C@H](O[C@@H]2CO)O)O)O)O	10991489	388469	C00208	HMDB00163	MALTOSE	Carbohydrate	Sucrose, glucose,fructose metabolism	maltose	9170760	9734819	9685874	6111055	6174009	6362646	6176079	5652486	6005045	6781929	9192679	8265566	2997026	4588493	3963482	2406267	5173616	2296051
1557	390	15650	LC/MS Pos Early	2120	282.12	1242	15763-06-1	N=C1C2=C(N([C@@]3([H])[C@@](O)([H])[C@@](O)([H])[C@](CO)([H])O3)C=N2)N=CN1C	27476	4573813	C02494	HMDB03331		Nucleotide	Purine metabolism	1-methyladenosine	1966055	1942701	1856197	3025502	2939925	1959324	5915414	4.11466e+06	2967337	1594731	1628142	1811685	657436	762460	605179	941142	997794	596454
352	119	15667	LC/MS Polar	2605	175.061	100000409	3237-44-3	OC(CC(O)=O)(C(C)C)C(O)=O	77	76	C02504	HMDB00402	3-CARBOXY-3-HYDROXY-ISOCAPROATE	Amino acid	Branched Chain Amino Acids (pyruvate derived)	2-isopropylmalate	131607280	95563864	103224328	50365224	56224208	81218528	37254184	45745440	52053640	317996192	410393472	191528192	390233440	383886624	145276080	292007872	318583072	127816200
332	151	15676	LC/MS Neg	2064.2	129.056	100000036	1460-34-0;51829-07-3	CCC(C)C(C(O)=O)=O	47	46	C00671	HMDB03736	2-KETO-3-METHYL-VALERATE	Amino acid	Branched Chain Amino Acids (pyruvate derived)	3-methyl-2-oxovalerate	8188737	9660574	7925195	4316239	3783875	2916963	1641673	1829516	1499155	8451247	7999610	7382812	2146808	2165943	1797173	846879	1050514	1020111
223	153	15677	LC/MS Pos Early	2670	170.092	100000042	368-16-1	N[C@H](C(O)=O)CC1=CN=CN1C	64969	58494	C01152	HMDB00479		Amino acid	Glutamate family (alpha-ketoglutarate derived)	3-methylhistidine	15022421	15426538	14494355	12580625	13319800	14877842	11589612	12209273	10519800	24112614	31614724	33766396	28292432	34814708	30034286	30541990	33640556	32629692
288	158	15681	LC/MS Pos Early	2320	146.092	100000096	463-003;463-00-3	N=C(N)NCCCC(O)=O	500	486	C01035	HMDB03464		Amino acid	Glutamate family (alpha-ketoglutarate derived)	4-guanidinobutanoate	6986733	8.36168e+06	9091390	8.30213e+06	10206366	11752089	7748399	9659117	10197320	7600242	4679089	5036328	10916737	6215818	6774528	10327641	7138844	6789171
871	478	15704	LC/MS Polar	2745	159.066	100000101	111-16-0	OC(CCCCCC(O)=O)=O	385	376	C02656	HMDB00857	CPD-205	Lipids	Fatty acid, Dicarboxylate	pimelate (C7-DC)	1592786	1.44151e+06	1446392	1680998	1391066	1700340	1412486	1110499	1397809	1105696	921705	1153554	1274644	1149842	1268847	1104360	987641	1047831
13	232	15705	LC/MS Pos Early	2270	223.075	310	535-34-2	OC(C(CCSCC(N)C(O)=O)N)=O	439258	811	C02291	HMDB00099	L-CYSTATHIONINE	Amino acid	Serine family (phosphoglycerate derived)	cystathionine	874815	818731	747137	398219	567325	922021	331359	460073	423050	1684845	1536001	1209784	630458	412282	115461	356626	355273	235805
573	280	15706	LC/MS Polar	4552	259.022	100000300	19046-60-7	O[C@H]([C@H]1O)[C@H]([C@@H](CO)O[C@@H]1OP(O)(O)=O)O	123912		C00446	HMDB00645	CPDQT-4	Carbohydrate	Sucrose, glucose,fructose metabolism	galactose 1-phosphate	3226601	2546576	2238313	700384	584599	599353	870852	363058	372900	755073	838828	900463	249392	266793	334906	149836	260554	206727
219	341	15716	LC/MS Pos Early	2040	157.061	100000263	14403-45-3	OC(C(O)=O)CC1=CN=CN1	440129	389128	C05568	HMDB02320		Amino acid	Glutamate family (alpha-ketoglutarate derived)	imidazole lactate	417572	273610	339920	563880	546269	511790	560511	586626	584523	243554	194227	316042	382792	464244	495460	345655	449804	350908
252	411	15720	LC/MS Pos Early	1050	190.071	100000282	5817-08-03	O=C(O)CC[C@@H](C(O)=O)NC(C)=O	70914	1266066	C00624	HMDB01138	ACETYL-GLU	Amino acid	Glutamate family (alpha-ketoglutarate derived)	N-acetylglutamate	9995542	13437596	11773795	5589348	5.72718e+06	7121430	2861647	4390444	4452861	30329544	32920752	17700700	15699920	17350548	7.58351e+06	12447937	15170524	7611704
451	544	15729	LC/MS Polar	4200	175.025	2053	99-14-9	OC(CC(C(O)=O)CC(O)=O)=O	14925	14220	C19806	HMDB31193		Carbohydrate	TCA cycle	tricarballylate	1308976	1256980	1665531	2167722	1594350	1791737	2367549	2140353	3044066	1103179	2.08208e+06	1431650	745937	861770	993283	771410	1023486	862807
873	522	15730	LC/MS Polar	2577.6	173.082	100000016	505-48-6	OC(CCCCCCC(O)=O)=O	10457	10025	C08278	HMDB00893	CPD0-1264	Lipids	Fatty acid, Dicarboxylate	suberate (C8-DC)	4.07173e+06	2038936	2495084	4612932	2893711	3401066	4575939	3043233	3521223	1945415	2152576	4605511	3230815	3.37059e+06	5110243	2961017	2785696	4904354
477	320	15737	LC/MS Polar	1790.4	159.011	203	79-14-1	OCC(O)=O	757	737	C00160	HMDB00115	GLYCOLLATE	Carbohydrate	Photorespiration	glycolate (hydroxyacetate)	3.18794e+06	3.00161e+06	2523954	631458	1146476	886736	372546	772623	801636	1718427	1859108	2083749	1437631	1654484	1.97143e+06	1108995	1450259	1547151
502	407	15741	LC/MS Polar	4052	300.049	1212	31281-59-1	O[C@H]1[C@H](O)[C@@H](CO)O[C@H](OP(O)(O)=O)[C@@H]1NC(C)=O	440364	389323	C04256	HMDB01367	N-ACETYL-D-GLUCOSAMINE-1-P	Carbohydrate	Amino sugar and nucleotide sugar	N-acetyl-glucosamine 1-phosphate	825001	826187	893461	341563	307577	264347	280187	280634	277419	626706	684028	585932	223718	208685	194221	182868	224974	165657
342	385	15745	LC/MS Polar	2800	131.035	2051	498-21-5	CC(C(O)=O)CC(O)=O	10349	9922		HMDB01844	CPD-2461	Amino acid	Branched Chain Amino Acids (pyruvate derived)	methylsuccinate	15971929	18556968	20648178	16080212	21502024	23039956	14368762	16958504	19365360	26645262	23280176	36073668	25509442	23175988	27424806	18839984	18288218	22833326
2102	333	15753	LC/MS Neg	2106.9	178.051	100000014	495-69-2	O=C(C1=CC=CC=C1)NCC(O)=O	464	451	C01586	HMDB00714		Secondary metabolism	Benzenoids	hippurate	79479			134385	22163		108424	32011		51489		32116	88393	19529		64823		32379
864	265	15765	LC/MS Polar	2785	131.035	2054	601-75-2	CCC(C(O)=O)C(O)=O	11756	11263		HMDB00622		Lipids	Fatty acid, Dicarboxylate	ethylmalonate	908826	932851	651039	1121084	782635	1090565	918876	889308	649159	486054	696560	642805	827130		1086927	716097	522166	834693
506	493	15772	LC/MS Polar	1789.6	151.061	100000406	488-81-3	OC[C@@H](O)[C@@H](O)[C@@H](O)CO	6912	10254628	C00474	HMDB00508		Carbohydrate	Amino sugar and nucleotide sugar	ribitol	1566503	1349586	1533806	3.3452e+06	3017322	2973983	4980209	4027043	3789548	1.63713e+06	1787270	1675253	2262806	2201282	1995857	2638645	2531628	2525816
2092	206	15778	LC/MS Neg	1750	121.029	100000008	65-85-0	OC(C1=CC=CC=C1)=O	243	238	C00180	HMDB01870	BENZOATE	Secondary metabolism	Benzenoids	benzoate	440866	630037	759899	575958	759306	1140715	488135	599792	1020226	283060	2792993	377129	681574	477126	471923	415360	386507	404498
1475	273	15797	LC/MS Neg	2390	455.097	100000251	130-40-5	CC1=C(C)C=C(N(CC(O)C(C(COP(O)(O)=O)O)O)C(C2=N3)=NC(NC2=O)=O)C3=C1	710	690	C00061	HMDB01520	FMN	Cofactors, Prosthetic Groups, Electron Carriers	Riboflavin and FAD metabolism	FMN	263584	268490	209206	137427	210112	237750	164257	189061	219127	223701	155665	192350	89387	102483	86058	77313	91578	72836
1495	533	15798	LC/MS Pos Early	2378	345.078	523	532-40-1	CC1=NC=C(C[N+]2=CSC(CCOP(O)([O-])=O)=C2C)C(N)=N1	3382778	2627905	C01081	HMDB02666	THIAMINE-P	Cofactors, Prosthetic Groups, Electron Carriers	Thiamine metabolism	thiamin monophosphate	1.71328e+06	2163977	1445806	1457918	1810260	1259080	1295295	1254312	992669	1264595	1268428	2.01108e+06	1399577	1284047	1143184	1156347	1391939	306645
521	552	15860	LC/MS Polar	4000	565.048	100000298	2956-16-3;91183-98-1;137868-52-1	O[C@H]([C@@H]1O)[C@@H](O[C@@H]1COP(OP(O[C@H]([C@H](O)[C@H]2O)O[C@H](CO)[C@@H]2O)(O)=O)(O)=O)N(C=CC3=O)C(N3)=O	18068	17069	C00052	HMDB00302	UDP-GALACTOSE	Carbohydrate	Amino sugar and nucleotide sugar	UDP-galactose	1684270	1310566	1126692	589690	720420	1032229	1.01364e+06	328361	848347			364314		66416	450511	55142.8	285254	380702
862	373	15872	LC/MS Polar	3447	103.004	818	141-82-2;26522-22-85-0	O=C(O)CC(O)=O	867	844	C00383	HMDB00691	MALONATE	Lipids	Fatty acid, Dicarboxylate	malonate	57538088	50265920	51907696	70184184	66523476	56292008	76998912	73726192	65037700	41781116	43549724	39383096	38925796	34567952	33999040	40142176	36549288	34298256
171	504	15915	LC/MS Pos Early	3002	399.144	1263	24346-00-7;86867-01-8;86867-0108	NC1=NC=NC2=C1N=CN2[C@@]3([H])[C@@](O)([H])[C@@](O)([H])[C@](C[S+](CCC(N)C([O-])=O)C)([H])O3	34756		C00019	HMDB01185	S-ADENOSYLMETHIONINE	Amino acid	Aspartate family (OAA derived)	S-adenosylmethionine (SAM)	3.99596e+06	4152174	3781961	3611106	4568393	6031085	2946354	2976567	3622289	3639692	2976690	3296541	3665640	5373332	2653890	2450650	3952840	897709
1586	103	15949	LC/MS Pos Early	2193	228.098	100000125	951-77-9	[H][C@]1([H])[C@@](O)([H])[C@](CO)([H])O[C@]1(N2C(N=C(N)C=C2)=O)[H]	13711	13117	C00881	HMDB00014	DEOXYCYTIDINE	Nucleotide	Pyrimidine metabolism	2'-deoxycytidine	19287804	17620228	19564650	31662326	25262140	16438633	59588424	42336864	28014470	26275300	29658036	27280156	10476965	9903517	9335030	11809110	12853481	11606145
1210	317	15990	LC/MS Pos Early	672	258.11	100000269	28319-77-9	O=P(OCC[N+](C)(C)C)([O-])OC[C@H](O)CO	71920	571409	C00670	HMDB00086	SN-3-GLYCEROPHOSPHOCHOLINE	Lipids	Phospholipid Metabolism	glycerophosphorylcholine (GPC)	4078216	2931665	2959564	5280342	6251761	10306220	30244956	26407360	27369216	1425283	1915339	6104179	64989316	31574888	114512440	165510384	59094852	227309616
1343	517	17747	LC/MS Pos Late	1393	300.29	297	123-78-4	CCCCCCCCCCCCC/C=C/C(C(CO)N)O	5353955	4510275	C00319	HMDB00252	SPHINGOSINE	Lipids	Sphingolipid	sphingosine	6550756	7.51068e+06	6421847	2749118	2838742	2457958	1843023	1920998	1330244	5256929	4874615	3755447	1171026	1148951	1277912	945721	1093370	1095920
1337	516	17769	LC/MS Pos Late	1413	302.305	313	3102-56-5	CCCCCCCCCCCCCCCC(C(CO)N)O	3126	3014	C00836	HMDB00269	DIHYDRO-SPHINGOSINE	Lipids	Sphingolipid	sphinganine	47514796	44317744	48656328	50555960	43048816	54326800	16294869	17313648	27682734	28444744	26319712	28648010	21655264	28326068	25422956	10052413	15335218	14370435
767	118	17945	LC/MS Neg	5695	299.259	1239	629-22-1	OC([C@H](O)CCCCCCCCCCCCCCCC)=O	69417	62625	C03045			Lipids	Fatty acid, hydroxy	2-hydroxystearate	1.54375e+06	3362123	1252722	1.81555e+06	1811193	2648447	1366841	1643775	1.43627e+06	1612917	924942	1.65461e+06	937452	1208180	1123606	466260	452606	387130
408	288	18245	LC/MS Pos Early	2740	285.119	1235	37460-15-4	O=C(O)[C@@H](N)CCC(N[C@@H](CC1=CNC=N1)C(O)=O)=O	7017195	5380197				Amino acid	Glutathione metabolism	gamma-glutamylhistidine	2836038	2716912	2380345	1582865	1083466	1583928	1169075	799562	1108388	3002052	3.62307e+06	3.46193e+06	1889605	1799892	1699135	1361443	1494204	1275552
167	168	18319	LC/MS Pos Early	2220	118.086	100000454	660-88-8	OC(CCCCN)=O	138	135	C00431	HMDB03355		Amino acid	Aspartate family (OAA derived)	5-aminovalerate	1.9358e+06	2098933	2723020	5285093	5260594	6951822	5512646	6023615	6.57818e+06	2122793	2874186	2874697	6922766	5686700	11084024	6.72738e+06	5797128	5687652
38	490	18335	LC/MS Polar	2432.9	191.056	100000442	77-95-2	O[C@@]1([C@](O)(C[C@@](C(O)=O)(C[C@]1(O)[H])O)[H])[H]	6508	10246715	C00296	HMDB03072	QUINATE	Amino acid	Aromatic amino acid metabolism (PEP derived)	quinate	2383806976	1870693120	1705630336	2035383552	1824297216	1737271680	1638669952	1667892224	1417032576	1029808192	1227887744	1516349696	1758647424	2136531584	2241281024	1829701760	2196656896	2422036736
139	336	18351	LC/MS Polar	2875.8	118.051	100000458	672-15-1	O=C(O)[C@@H](N)CCO	12647	12126	C00263	HMDB00719	HOMO-SER	Amino acid	Aspartate family (OAA derived)	homoserine	5840950	7549406	7348309	8745290	12122350	11307476	8868638	11665086	11648314	19681022	17208336	20253588	19688124	16977584	13231683	17582248	16445220	18480210
1707	323	18357	LC/MS Pos Early	2734	175.108	100000487	1963-21-9	CC(C)[C@@H](C(O)=O)NC(CN)=O	97417	2006926		HMDB28854		Peptide	Dipeptide	glycylvaline	2187553	2427196	2048335	1731690	1510917	1.41738e+06	1255979	1079079	1089204	2103618	2301382	2.00959e+06	1185135	1157053	841589	1117029	945010	872064
876	204	18362	LC/MS Neg	1276	187.098	2029	123-99-9	O=C(O)CCCCCCCC(O)=O	2266	2179	C08261	HMDB00784		Lipids	Fatty acid, Dicarboxylate	azelate (nonanedioate; C9)	4708490	3.85856e+06	3.77691e+06	4611119	3391624	3590206	5192131	4281009	3865904	2357941	2088112	3075639	2567121	2898595	3256428	2714536	2721215	3442269
1685	231	18368	LC/MS Pos Early	2947	355.074	1224	7729-20-6	O=C(NCC(O)=O)C(N)CSSCC(N)C(NCC(O)=O)=O	333293	295316				Peptide	Dipeptide	cys-gly, oxidized	1020498	1217961	1062569	482923	405909	397849	535943	452102	433969	2207605	3846555	3772091	1463937	988578	1399843	1166432	1009234	1232815
410	290	18369	LC/MS Neg	1685	259.13	1268	2566-39-4	CC(C)C[C@@H](C(O)=O)NC(CC[C@@H](C(O)=O)N)=O	151023	133115		HMDB11171		Amino acid	Glutathione metabolism	gamma-glutamylleucine	553957	747722	598159	420163	462405	370703	259579	347927	295960	402045	319195	434776	289341	197292	200410	224211	182767	208520
647	355	18373	LC/MS Polar	2969	129.019	100000455	97-65-4	C=C(C(O)=O)CC(O)=O	811	789	C00490	HMDB02092		Carbohydrate	C5 branched dibasic acid metabolism	itaconate	4293431	5230642	6167835	5124775	6671634	7.08843e+06	4922123	6059398	6.53934e+06	2893477	2944048	3.16825e+06	6.91416e+06	6309846	7019550	6961447	6198430	6.9735e+06
176	381	18374	LC/MS Pos Early	1272	166.053	100000039	3226-65-1	O=C(O)[C@@H](N)CCS(C)=O	158980	139840	C02989	HMDB02005	L-Methionine-sulfoxides	Amino acid	Aspartate family (OAA derived)	methionine sulfoxide	18814144	22920148	19720860	14845481	18719132	24128544	16241332	17129258	23365072	14834897	11511975	14849081	28978520	18689202	18354034	25926680	21944880	18645344
454	378	18493	LC/MS Polar	3000	129.019	100000446	498-24-8	C/C(C(O)=O)=C\C(O)=O	638129	10289044	C01732	HMDB00749		Carbohydrate	TCA cycle	mesaconate (methylfumarate)	433846	461441	513594			414773	326685	126704		331950	288315	629627			598943			427985
993	21	19130	LC/MS Pos Late	2365	734.569	100000657	63-89-8	CCCCCCCCCCCCCCCC(OC[C@]([H])(COP([O-])(OCC[N+](C)(C)C)=O)OC(CCCCCCCCCCCCCCC)=O)=O	452110	398235		HMDB00564		Lipids	Phospholipids	1,2-dipalmitoyl-GPC (16:0/16:0)	2125241	2.75116e+06	2721401	841621	1072499	1528013	543685	694297	1315974	2153016	2.79524e+06	3200219	1239600	2490903	1267566	743230	1399447	734304
971	71	19262	LC/MS Pos Late	3293	692.523	1535	169437-35-8	CCCCCCCC\C=C/CCCCCCCC(O[C@@H](COP(O)(O)=O)COC(CCCCCCCCCCCCCCC)=O)=O	5283523	4446637	C13889			Lipids	Phospholipids	1-palmitoyl-2-oleoyl-GPA (16:0/18:1)	12094304	9935103	10117470	7.55317e+06	8050320	14563696	3750797	3478232	6652090	8010562	7736029	11295947	9298488	11283002	10637663	7214914	7913535	10470833
1036	73	19263	LC/MS Pos Late	2509	718.538	1526	26662-94-2	CCCCCCCC\C=C/CCCCCCCC(O[C@](COC(CCCCCCCCCCCCCCC)=O)(COP([O-])(OCC[N+]([H])([H])[H])=O)[H])=O	5283496	4446615		HMDB05320		Lipids	Phospholipids	1-palmitoyl-2-oleoyl-GPE (16:0/18:1)	5151015	5595768	5838605	1447045	1528676	2380791	608514	687087	1440401	3.78929e+06	4859693	5354277	1517049	2554160	1738769	803223	1233784	1.01141e+06
1162	91	19324	LC/MS Neg	5794	599.32	100000656	796963-93-4	[H]C(C(O)(C(O)([C@](O)1[H])[H])[H])([C@@](OP(O)(OC[C@@]([H])(COC(CCCCCCCCCCCCCCCCC)=O)O)=O)([C@]1(O)[H])[H])O		21403067		HMDB61696		Lipids	Lyso-phospholipids	1-stearoyl-GPI (18:0)	147490	159801	77896	65788	61745	73933	77829	97849	66204	140013	87921	166225	82135	57015	62545	104903		32751
428	301	20488	LC/MS Polar	2342	179.056	572	50-99-7	O[C@H]1O[C@H](CO)[C@@H](O)[C@H](O)[C@H]1O	79025	71358	C00031	HMDB00122	CPD-3607	Carbohydrate	Glycolysis	glucose	1858602240	1774129280	1780953344	2517885696	2091398784	2373674496	1929323392	1825650688	2042717824	1904334208	1992455808	2199033856	2802757376	3094777600	3117843968	2394695168	2927593472	2793617664
459	372	20676	LC/MS Polar	2640	115.004	100000707	110-16-7	O=C(C=CC(O)=O)O	444266	392248	C01384	HMDB00176	MALEATE	Carbohydrate	TCA cycle	maleate	3769176	4172430	3741038	8958827	2515636	2517683	2086883	2.33446e+06	2603153	2034356	2201718	2072796	1806727	1683202	1668047	1681136	1726350	1738225
484	529	20693	LC/MS Polar	3700	118.999	100000840	80-69-3	O=C(C(O)C(O)=O)O	45	44	C02287	HMDB35227		Carbohydrate	Photorespiration	tartronate (hydroxymalonate)	14928209	15166574	14298079	6161986	9288380	9678110	3302459	5091201	6081163	12843828	15222647	19282454	8182476	9228723	16689605	6.0724e+06	7609642	9035751
478	456	20694	LC/MS Polar	3803	88.988	100000841	144-62-7	O=C(O)C(O)=O	971	946	C00209	HMDB02329	OXALATE	Carbohydrate	Photorespiration	oxalate (ethanedioate)	59548428	65160344	56708116	34008864	44210092	47234596	29861078	30192728	33380836	47671428	47886256	66142472	37327488	45049968	49475780	31039352	37033768	42551492
2249	144	20698	LC/MS Neg	1960	163.04	100000842	588-30-7;14755-02-3	OC1=CC(/C=C/C(O)=O)=CC=C1	637541	553147	C12621	HMDB01713	CPD-10797	Secondary metabolism	Phenylpropanoids	3-hydroxycinnamate	158641	84984	98927		108619	90618						110555	76815	146362	153424	50339	75634	108502
575	282	20758	LC/MS Polar	3527.2	193.035	100000873	91510-62-2	OC(C(O)C(O)=O)C(O)C(O)C=O	84740	76444	C08348	HMDB02545	D-GALACTURONATE	Carbohydrate	Sucrose, glucose,fructose metabolism	galacturonate	40352192	34993360	22349202	4142278	4648712	3809130	3986327	2638589	2218459	12754755	9925058	12233421	2087915	2162205	2067895	1745785	2211971	1452263
1233	78	21127	LC/MS Neg	6550	255.233	100000827	542-44-9	O=C(CCCCCCCCCCCCCCC)OCC(O)CO	14900	14201		HMDB31074		Lipids	Glycerolipids - Monoacyl	1-palmitoylglycerol (16:0)	34009460	55571344	23056900	39232688	38873992	69382560	34790392	38048256	26779784	35698372	14893415	51107056	31458248	34831712	29956784	26041582	11237012	25690540
2089	159	21133	LC/MS Polar	1305	137.024	100000862	99-96-7	OC1=CC=C(C(O)=O)C=C1	135	132	C00156	HMDB00500	4-hydroxybenzoate	Secondary metabolism	Benzenoids	4-hydroxybenzoate	1836943	1592985	886431	1618300	1318999	1064546	1831383	1241552	957994	792606	1047780	1417246	809290	863426	943156	864979	923695	1166898
2008	177	21156	LC/MS Pos Early	3203	265.143	100000879	14375-45-2	CC1(C)CC(C=C(C)C1(O)/C=C/C(C)=C\C(O)=O)=O	5280896	4444418	C06082	HMDB35140	CPD-693	Hormone metabolism	Abscisic acid metabolism	abscisate	85654			142746						246907	208897	336391	471943	349656	539557	312324	343260	460872
2288	211	21177	LC/MS Neg	1165	179.035	100000914	331-39-5	O=C(O)/C=C/C1=CC=C(O)C(O)=C1	689043	600426	C01197	HMDB01964	CAFFEATE	Secondary metabolism	Phenylpropanoids	caffeate	343517	268914	234835	160122	215442	139098	115640		61655	136140	126812			107193	82745
1380	521	21183	LC/MS Pos Late	2875	395.367	100000923	83-48-7	[H][C@]12[C@]3([H])CC=C4C[C@@H](O)CC[C@]4(C)[C@@]3([H])CC[C@]1(C)[C@@H]([C@@H](/C=C/C(CC)C(C)C)C)CC2	5280794	4444352	C05442	HMDB00937	CPD-4162	Lipids	Sterols	stigmasterol	12790359	14866099	14763605	15661395	15177941	13021277	16993988	16631470	17992812	10610869	7.59842e+06	9595896	6409388	7364931	6545476	6782806	7703775	7583316
1238	53	21184	LC/MS Neg	6650	281.249	100000924	111-03-5	O=C(OCC(O)CO)CCCCCCC/C=C\CCCCCCCC	5283468	4446588		HMDB11567		Lipids	Glycerolipids - Monoacyl	1-oleoylglycerol (18:1)	10707671	14530140	6828046	4122555	5542849	5348185	3444391	3765372	3060165	8958535	4857359	13322126	3826337	4137211	4983698	2370114	3188385	2346349
1379	276	21187	LC/MS Pos Late	2688	395.367	100000930	17605-67-3	C[C@@]12[C@@]([H])(CC[C@@]2([C@H](C)CC/C(C(C)C)=C/C)[H])[C@@](CC=C3[C@@]4(CC[C@H](O)C3)C)([H])[C@@]4([H])CC1	5281328	4444705	C08817	HMDB02374	CPD-4127	Lipids	Sterols	fucosterol	14478005	13477707	14813498	10416445	10421360	11350687	4311983	6968170	8942861	10992595	11819649	9530481	7400472	9006929	6895647	3951925	6090848	4966837
1253	123	21232	LC/MS Neg	6500	281.249	100000943	3443-84-3	O=C(OC(CO)CO)CCCCCCC/C=C\CCCCCCCC	5319879	4478086		HMDB11537		Lipids	Glycerolipids - Monoacyl	2-oleoylglycerol (18:1)	2150097	4335959	2198155	797991	979364	3625169	685782	779393	501846	2694458	1216301	3818240	638701	654089	596662
749	175	21239	LC/MS Neg	2300	159.103	100000956	764-89-6	OCCCCCCCC(O)=O	69820	63018		HMDB61914		Lipids	Fatty acid, hydroxy	8-hydroxyoctanoate	1970020	2023128	1890143	2815561	3023574	2661891	2871008	2947454	2801378	2046238	2132220	2487454	1900899	2384483	1909773	1736176	1849101	1883096
748	148	22001	LC/MS Neg	3446	159.103	100000773	88930-08-9	OC(CC(O)=O)CCCCC	26613	24791		HMDB01954		Lipids	Fatty acid, hydroxy	3-hydroxyoctanoate	342265	500222	477560	306495	234855	297443	277461	315934	261860	419314	553569	586358	195485	397811	249330	278032		252154
561	31	22012	LC/MS Neg	1054	503.162	100000980	470-69-9	OC[C@H]1O[C@@H]([C@H](O)[C@@H](O)[C@@H]1O)O[C@@]([C@@H](O)[C@H](O)[C@H]2CO)(O2)CO[C@@]([C@@H](O)[C@H](O)[C@H]3CO)(O3)CO	440080	389087	C03661	HMDB11729	1-KESTOTRIOSE	Carbohydrate	Sucrose, glucose,fructose metabolism	1-kestose	1460569	1394992	1228825	953509	838808	1.02888e+06	596676	534027	538404	5313817	5594694	5780880	3852360	3641024	3.95861e+06	2489036	2571758	2618806
333	166	22116	LC/MS Neg	2170	129.056	100000551	816-66-0	CC(C)CC(C(O)=O)=O	70	69	C00233	HMDB00695	2K-4CH3-PENTANOATE&redirect=T	Amino acid	Branched Chain Amino Acids (pyruvate derived)	4-methyl-2-oxopentanoate	15413777	22417134	17646102	9782186	10468550	8283355	4061413	5354692	4681783	8168239	6227456	7.64703e+06	2550601	2694084	2.05884e+06	1156928	1702742	1351231
1596	170	22119	LC/MS Pos Early	2227	258.108	100000763	2140-61-6	O[C@H]1[C@@H](O)[C@H](N2C(N=C(N)C(C)=C2)=O)O[C@@H]1CO	92918	83877		HMDB00982		Nucleotide	Pyrimidine metabolism	5-methylcytidine	3.21318e+06	3639804	4416390	4753642	5221225	5918831	5956816	5118928	5087169	2587712	2316819	2760926	2530239	2561225	2183404	2088951	2534425	1781573
75	471	22130	LC/MS Neg	2208	165.056	100000774	828-01-3	OC(C(O)=O)CC1=CC=CC=C1	3848	3715	C05607	HMDB00779		Amino acid	Aromatic amino acid metabolism (PEP derived)	phenyllactate (PLA)	332138	278423	256190	278942	282555	228752	246726	291010	261963	252003	216694	197932	211321	151316		226687	154397	194905
1443	433	22152	LC/MS Pos Early	766	335.064	1312	1094-61-7	O[C@@H]1[C@@H](COP([O-])(O)=O)O[C@@H]([N@@+]2=CC=CC(C(N)=O)=C2)[C@@H]1O	14180	13553	C00455	HMDB00229	NICOTINAMIDE_NUCLEOTIDE	Cofactors, Prosthetic Groups, Electron Carriers	Nicotinate and nicotinamide metabolism	nicotinamide ribonucleotide (NMN)	129247536	125512544	123228224	107674120	109797640	123130216	61485144	78114032	87946272	82721864	86769152	93522272	100227136	104539280	96077504	70845056	80314896	64572488
27	234	22176	LC/MS Polar	2273	199.969	100000808	1637-71-4	N[C@H](C(O)=O)CSS(O)(=O)=O	115015	102939	C05824	HMDB00731		Amino acid	Serine family (phosphoglycerate derived)	cysteine s-sulfate										50882	91152	94933	131953	308955	251720	254585	299965	304055
193	405	22185	LC/MS Polar	3143	174.041	100000787	997-55-7;997-55-7	OC([C@@H](NC(C)=O)CC(O)=O)=O	65065	58576	C01042	HMDB00812		Amino acid	Aspartate family (OAA derived)	N-acetylaspartate (NAA)	14715017	15464468	14357270	11507224	14512047	11281600	8.38328e+06	9831575	7.20006e+06	12462079	11960851	12429228	15644951	15952327	12439320	12708732	12025863	10910862
442	489	22250	LC/MS Polar	2650	175.025	823	127-17-3	CC(C(O)=O)=O	1060	96901	C00022	HMDB00243	PYRUVATE	Carbohydrate	Glycolysis	pyruvate	10733973	10872588	12000884	8725683	9641212	9685790	7788200	8077888	8039779	8789557	9431070	9495243	5847752	6662441	5738930	5277963	5611083	5786435
1373	210	27414	LC/MS Pos Late	3054	397.383	100001033	83-46-5	C[C@@]1([C@]([C@@H](CC[C@@H]([C@H](C)C)CC)C)([H])CC2)[C@@]2([H])[C@@](CC=C3[C@@]4(CC[C@H](O)C3)C)([H])[C@@]4([H])CC1	222284	192962	C01753	HMDB00852	CPD-4143	Lipids	Sterols	beta-sitosterol	18751864	17894768	17951536	16057450	18835238	17322212	15284980	18242890	20784850	19673036	17819812	20308172	14142441	14201580	13101722	13330341	15672703	17185448
1239	37	27447	LC/MS Neg	6477	279.233	100001040	2277-28-3	CCCCC/C=C\C/C=C\CCCCCCCC(OCC(O)CO)=O	5283469	4446589				Lipids	Glycerolipids - Monoacyl	1-linoleoylglycerol (18:2)	3655263	6726510	2905320	7942975	6143813	5968695	7105015	9128284	3751434	4449024	1805637	5166303	2848309	2635585	3.98522e+06	3584552	1137181	1208482
2010	343	27513	LC/MS Neg	2200	174.056	100001034	6505-45-9	OC(CC1=CNC2=C1C=CC=C2)=O	802	780	C00954	HMDB00197	INDOLE_ACETATE_AUXIN	Hormone metabolism	Auxin metabolism	indoleacetate				52061	34939	31702							84646	75454	68203	71118	39947	54925
571	279	27719	LC/MS Polar	3085	195.051	100001026	299-28-5	O[C@H]([C@H]([C@H]([C@@H](CO)O)O)O)C(O)=O	128869	114198	C00880	HMDB00565		Carbohydrate	Sucrose, glucose,fructose metabolism	galactonate	37233712	4954012	32482074	30105016	36195608	32045550	39046492	31080620	37335228	16089955	19158240	20111772	27214200	23990402	24738588	35282472	21222504	20266028
396	309	27727	LC/MS Pos Early	2667	613.159	448	103239-24-3	O=C([C@@H](NC(CC[C@@H](C(O)=O)N)=O)CSSC[C@@H](C(NCC(O)=O)=O)NC(CC[C@@H](C(O)=O)N)=O)NCC(O)=O	65359	58835	C00127	HMDB03337	GLUTATHIONE	Amino acid	Glutathione metabolism	glutathione, oxidized (GSSG)	555920	462635	436718	3220616	1359619	2220243	637933	1.01054e+06	1289331	424726	1341372	6829066	7.6077e+06	16494063	18589596	6878102	9694985	8698443
507	495	27731	LC/MS Polar	2425	165.041	100001007	5336-08-03	OC([C@H](O)[C@H](O)[C@H](O)CO)=O	5460677	4574162	C01685	HMDB00867		Carbohydrate	Amino sugar and nucleotide sugar	ribonate	18241168	18068044	20407052	30914612	36004096	51785100	32208062	35389096	35204684	16204769	14382093	19126680	29370532	22969114	29510554	25378300	29413366	46005400
1485	534	27738	LC/MS Polar	2384	135.03	100001022	70753-61-6	O=C(O)C(O)([H])C([H])(O)CO	151152	133224	C01620	HMDB00943	L-THREONATE	Cofactors, Prosthetic Groups, Electron Carriers	Ascorbate metabolism	threonate	933823680	1040748864	1084928640	1164763776	1338119808	1324644096	1379205120	1487054336	1369394432	991569536	1081744640	1079849216	1160706048	1117377280	1041362304	1230794368	1148907392	1165131648
279	47	30460	LC/MS Pos Early	2755	170.092	100001051	332-80-9	N[C@H](C(O)=O)CC1=CN(C)C=N1	92105	83153	C01152	HMDB00001		Amino acid	Glutamate family (alpha-ketoglutarate derived)	1-methylhistidine			433479							633074	2651713	583887	1324462	4395989	2280203	1391715	2952978	1822271
429	302	31260	LC/MS Polar	4537	259.022	291	103192-55-8	OC1OC(C(C(C1O)O)O)COP(O)(O)=O	5958	19952394	C00668	HMDB01401	ALPHA-GLC-6-P	Carbohydrate	Glycolysis	glucose 6-phosphate	29327704	24530074	25456100	8165322	6486666	7311208	4718722	2837645	4414635	6796226	7.85149e+06	10376285	2.86514e+06	3.67944e+06	4690824	1463094	2070908	2135986
1757	536	31530	LC/MS Neg	2322	265.119	100001125	16875-27-7	N[C@@H](C(C)O)C(N[C@@H](CC1=CC=CC=C1)C(O)=O)=O	4099799	3313819		HMDB29068		Peptide	Dipeptide	threonylphenylalanine	645756	574506	716434	1194196	1131282	977271	1292283	1574469	1193129	675638	686055	662870	325229	314803	307653	399642	335812	395078
1509	486	31555	LC/MS Neg	2185	182.046	100001121	82-82-6	OC1=C(C(O)=O)C(CO)=CN=C1C	6723	6467	C00847	HMDB00017		Cofactors, Prosthetic Groups, Electron Carriers	Vitamin B metabolism (B6 or B12)	pyridoxate	4275055	3011574	3420838	2370215	2950428	3009024	2105641	2094745	1854987	2173487	1373997	1242569	1314568	1391980	1046662	1456174	1605075	1492721
160	109	31934	LC/MS Polar	3000	161.046	100001153	18294-85-4	O=C(O)C(O)CCCC(O)=O	193530	167943	C02360	HMDB00321		Amino acid	Aspartate family (OAA derived)	2-hydroxyadipate	1.74703e+06	1.95071e+06	1.99031e+06	1673935	1821965	2216112	4352163	2.25572e+06	4661188	1.66129e+06	4952427	6042881	2429829	2922809	3552473	7214420	7198861	3128108
91	134	32197	LC/MS Neg	1379	181.051	240	6482-98-0	OC(C(O)=O)CC1=CC=C(O)C=C1	9378	9010	C03672	HMDB00755	CPD-2222	Amino acid	Aromatic amino acid metabolism (PEP derived)	3-(4-hydroxyphenyl)lactate (HPLA)	75579	48653	62513	160380	241129	137489	131580	141682	108791	134415	96683		140569	97541	82001	140548	66945	85258
268	540	32306	LC/MS Pos Early	1064	132.065	1001	51-35-4	O[C@@H]1C[C@@H](C(O)=O)NC1	5810	5605	C01157	HMDB00725	Protein-hydroxyprolines	Amino acid	Glutamate family (alpha-ketoglutarate derived)	hydroxyproline	7322422	9576696	10286717	18141356	17999352	18575172	19973430	21800700	19945844	17868452	25411846	32430168	34199520	37745432	46226056	35256976	37719696	49039636
1540	183	32342	LC/MS Pos Early	1013	348.07	209	149022-20-8	NC1=NC=NC2=C1N=CN2C3OC(C(C3O)O)COP(O)(O)=O	6083	10239183	C00020	HMDB00045	AMP	Nucleotide	Purine metabolism	AMP	185605008	236120896	240024416	99375248	183482528	288403520	6582102	20192408	86030872	175240512	177341856	178144400	226181792	249138992	200413392	130738296	157401040	115061848
512	553	32344	LC/MS Polar	3950	565.048	1096	117756-22-6	OC1C(N(C=CC2=O)C(N2)=O)OC(COP(O)(OP(OC(C(C(O)C3O)O)OC3CO)(O)=O)=O)C1O	8629	8308	C00029	HMDB00286	UDP-GLUCOSE	Carbohydrate	Amino sugar and nucleotide sugar	UDP-glucose				37885	728948	1449585	6603789	5221336	7436855							795390	264574	1889699
290	165	32349	LC/MS Pos Early	2055	127.05	100001207	645-65-8	O=C(O)CC1=CNC=N1	96215	86856	C02835	HMDB02024		Amino acid	Glutamate family (alpha-ketoglutarate derived)	4-imidazoleacetate	1446448	2089125	2944210	2388065	3581839	5465753	2601765	4221899	5348967	3664000	2271391	3605799	9280214	6027923	8135228	9873880	6416568	8558657
220	45	32350	LC/MS Pos Early	2064	141.066	100001208	2625-49-2	O=C(O)CC1=CN(C)C=N1	75810	68319	C05828	HMDB02820		Amino acid	Glutamate family (alpha-ketoglutarate derived)	1-methyl-4-imidazoleacetate	750732	939397	1.0057e+06	1310218	1278539	1378724	1101354	1114280	1341913	459168	338816	339290	995227	813225	920846	1204690	982222	1008501
1547	324	32352	LC/MS Pos Early	2032	152.057	172	73-40-5	NC(N1)=NC2=C(NC=N2)C1=O	764	744	C00242	HMDB00132	GUANINE	Nucleotide	Purine metabolism	guanine	13194254	14445981	13083650	10435161	10736500	8177461	11996396	10281458	8072976	13474623	14158192	13711872	5431036	6711839	5812570	6034809	5642279	4431507
1479	201	32354	LC/MS Pos Early	770	177.039	233	134-03-2	OCC(O)C1OC(C(O)=C1O)=O		10189562	C00072	HMDB00044	ASCORBATE	Cofactors, Prosthetic Groups, Electron Carriers	Ascorbate metabolism	ascorbate (Vitamin C)	419049	397962	215400	500906	222361	194489	564881	331392	185008	316377	365861	478887		412021		252893	455898	201392
880	257	32388	LC/MS Neg	2990	229.144	100001102	693-23-2	OC(CCCCCCCCCCC(O)=O)=O	12736	12213	C02678	HMDB00623		Lipids	Fatty acid, Dicarboxylate	dodecanedioate (C12)	871320	763162	743031	625130	562905	629663	423032	419828	403770	701653	567877	724255	1.01412e+06	1061695	926055	585746	821226	601341
106	422	32390	LC/MS Neg	1680	222.077	100001104	537-55-3	OC1=CC=C(C[C@@H](C(O)=O)NC(C)=O)C=C1	68310	61606		HMDB00866		Amino acid	Aromatic amino acid metabolism (PEP derived)	N-acetyltyrosine	226844	434925	136126	183352	171825	217540	136549	188976	131971	147872	110154	71030	223735	171204	122746	159903	148750	142103
877	507	32398	LC/MS Polar	2147	201.113	100001211	111-20-6	OC(CCCCCCCCC(O)=O)=O	5192	5004	C08277	HMDB00792		Lipids	Fatty acid, Dicarboxylate	sebacate (C10-DC)	2343225	1086111	1283172	2787412	1344052	1.44699e+06	3.04231e+06	1526260	1539555	973115	798961	1205605	1135785	1054520	1281496	1185710	1133185	1.38083e+06
1449	545	32401	LC/MS Pos Early	1388	138.055	100001092	535-83-1	C[N+]1=CC(C([O-])=O)=CC=C1	5570	5369	C01004	HMDB00875	METHYLNICOTINATE	Cofactors, Prosthetic Groups, Electron Carriers	Nicotinate and nicotinamide metabolism	trigonelline (N'-methylnicotinate)	243453424	309561792	263632320	334793344	382542592	328875424	448566912	462037472	389978144	244145328	335210976	294862976	230416992	283761184	296035072	304418176	311868928	355509952
1453	437	32461	LC/MS Pos Early	648	336.048	100001058	321-02-8	O=P(O)(O)OC[C@H]1O[C@H]([C@H](O)[C@@H]1O)[N@+]2=CC(C([O-])=O)=CC=C2	5288991	108821	C01185	HMDB01132	NICOTINATE_NUCLEOTIDE	Cofactors, Prosthetic Groups, Electron Carriers	Nicotinate and nicotinamide metabolism	nicotinic acid mononucleotide (NaMN)	420113	454424	503789	455292	306433	377387	197941	388206	295701	261741	211434	231737	156492	242781	137122	184125
660	213	32489	LC/MS Neg	2713.7	115.076	926	142-62-1	CCCCCC(O)=O	8892	8552	C01585	HMDB00535		Lipids	Free fatty acid	caproate (6:0)	19275738	18810536	19021704	5728029	6363813	5826411	2765921	3406200	3359306	10805460	10801576	15740814	7.40565e+06	8636384	10619517	3932566	4487648	5652029
1254	120	32506	LC/MS Neg	6250	279.233	100000987	3443-82-1	O=C(OC(CO)CO)CCCCCCC/C=C\C/C=C\CCCCC	5365676	4517636		HMDB11538		Lipids	Glycerolipids - Monoacyl	2-linoleoylglycerol (18:2)	1499042	3150496	1251519	3450323	3173272	2676643	3515786	4609599	1498578	1.87098e+06	572883	2182844	1316859	986720	1740935	1417255	494057	380039
255	424	32984	LC/MS Pos Early	2000	175.108	100000285	6205-08-09	NCCC[C@@H](C(O)=O)NC(C)=O	439232	388369	C00437	HMDB03357	N-ALPHA-ACETYLORNITHINE	Amino acid	Glutamate family (alpha-ketoglutarate derived)	N-alpha-acetylornithine	1384523	1420844	1705468	458886	462406	572731	297533	269143	268078	1918947	1834585	1661030	1142309	1421691	1141481	786637	863110	770259
1444	434	33013	LC/MS Pos Early	2040	255.098	100001310	1341-23-7	NC(C1=C[N+](C2C(C(C(C[O-])O2)O)O)=CC=C1)=O	439924		C03150	HMDB00855	NICOTINAMIDE_RIBOSE	Cofactors, Prosthetic Groups, Electron Carriers	Nicotinate and nicotinamide metabolism	nicotinamide riboside	24457328	28138148	28048916	38147416	43405784	28341072	174126848	80484552	40400268	33512144	30296304	34093904	23265860	24219840	25850924	25227524	30432174	32171216
414	294	33364	LC/MS Pos Early	1750	249.108	100001314	5652-48-2	CC(O)[C@@H](C(O)=O)NC(CC[C@@H](C(O)=O)N)=O	76078708	21403107		HMDB29159		Amino acid	Glutathione metabolism	gamma-glutamylthreonine	1726760	1936710	1462127	1043239	741375	984550	804988	598871	757292	1882483	1633458	1738334	1175627	1072101	1076654	980559	718783	868115
1250	129	33419	LC/MS Neg	6400	255.233	100001048	23470-00-0	OCC(CO)OC(CCCCCCCCCCCCCCC)=O	123409	110006		HMDB11533		Lipids	Glycerolipids - Monoacyl	2-palmitoylglycerol (16:0)	3833386	2.68817e+06		2246630	2360734	4984947	3155314	4174679	2182744	2880734	1424841	3125883	2246161	3333639	2271279	1979075		680131
413	292	33422	LC/MS Neg	1825	293.114	100000491	7432-24-8	O=C(O)[C@H](CC1=CC=CC=C1)NC(CC[C@@H](C(O)=O)N)=O	111299	99868		HMDB00594		Amino acid	Glutathione metabolism	gamma-glutamylphenylalanine	513302	510925	434032	251930	306016	230473	206857	240092	176324	304582	325566	380030	156296	174329	166174	146149	168151	174859
1545	188	33434	LC/MS Polar	2960	175.047	218	99-16-1	OC(C(NC(N)=O)NC(N)=O)=O	203	198	C00499	HMDB01209	ALLANTOATE	Nucleotide	Purine metabolism	allantoic acid	26834298	48362120	40570040	47988520	55212180	50970832	45832532	42702648	41710520	21232846	21545114	19484828	22137748	21504460	20369592	17033336	16751242	16363100
1613	482	33442	LC/MS Neg	1100	243.062	821	1445-07-4	O[C@]1([H])[C@@](O)([H])[C@](CO)([H])O[C@]1(C2=CNC(NC2=O)=O)[H]	15047	21403010	C02067	HMDB00767		Nucleotide	Pyrimidine metabolism	pseudouridine	1424681	1301376	1383702	1584272	1701090	1418610	2155612	1991954	1553443	728210	732960	740383	527494	636806	473520	600487	659481	609804
1448	436	33471	LC/MS Pos Early	1536	256.082	100001316	2625-49-2	O[C@H]([C@@H]1O)[C@@H](O[C@@H]1CO)[N@+]2=CC(C([O-])=O)=CC=C2	161234	141635	C05841	HMDB06809	NICOTINAMIDE_RIBOSE	Cofactors, Prosthetic Groups, Electron Carriers	Nicotinate and nicotinamide metabolism	nicotinate ribonucleoside	139267616	152281184	136558272	140433328	149980960	147275408	150141712	142574448	121439584	135600480	149351664	132638616	142425856	149278688	126241968	127537768	141186960	122509688
240	305	33487	LC/MS Pos Early	2170	162.076	100001103	1499-55-4;1499-55-4	O=C(CCC(C(O)=O)N)OC	68662	66546		HMDB61715		Amino acid	Glutamate family (alpha-ketoglutarate derived)	glutamate, gamma-methyl ester	5.92366e+06	5491810	5237348	2212000	2867813	2715859	1714435	2129853	2062190	7.72418e+06	8302130	7834471	3.95383e+06	2656914	2626541	2382831	2539537	2754441
706	260	33587	LC/MS Neg	5950	309.28	100001335		O=C(O)CCCCCCCCC/C=C\CCCCCCCC	5282768	4445895	C16526	HMDB02231	CPD-12189	Lipids	Free fatty acid	eicosenoate (20:1n9 or 1n11)	1136066	1818850	1009537	1655416	2104766	2732796	1423969	2023993	2229129	1218269	575797	1943596	1457418	1.56708e+06	1973116	1389134	632363	507900
411	285	33934	LC/MS Pos Early	2725	276.155	100001262	17105-15-6	N[C@H](C(O)=O)CCCCNC(CC[C@@H](C(O)=O)N)=O	7015685	5378717		HMDB03869		Amino acid	Glutathione metabolism	gamma-glutamyl-epsilon-lysine	723923	1035011	914994	427172	413815	429239	294620	375814	457528	4548476	4797580	4190568	2605122	5606562	2771958	2142924	2641407	1958049
192	404	33942	LC/MS Pos Early	785	175.071	100001257	4033-40-3	OC([C@@H](NC(C)=O)CC(N)=O)=O	99715	90090		HMDB06028		Amino acid	Aspartate family (OAA derived)	N-acetylasparagine	6431622	7.08172e+06	9246037	4324507	4477147	6.48644e+06	3.66571e+06	4481223	4.09461e+06	7.11159e+06	7033377	5828711	7.69044e+06	7545835	4999852	6.60544e+06	6123613	5581433
253	412	33943	LC/MS Pos Early	845	189.087	100001253	2490-97-3	OC([C@H](CCC(N)=O)NC(C)=O)=O	182230	158492	C02716	HMDB06029		Amino acid	Glutamate family (alpha-ketoglutarate derived)	N-acetylglutamine	7583687	8723339	7913193	3236222	4350855	4539264	2062307	2189514	2338051	8172104	8735949	7866756	6717523	6477660	5842320	5120452	5400166	4499691
419	513	33944	LC/MS Neg	1075	320.092	100001259	2922-56-7	O=C(NCC(O)=O)C(CSC)NC(CCC(N)C(O)=O)=O	3605667	2841309	C11347			Amino acid	Glutathione metabolism	S-methylglutathione	137607	133636	99472	153585	168389	139498	141325	132093	130927	167286	179981	226482	200447	187944	179651	160467	145387	170751
415	295	33947	LC/MS Neg	1960	332.125	100001295	66471-20-3	O=C(O)[C@@H](N)CCC(N[C@@H](CC1=CNC2=C1C=CC=C2)C(O)=O)=O	3989307	2302065		HMDB29160		Amino acid	Glutathione metabolism	gamma-glutamyltryptophan	264803	298367	233461	103662	92511	100801	67948	48086	55239	261579	217252	315429	119124	80291	102077	52244	50425	57317
102	417	33950	LC/MS Neg	2597	206.082	100001256	2018-61-3	O=C(O)[C@@H](NC(C)=O)CC1=CC=CC=C1	74839	67404	C03519	HMDB00512		Amino acid	Aromatic amino acid metabolism (PEP derived)	N-acetylphenylalanine	194951	132826	143273	124175	129432	168458	96525	101380	81601		35896	53033	32551	42714	27339		25823	25539
251	403	33953	LC/MS Pos Early	2245	217.13	100001266	155-84-0	O=C(O)[C@@H](NC(C)=O)CCCNC(N)=N	67427	60752	C02562	HMDB04620		Amino acid	Glutamate family (alpha-ketoglutarate derived)	N-acetylarginine	1832590	1964265	1.661e+06	1660109	1627825	1674436	1459633	1435559	1323770	971164	1038535	974315	1181314	865216	706992	792882	698265	763684
1116	80	33955	LC/MS Pos Late	1525	496.34	100001263	17364-16-8	O=P(OCC[N+](C)(C)C)([O-])OCC(O)COC(CCCCCCCCCCCCCCC)=O	86554	78064		HMDB10382	2-Acylglycero-Phosphocholines	Lipids	Lyso-phospholipids	1-palmitoyl-GPC (16:0)	15533534	15629859	13962713	5285165	4739249	6063860	3.93511e+06	4376320	4759330	15067761	17561204	19675728	5879955	7727560	5942017	4419269	6291586	5449862
1119	89	33961	LC/MS Pos Late	1606	524.371	100001271	19420-57-6	O[C@H](COC(CCCCCCCCCCCCCCCCC)=O)COP(OCC[N+](C)(C)C)([O-])=O	497299	435389		HMDB10384		Lipids	Lyso-phospholipids	1-stearoyl-GPC (18:0)	568129	523470	538155	208991	158635			228209	116893	672583	436470	484023	175532		136391	154868	221753	216833
344	413	33967	LC/MS Pos Early	2600	174.113	100001276	3077-46-1	CC(N[C@H](C(O)=O)C(C)CC)=O	2802421	2081100		HMDB61684		Amino acid	Branched Chain Amino Acids (pyruvate derived)	N-acetylisoleucine	516488	590380	361259	755431	824191	1153685	622666		929212	531783	969297	497053	887875		918138	345061		834880
1372	212	33997	LC/MS Pos Late	2873	383.367	100001269	474-62-4	C[C@H](CC[C@@H](C)C(C)C)[C@@]1([H])CC[C@@]2([H])[C@]3([H])CC=C4C[C@@H](O)CC[C@]4(C)[C@@]3([H])CC[C@@]21C	173183	151215	C01789	HMDB02869	CPD-707	Lipids	Sterols	campesterol	21276340	20370228	20896344	19987580	21406952	19322436	20969676	23935126	24556048	17236644	16467265	16829236	13459683	14433438	12523012	12714482	15024404	15564834
719	365	34035	LC/MS Neg	5450	277.217	100001337		O=C(O)CCCCCCC/C=C\C/C=C\C/C=C\CC	5280934	4444437	C06426	HMDB03073	CPD-8117	Lipids	Free fatty acid	linolenate (18:3n3 or 3n6)	1067598	1.68877e+06	587569	304121	322497	197151	279667	291430	380897	843097	297605	852589	110469	164801	180143	252296	226605	215914
264	518	34384	LC/MS Pos Early	1440	144.102	100001296	4136-37-2	C[N+]1(C)[C@H]([C@@]([O-])=O)CCC1	115244	103115	C10172	HMDB04827		Amino acid	Glutamate family (alpha-ketoglutarate derived)	stachydrine	2726651	1711673	2046164	2998043	1635438	2416322	2879519	1793022	2473888	4.06826e+06	3.59518e+06	8557291	5044982	4183455	9383989	4675386	4097704	7952896
256	418	34387	LC/MS Pos Early	1695	158.081	100001334	1074-79-9	O=C(O)C(CCC1)N1C(C)=O	322640	285677				Amino acid	Glutamate family (alpha-ketoglutarate derived)	N-acetylproline	95043224	130765656	137450176	83643880	111534848	124729952	71773056	93789872	94172528	264936192	320047552	415412864	203279664	216537856	268606048	147825712	163062384	222731984
1235	44	34391	LC/MS Neg	6571	269.249	100001429	68002-72-2	OCC(O)COC(CCCCCCCCCCCCCCCC)=O	107036	96316				Lipids	Glycerolipids - Monoacyl	1-margaroylglycerol (17:0)	184630	355772	200856	594947	728238	772315	621598	733128	472913		167117	256270	533443	471215	557285	575488	390722
1240	32	34393	LC/MS Neg	6214	277.217	100001435	124151-74-2	O=C(OCC(O)CO)CCCC\C=C/C\C=C/C\C=C/CCCCC	53480978	21403134		HMDB11569		Lipids	Glycerolipids - Monoacyl	1-linolenoylglycerol (18:3)	80105	163534	96893	203128	108428		95680	252162		107136		114201
1219	219	34396	LC/MS Pos Early	700	184.073	267	72556-74-2	C[N+](C)(CCOP(O)([O-])=O)C	1014	119298	C00588	HMDB01565	PHOSPHORYL-CHOLINE	Lipids	Choline metabolism	phosphocholine	1393859968	1450166272	1229806336	2015640832	2089683584	2155975936	2061478656	2097750656	2072377216	941940032	1302204288	1446840320	1716141440	1687116544	1806782208	1772762624	1661658240	1841999744
1698	322	34398	LC/MS Pos Early	3059	189.123	100001258	869-19-2	OC([C@@H](NC(CN)=O)CC(C)C)=O	92843	83812	C02155	HMDB00759		Peptide	Dipeptide	glycylleucine	1874049	2.02358e+06	1857324	1432222	1439578	1259079	1477661	1408651	991230	1921277	1826924	1.6938e+06	608172	600591	454697	527481	414033	497603
360	353	34407	LC/MS Pos Early	3085	246.17	100001393	31023-24-2	[O-]C(CC(C[N+](C)(C)C)OC(CC(C)C)=O)=O	6426851	4932271		HMDB00688		Amino acid	Branched Chain Amino Acids (pyruvate derived)	isovalerylcarnitine (C5)	686137	456327	778246	594688	744331	678609	750214	695899	876427	592728		454451	802597	596219	414690	745319	497248	770586
1121	39	34419	LC/MS Pos Late	1465	520.34	100001395		O=P(OCC(O)COC(CCCCCCC/C=C\C/C=C\CCCCC)=O)([O-])OCC[N+](C)(C)C	11988421	10160888	C04100	HMDB10386		Lipids	Lyso-phospholipids	1-linoleoyl-GPC (18:2)	1934383	2.09195e+06	1509439	474394	502571	393899	315242	329427	294446	1235062	814242	1123108	245232	487105	380952	279553	374485	406528
1106	79	34428	LC/MS Polar	1445	409.236	100001445	17618-08-5	OP(OC[C@H](O)COC(CCCCCCCCCCCCCCC)=O)(O)=O	6419701	4925335	C04036	HMDB00327		Lipids	Lyso-phospholipids	1-palmitoyl-GPA (16:0)	3977771	3.50045e+06	3.68174e+06	3153261	3277875	3467713	3027226	2610421	2912972	2629101	2831057	3888183	3.41721e+06	3265703	3333155	3393447	3454810	3570471
1156	90	34437	LC/MS Neg	5816	511.304	100001462		O=P(OCC(O)CO)(O)OC[C@H](O)COC(CCCCCCCCCCCCCCCCC)=O		21403138				Lipids	Lyso-phospholipids	1-stearoyl-GPG (18:0)	99662	179471	65366							116539		173699
409	289	34456	LC/MS Pos Early	2940	261.144	100001485		CCC(C)[C@@H](C(O)=O)NC(CC[C@@H](C(O)=O)N)=O	14253342	21403145		HMDB11170		Amino acid	Glutathione metabolism	gamma-glutamylisoleucine*	1.44491e+06	1715242	1474991	1460241	1462142	1330636	990531	1050840	1105730	1354446	1399318	1223049	1.68249e+06	1351741	1283206	1418817	1188541	1236920
227	160	34585	LC/MS Polar	1765	103.04	100001507	502-85-2	OC(CCCO)=O	10413	9984	C00989	HMDB00710	4-HYDROXY-BUTYRATE	Amino acid	Glutamate family (alpha-ketoglutarate derived)	4-hydroxybutyrate (GHB)	684348	651861	787418	787379	784160	898959	464249	601480	505407	547545	729628	809468	622675	699064	686836	610552	561946	628618
399	451	34592	LC/MS Pos Early	2085	290.135	100001311	495-27-2	O=C(NC(CC)C(NCC(O)=O)=O)CCC(C(O)=O)N	7018721	7993181		HMDB05765		Amino acid	Glutathione metabolism	ophthalmate	5122177	6195997	5963633	5873298	6762908	6.63937e+06	2131147	2956958	2760011	9324863	8566950	7.8835e+06	12589135	11064762	8740038	6.95895e+06	6397418	4946200
569	278	34706	LC/MS Polar	4656	341.109	100000908	16908-86-4	O[C@H]1[C@@H](O[C@H]2[C@H](O)[C@@H](O)[C@H](O)[C@@H](O)[C@H]2O)O[C@H](CO)[C@H](O)[C@@H]1O	439451	21403078	C01235	HMDB05826	CPD-458	Carbohydrate	Sucrose, glucose,fructose metabolism	galactinol		75065	88049	32556	32802	40533				832894	961545	1251948	840520	1054245	1.02162e+06	765829	956667	817293
25	354	35107	LC/MS Neg	1950	158.082	100001452	16284-60-9	O=C(O)CNC(CC(C)C)=O	546304	475516		HMDB00678		Amino acid	Serine family (phosphoglycerate derived)	isovalerylglycine	383200	266726	358609	463229	731999	851892	575702	598670	509126	253161	105622	176044	281163	289996	228962	259647	293405	204967
1598	172	35136	LC/MS Neg	1778.1	257.078	100001446	1463-10-1	O[C@@H]1[C@H](O)[C@@H](CO)O[C@H]1N(C=C2C)C(NC2=O)=O	445408	393058		HMDB00884		Nucleotide	Pyrimidine metabolism	5-methyluridine (ribothymidine)	207888	183799	224298	404988	428116	399742	510044	492261	414667	85409	85076	118145	130981	202626	115633	134192	198350	107589
1560	392	35137	LC/MS Pos Early	2210	312.13	100001412	2140-67-2	O=C1C(N=CN2[C@@]3([H])[C@@](O)([H])[C@@](O)([H])[C@](CO)([H])O3)=C2N=C(N(C)C)N1	92919	83878		HMDB04824		Nucleotide	Purine metabolism	N2,N2-dimethylguanosine	659101	767623	735217	1099319	1177048	1188676	1363956	1179383	1154328	626941	758916	684026	830964	709212	712357	769756	768538	607055
1542	397	35157	LC/MS Neg	2164	411.127	100001415	24719-82-2	OC(C)C(C(O)=O)NC(NC1=NC=NC2=C1N=CN2[C@@H]3O[C@H](CO)[C@@H](O)[C@H]3O)=O	161466	141829		HMDB41623		Nucleotide	Purine metabolism	N6-carbamoylthreonyladenosine	218467	210493	152941	101556	99440	56738	91978	80785		201229	167099	164957	54622			46852	55966	55594
401	236	35159	LC/MS Pos Early	2465	427.095	100001437	13081-14-6	NC(C(O)=O)CCC(NC(CSSCC(N)C(O)=O)C(NCC(O)=O)=O)=O	4247235	3455404		HMDB00656		Amino acid	Glutathione metabolism	cysteine-glutathione disulfide	9257349	8859575	10046310	28039760	24287712	59370932	15302653	14574377	24890980	15807357	29085126	22359264	67424072	87438544	78242032	40584336	67996528	56569356
1612	454	35172	LC/MS Polar	2250	287.052	100001416	314-50-1	O=C(C=C(C(O)=O)N1[C@H]2[C@H](O)[C@H](O)[C@@H](CO)O2)NC1=O	92751	83729		HMDB00788	OROTIDINE-5-PHOSPHATE	Nucleotide	Pyrimidine metabolism	orotidine	374874	422793	406186	279867	295187	251984	240060	282459	234685	366432	374302	301649	197676	234746	169453	162385	199283	156116
1169	130	35253	LC/MS Neg	6215	570.341	100001562		OC[C@](OC(CCCCCCCCCCCCCCC)=O)([H])COP(OCC[N+](C)(C)C)([O-])=O	15061532	21403165		HMDB61702		Lipids	Lyso-phospholipids	2-palmitoyl-GPC* (16:0)*	119105	270411	96898	75077	55187	101042	34539	67069	34017	230775	122993	374255	148351	129339	181055	105512	20327
1160	83	35305	LC/MS Neg	5564	571.289	100001655		[H]C(C(O)(C(O)([C@](O)1[H])[H])[H])([C@@](OP(O)(OC[C@@]([H])(COC(CCCCCCCCCCCCCCC)=O)O)=O)([C@]1(O)[H])[H])O				HMDB61695		Lipids	Lyso-phospholipids	1-palmitoyl-GPI* (16:0)	5164801	8.31803e+06	3942727	2952693	3060178	3485027	2718954	3532415	1945134	9737078	4373425	12263952	4253479	4.0281e+06	4611863	3670855	846264	1100135
314	347	35437	LC/MS Neg	1420	144.067	100001590	15926-18-8	O=C(O)CNC(C(C)C)=O	10855600	9030891		HMDB00730		Amino acid	Branched Chain Amino Acids (OAA derived)	isobutyrylglycine (C4)	162605	198645	254244	261855	445066	428852	392941	546081	388546	253889	139489	155387	391714	142898	320947	167265	272678	191525
2262	266	35630	LC/MS Neg	1755	193.051	100001542	537-98-4	COC1=CC(/C=C/C(O)=O)=CC=C1O	445858	393368	C01494	HMDB00954	FERULIC-ACID	Secondary metabolism	Phenylpropanoids	ferulate	2665765	2880216	2211576	7480792	6204572	4226346	8491916	7.55683e+06	4741726	1330777	1450465	1154313	2755490	2852828	3335283	4153638	3.70815e+06	5522919
1138	81	35631	LC/MS Pos Late	1544	454.293	100001567	53862-35-4	O=P(OCC[NH3+])([O-])OC[C@H](O)COC(CCCCCCCCCCCCCCC)=O	9547069	7826019		HMDB11503	2-Lysophosphatidylcholines	Lipids	Lyso-phospholipids	1-palmitoyl-GPE (16:0)	14612311	14705185	13425227	5387233	4098780	5671100	3256979	3926290	5078786	11766074	12097045	14154175	4546164	6384517	5064532	3611800	5348987	4614212
402	237	35637	LC/MS Pos Early	2132	179.048	278	19246-18-5	NC(C(NCC(O)=O)=O)CS	439498	58762	C01419	HMDB00078	CYS-GLY	Amino acid	Glutathione metabolism	cysteinylglycine	325379	286204	284513							700023	876652	605846	394370	181819	333394	828588	399540	795542
2296	566	35639	LC/MS Neg	1100	167.035	100001634	121-34-6	OC1=CC=C(C(O)=O)C=C1OC	8468	8155	C06672	HMDB00484		Secondary metabolism	Phenylpropanoids	vanillate	2914527	2533492	2201571	2531416	2182369	2046087	2964274	2451562	2.08747e+06	1665881	1676017	2249262	1059816	1049666	988923	1067417	1075201	1317819
473	509	35649	LC/MS Pos Early	540	273.037	100001628	2646-35-7	OP(OCC(C(C(C(C(CO)=O)O)O)O)O)(O)=O	616	596	C05382	HMDB01068	D-SEDOHEPTULOSE-7-P	Carbohydrate	Calvin cycle and pentose phosphate	sedoheptulose-7-phosphate	9569273	9618315	8332104	825510	717929	1054107	329453	283100	429257	4017124	4157070	4975756	1077126	1208323	1391066	286804	510428	756922
2026	356	35659	LC/MS Neg	3530	209.118	100001643	77026-92-7	O=C(O)C[C@@H](CCC1=O)[C@H]1C/C=C\CC	5281166	4444606	C08491	HMDB32797	CPD-734	Hormone metabolism	Jasmonate metabolism	jasmonic acid	86304	52449	105984	383580	339572	386821	453579	477300	503445	24238	58511	81838	203510	225545	259014	236189	242253	341018
2029	230	35660	LC/MS Polar	1516	113.036	100001645	6232-19-5	N#CCC(N)C(O)=O	13538	12950	C02512		CPD-603	Hormone metabolism	Ethylene metabolism	cyano-alanine	259608	475320	378270	329054	415322	412141	421811	405263	566828	423376	381495	360624	358405	301223	260852	331583	348540	332240
1528	106	35662	LC/MS Pos Early	950	348.07	100001546	902-04-5	OP(OCC1OC(N2C3=C(C(NC(N)=N3)=O)N=C2)CC1O)(O)=O	65059	625	C00362	HMDB01044	DGMP	Nucleotide	Purine metabolism	2'-deoxyguanosine 5'-monophosphate (dGMP)	10620773	14312434	14216114	4075441	8736946	12729127	804443	1380414	3243683	10862251	11368255	12492545	7117987	8304707	6873321	3342786	5556975	3178496
764	116	35675	LC/MS Neg	5511.2	271.228	100001579	764-67-0	O=C(O)C(O)CCCCCCCCCCCCCC	92836	83805		HMDB31057		Lipids	Fatty acid, hydroxy	2-hydroxypalmitate	2351993	5.30138e+06	2487522	3703458	4236830	4372926	3.64789e+06	3776440	2310504	2386734	1414664	2469686	1920614	1798386	2048681	1594933	807814	695887
1514	473	35879	LC/MS Pos Late	1562	593.276	100001689	15664-29-6	CC(/C(N1)=C/C(C(CC)=C/2C)=NC2=C/C(N3)=C4C=C)=C(C(C5C(OC)=O)=O)C1=C5C(C(C/6C)CCC(O)=O)=NC6=C/C3=C4C	5323510		C18021		CPD-7061	Cofactors, Prosthetic Groups, Electron Carriers	Chlorophyll and heme metabolism	pheophorbide A	257350	290896	340790	384967	371539	264635	300918	290970	203028	252764	303462	275457	248941	206675	294180	285645	288742	312499
2083	95	35892	LC/MS Neg	1574	169.014	100001718	83-30-7	O=C(O)C1=C(O)C=C(O)C=C1O	66520	59891		HMDB29649		Secondary metabolism	Benzenoids	2,4,6-trihydroxybenzoate	117383	131962	145305	226198	236030	227614	235067	284299	283726	152498	120739	127200	232087	160523	194991	259830	211562	224018
1164	42	36594	LC/MS Neg	5494	595.289	100001778		[H]C(C(O)(C(O)([C@](O)1[H])[H])[H])([C@@](OP(O)(OC[C@@]([H])(COC(CCCCCCC/C=C\C/C=C\CCCCC)=O)O)=O)([C@]1(O)[H])[H])O						Lipids	Lyso-phospholipids	1-linoleoyl-GPI* (18:2)*	4719678	6610098	3602366	2551280	2563978	2832452	1256329	1515459	918348	3761354	1440971	3274356	1606351	1705628	2179950	1008284	630701	832217
1143	40	36600	LC/MS Pos Late	1482	478.293	100001570		O=P(OCC(O)COC(CCCCCCC/C=C\C/C=C\CCCCC)=O)(O)OCCN	52925130	21403170		HMDB11507		Lipids	Lyso-phospholipids	1-linoleoyl-GPE (18:2)*	1665655	1829956	1424440	439243	278055	283999	134877	187156	157624	1339691	674907	1018196	89913.2	254276	177109	100443	183318	152241
1163	57	36602	LC/MS Neg	5599	597.304	100001777		[H]C(C(O)(C(O)([C@](O)1[H])[H])[H])([C@@](OP(O)(OC[C@@]([H])(COC(CCCCCCC/C=C\CCCCCCCC)=O)O)=O)([C@]1(O)[H])[H])O						Lipids	Lyso-phospholipids	1-oleoyl-GPI (18:1)	952667	1781999	797067	347279	287504	483153	68907	114523	74952	1323562	536235	1694484	355874	384965	404998	146343	70003	72778
1697	321	36659	LC/MS Neg	1820	187.109	100001790	19461-38-2	OC([C@@H](NC(CN)=O)C(C)CC)=O	88079	19972556		HMDB28844		Peptide	Dipeptide	glycylisoleucine	87916	83935	79614	72999	64332	61856	33538	48996	36389	124830	99110	94722	39233			29362
205	398	36713	LC/MS Pos Early	2500	205.118	100001768	5746-04-03	OC(CNCCCCC(C(O)=O)N)=O	123800	11217184				Amino acid	Aspartate family (OAA derived)	N6-carboxymethyllysine	491829	578602	513815	151937	339748	397078	189502	137323	243984	1121797	1636037	1797044	455035	706239	538952	269333	397765	488613
405	286	36738	LC/MS Pos Early	1775	277.103	331	1116-22-9	O=C(O)C(N)CCC(NC(C(O)=O)CCC(O)=O)=O	92865	83831	C05282	HMDB11737		Amino acid	Glutathione metabolism	gamma-glutamylglutamate	12757546	12555974	7.4556e+06	3984646	1940639	3413849	3618602	2540757	2414760	12013187	10166789	8515701	2321222	1.9259e+06	1.97913e+06	1791261	1292215	2.0354e+06
1472	247	36747	LC/MS Pos Early	2052	146.118	100001662	6249-56-5	C[N+](C)(C)CCCC([O-])=O	134	705	C01181	HMDB01161		Cofactors, Prosthetic Groups, Electron Carriers	Carnitine metabolism	deoxycarnitine	997258	823340	1.0123e+06	1849096	1103572	1323619	1531744	1188924	1338578	306410		573887	773423	428657	834515	1165873	890715	693487
182	393	36751	LC/MS Polar	3372.6	187.109	100001721	1946-82-3	OC([C@H](CCCCN)NC(C)=O)=O	92907	83869	C12989	HMDB00446	N-ACETYL-L-LYSINE	Amino acid	Aspartate family (OAA derived)	N2-acetyllysine	45457	43871	57733						24545	100232	115797	49687
184	396	36752	LC/MS Polar	2612.6	187.109	100001734	692-04-6	N[C@@H](CCCCNC(C)=O)C(O)=O	92832	83801	C02727	HMDB00206		Amino acid	Aspartate family (OAA derived)	N6-acetyllysine	2542344	2423376	2409931	1780382	1986492	1.92685e+06	1.39582e+06	1.38789e+06	1427319	3530781	5184695	6022577	3036584	3784386	3783462	2270583	2.72604e+06	3162945
39	137	36764	LC/MS Polar	1962	171.03	100001679	2922-42-1	O=C(C1=CC(C(C(O)C1)O)=O)O	80	79	C02637		3-DEHYDRO-SHIKIMATE	Amino acid	Aromatic amino acid metabolism (PEP derived)	3-dehydroshikimate	34305192	21229664	17689624	9486711	6853161	6059564	5875451	5433187	4849265	37004584	37598912	32919148	16230578	20854528	19776644	15777403	19588896	16873302
2256	161	36770	LC/MS Neg	1457	163.04	100001675	501-98-4	OC(/C=C/C1=CC=C(C=C1)O)=O	637542	553148	C00811	HMDB02035	COUMARATE	Secondary metabolism	Phenylpropanoids	4-hydroxycinnamate	1767151	1601954	1612087	4521208	4003330	3327967	5484748	4267446	3216788	980255	1203783	1688848	1306076	1401058	1712239	1.75095e+06	1679268	2182262
236	253	36808	LC/MS Pos Early	2850	203.15	100001810	102783-24-4	N[C@@H](CCCNC(N(C)C)=N)C(O)=O	123831	110375	C03626	HMDB01539		Amino acid	Glutamate family (alpha-ketoglutarate derived)	dimethylarginine (ADMA + SDMA)	6.86841e+06	5186833	5302869	10397808	7743559	8005150	11876420	9017783	9023310	6076931	5656605	5439361	6365738	6213963	5391124	7001753	6.47189e+06	5000498
1112	54	36812	LC/MS Pos Late	1635	437.266	100001671	325465-93-8	O=C(OCC(COP(O)(O)=O)O)CCCCCCC/C=C\CCCCCCCC	5497152	4593722				Lipids	Lyso-phospholipids	1-oleoylglycerophosphate (18:1)	329319	475650	549086	64225	241487	310053		117881	168339	335819	296435	501604	282918	294813	197476	90061	267936	210998
1536	182	36815	LC/MS Neg	1497.7	346.056	100001694	130-49-4	NC1=NC=NC2=C1N=CN2[C@@]3([H])[C@@](OP(O)(O)=O)([H])[C@@](O)([H])[C@](CO)([H])O3	94136		C00946	HMDB11617	CPD-3705	Nucleotide	Purine metabolism	2'-AMP	4591625	4413124	4.07862e+06	1.87652e+06	2.04526e+06	1917079	2492488	2014073	1550055	1857105	1696089	1669746	718553	719379	509942	597920	586160	588805
404	284	37063	LC/MS Pos Early	1986	219.098	100001843	5875-41-2	C[C@H](NC(CC[C@H](N)C(O)=O)=O)C(O)=O	440103	389104		HMDB29142		Amino acid	Glutathione metabolism	gamma-glutamylalanine	5576934	6511952	5620833	1.95525e+06	1793265	2.06624e+06	1530832	1191432	1175217	12119947	10427921	9403999	5605602	4659254	3429369	4.00532e+06	3413004	2867105
1467	384	37070	LC/MS Polar	3760.1	110.985	100001805	7023-27-0	O=P(O)(O)OC	13130	12578		HMDB61711		Cofactors, Prosthetic Groups, Electron Carriers	Oxidative phosphorylation	methylphosphate	4111060	5105963	4627454	1264704	2290945	922519	632105	591165	463571	4134025	3934509	5225855	585763	514276	327809	267099	356409	351373
741	190	37073	LC/MS Neg	1920	131.071	100001723	6064-63-7	O=C(C(CCCC)O)O	99824	90191		HMDB01624		Lipids	Fatty acid, hydroxy	alpha-hydroxycaproate	189219	203139	138034	151415	163052	192923	124332	142509	122602	143633	174294	122758	155320				59293	119630
7	420	37076	LC/MS Pos Early	800	148.06	100001851	97-14-3	OC[C@@H](C(O)=O)NC(C)=O	65249	58744		HMDB02931	ACETYLSERINE	Amino acid	Serine family (phosphoglycerate derived)	N-acetylserine	11289404	15111966	15329172	10974151	12207512	14916222	9229204	10475196	11938784	14046782	13767434	14068090	16104629	14057878	11854302	11114426	10725212	9723777
2284	527	37091	LC/MS Neg	1450	197.046	100001919	530-57-4	O=C(C1=CC(OC)=C(O)C(OC)=C1)O	10742	10289	C10833	HMDB02085		Secondary metabolism	Phenylpropanoids	syringic acid	65316	71449	53541	173177	112351	83719	200451	154479	123671				67408	75042	68606	84173	84421	93326
1675	187	37093	LC/MS Pos Early	3055	203.139	100001890	1638-60-4	NC(C)C(NC(CC(C)C)C(O)=O)=O	259583	227831		HMDB28691		Peptide	Dipeptide	alanylleucine	3882016	3426103	3958862	4834641	4887738	4260657	5353784	5576265	4056350	3083004	3034558	3469304	1573243	1551793	1441991	1688366	1508636	1453919
1563	399	37114	LC/MS Pos Early	2264	282.12	213	1867-73-8	OC(C1O)C(OC1CO)N(C=N2)C3=C2C(NC)=NC=N3	1869	92307		HMDB04044		Nucleotide	Purine metabolism	N6-methyladenosine	1.73177e+06	2214611	2199097	1711355	1901466	1623285	2258267	1.81287e+06	1585623	1592295	1763764	1324648	396163	420939	179044	435685	506031	378244
1634	538	37122	LC/MS Neg	1015	321.049	100001938	40705-89-3	OCC1OC(N2C=C(C)C(NC2=O)=O)CC1OP(O)(O)=O	5463	5264			TMP	Nucleotide	Pyrimidine metabolism	thymidine 3'-monophosphate	757038	879349	993004	170914	192538	211424	28493	66482	86855	1408826	1393584	1403097	218144	208795	154206	115164	207523	146553
1621	561	37137	LC/MS Neg	1090	305.018	75	40632-52-8	OCC1OC(N2C=CC(NC2=O)=O)C3OP(O)(OC13)=O	439715	3824355	C02355	HMDB11640		Nucleotide	Pyrimidine metabolism	uridine-2',3'-cyclic monophosphate	12355230	12008474	12352010	14940042	15708221	15310534	22340484	20231018	17518152	4864469	4031235	3700320	4210102	4432580	3622220	5129104	4682071	4148100
1551	329	37139	LC/MS Neg	1480	344.04	74	15718-49-7	NC1=NC2=C(C(N1)=O)N=CN2C3OC(C4OP(O)(OC34)=O)CO	92823	369712	C06194	HMDB11629		Nucleotide	Purine metabolism	guanosine-2',3'-cyclic monophosphate	6398102	6.79783e+06	6323965	10384127	11191719	12576723	18847710	16757874	16070222	2202356	1845507	1804099	3430469	3634352	3736652	4702394	4802245	4819401
269	438	37431	LC/MS Pos Early	1335	130.086	100001956	475-11-6	O=C(O)C1N(C)CCC1	557	541				Amino acid	Glutamate family (alpha-ketoglutarate derived)	N-methylproline							1326762		846032	891807	1647755	1.78945e+06		1278077	1986151	377364	1000246	1717549
194	406	37432	LC/MS Neg	773	130.051	100002102	3025-95-4	CC(NCCC(O)=O)=O	76406	68881	C01073			Amino acid	Aspartate family (OAA derived)	N-acetyl-beta-alanine	289925	290352	314729	164189	249863	138596	144701	221737	197389	278299	411769	397964	386469	234752	352053	289370	223546	384114
15	235	37443	LC/MS Pos Early	597	154.017	100002113	207121-48-0	O=C(C(CS(O)=O)N)O	109	107	C00606	HMDB00996	3-SULFINOALANINE	Amino acid	Serine family (phosphoglycerate derived)	cysteine sulfinic acid	264568	226078	158545	377277	458554	510827	296297	502800	489279	343624	565065	490821	1721890	1720771	1492177	1566801	1861660	1603082
1209	314	37455	LC/MS Pos Early	659	216.063	100001620	33049-08-0	O=P(OCCN)(O)OCC(CO)O	123874	110410	C01233	HMDB00114		Lipids	Phospholipid Metabolism	glycerophosphoethanolamine	1711595	1171566	1487731	2671977	4251396	4692003	5.58476e+06	7.10661e+06	5958368	949698	999367	4580828	16449070	11671385	19919164	24204256	13660030	26284504
237	261	37459	LC/MS Pos Early	850	230.096	100002154	58511-63-0	S=C1NC(CC(C([O-])=O)[N+](C)(C)C)=CN1	3032311	2297320	C05570	HMDB03045		Amino acid	Glutamate family (alpha-ketoglutarate derived)	ergothioneine			174041	377028	171082	269540	86729		124352	522905	666051	608020	1140494	599387	934815	1104172	564916	1038738
1607	242	37465	LC/MS Neg	937	304.034	73	15718-51-1	NC1=NC(N(C2OC(C3OP(O)(OC23)=O)CO)C=C1)=O	417654	369711	C02354	HMDB11691		Nucleotide	Pyrimidine metabolism	cytidine 2',3'-cyclic monophosphate	7588125	7110840	7.42578e+06	12344366	12344671	10871689	19508740	16307996	13438548	2210026	1799239	1748245	2585096	2616747	2281550	3430053	3207677	2916856
1541	184	37467	LC/MS Neg	1793	328.045	72	37063-35-7	NC1=NC=NC2=C1N=CN2C3OC(C4OP(O)(OC34)=O)CO	2024	1947	C02353	HMDB11616		Nucleotide	Purine metabolism	adenosine-2',3'-cyclic monophosphate	7425435	8368511	7603550	10901154	11241231	11087600	18522164	16834770	13737539	2958300	2350794	2037432	3342711	3151395	2991224	4.04719e+06	3507256	3887133
383	419	37496	LC/MS Pos Early	2230	131.118	192	18233-70-0	CC(NCCCCN)=O	122356	109095	C02714	HMDB02064		Amino acid	Amines and polyamines	N-acetylputrescine	1533621	1242395	1286552	2489827	2277028	2.47886e+06	2862567	2573174	2200224	1424550	1.52297e+06	2113476	2772993	2225559	2751236	2.52713e+06	1935149	2843173
791	26	37752	LC/MS Neg	5275	295.228	100002196			43013					Lipids	Oxylipins	13-HODE + 9-HODE	148853168	118724824	124309936	68384976	70490072	66095592	52841716	55826052	50153976	77471272	64502444	105796936	54746136	61554564	50648540	39139320	52986528	45997212
2016	342	38116	LC/MS Polar	1175	160.04	100002185	771-50-6	O=C(C1=CNC2=C1C=CC=C2)O	69867		C19837	HMDB03320	CPD-13135	Hormone metabolism	Auxin metabolism	indole-3-carboxylate	250815	223352	170405	222676	236114	175426	189419	195757	171010	133849	108770	99712	92135	108512	108414	131072	113931	122094
1385	157	38125	LC/MS Pos Late	2520	385.346	100002227	601-57-0	CC12C(CCC3C2CCC4(C)C3CCC4C(CCCC(C)C)C)=CC(CC1)=O	91477	427	C00599	HMDB00921		Lipids	Sterols	4-cholesten-3-one	315266	263679	300435	430409	338014	273833	396291	477266	356230	153819	220141	193962	277079	313758	280574	309779	321577	321479
177	514	38127	LC/MS Pos Early	2555	164.074	100002183	3493-12-07	NC(CC[S+](C)C)C([O-])=O	458	8351775	C05319	HMDB38670	CPD-397	Amino acid	Aspartate family (OAA derived)	S-methylmethionine	358187456	360423552	326588160	851926080	868040512	981585984	901663680	914160832	922040192	390268896	359962208	333332288	1267315584	1126407808	873688448	1252105728	1241077760	769021952
1599	169	38159	LC/MS Pos Early	2303	242.113	100002300	838-07-3	O[C@H]1C[C@H](N2C=C(C)C(N)=NC2=O)O[C@@H]1CO	440055	389065	C03592	HMDB02224		Nucleotide	Pyrimidine metabolism	5-methyl-2'-deoxycytidine	14668155	13198896	13977309	28459690	23097544	12302853	42828340	31504794	23195096	17719216	20848356	22728592	6497269	5818022	6081597	7778586	7996730	7.5194e+06
2103	337	38160	LC/MS Neg	1520	271.082	100002220	497-76-7	OC1=CC=C(OC2OC(CO)C(O)C(O)C2O)C=C1	346	339	C06186	HMDB29943		Secondary metabolism	Benzenoids	hydroquinone beta-D-glucopyranoside	52830	42296	48267	157093	140145	130810	275363	274167	241767	58866	43588	69467	92174	55272	76145	170944	83371	158847
325	94	38276	LC/MS Polar	1050	133.051	100002417	1756-18-9	OC(C(O)C(C)(O)C)=O	677	657	C04039	HMDB12141	DIOH-ISOVALERATE	Amino acid	Branched Chain Amino Acids (pyruvate derived)	2,3-dihydroxyisovalerate	10423395	10849634	17116980	7.81757e+06	11155875	21455872	5813494	8.3217e+06	17341428	253751520	265363824	235238416	343394688	298689184	227343664	301236768	291308832	243910176
2356	445	38286	LC/MS Neg	5563	455.353	100002313	508-02-1	C[C@@]1(C)CC[C@]2([C@](O)=O)CC[C@@]3(C)[C@]4(C)CC[C@@]5([H])[C@](C)(C)[C@@H](O)CC[C@]5(C)[C@@]4([H])CC=C3[C@]2([H])C1	10494	10062	C17148	HMDB02364	CPD-9459	Secondary metabolism	Terpenoids	oleanolate	1.14576e+06	4.42284e+06	1360086	2.71538e+06	2.98659e+06	2516379	2.33073e+06	3.0944e+06	1.33296e+06	2.89153e+06	1.51049e+06	3726430	3.47256e+06	1.95342e+06	4006973	5.03522e+06	1.10387e+06	2.50422e+06
787	25	38395	LC/MS Neg	5137	313.238	62	263399-35-5	CCCCCC(C(C/C=C\CCCCCCCC(O)=O)O)O	10236635	8412123	C14829	HMDB04705	CPD-13086	Lipids	Oxylipins	12,13-DiHOME	17610142	18339832	16681766	4.29156e+06	3844138	2826462	638256	868509	504560	18377606	17267896	16853710	7447633	7347764	4462813	2963407	3836792	1.95995e+06
786	176	38399	LC/MS Neg	5180	313.238	179	263399-34-4	CCCCC/C=C\CC(C(CCCCCCCC(O)=O)O)O	9966640	8142232	C14828	HMDB04704		Lipids	Oxylipins	9,10-DiHOME	3.78771e+06	4415443	3764898	1.01097e+06	941011	740277	233246	141813	229506	8134591	7.99543e+06	6470433	2321411	2187214	1392037	1031044	1186723	671588
1626	559	39764	LC/MS Neg	750	323.029	106	35170-0-7;35170-03-7	O=C1C=CN([C@H]2[C@H](O)[C@H](OP(O)(O)=O)[C@@H](CO)O2)C(N1)=O	101543	91753	C01368			Nucleotide	Pyrimidine metabolism	uridine 3'-monophosphate (3'-UMP)	14154518	12920452	13378908	5283247	5792120	5487500	4662816	4197729	3891755	5523347	4743219	5173852	1816164	2040194	1559633	1549289	1752086	1412368
1569	327	39786	LC/MS Neg	773.9	362.051	100002704	117-68-0	NC1=NC2=C(C(N1)=O)N=CN2C3OC(C(C3O)OP(O)(O)=O)CO	3522	3402				Nucleotide	Purine metabolism	guanosine 3'-monophosphate (3'-GMP)	1.31858e+06	815211	600492	431157	525464	785884	1282045	1191137	1115381	158165			257072	143957	274797	425247	276938	677992
891	259	39831	LC/MS Neg	5200.9	341.27	100002951	2424-92-2	O=C(O)CCCCCCCCCCCCCCCCCCC(O)=O	75502	68030				Lipids	Fatty acid, Dicarboxylate	eicosanedioate (C20-DC)	85128	215849	113726	202247	113044	66313	104386	147513	119832	118357	109344	211441	141402	71237	126380	246485	95860	838588
893	256	39837	LC/MS Neg	5291.8	369.301	100002952	505-56-6	O=C(O)CCCCCCCCCCCCCCCCCCCCC(O)=O	244872	214170	C19625			Lipids	Fatty acid, Dicarboxylate	docosadioate (C22-DC)	85434	488946	138384	149743	151055	161973	132509	234692	130526	208287	176752	249033	176142	114899	224244	390372	73491	177344
1775	565	39994	LC/MS Pos Early	3138	231.17	100003210	22906-55-4	O=C(C(C(C)C)N)NC(CC(C)C)C(O)=O	352039	312586		HMDB29131		Peptide	Dipeptide	valylleucine	5165182	4476196	4834288	10459618	9552891	9143698	10996585	10311512	7957685	3560678	4125961	4158607	3471644	3311628	2887589	3780311	3423152	2792463
233	214	40007	LC/MS Pos Early	2085	176.092	100003260	4386-03-02	O=C(CCCNCCC(O)=O)O	2572	2474		HMDB02201		Amino acid	Glutamate family (alpha-ketoglutarate derived)	carboxyethyl-GABA	28208660	38067264	38876228	22354136	29071164	30774810	19240752	24212492	23752042	79739672	77956808	88909216	55991340	48627940	47985136	43486788	36703684	45189760
1749	350	40008	LC/MS Neg	1992	187.109	100003169	868-28-0	O=C(C(C(CC)C)N)NCC(O)=O	342532	303621		HMDB28907		Peptide	Dipeptide	isoleucylglycine	203337	159127	200114	379698	357867	344039	455672	435260	388060	300933	280747	277512	181246	208804	176771	225910	202649	188898
1762	361	40010	LC/MS Pos Early	2801	203.139	100003179	7298-84-2	O=C(C(CC(C)C)N)NC(C)C(O)=O	259321	227625		HMDB28922		Peptide	Dipeptide	leucylalanine	2357677	2020869	2275207	9513278	8973063	7566248	9088404	9069974	6982981	1400867	1475385	1756608	2851819	2653816	2188289	3562178	2.914e+06	2566793
1768	370	40020	LC/MS Pos Early	3370	260.197	100003196	7369-79-1	O=C(C(CCCCN)N)NC(CC(C)C)C(O)=O	4682588	3870665		HMDB28955		Peptide	Dipeptide	lysylleucine	583496	455738	587755	2233642	2171244	2210534	3371455	3.26348e+06	2.66275e+06	463104	324389	567078	624931	585633	546842	719593	668027	570137
1731	363	40045	LC/MS Pos Early	2778	189.123	100003185	686-50-0	O=C(C(CC(C)C)N)NCC(O)=O	79070	71402		HMDB28929		Peptide	Dipeptide	leucylglycine	2829119	2454176	2926149	4820354	5037955	3.59024e+06	7.15125e+06	7.04675e+06	5045107	2887857	3.47089e+06	3.00169e+06	2450014	2047965	1.86364e+06	2699908	1982751	2116052
2495	546	40406	LC/MS Pos Early	2100	76.0757	100003397	1184-78-7	C[N+](C)([O-])C	1145	1113	C01104	HMDB00925		Xenobiotics	Chemicals	trimethylamine N-oxide	672717	495841	663934	594553	533871	681691	656026	395116	623122	362576	291960	440041	282072	293915	231780	288334	232402	316471
278	220	40410	LC/MS Pos Early	2406	139.05	100003425	7699-35-6	O=C(/C=C\C1=CN=CN1)O	1549103	1266070		HMDB34174		Amino acid	Glutamate family (alpha-ketoglutarate derived)	cis-urocanate	91560320	36207568	116240392	112457776	44030272	131963552	93897696	52238536	125102176	31427886	41027180	29099194	57917516	100470152	45440404	47269568	69715832	46250576
1659	564	40475	LC/MS Polar	1519	173.093	100003641	686-43-1	O=C(C(C(C)C)N)NCC(O)=O	136487	120256		HMDB29127		Peptide	Dipeptide	valylglycine	943482	757049	753845	991917	987877	689271	995346	885610	813877	851675	893788	840388	335575	344379	418070	376427	339412	433632
2015	125	40479	LC/MS Neg	2076	190.051	100003109	2971-31-5	O=C(NC1=C2C=CC=C1)C2CC(O)=O	3080590	2338343		HMDB35514	2-OXINDOLE-3-ACETIC-ACID	Hormone metabolism	Auxin metabolism	2-oxindole-3-acetate						31734	82422	55971		40108	62573		37798		35715	66241	44486	33160
276	162	40499	LC/MS Pos Early	1141	164.055	100002544	2485-33-8	OC(C(O)=O)C[C@@H](C(O)=O)N	439902	388936	C03079	HMDB01344		Amino acid	Glutamate family (alpha-ketoglutarate derived)	4-hydroxyglutamate	1633421	1781027	1.61018e+06	583872	722788	852619	376323	398124	490328	2221238	2347340	2669753	743796	1046812	914832	315926	692133	407437
1570	101	40663	LC/MS Neg	1162	330.061	100003420	102832-10-0	OCC(O1)C(OP(O)(O)=O)CC1N2C3=NC=NC(N)=C3N=C2	1467	1423				Nucleotide	Purine metabolism	2'-deoxyadenosine 3'-monophosphate	564028	289708	351907	364089	239548	106893		68628	240229	365660	364719	387140	75451	68936	49353	78901	78431	62863
1691	481	40703	LC/MS Pos Early	2136	173.092	100003674	2578-57-6	O=[C@]([C@H]1NCCC1)NCC(O)=O	6426709	4932143		HMDB11178		Peptide	Dipeptide	prolylglycine	2308292	2.2881e+06	2314028	1.93096e+06	1668207	2254831	1738409	1886294	2246101	2628083	2864711	2660513	2486894	2445981	1.98868e+06	2384969	1897660	1583304
1799	470	41370	LC/MS Pos Early	2898	223.108	100003588	721-90-4	O=C(CNC(C(CC1=CC=CC=C1)N)=O)O	98207	88678		HMDB28995		Peptide	Dipeptide	phenylalanylglycine	937811	821321	886087	1764766	1759969	1399494	1763100	1718350	1468525	822253	927711	895799	1038527	976057	812526	1014128	837788	698756
1673	469	41374	LC/MS Pos Early	2909	237.123	100003589	3918-87-4	O=C([C@H](C)NC([C@H](CC1=CC=CC=C1)N)=O)O	5488196	4589716				Peptide	Dipeptide	phenylalanylalanine	403274	169931	377634	2267706	2333449	1913790	2561674	2432669	1.88664e+06	329784	249036	325353	893294	777942	793468	1059518	1000794	730145
1689	551	41375	LC/MS Neg	1635	237.088	100003598	673-05-5	O=C(CNC(C(CC1=CC=C(C=C1)O)N)=O)O	259323	227627		HMDB29105		Peptide	Dipeptide	tyrosylglycine	14306987	12985115	10569443	5944150	5860233	4682498	3869963	4386993	1905784	5341761	2620950	2029660	1.89238e+06	1607820	859769	1754670	1056652	480507
2477	524	41888	LC/MS Polar	2155	116.035	100003696	123-56-8	O=C1NC(CC1)=O	11439	10955	C07273			Xenobiotics	Chemicals	succinimide	29898070	29271534	28057380	16942160	16497411	12793889	12902086	12469164	9220354	18899012	20691476	15805196	7069135	7232945	4577273	6528184	5844539	4.1363e+06
1817	563	42079	LC/MS Pos Early	2295	246.145	100003640	42854-54-6	O=C(C(C(C)C)N)NC(CCC(N)=O)C(O)=O	5253209	4419671		HMDB29125		Peptide	Dipeptide	valylglutamine	3655838	3.25346e+06	3862699	5664767	5246051	4864558	4268729	4600561	3390587	3050477	3139979	3190629	2413163	2638133	2111829	2378012	2211583	1.75202e+06
1468	475	42109	LC/MS Neg	608	96.9696	461	7664-38-2	O=P(O)(O)O	1061	1032	C00009	HMDB01429	Pi	Cofactors, Prosthetic Groups, Electron Carriers	Oxidative phosphorylation	phosphate	87973144	75618608	82350536	92317048	93223696	99253432	115420432	99210400	99335040	40332576	41276220	59565436	56793600	58088732	66683292	57325540	56756392	68027840
260	501	42370	LC/MS Pos Early	1528	114.055	35	2906-39-0	OC(C1CCC=N1)=O	1196	10140206	C04322	HMDB01301		Amino acid	Glutamate family (alpha-ketoglutarate derived)	S-1-pyrroline-5-carboxylate		565697	1131521	1265719	1054127	1591998		1113238	1126167	1.67172e+06	1235877	1399166	1421467	1163172	891303	1204611	1115293	997155
170	503	42382	LC/MS Neg	1832.4	383.114	197	979-92-0	OC1C(N2C=NC3=C2N=CN=C3N)OC(CSCCC(N)C(O)=O)C1O	439155	16788012	C00021	HMDB00939	ADENOSYL-HOMO-CYS	Amino acid	Aspartate family (OAA derived)	S-adenosylhomocysteine (SAH)	1.38072e+06	1314299	1206606	659315	689754	689296	195322	279028	281959	1464658	1431424	1355861	755304	835158	605893	356868	558964	424851
878	555	42395	LC/MS Neg	2440	215.129	100001617	1852-04-6	O=C(O)CCCCCCCCCC(O)=O	15816	15037		HMDB00888		Lipids	Fatty acid, Dicarboxylate	undecanedioate (C11-DC)	537366	367474	450226	571222	371717	521269	528798	364034	481591	413458	390952	533075	531947	533377	480773	523195	573192	576347
492	263	42420	LC/MS Polar	2186	135.03	100001320	88759-55-1	OC[C@@H](O)[C@@H](O)C(O)=O	2781043	2061231		HMDB00613		Carbohydrate	Amino sugar and nucleotide sugar	erythronate*	172153216	168801392	169427536	238813344	269249024	276639552	185402416	221992224	202087712	200877568	202015920	233189136	459241120	505007008	485138048	368441600	391856128	380323424
997	66	42446	LC/MS Pos Late	2160	758.569	1537	40811-94-7	O=P([O-])(OC[C@@H](COC(CCCCCCCCCCCCCCC)=O)OC(CCCCCCC/C=C\C/C=C\CCCCC)=O)OCC[N+](C)(C)C	5287971	4450224		HMDB07973		Lipids	Phospholipids	1-palmitoyl-2-linoleoyl-GPC (16:0/18:2)	115264424	135530864	129028152	45704844	39237108	54004016	40753156	38722948	54360936	95478104	110841368	101271304	30432734	52404852	35267776	29466280	36831472	29035748
1035	67	42449	LC/MS Pos Late	2275	716.523	100001870		O=C(CCCCCCC/C=C\C/C=C\CCCCC)O[C@@H](COP(OCCN)(O)=O)COC(CCCCCCCCCCCCCCC)=O	9546747	7825697		HMDB05322		Lipids	Phospholipids	1-palmitoyl-2-linoleoyl-GPE (16:0/18:2)	74030656	80936368	75858576	36355408	36774144	40214724	25417770	29573084	41417288	56312696	58823236	51760240	22813414	33086888	25292252	19451852	24107524	23456524
1225	108	42562	LC/MS Pos Early	1983	90.0913	100001630	108-01-0	CN(C)CCO		13854944	D07777	HMDB32231		Lipids	Choline metabolism	2-dimethylaminoethanol	4140348	5123052	5430490	3483980	4087103	5530792	2438797	4209758	4455488	6020688	4596573	3968828	5083495	5056751	3932198	3727643	3635356	4144705
863	255	42978	LC/MS Polar	2702	131.035	100004251	595-46-0	CC(C(O)=O)(C(O)=O)C	11686	11195		HMDB02001		Lipids	Fatty acid, Dicarboxylate	dimethylmalonic acid	296494	156513	189896	443784		291391	329335	306159	158399		462873		831441		725651	454609		291303
1825	307	42994	LC/MS Pos Early	3009	260.161	100003160		OC(O)C(NC(C(N)CCC(N)O)O)CC(C)C						Peptide	Dipeptide	glutaminylleucine	1803501	1804476	2037940	2413843	2635494	2044228	2098493	1872207	1551984	1497590	1563144	1.69257e+06	1063980	1071859	917808	984964	1056537	601231
1880	548	43028	LC/MS Pos Early	2930	262.119	100003609	7360-09-0	O=C(CNC(C(CC1=CNC2=C1C=CC=C2)N)=O)O	263471	231453		HMDB29083		Peptide	Dipeptide	tryptophylglycine	113531	166969	62858	127342	108589	134827	118226	125186		186869	196905	110537		106965
162	174	43231	LC/MS Polar	1692	142.051	100004499	34622-39-4	OC(C1CCCC(N1)=O)=O	3014237	2282737		HMDB61705		Amino acid	Aspartate family (OAA derived)	6-oxopiperidine-2-carboxylate	3254024	3165720	3310396	2752441	3017869	3231071	2617128	2914491	2852899	5826156	5973377	5597061	5686041	8189564	5586643	5652081	6861155	5198298
283	427	43249	LC/MS Polar	2719.9	173.093	100004523		CC(NCCCC(N)C(O)=O)=O	9920500	8096135				Amino acid	Glutamate family (alpha-ketoglutarate derived)	N-delta-acetylornithine	1680154	2101041	2362782	1383028	1566546	1943556	1467308	1630253	1785830	3500286	3509616	4449038	1.92125e+06	1570600	1670970	1.80547e+06	1693267	2112010
17	512	43378	LC/MS Pos Early	900	152.038	100002927	6853-87-8	NC(CS(C)=O)C(O)=O	82142	74136		HMDB29432		Amino acid	Serine family (phosphoglycerate derived)	S-methylcysteine sulfoxide	1520859	2119995	1833932	2697007	3137939	3039518	2958254	3629610	3057296	1085001	1397756	1506470	1471612	1698784	2046996	1684751	1811926	2448467
287	439	43586	LC/MS Pos Early	2845	189.135	100004488	53308-83-1	OC([C@H](CCCN([H])/C(N([H])[H])=N/C)N([H])[H])=O	132862	117259	C03884	HMDB29416		Amino acid	Glutamate family (alpha-ketoglutarate derived)	N-monomethylarginine	15118484	14912530	14815512	37781260	43867776	48871048	38058240	44547288	48246872	15779883	15197381	16583831	40589696	37605704	37597732	39796920	39839104	31324768
1153	43	43676	LC/MS Neg	5500	520.268	100004606		O=P(O)(OCC(O)COC(CCCCCCCCCC/C=C/C/C=C/CC)=O)OC[C@@H](C(O)=O)N						Lipids	Lyso-phospholipids	1-linoleoyl-GPS (18:2)*	261073	456682	215436	455800	366232	473614	234361	320578	176756		31503	142992	110160	186218	286374	80234		40298
857	99	43761	LC/MS Pos Early	3160	146.118	100004542	1115-90-8	OC(C(CCCCC)N([H])[H])=O	227939	198338				Lipids	Fatty acid, Amino	2-aminoheptanoate	624907	664795	672537	841601	876547	911765	505238	877448	973076	657192	911097	849872	1582315	1290812	1021415	1358321	1237150	1035844
562	138	43805	LC/MS Polar	2706.7	237.062	100000095	103404-70-2	OC1C(O)C(C(CO)O)OC(O)(C(O)=O)C1	4636210	3826376			KDO	Carbohydrate	Sucrose, glucose,fructose metabolism	3-deoxyoctulosonate	21802172	19070412	21086120	18434092	16846204	16650222	18020284	15131035	15234301	18830406	20718850	15792761	13315619	12221532	11308793	12997329	13693779	10421381
417	297	43829	LC/MS Pos Early	2700	247.129	100001126	2746-34-1	O=C(N[C@H]([C@@](O)=O)C(C)C)CC[C@@H]([C@](O)=O)N	7015683			HMDB11172		Amino acid	Glutathione metabolism	gamma-glutamylvaline	8128206	11129056	7985152	6669318	8296027	6890688	4217259	4701558	3995258	11448704	10934071	10400931	11342961	10059931	8.29694e+06	8537886	6271328	5375579
1206	313	43847	LC/MS Polar	3938.7	171.006	100000258	29849-82-9	O=P(O)(OCC(CO)O)O	754	734	C00093	HMDB00126	GLYCEROL-3P	Lipids	Phospholipid Metabolism	glycerol 3-phosphate	6847388	6223796	7101836	3076938	2780967	2854772	2872488	2500736	3036522	7713401	9567162	13320525	4383544	4585398	5661694	3459334	3736334	4429907
544	346	43849	LC/MS Polar	4785	259.022	370	573-35-3;106032-59-1	O[C@@H]1[C@H]([C@@H]([C@H]([C@H]([C@H]1O)O)OP(O)(O)=O)O)O	440194	17215924	C01177	HMDB00213	1-L-MYO-INOSITOL-1-P	Carbohydrate	Inositol metabolism	inositol 1-phosphate (I1P)	1916799	1627411	1325632	111005	178163	276939	210723		209951	364891	379103	639760	162550	208495	348800	59635	114174	163403
331	150	44526	LC/MS Neg	1465	115.04	100000936	3715-29-5	OC(C(C(C)C)=O)=O	49	48	C00141	HMDB00019	2-KETO-ISOVALERATE	Amino acid	Branched Chain Amino Acids (pyruvate derived)	3-methyl-2-oxobutyrate	2869328	1805956	1962276	641509	517064	703399	337249	404097	492072	7092026	6841200	4019776	1283093	1143236	737660	624233	680394	608428
657	352	44656	LC/MS Neg	1564	101.061	100000708	503-74-2	CC(C)CC(O)=O	10430	10001	C08262	HMDB00718		Lipids	Free fatty acid	isovalerate (C5)	366249	1738654	950734	482781	521318	249631				378180	355150	576702
412	291	44872	LC/MS Pos Early	2640	279.101	100001313	17663-87-5	O=C(O)[C@H](CCSC)NC(CC[C@@H](C(O)=O)N)=O	7009567	5373147		HMDB29155		Amino acid	Glutathione metabolism	gamma-glutamylmethionine	2790949	3467433	3059780	845954	912845	964691	372445	368685	444863	3012690	2484676	2533914	1261207	712090	872507	1048931	645779	798127
1347	441	44877	LC/MS Pos Late	2893	538.519	1518	24696-26-2	OC[C@@H]([C@H](O)/C=C/CCCCCCCCCCCCC)NC(CCCCCCCCCCCCCCC)=O	5283564	4446677		HMDB04949		Lipids	Sphingolipid	N-palmitoyl-sphingosine (d18:1/16:0)	3203745	3498262	3062565	966197	1163673	1.03295e+06	271277	191295	482126	2756658	2720716	3082397	691437	1.03349e+06	913817	329367	609698	569935
175	380	44878	LC/MS Pos Early	1250	182.048	100004635	820-10-0	O=S(C)(CCC(N)C(O)=O)=O	69961	63154				Amino acid	Aspartate family (OAA derived)	methionine sulfone	4186767	5199677	5152295	3.96328e+06	3785639	5.05129e+06	2648910	3015514	3832892	4649027	4990169	5550885	4741038	6101827	5165631	4.86888e+06	5179233	4641526
101	455	45413	LC/MS Neg	990	260.023	100005384		OS(OC1=CC=C(C[C@H](N)C(O)=O)C=C1)(=O)=O	514186	448617				Amino acid	Aromatic amino acid metabolism (PEP derived)	O-sulfo-L-tyrosine	143080	132909	121753	113024	126647	109054	112575	103184	100650	157153	132846	158867	96999	94444	81648	76072	81482	79217
180	416	45428	LC/MS Pos Early	880	208.064	100005463	108646-71-5	OC(C(CCS(C)=O)NC(C)=O)=O	193368	167798				Amino acid	Aspartate family (OAA derived)	N-acetylmethionine sulfoxide	1237841	1269379	1311344	358938	338583	300643	449504	315115	241826	1177322	917886	830015	445142	181209	144379	407482	238903	148780
1157	56	45968	LC/MS Neg	5610	509.288	100005716		O[C@H](COC(CCCCCCC/C=C\CCCCCCCC)=O)COP(OCC(O)CO)(O)=O		34999689				Lipids	Lyso-phospholipids	1-oleoyl-GPG (18:1)*	926595	2047761	747842	175226	117948	276236				1520404	706290	2383267	201293	249665	235763	58366
1154	82	45970	LC/MS Pos Late	1617	485.287	100005717		O=P(OCC(O)CO)(O)OCC(O)COC(CCCCCCCCCCCCCCC)=O	3300276	2548639				Lipids	Lyso-phospholipids	1-palmitoyl-GPG (16:0)*	2201403	2257554	2247754	846064	754700	832000	572949	563095	638991	1743233	1796694	2311374	597696	879214	724711	313826	581550	553604
1150	84	46130	LC/MS Neg	5572	496.268	100005805		CCCCCCCCCCCCCCCC(OC[C@]([H])(COP(O)(OC[C@]([NH3+])(C([O-])=O)[H])=O)O)=O	9547100	7826050				Lipids	Lyso-phospholipids	1-palmitoyl-GPS (16:0)*	214994	458044	207561	144798	146943	228362	110896	179037	98858	288560	179150	454206	178501	167446	199747	122319
582	375	46142	LC/MS Polar	2320	181.072	100001740		OCC(O)C(O)C(O)C(O)CO	5780	440	C00794	HMDB00247	SORBITOL	Carbohydrate	Sucrose, glucose,fructose metabolism	mannitol/sorbitol	18481880	10725787	12733343	26334056	16239160	18008436	28490318	19018648	19190728	10175454	11490265	11613222	12590297	12475419	13887617	12943824	12489532	13662732
636	382	46144	LC/MS Neg	1070	193.072	100005864								Carbohydrate	Sucrose, glucose,fructose metabolism	methyl glucopyranoside (alpha + beta)	2.03928e+06	2233352	1898326	1951512	2506986	1431971	1.52111e+06	1488051	1071331	1301382	1.55504e+06	1566900	1149712	826322	624822	762824	739508	811537
520	554	46148	LC/MS Polar	3665	606.074	100002957		O[C@]1([H])[C@@](O)([H])[C@](COP(O)(OP(O)(O[C@H]2[C@H](NC(C)=O)[C@@H](O)[C@H](O)C(CO)O2)=O)=O)([H])O[C@]1(N(C=C3)C(NC3=O)=O)[H]						Carbohydrate	Amino sugar and nucleotide sugar	UDP-N-acetylglucosamine/galactosamine	1070728	1206614	1082927	563738	541900	583271	390454	346006	369973	949296	806823	944919	332949	386929	370502	326025	250080	292641
263	488	46225	LC/MS Pos Early	1900	129.066	100001540	2353-44-8	O=C(CCC1N)NC1=O	134508	118562				Amino acid	Glutamate family (alpha-ketoglutarate derived)	pyroglutamine*	4418549	5565233	5.09943e+06	8766875	9481555	10930454	9830559	8767800	9598808	8355508	7646665	7804856	20076624	17326928	16025818	22588572	18911364	19872192
154	275	46227	LC/MS Pos Early	2784	309.166	100005373	21291-40-7	OC[C@@H](O)[C@@H](O)[C@H](O)C(CNCCCC[C@@H](N)C(O)=O)=O	123708	110281				Amino acid	Aspartate family (OAA derived)	fructosyllysine	703336	496558	499860	545163	632848	804899	496254	540395	460996	261120	493733	605612	1006709	1.16145e+06	1125876	544864	899374	557300
1576	102	46333	LC/MS Neg	1315	330.061	100000485	653-63-4	NC1=C2C(N(C3C([H])C(O)C(COP(O)(O)=O)O3)C=N2)=NC=N1	12599	601	C00360	HMDB00905		Nucleotide	Purine metabolism	2'-deoxyadenosine 5'-monophosphate	6905796	10212172	10884105	2234463	5.63992e+06	10470166	215256	833032	2302932	8401595	9051256	9860776	4800218	6748536	5305037	2283693	4.13976e+06	2538708
337	191	46537	LC/MS Polar	1052	117.056	100001300	600-37-3	OC(C(O)=O)C(C)C	99823	90190		HMDB00407		Amino acid	Branched Chain Amino Acids (pyruvate derived)	alpha-hydroxyisovalerate	1673509	1484036	1629222	1152817	1069950	1179775	839878	824436	828176	7528584	9007230	7624929	4061618	4892920	3658159	2651945	3228129	2567871
530	409	46539	LC/MS Pos Early	715	222.097	100006435			24139			HMDB00215		Carbohydrate	Amino sugar and nucleotide sugar	N-acetylglucosamine/N-acetylgalactosamine	15110903	16098741	18233676	12749340	12868991	12786654	13703088	13088905	11436143	11995923	11256255	10961866	8723158	9482450	8270315	7782663	8223855	8146365
1293	448	46798	LC/MS Pos Late	3115	636.556	100002989	106292-55-1	CCCCCCCC/C=C\CCCCCCCC(OCC(CO)OC(CCCCCCC/C=C\C/C=C\CCCCC)=O)=O		23975985		HMDB07219		Lipids	Glycerolipids - Diacyl	oleoyl-linoleoyl-glycerol (18:1/18:2) [1]	8.26496e+06	7394359	5793570	907765	658301	719625	393573	418402	895066	4289726	3109005	3.0104e+06	528324	584672	373110	358826	763236	535475
1294	449	46799	LC/MS Pos Late	3223	636.556	100002990	104346-53-4	CCCCCCCC/C=C\CCCCCCCC(OCC(COC(CCCCCCC/C=C\C/C=C\CCCCC)=O)O)=O		29788004		HMDB07219		Lipids	Glycerolipids - Diacyl	oleoyl-linoleoyl-glycerol (18:1/18:2) [2]	54887660	46330860	37405704	7434450	5345253	5.95691e+06	3.58897e+06	3.55197e+06	6.09176e+06	32700180	23248188	20734124	3653703	4309456	2830384	2866744	5518897	4289230
1486	330	46957	LC/MS Polar	2750	195.051	100001586	20246-53-1	OC([C@H](O)[C@H](O)[C@H](O)[C@@H](O)CO)=O	9794176	7969943	C00257	HMDB03290	L-GULONATE	Cofactors, Prosthetic Groups, Electron Carriers	Ascorbate metabolism	gulonate*	13442345	12215775	13621297	22621276	24330796	21536264	33771684	23289686	21963636	19762136	14800276	16351175	18904518	13702476	13352110	18499672	14248369	11781386
11	526	46960	LC/MS Neg	616	96.9601	100002528	14808-79-8	OS(O)(=O)=O	1118	1086	C00059	HMDB01448		Amino acid	Serine family (phosphoglycerate derived)	sulfate*	208522720	209661376	193988192	143012384	103657856	128854904	105398840	151038704	67777344	251516960	162399072	165830896	166952464	143034624	120610400	172422288	142971280	135099872
648	221	47076	LC/MS Polar	2600	129.019	100006438								Carbohydrate	C5 branched dibasic acid metabolism	citraconate/glutaconate	14835888	10328631	15006754	12533077	9116716	13700501	11204874	8382302	12897644	6707034	5834601	6454335	6299533	6073715	6123851	5067199	5443904	5271296
16	154	47089	LC/MS Polar	2890	167.997	382	498-40-8	O=C(O)C(N)CS(=O)(O)=O	72886	65718	C00506	HMDB02757		Amino acid	Serine family (phosphoglycerate derived)	3-sulfo-L-alanine	932447	947784	957371	1550202	1648912	1763980	1104066	1396163	1388900	1262175	1.62125e+06	1599868	4201174	4825819	4848042	3207918	4933909	3.83424e+06
1211	316	47155	LC/MS Polar	3850	333.059	100001621	16824-65-0	[H]C(C(O)(C(O)([C@](O)1[H])[H])[H])([C@@](OP(O)(OC[C@@]([H])(CO)O)=O)([C@]1(O)[H])[H])O	167572					Lipids	Phospholipid Metabolism	glycerophosphoinositol*	4229261	3171834	3916774	2324196	2063658	2010920	1522557	1467492	1534739	6411396	7945058	9139822	5829426	5306709	6714811	5367727	5334053	5918994
18	506	47897	LC/MS Pos Early	1490	180.032	100002324	638-23-3	OC(CSCC(N)C(O)=O)=O	1080	1050	C03727	HMDB29415		Amino acid	Serine family (phosphoglycerate derived)	S-carboxymethyl-L-cysteine	6723869	8594749	8089604	6803469	6.55042e+06	8091321	6974427	6508945	6385648	5082621	5621271	7.93844e+06	4222081	5134987	6067769	4166932	4348581	6256638
1575	401	48130	LC/MS Neg	940	382.1	100001664	4542-23-8	OCC(O1)C(O)C(O)C1N2C=NC3=C(NC(CC(O)=O)C(O)=O)N=CN=C32	165243			HMDB00912		Nucleotide	Purine metabolism	N6-succinyladenosine	905504	1325426	878071			44302	29559			837266	594170	497875
529	410	48149	LC/MS Pos Early	1212	336.14	1215	2776-93-4	O[C@H]1[C@H](O)[C@@H](CO)O[C@@H](NC(CC(N)C(O)=O)=O)[C@@H]1NC(C)=O	123826	21403014	C04540	HMDB00489		Carbohydrate	Amino sugar and nucleotide sugar	N-acetylglucosaminylasparagine	753015	1078416	822228		205234		105066			1358332	1.83547e+06	1912271		352244
22	421	48187	LC/MS Polar	1249	166.018	100005466		O=S(CCNC(C)=O)(O)=O	159864	140553				Amino acid	Serine family (phosphoglycerate derived)	N-acetyltaurine	324546	348661	367118	335475	392308	298484	320904	327825	319859	813123	1.00046e+06	1394581	676108	673445	787437	458254	579014	786198
1873	362	48189	LC/MS Pos Early	2620	260.161	100003183		O=C(C(CC(C)C)N)NC(CCC(N)=O)C(O)=O	4305457	3511125		HMDB28927		Peptide	Dipeptide	leucylglutamine*	3.99475e+06	3542704	4351906	8.34415e+06	8315499	7.36881e+06	8524189	7845904	6643084	2613609	3320588	3549400	2824562	2616926	2639566	3244157	2986262	2624479
525	197	48255	LC/MS Polar	2700	165.041	100006115								Carbohydrate	Amino sugar and nucleotide sugar	arabonate/xylonate	306696032	294293664	267786864	422163296	430939776	441369408	240113680	273133504	253858384	293972672	309121024	373850208	879549952	990443264	915838080	572592192	723220864	621511104
1120	55	48258	LC/MS Neg	6250	596.357	100001272	19420-56-5	O[C@H](COC(CCCCCCC/C=C\CCCCCCCC)=O)COP(OCC[N+](C)(C)C)([O-])=O	16081932	17240641		HMDB02815		Lipids	Lyso-phospholipids	1-oleoyl-GPC (18:1)	673091	1413900	561589	163626	156318	244059	95356	121245	128125	788179	429440	1382369	221342	268983	336777	114632	92985	98831
1581	391	48351	LC/MS Pos Early	1430	283.104	100001409	20245-33-4	OC(C1O)C(OC1CO)N(C=N2)C(N=CN3C)=C2C3=O	65095	513976		HMDB02721		Nucleotide	Purine metabolism	N1-methylinosine					202050		850572	468608	222955	237980	207053	297091					150899
114	430	48433	LC/MS Neg	2360	192.067	100006056	13200-85-6	OC([C@@H](NC=O)CC1=CC=CC=C1)=O	759256	663938				Amino acid	Aromatic amino acid metabolism (PEP derived)	N-formylphenylalanine	973181	820530	722928	775186	1053638	1096376	812956	955592	753066	164390	185500	267927	307780	230109	278320	203393	195255	180237
421	163	48487	LC/MS Neg	3319.2	462.192	100006240	99927-70-5	O=C([C@@](CSC1CC(OC1CCCCC)O)(NC(CC[C@](N)(C(O)=O)[H])=O)[H])NCC(O)=O						Amino acid	Glutathione metabolism	4-hydroxy-nonenal-glutathione		58807	70669	279049	431867	464665	409257	558896	533782	1957924	3350843	3424941	4533515	4969656	4933479	3552687	4122667	4471624
382	267	48518	LC/MS Pos Early	2862	265.155	100006048	501-13-3	COC1=C(O)C=CC(/C=C/C(NCCCCN)=O)=C1	5281796	4445108	C10497			Amino acid	Amines and polyamines	feruloylputrescine	140381			3399447	1886228	1115004	8112853	3290201	2090991				297714	288274	452192	1331539	881413	1091968
2526	178	48569	LC/MS Polar	756	161.987	100006203	55589-62-3	CC1=CC(NS(O1)(=O)=O)=O	36573	33607		HMDB33585		Xenobiotics	Chemicals	acesulfame	14106246	6038082	18456044	18357708	11447850	21531504	21471734	14865605	23499512	18949898		304860	37144784		463703	21065476	225451	434927
2101	298	48729	LC/MS Neg	1434	315.072	100006372	1820-89-9	O[C@H]([C@@H](O)[C@@H]1O)[C@@H](O[C@@H]1CO)OC2=CC(C(O)=O)=C(O)C=C2	10914066	9089323				Secondary metabolism	Benzenoids	gentisic acid-5-glucoside	1925203	1919109	2204004	1977936	2353026	2.6354e+06	2517355	2.72464e+06	2915480	2372321	2317541	3025402	2004788	1.70916e+06	2134080	2765955	2301486	3310047
1212	315	48857	LC/MS Polar	2430	245.043	100001619		OC(CO)COP(O)(OCC(CO)O)=O	439964	388990	C03274			Lipids	Phospholipid Metabolism	glycerophosphoglycerol	17037018	11697903	14964434	21115520	19031884	20859630	13078904	14330432	12801978	24594414	26520784	54538900	68674016	67357480	82632608	64924668	56631624	79619176
528	196	48885	LC/MS Polar	1932.4	151.061	100006430			6912		C01904		CPD-355	Carbohydrate	Amino sugar and nucleotide sugar	arabitol/xylitol	1897008	1.30312e+06	1453846	2572929	2199124	2073427	3272331	2408358	2501447	1896700	2214514	2519360	1996295	2421957	2689632	2436879	2414492	2868233
732	112	52281	LC/MS Polar	1258	103.04	100008928								Lipids	Fatty acid, hydroxy	2-hydroxybutyrate/2-hydroxyisobutyrate	279333	353256	352669	291108	196986	429258		327600	273996	756527	1066718	886097	888016	621157	651183	545755	795727	545458
217	121	52282	LC/MS Neg	575	205.035	100008929								Amino acid	Aspartate family (OAA derived)	2-methylcitrate/homocitrate	1842245	1727314	2.01485e+06	1417827	1403892	2131860	1195153	1711912	1758064	2158412	2.05105e+06	2449048	1908457	1386086	1861089	1607020	1.98009e+06	1750627
703	446	52285	LC/MS Neg	5655	281.249	100008930								Lipids	Free fatty acid	oleate/vaccenate (18:1)	27861192	49784020	21337272	23084684	23719888	33976056	15540362	18931154	20111172	27017732	13780408	48046356	18531624	21414406	25715810	15949139	11730730	9134578
739	113	52294	LC/MS Pos Early	958	166.071	100002070	40951-21-1	O=C(O)CCC(O)C(O)=O	43	42	C02630	HMDB0059655	CPD-381	Lipids	Fatty acid, hydroxy	2-hydroxyglutarate	1130416	1313580	1.46415e+06	1041568	1013432	1139014	879936	823042	1090758	2277807	2684199	1581591	1808696	1.70005e+06	1048804	1402634	1.58291e+06	1340121
453	541	52303	LC/MS Pos Early	1320	192.05	100001043	4023-65-8	OC(/C=C(CC(O)=O)/C(O)=O)=O	444212	392201	C02341	HMDB00958	CPD-225	Carbohydrate	TCA cycle	trans-aconitate	91806104	59417600	96917368	122411592	100816496	128200928	119451552	139661280	154243952	49107428	97447272	67508624	80419584	66313732	109924968	100755912	81309440	88637816
1234	58	52431	LC/MS Neg	6094	253.217	100008952						HMDB11565		Lipids	Glycerolipids - Monoacyl	1-palmitoleoylglycerol (16:1)*	845275	2164336	991632	2354274	2454060	3.11882e+06	2124212	2919850	1561051	678067	401836	1206127	1366342	1470804	2219111	1093193		561550
1251	127	52432	LC/MS Neg	6016	253.217	100008953						HMDB11565		Lipids	Glycerolipids - Monoacyl	2-palmitoleoylglycerol (16:1)*		171249		401349	362048	333656	285817	571961	216299		127193		158740	125119	307961	125003
1011	88	52438	LC/MS Pos Late	2644	788.616	100008904	56421-10-4	O=C(CCCCCCCCCCCCCCCCC)OC[C@]([H])(COP(OCC[N+](C)(C)C)([O-])=O)OC(CCCCCCC/C=C\CCCCCCCC)=O		24766704		HMDB08038		Lipids	Phospholipids	1-stearoyl-2-oleoyl-GPC (18:0/18:1)	2469041	3055193	2371998	340377	379064	397268	232587	395172	536541	1291764	1614256	1743139	225857	446526	295189	184120	347670	311625
1578	326	52442	LC/MS Neg	1150	362.051	100002733		O[C@H]1[C@H]([C@H](N2C(NC(N)=NC3=O)=C3N=C2)O[C@@H]1CO)OP(O)(O)=O	444571	392466				Nucleotide	Purine metabolism	guanosine 2'-monophosphate (2'-GMP)*	1049651	1014391	1.02566e+06	442640	561643	492035	575812	465356	486959	345207	278787	325374	164707	149872	151868	93405	194361	111410
1066	74	52448	LC/MS Pos Late	3206	766.559	100000641		OCC(COP(O)(OC[C@@]([H])(COC(CCCCCCCCCCCCCCC)=O)OC(CCCCCCC/C=C\CCCCCCCC)=O)=O)O	5283509	4446626				Lipids	Phospholipids	1-palmitoyl-2-oleoyl-GPG (16:0/18:1)	15348735	16893492	16051359	1653576	1599415	2511175			687836	17535200	18107860	19736580	2697018	3831053	1903042	721872	1789121	909871
1077	69	52450	LC/MS Polar	910	833.519	1528		O=C(CCCCCCC/C=C\C/C=C\CCCCC)O[C@@H](COP(OC1C(O)C(O)C(O)C(O)C1O)(O)=O)COC(CCCCCCCCCCCCCCC)=O		21403024		HMDB09784		Lipids	Phospholipids	1-palmitoyl-2-linoleoyl-GPI (16:0/18:2)	21969880	23433512	22573720	15332913	16599624	15089988	13426715	14755971	13514293	18641048	17998248	18482722	11710970	13178439	11514299	9506645	11513326	10829723
1084	52	52451	LC/MS Polar	902	859.534	100008979		O=C(CCCCCCC/C=C\CCCCCCCC)OC[C@@]([H])(OC(CCCCCCC/C=C\C/C=C\CCCCC)=O)COP(O[C@H]1[C@H](O)[C@@H](O)[C@H](O)[C@@H](O)[C@H]1O)(O)=O		24767723		HMDB09838		Lipids	Phospholipids	1-oleoyl-2-linoleoyl-GPI (18:1/18:2)*	3160431	3758908	3396152	1375222	1358568	1400315	622836	709402	702373	2168021	1964852	1835336	643249	783563	587562	264774	531724	460001
1012	86	52452	LC/MS Pos Late	2380	786.601	100008980						HMDB08039		Lipids	Phospholipids	1-stearoyl-2-linoleoyl-GPC (18:0/18:2)*	3.91188e+06	3449468	3.83188e+06	1.03959e+06	911610	1056290	813878	956698	1.3369e+06	2.04741e+06	2.64472e+06	1.81537e+06	391643	669173	522575	628746	932711	693162
1018	49	52453	LC/MS Pos Late	2165	784.585	100008981								Lipids	Phospholipids	1-oleoyl-2-linoleoyl-GPC (18:1/18:2)*	20764448	29351984	24680836	4717947	3451043	6044325	1768965	1567276	2849284	15623161	16609404	17339688	2566580	4686252	2995663	1497706	2613440	2053485
1017	20	52457	LC/MS Pos Late	2346	786.601	100008905	4235-95-4	O=C(CCCCCCC/C=C\CCCCCCCC)OC[C@@]([H])(OC(CCCCCCC/C=C\CCCCCCCC)=O)COP([O-])(OCC[N+](C)(C)C)=O	10350317	8525772				Lipids	Phospholipids	1,2-dioleoyl-GPC (18:1/18:1)	4780844	9522046	6406558	498402	303634	706718	182806	45229.4	225716	3.38133e+06	4.61132e+06	5421846	192202	593164	267098	81376.8	218626	128809
996	72	52461	LC/MS Pos Late	2358	760.585	1539	26853-31-6;26853-31-6	O=C(CCCCCCC/C=C\CCCCCCCC)O[C@@H](COC(CCCCCCCCCCCCCCC)=O)COP(OCC[N+](C)(C)C)([O-])=O	6436017	4940699		HMDB07972		Lipids	Phospholipids	1-palmitoyl-2-oleoyl-GPC (16:0/18:1)	35919796	47781436	42709736	5187757	4294122	7280251	1844003	1853505	3998253	28691830	38925008	40179636	3949295	8675429	5.48232e+06	2292391	3981290	2942289
1082	87	52468	LC/MS Pos Late	3185	880.591	100008994		O=C(CCCCCCCCCCCCCCCCC)OC[C@@]([H])(OC(CCCCCCC/C=C\C/C=C\CCCCC)=O)COP(O[C@H]1[C@H](O)[C@@H](O)[C@H](O)[C@@H](O)[C@H]1O)(O)=O		24767694		HMDB09809		Lipids	Phospholipids	1-stearoyl-2-linoleoyl-GPI (18:0/18:2)	4681646	4176691	3.91319e+06	1.69929e+06	1545142	1799032	638501	959551	1129641	2436330	2.09715e+06	2162977	847670	906622	866237	610679	822169	592959
1026	17	52603	LC/MS Pos Late	2006	782.569	100008903	998-06-1	CCCCC/C=C\C/C=C\CCCCCCCC(OC[C@@H](OC(CCCCCCC/C=C\C/C=C\CCCCC)=O)COP([O-])(OCC[N+](C)(C)C)=O)=O	5288075	4450312		HMDB08138		Lipids	Phospholipids	1,2-dilinoleoyl-GPC (18:2/18:2)	66302644	93035144	77882216	31025526	22962420	34908228	26790956	25604322	37219084	66099660	73477752	56083120	12082716	19348144	13105101	12745328	16620406	15744460
1349	440	52604	LC/MS Pos Late	3090	540.535	100009028	5966-29-0	[H][C@](NC(CCCCCCCCCCCCCCC)=O)(CO)[C@@](O)([H])CCCCCCCCCCCCCCC	5283572	4446685		HMDB11760		Lipids	Sphingolipid	N-palmitoyl-sphinganine (d18:0/16:0)	1637208	1558484	1713228	678703	776289	737323	287296	252139	257797	1231509	1382236	1451689	391413	564833	421781	186841	254084	340541
1059	70	52618	LC/MS Pos Late	2450	760.512	100001857	384833-20-9	CCCCCCCCCCCCCCCC(OC[C@]([H])(COP(O)(OC[C@]([NH3+])(C([O-])=O)[H])=O)OC(CCCCCCC/C=C\C/C=C\CCCCC)=O)=O		35032460		HMDB12358		Lipids	Phospholipids	1-palmitoyl-2-linoleoyl-GPS (16:0/18:2)	11095884	11492297	11207085	11768516	13426223	14394360	6505668	8567448	12111200	6136096	6409318	6232942	5439254	7243146	6167277	3626456	5395675	4912113
1063	22	52625	LC/MS Pos Late	3157	740.544	100000652	200880-41-7	OCC(COP(O)(OC[C@@]([H])(COC(CCCCCCCCCCCCCCC)=O)OC(CCCCCCCCCCCCCCC)=O)=O)O	11846227	10020701		HMDB10570		Lipids	Phospholipids	1,2-dipalmitoyl-GPG (16:0/16:0)	18443400	17547396	17566920	5309101	5.81914e+06	6697270	4.15493e+06	4740622	5768224	14766679	15371547	16277948	5769524	7317096	5432866	4005002	5799274	4542086
1064	68	52628	LC/MS Pos Late	2730	764.544	1543	322647-44-9	O=P(O)(OCC(O)CO)OC[C@@H](COC(CCCCCCCCCCCCCCC)=O)OC(CCCCCCC/C=C\C/C=C\CCCCC)=O		21403027		HMDB10575		Lipids	Phospholipids	1-palmitoyl-2-linoleoyl-GPG (16:0/18:2)	36829196	39930884	34746264	13045937	14387168	13273136	7142777	8.35253e+06	11622723	22827636	21702816	19980924	5232805	8288507	6845459	3193181	5210046	4236715
1274	460	52633	LC/MS Pos Late	3080	610.54	100009052		OC[C@]([H])(OC(CCCCCCC/C=C\C/C=C\CCCCC)=O)COC(CCCCCCCCCCCCCCC)=O	9543695	7822645		HMDB07103		Lipids	Glycerolipids - Diacyl	palmitoyl-linoleoyl-glycerol (16:0/18:2) [1]*	25621402	21389518	18492356	5465331	5093359	4426481	4354823	4017353	7370097	15182009	10997660	10220274	2757510	3176229	2247666	2981045	5001577	4145558
1275	461	52634	LC/MS Pos Late	3197	610.54	100009055						HMDB07103		Lipids	Glycerolipids - Diacyl	palmitoyl-linoleoyl-glycerol (16:0/18:2) [2]*	189646736	161195520	143002608	37664372	32705254	32340086	33216724	32395412	53752356	143493632	99886568	82685704	19003688	22693738	16752816	22478526	33696108	30112684
1076	75	52669	LC/MS Pos Late	3140	854.575	100009066		O=C(CCCCCCCCCCCCCCC)OC[C@@]([H])(OC(CCCCCCC/C=C\CCCCCCCC)=O)COP(O[C@H]1[C@H](O)[C@@H](O)[C@H](O)[C@@H](O)[C@H]1O)(O)=O		24767668		HMDB09783		Lipids	Phospholipids	1-palmitoyl-2-oleoyl-GPI (16:0/18:1)*	15203755	12769681	13350831	4975295	4783205	7016578	1287017	1610789	2142259	11197801	11030874	12879037	5207402	6365147	4537733	2436885	3601333	3051774
711	428	52674	LC/MS Neg	6804	365.342	100001231	506-37-6	CCCCCCCC\C=C/CCCCCCCCCCCCCC(O)=O	5281120	4444565	C08323	HMDB02368		Lipids	Free fatty acid	nervonate (24:1n9)*	185640	252109	152825	342213	494478	565257	291010	562129	436236	144688	61981	284523	317637	296897	452629	310969	232766	73230
972	65	52679	LC/MS Pos Late	2820	690.507	100009070		O=C(CCCCCCCCCCCCCCC)OC[C@]([H])(COP(O)(O)=O)OC(CCCCCCC/C=C\C/C=C\CCCCC)=O	9547167	7826110		HMDB07860		Lipids	Phospholipids	1-palmitoyl-2-linoleoyl-GPA (16:0/18:2)*	69711672	59669072	75464440	99968096	102786832	115630048	84446152	81810944	129851304	49439264	54406428	52871716	66987464	70986216	71903952	66446208	69150648	90484784
979	16	52680	LC/MS Pos Late	2530	714.507	100009072		O=C(CCCCCCC/C=C\C/C=C\CCCCC)OC[C@]([H])(COP(O)(O)=O)OC(CCCCCCC/C=C\C/C=C\CCCCC)=O		30786253				Lipids	Phospholipids	1,2-dilinoleoyl-GPA (18:2/18:2)*	93669792	98936248	105027896	97964272	104218968	106480560	81209688	78703272	106556304	68428152	66736912	64911008	37707476	37775940	38543724	37165568	39294316	50310704
998	59	52684	LC/MS Pos Late	2034	756.554	100009076		O=C(CCCCCCCCCCCCCCC)OC[C@]([H])(COP(OCC[N+](C)(C)C)([O-])=O)OC(CCCCCCC/C=C\C/C=C\C/C=C\CC)=O		24766646		HMDB07975		Lipids	Phospholipids	1-palmitoyl-2-alpha-linolenoyl-GPC (16:0/18:3n3)*	1830087	2647338	2089051	682691	283651	533873	756795	503736	726153	1539834	1.63034e+06	1336208	158932	275944	179721	265039	340084	264338
1048	50	52687	LC/MS Pos Late	2270	742.538	100009078		O=C(CCCCCCC/C=C\CCCCCCCC)OC[C@]([H])(COP(OCCN)(O)=O)OC(CCCCCCC/C=C\C/C=C\CCCCC)=O	9546753	7825703		HMDB05349		Lipids	Phospholipids	1-oleoyl-2-linoleoyl-GPE (18:1/18:2)*	4340404	4730463	4160206	1208835	1065801	1386854	396812	421239	706184	2386881	2455700	2419179	469447	695304	637224	263594	413577	406778
1109	38	52690	LC/MS Neg	5483	433.236	100009082		O=C(CCCCCCC/C=C\C/C=C\CCCCC)OC[C@]([H])(COP(O)(O)=O)O		24766514		HMDB07856		Lipids	Lyso-phospholipids	1-linoleoyl-GPA (18:2)*	4407396	5851709	3739612	5433978	4.5483e+06	5634774	2.35964e+06	3.80298e+06	2116872	3592191	1.80299e+06	3754464	2.39606e+06	3035915	5621688	1870588	714489	811640
973	62	52694	LC/MS Pos Late	2526	688.491	100009089		O=C(CCCCCCCCCCCCCCC)OC[C@]([H])(COP(O)(O)=O)OC(CCCCCCC/C=C\C/C=C\C/C=C\CC)=O						Lipids	Phospholipids	1-palmitoyl-2-linolenoyl-GPA (16:0/18:3)*	1258161	1105194	887688	2280897	2077017	2108817	2481717	2050872	2724653	878071	1076310	1071376	391786	579271	526867	873023	617193	848942
980	35	52695	LC/MS Pos Late	2300	712.491	100009086		O=C(CCCCCCC/C=C\C/C=C\CCCCC)OC[C@]([H])(COP(O)(O)=O)OC(CCCCCCC/C=C\C/C=C\C/C=C\CC)=O						Lipids	Phospholipids	1-linoleoyl-2-linolenoyl-GPA (18:2/18:3)*	2115349	2109866	2022361	1879267	1548512	1478671	1.79776e+06	1584712	1954195	1286048	1227814	1131757	195454		220414	440559	269568	407339
1033	19	52734	LC/MS Polar	923	857.519	100009185		O=C(CCCCCCC/C=C\C/C=C\CCCCC)OC[C@@]([H])(OC(CCCCCCC/C=C\C/C=C\CCCCC)=O)COP(O[C@H]1[C@H](O)[C@@H](O)[C@H](O)[C@@H](O)[C@H]1O)(O)=O		24767735		HMDB09850		Lipids	Phospholipids	1,2-dilinoleoyl-GPI (18:2/18:2)*	2594481	2908441	2728935	2185318	2299323	1814289	1818229	2032070	1933179	2214651	1930107	1683317	702429	879061	751830	568451	716910	722210
1650	7	52739	LC/MS Neg	1871	572.115	100009059	3256-24-4	OC1C(C(CO)OC1N(C=C2)C(N([H])C2=O)=O)OP(OCC(C(C3O)O)OC3N4C5=NC=NC(N([H])[H])=C5N=C4)(O)=O	273124	240299				Nucleotide	Dinucleotides	(3'-5')-uridylyladenosine	2183644	2379201	2289689	445212	634246	993950	367660	493194	847280	1.44838e+06	1290013	1.48098e+06	469574	707349	517293	416913	682057	542437
1644	2	52740	LC/MS Neg	2002	572.115	100009060	3051-84-1	O[C@H]([C@@H]1OP(OC[C@H]2O[C@@H](N(C=CC3=O)C(N3)=O)[C@H](O)[C@@H]2O)(O)=O)[C@@H](O[C@@H]1CO)N4C(N=CN=C5N)=C5N=C4	112074	100483				Nucleotide	Dinucleotides	(3'-5')-adenylyluridine	236941	240854	222293			63516	68629	55767	65652	217483	253163	251443			71382			91031
1653	10	52741	LC/MS Neg	1688	549.088	100009058	2415-43-2	O[C@H]1[C@H](N(C=CC2=O)C(N2)=O)O[C@H](CO)[C@H]1OP(OC[C@H]3O[C@@H](N(C=CC4=O)C(N4)=O)[C@H](O)[C@@H]3O)(O)=O	102258	92384				Nucleotide	Dinucleotides	(3'-5')-uridylyluridine	826633	840482	730285	152473	205086	292464	92455	166536	271524	819246	910706	895499	213528	316565	236816	157098	332093	220743
1652	9	52742	LC/MS Neg	1637	588.11	100009057	3474-04-02	O[C@H]([C@@H]1O)[C@@H](O[C@@H]1COP(O[C@@H]([C@H]2O)[C@H](O[C@H]2N(C=CC3=O)C(N3)=O)CO)(O)=O)N4C(N=C(N)NC5=O)=C5N=C4	107394	96654				Nucleotide	Dinucleotides	(3'-5')-uridylylguanosine	1142012	1361958	1.04175e+06	78564	155142	285249			92332	940696	920793	1001801	256243	458210	299427	98014	327104	142590
1645	3	52744	LC/MS Neg	1754	571.131	100009061	2382-66-3	O[C@H]([C@@H]1O)[C@@H](O[C@@H]1COP(O[C@@H]([C@H]2O)[C@H](O[C@H]2N(C=CC(N)=N3)C3=O)CO)(O)=O)N4C(N=CN=C5N)=C5N=C4	91519	82640				Nucleotide	Dinucleotides	(3'-5')-cytidylyladenosine	3069039	2980467	3065931	770589	841645	1.0403e+06	342118	433574	639675	1517502	1357818	1388324	479249	667405	470099	393534	589698	453555
1647	5	52745	LC/MS Neg	1537	587.126	100009063	2382-65-2	O[C@H]([C@@H]1O)[C@@H](O[C@@H]1COP(O[C@@H]([C@H]2O)[C@H](O[C@H]2N(C=CC(N)=N3)C3=O)CO)(O)=O)N4C(N=C(N)NC5=O)=C5N=C4	65101	58611				Nucleotide	Dinucleotides	(3'-5')-cytidylylguanosine	1473980	1.49318e+06	1434437	190269	286051	389321			153866	801913	773840	791129	218134	371234	242952	117103	255005	113709
1655	1	52753	LC/MS Neg	1920	571.131	100009062	4833-63-0	O[C@H]([C@@H]1OP(OC[C@H]2O[C@@H](N(C=CC(N)=N3)C3=O)[C@H](O)[C@@H]2O)(O)=O)[C@@H](O[C@@H]1CO)N4C(N=CN=C5N)=C5N=C4	10875494	9050769				Nucleotide	Dinucleotides	(3'-5')-adenylylcytidine	205166	215105	211878			100275			45808	139727	132704	146622		55639	56740		24772
821	458	52944	LC/MS Pos Late	1482	342.337	100009233		C[N+](C)(C)CCOC(CCCCCCCCCCCCCC[CH2-])=O	151731	133731				Lipids	Fatty acid ester	palmitoylcholine	351695	244792	302866	63967	99612	89539				329591	264609	395523			85527
1051	18	53174	LC/MS Pos Late	2083	740.523	100009217		O=C(CCCCCCC/C=C\C/C=C\CCCCC)OC[C@]([H])(COP(OCCN)(O)=O)OC(CCCCCCC/C=C\C/C=C\CCCCC)=O	9546812	7825762		HMDB09093		Lipids	Phospholipids	1,2-dilinoleoyl-GPE (18:2/18:2)*	24336116	29392014	25402208	9592159	9578271	9343250	6798650	7899441	10347079	22877128	22162790	19076788	4136739	5481152	4017330	3545314	4650384	4562354
1027	36	53176	LC/MS Pos Late	1939	780.554	100009343		O=C(CCCCCCC/C=C\C/C=C\CCCCC)OC[C@]([H])(COP(OCC[N+](C)(C)C)([O-])=O)OC(CCCCCCC/C=C\C/C=C\C/C=C\CC)=O		24766802		HMDB08141		Lipids	Phospholipids	1-linoleoyl-2-linolenoyl-GPC (18:2/18:3)*	965277	1211188	1103698	533533	425364	355500	508282	455986	600724	915552	1.04152e+06	866375		238165	270434	303897	173911	387546
30	122	53229	LC/MS Pos Early	1652	120.066	100009246		OCC(N)(C)C(O)=O	94309	85112	C02115			Amino acid	Serine family (phosphoglycerate derived)	2-methylserine	3483797	2633269	3182952			3151493				12775620	20625784	20355260	12112694	9781026		5071662	8128078	10232746
743	146	53230	LC/MS Neg	1725	131.071	100006367	10191-24-9	CCCC(O)CC(O)=O	151492	133518				Lipids	Fatty acid, hydroxy	3-hydroxyhexanoate		73583	151054	132306	104529	82707	83659	85004	121288	92235	139269	90497	102022	103212	75129	128795	70219
475	508	53237	LC/MS Polar	2255	209.067	100002619	3019-74-7	OCC([C@@H](O)[C@H](O)[C@H](O)[C@H](O)CO)=O	5459879	4573620		HMDB03219		Carbohydrate	Calvin cycle and pentose phosphate	sedoheptulose	65370724	64504028	53788644	31939750	27056488	25844176	33794920	25195356	23619726	60023304	62152192	59979960	57493136	57558004	47716752	66115336	59844528	52964360
531	500	54671	LC/MS Polar	1400	195.051	100006122			5289590				D-XYLULOSE	Carbohydrate	Amino sugar and nucleotide sugar	ribulose/xylulose	2795875	2708724	2526546	1840763	2107977	1908593	2155680	2195569	2572139	1273236	1814033	1567142	1411168	1243290	1692790	1814978	1487277	2376652
1430	139	54675	LC/MS Neg	2313	728.152	100010805		O[C@@H]([C@H](N1C2=NC=NC(N([H])[H])=C2N=C1)O[C@@H]3COP(OP(OCC(C)(C)[C@H](C(N([H])CCC(N([H])CCSC(C)=O)=O)=O)O)(O)=O)(O)=O)[C@@H]3O	193680	168079				Cofactors, Prosthetic Groups, Electron Carriers	CoA metabolism	3'-dephospho-acetyl-CoA						61103			62829				88208	103415	161616	90753	111199	112846
464	348	54724	LC/MS Polar	2970	173.009	100009239	4702-32-3	OC(C(C1)C(C(O)=O)OC1=O)=O	98259	88729				Carbohydrate	TCA cycle	isocitric lactone	1056462	869224	447630	1027576	977390	1066140	1326244	797620	655796	1219387	748901	1364218	643440	878911	829840	844099	919056	685932
1158	41	54885	LC/MS Neg	5516	507.273	100009227		[H][C@@](CO)(O)COP(OC[C@]([H])(O)COC(CCCCCCC/C=C\C/C=C\CCCCC)=O)(O)=O						Lipids	Lyso-phospholipids	1-linoleoyl-GPG (18:2)*	1196212	1594245	825773	402967	326779	408380	155960	198131	143729	694706	257298	850323	97228	218608	292626	57563		41576
1315	63	54887	LC/MS Pos Late	2498	934.646	100010874		O=C(CCCCCCCCCCCCCCC)OCC(OC(CCCCCCC/C=C/C/C=C/CCCCC)=O)COC(C1O)OC(C(C1O)O)COC(C2O)OC(C(C2O)O)CO		24785221				Lipids	Galactolipids	1-palmitoyl-2-linoleoyl-digalactosylglycerol (16:0/18:2)*	40210808	33168364	38565560	84791752	84299928	79417056	90838552	100604832	106115912	28753644	27816518	22216432	34484092	39475224	36821432	43947976	46565972	49021072
1314	13	54891	LC/MS Pos Late	2046	792.562	100010877		O[C@@H]([C@H](OC[C@@H](COC(CCCCCCC/C=C\C/C=C\C/C=C\CC)=O)OC(CCCCCCC/C=C\C/C=C\C/C=C\CC)=O)O[C@H](CO)[C@@H]1O)[C@H]1O	5282287	4445458	C13871			Lipids	Galactolipids	1,2-dilinolenoyl-galactosylglycerol (18:3/18:3)*	34205040	25665540	29672324	22194820	25457802	12214553	27845596	26069294	15733012	30295288	21259060	25137634	5748225	4298982	4.14894e+06	7.22623e+06	6.16517e+06	3.4316e+06
1321	12	54892	LC/MS Pos Late	1941	954.615	100009392		[H][C@](COC(CCCCCCC/C=C\C/C=C\C/C=C\CC)=O)(OC(CCCCCCC/C=C\C/C=C\C/C=C\CC)=O)CO[C@H](O1)[C@H](O)[C@@H](O)[C@H]([C@H]1COC(O2)[C@H](O)[C@@H](O)[C@H]([C@H]2CO)O)O						Lipids	Galactolipids	1,2-dilinolenoyl-digalactosylglycerol (18:3/18:3)	17153584	16341562	14507638	9403791	9989170	6366969	10229704	9637321	8854678	14231391	10615811	10351469
1316	60	54893	LC/MS Pos Late	2278	932.63	100010875		O=C(CCCCCCCCCCCCCCC)OCC(OC(CCCCCCC/C=C/C/C=C/C/C=C/CC)=O)COC(C1O)OC(C(C1O)O)COC(C2O)OC(C(C2O)O)CO		24785524				Lipids	Galactolipids	1-palmitoyl-2-linolenoyl-digalactosylglycerol (16:0/18:3)	8179735	7.4894e+06	7.02497e+06	5374495	4978653	3.72031e+06	5571934	5128507	4907557	9013663	6806980	5817499	1901179	2101357	1667143	2492151	2711908	2225404
1319	33	54896	LC/MS Pos Late	2073	956.63	100010872		O=C(CCCCCCC/C=C/C/C=C/CCCCC)OCC(OC(CCCCCCC/C=C/C/C=C/C/C=C/CC)=O)COC(C1O)OC(C(C1O)O)COC(C2O)OC(C(C2O)O)CO		24785583				Lipids	Galactolipids	1-linoleoyl-2-linolenoyl-digalactosylglycerol (18:2/18:3)*	7043733	6058825	5370576	3633800	3402296	2341110	4545575	3440403	3432153	5020681	3.72979e+06	4681662	418111	489272	417414	766052	820531	820284
1318	14	54897	LC/MS Pos Late	2256	958.646	100010873		O=C(CCCCCCC/C=C/C/C=C/CCCCC)OCC(OC(CCCCCCC/C=C/C/C=C/CCCCC)=O)COC(C1O)OC(C(C1O)O)COC(C2O)OC(C(C2O)O)CO		24785309				Lipids	Galactolipids	1,2-dilinoleoyl-digalactosylglycerol (18:2/18:2)*	6973606	5318005	6061221	9174443	7916185	6737293	9505862	9213291	9880318	5456534	4359885	4384698	1605522	1712065	1580667	1.94372e+06	2112426	2106312
1312	34	54898	LC/MS Pos Late	2209	794.578	100010878								Lipids	Galactolipids	1-linoleoyl-2-linolenoyl-galactosylglycerol (18:2/18:3)*	23120778	18303344	20571076	10210979	9762982	6.13805e+06	11370947	9843546	8994646	17587736	12447791	12040229	1856798	1630391	1435988	2243617	2.46935e+06	2196765
1311	15	54899	LC/MS Pos Late	2415	796.593	100010879		O[C@H]([C@H]1O)[C@H]([C@@H](CO)O[C@H]1OCC(COC(CCCCCCC/C=C/C/C=C/CCCCC)=O)OC(CCCCCCC/C=C/C/C=C/CCCCC)=O)O	6535011	5019375				Lipids	Galactolipids	1,2-dilinoleoyl-galactosylglycerol (18:2/18:2)*	46879292	39603892	40273852	28949000	26219908	17912808	24812076	22184020	22623956	37601620	27049906	27834464	5846001	5473192	4854303	6266338	7419755	5466878
1309	61	54900	LC/MS Pos Late	2455	770.578	100010894		O=C(CCCCCCC/C=C/C/C=C/C/C=C/CC)OCC(OC(CCCCCCCCCCCCCCC)=O)COC1OC(CO)C(O)C(O)C1O		24785443				Lipids	Galactolipids	1-palmitoyl-2-linolenoyl-galactosylglycerol (16:0/18:3)*	2486613	2752573	2665394	1612578	1.64727e+06	1195659	1323630	1207320	1162280	7014827	4546512	2755367	753438	735930	497729	782914	872090	492372
1308	64	54901	LC/MS Pos Late	2731	772.593	100010893		CCCCC/C=C\C/C=C\CCCCCCCC(OC[C@@H](OC(CCCCCCCCCCCCCCC)=O)CO[C@H](O[C@@H]1CO)[C@H](O)[C@@H](O)[C@H]1O)=O		23326991				Lipids	Galactolipids	1-palmitoyl-2-linoleoyl-galactosylglycerol (16:0/18:2)*	25370602	24546372	28297160	60191176	59438544	47600924	33925324	38168648	46175856	19828850	17254840	14470637	18796124	19929504	18369016	14969581	18510992	15205816
424	293	54914	LC/MS Pos Early	1351	235.093	100009231	5875-35-4	OC([C@H](CO)NC(CC[C@H](N)C(O)=O)=O)=O		18691889				Amino acid	Glutathione metabolism	gamma-glutamylserine	6320416	7779345	5816478	3179050	3349086	3117996	2387100	2379941	2316612	9073013	10849767	9882590	5519927	5381996	3951514	3953181	3480838	3297345
2308	225	54926	LC/MS Neg	2480	337.093	100010906								Secondary metabolism	Phenylpropanoids	coumaroylquinate (1)	155903	42310	25276			26761		45164	94301	23895	78268	120557	93212	157616	250395	115374	378760	278642
2309	226	54927	LC/MS Neg	2345	337.093	100010907								Secondary metabolism	Phenylpropanoids	coumaroylquinate (2)	859757	582297	642009	466638	602459	470206	344010	408183	339808	266094	780001	1339307	557220	1126585	1563952	392203	657108	952141
2312	227	54928	LC/MS Neg	2152	337.093	100010908								Secondary metabolism	Phenylpropanoids	coumaroylquinate (3)	1006073		91566		132028	78997		160221	309775	77202	234310	485884	234170	559174	870279	281330	1526410	1087478
2310	228	54929	LC/MS Neg	1982	337.093	100010909								Secondary metabolism	Phenylpropanoids	coumaroylquinate (4)	283399	220079	216704	442466	444770	534389	212155	240990	254382	180641	337337	625486	954479	1306607	1634263	696621	905416	1113057
2311	229	54930	LC/MS Neg	1934	337.093	100010910								Secondary metabolism	Phenylpropanoids	coumaroylquinate (5)	4028121	2265758	2757557	1729900	2443235	1959484	532764	1256317	851260	669330	2286348	4889906	2213494	4788232	6769132	1.50546e+06	3064672	3973231
1273	463	54942	LC/MS Pos Late	3695	612.556	100010917					C13861	HMDB07102		Lipids	Glycerolipids - Diacyl	palmitoyl-oleoyl-glycerol (16:0/18:1) [2]*	25989088	19649476	17829130	2329525	1950072	1934834	942000	1164572	1904963	19209460	17348860	12701712	1760424	1909728	1179883	1222580	2271134	1501900
1272	462	54943	LC/MS Pos Late	3562	612.556	100010916					C13861	HMDB07102		Lipids	Glycerolipids - Diacyl	palmitoyl-oleoyl-glycerol (16:0/18:1) [1]*	2929811	2011513	1516700							954017	1058572	971194					128287
1291	450	54946	LC/MS Pos Late	3695	638.572	100010919						HMDB07218		Lipids	Glycerolipids - Diacyl	oleoyl-oleoyl-glycerol (18:1/18:1) [2]*	12546577	9903728	7652421	1436766	1113358	660685	869587	701528	758642	6418283	6408520	4630411	669624	683771	702132	403561	782279	578098
1286	519	54947	LC/MS Pos Late	3762	638.572	100010921								Lipids	Glycerolipids - Diacyl	stearoyl-linoleoyl-glycerol (18:0/18:2) [2]*	3726311	3277668	2314695	435892	501150	288527	521477	590537	830462	1578676	1.35106e+06	1127634	351535	194616	148162	442542	597710	592956
1302	366	54964	LC/MS Pos Late	2478	632.525	100010927						HMDB07250		Lipids	Glycerolipids - Diacyl	linoleoyl-linolenoyl-glycerol (18:2/18:3) [2]*	7202740	5711246	4441428	2325784	1441135	1150625	2302683	1915459	2344828	5389695	3593730	3202263	535066	613209	481242	852185	1596886	1341952
1276	459	54965	LC/MS Pos Late	2834	608.525	100010939						HMDB07105		Lipids	Glycerolipids - Diacyl	palmitoyl-linolenoyl-glycerol (16:0/18:3) [2]*	3.48214e+06	2357897	1990221	462572	256292		458611	363434	735816	1657788	1059199	904594					329022	279412
1283	249	54966	LC/MS Pos Late	2733	608.525	100010940								Lipids	Glycerolipids - Diacyl	diacylglycerol (16:1/18:2 [2], 16:0/18:3 [1])*	1811026	1473069	1078744	395634	271967	114884	355189	214147	507956	850373	627555	614926	71065	116191	57186		259787	240526
1299	367	54968	LC/MS Pos Late	2720	634.54	100010941						HMDB07248		Lipids	Glycerolipids - Diacyl	linoleoyl-linoleoyl-glycerol (18:2/18:2) [1]*	31195768	25081254	21999420	6646909	5249390	4945358	5.82822e+06	5500142	8452592	18343104	13134156	11591512	2721560	3092456	2284685	3015518	5559768	4363852
1300	368	54969	LC/MS Pos Late	2790	634.54	100010942						HMDB07248		Lipids	Glycerolipids - Diacyl	linoleoyl-linoleoyl-glycerol (18:2/18:2) [2]*	73277264	60427980	42139488	15642647	12305176	12175056	15658891	15580636	32942196	50750056	29568600	25610312	6143766	7010013	4690391	8652602	18390288	13326549
1296	447	54970	LC/MS Pos Late	2819	634.54	100010944						HMDB07220		Lipids	Glycerolipids - Diacyl	oleoyl-linolenoyl-glycerol (18:1/18:3) [2]*	7.69061e+06	3611894	4787758	2068346	1507202	699888	1123160	2144103			3950092	2262333	599564	287918	560624	390548	1786827	810557
1359	443	54979	LC/MS Pos Late	3392	566.551	1547	104404-17-3	OC[C@H](NC(CCCCCCCCCCCCCCCCC)=O)[C@H](O)/C=C/CCCCCCCCCCCCC	5283565	4446678		HMDB04950		Lipids	Sphingolipid	N-stearoyl-sphingosine (d18:1/18:0)*	1169688	1301541	1279852	206391	308914	165383		78041	112351	790487	773893	871175	130779	181555	144999	105815	117999	168575
1265	464	54990	LC/MS Pos Late	3734	586.54	100010948						HMDB07098		Lipids	Glycerolipids - Diacyl	palmitoyl-palmitoyl-glycerol (16:0/16:0) [2]*	928091	670689	693713	219366	234769	196554	205901	108976	360614	748185	832394	540075	244535	252547		88863	406259	231865
230	126	55072	LC/MS Pos Early	1760	174.087	100002784	3715-10-04	OC(C(CCC/N=C(N)/N)=O)=O	558	542	C03771	HMDB04225		Amino acid	Glutamate family (alpha-ketoglutarate derived)	2-oxoarginine*	549093	529393	258929	1032996	708929	1052520	1321168	1081519	1023916			311327	156890		186621
1322	281	57345	LC/MS Polar	2518	299.098	100003064	16232-91-0	O[C@H]1[C@@H](O)[C@@H](CO)O[C@@H](OC[C@H](O)CO)[C@@H]1O	16048618	10263569	C05401	HMDB06790		Lipids	Galactolipids	galactosylglycerol	4904068	4882981	6107553	5028726	5017205	5208337	5137696	5269842	5038681	5734117	5318802	6709496	3903556	4004740	4199989	3426522	3356118	3693630
1323	250	57346	LC/MS Polar	3952	461.151	100003065		O[C@@H]1[C@H](O)[C@@H](O)[C@@H](OC[C@@H]2[C@H](O)[C@H](O)[C@@H](O)[C@H](OC[C@H](O)CO)O2)O[C@@H]1CO		24695921				Lipids	Galactolipids	digalactosylglycerol*	1660961	1.84929e+06	1971426	720479	590873	548359	601717	642506	706257	2468208	2967121	2703403	878153	776281	857687	623505	633055	775006
977	48	57348	LC/MS Pos Late	2800	716.523	100009093		O=C(CCCCCCC/C=C\CCCCCCCC)OC[C@]([H])(COP(O)(O)=O)OC(CCCCCCC/C=C\C/C=C\CCCCC)=O		29368422				Lipids	Phospholipids	1-oleoyl-2-linoleoyl-GPA (18:1/18:2)*	10677594	12225858	11446097	9803658	8261105	11925332	3296517	3829091	6736183	6603565	6.87361e+06	8.02123e+06	4974150	5525176	5568790	3301406	4259485	5804321
1075	23	57375	LC/MS Pos Late	3122	828.56	100009169		O=C(CCCCCCCCCCCCCCC)OC[C@@]([H])(OC(CCCCCCCCCCCCCCC)=O)COP(O[C@H]1[C@H](O)[C@@H](O)[C@H](O)[C@@H](O)[C@H]1O)(O)=O		24767663		HMDB09778		Lipids	Phospholipids	1,2-dipalmitoyl-GPI (16:0/16:0)*	713986	534458	637832	241231	282756	478302	87838		200371	886916	751144	887007	381282	733378	530409	366048	576077	412008
2321	248	57394	LC/MS Pos Early	1036	305.134	100001816	74235-24-8	O[C@]([C@H]1N(CC1)C[C@@H](O)[C@@H](C(O)=O)NCCCC(O)=O)=O		32816053				Secondary metabolism	Siderophores	deoxymugineic acid	43846932	44480964	50377824	118533808	126572328	107205816	237011440	189187920	144373264	96070488	92862792	64775616	210565808	166627856	141685280	202081040	181478128	153772992
1074	51	57400	LC/MS Pos Late	2767	790.559	100009113		[H][C@@](CO)(O)COP(OC[C@]([H])(OC(CCCCCCC/C=C\C/C=C\CCCCC)=O)COC(CCCCCCC/C=C\CCCCCCCC)=O)(O)=O		24768134		HMDB10635		Lipids	Phospholipids	1-oleoyl-2-linoleoyl-GPG (18:1/18:2)*	1828086	2205950	1734225		154850					915410	786146	851462
1213	318	57404	LC/MS Pos Early	577	260.053	100015666		OC([C@@H](N)COP(OCC(CO)O)(O)=O)=O	3081457	2339060				Lipids	Phospholipid Metabolism	glycerophosphoserine*	429491			664211	514245	590793	479245	556909	428951	451609	367524	1122152	1872536	1.76162e+06	2180233	1.83163e+06	1362970	1849020
1356	217	57440	LC/MS Pos Late	3920	594.582	100015755								Lipids	Sphingolipid	ceramide (d18:1/20:0, d16:1/22:0, d20:1/18:0)*	1429102	1376655	1361554	175132	295547	366000			179970	1281461	1318111	1419252	270222	240250	241705		178813	242451
735	92	57547	LC/MS Polar	1318	133.051	100010869	14868-24-7	OC(C)(C(O)=O)C(C)O	301941	266858		HMDB29576		Lipids	Fatty acid, hydroxy	2,3-dihydroxy-2-methylbutyrate	61607604	99494440	117793888	73318208	118862512	119434008	66309296	107692576	111807176	158029968	164371488	220791392	173267264	166921056	197444352	144503360	154590912	199021424
1640	338	57565	LC/MS Pos Early	2207	140.082	100003365	73-67-6	OCC1=CN=C(C)N=C1N	777	756	C01279		THIAMINE BIOSYNTHESIS II	Nucleotide	Pyrimidine metabolism	hydroxymethylpyrimidine	5158785	4674431	3944049	4219244	4664183	4027786	6996974	5330241	4003896	2207886	6317440	5399384	1017400	3443143	2589285	1327793	4067764	3627587
2340	216	57635	LC/MS Pos Late	1720	568.428	100015966								Secondary metabolism	Terpenoids	carotene diol (1)	250600	285333	216360							435139	147296	135995
713	332	57652	LC/MS Neg	5398	251.202	100009394	28290-73-5	CCCCC/C=C\C/C=C\CCCCCC(O)=O		13628094		HMDB00477		Lipids	Free fatty acid	hexadecadienoate (16:2n6)	121921	80399	63261	151444	218467	83972	76838	138625	190591		49781		54857	55550	66923		71119
1641	124	57655	LC/MS Neg	1831	257.078	100010896	2140-76-3	CO[C@@H]1[C@@H]([C@H](O[C@H]1N2C=CC(NC2=O)=O)CO)O	102212	92343				Nucleotide	Pyrimidine metabolism	2'-O-methyluridine	60094	57330	72459	47021	49690	47034	53936	57884	57766	64874	60178		43111		19484	27748
777	111	57663	LC/MS Neg	6384	355.322	100015637		CCCCCCCCCCCCCCCCCCCCC(O)C(O)=O	193484	167899				Lipids	Fatty acid, hydroxy	2-hydroxybehenate	421570	741333	393876	593320	692402	861845	519443	633527	554085	355878	249967	499831	465442	406461	577286	437917	117176	199383
861	387	57687	LC/MS Pos Early	2186	160.133	100015962		C[N+](C)(C)CCCCC([O-])=O		34236878				Lipids	Fatty acid, Amino	N,N,N-trimethyl-5-aminovalerate		538515		1252707	1220428	781709	759050	689228	837702	1388021	904946	1048177	1294656	1172794	1404644	1671936	1286162	1074408
363	152	57747	LC/MS Polar	2700	99.0452	100002458	5746-90-7	OC(C/C(C)=C/C(O)=O)=O	1551553	1267861		HMDB00522		Amino acid	Branched Chain Amino Acids (pyruvate derived)	3-methylglutaconate	86536	127999	129171	74505	127700	129833	74910	83055	100475	64366	71250	104184		79700	101820		71989	69561
2395	252	57786	LC/MS Neg	2165	210.041	100003884	15893-52-4	O=C1N(C2=C(C=C(C=C2)OC)OC1O)O	2358	2268	C04720			Secondary metabolism	Benzoxazinoids	DIMBOA	43667120	41666288	44448804	18098522	20660330	21671442	15542306	18436184	16099673	23872838	25669176	24985512	16046326	15305477	13345627	12800927	13475924	10889610
389	11	57814	LC/MS Pos Early	3080	188.176	100016038								Amino acid	Amines and polyamines	(N(1) + N(8))-acetylspermidine	660456	621807	851921	1669962	2070280	2957895	2235029	2433783	2616153	1080871	887459	1204244	2324726	2495704	1951428	2067491	2214089	1141765
1544	185	57838	LC/MS Neg	560	462.067	1303	19046-78-7	OC(C1O)C(OC1COP(O)(O)=O)N2C(N=CN=C3NC(C(O)=O)CC(O)=O)=C3N=C2	195	190	C03794	HMDB00536	ADENYLOSUCC	Nucleotide	Purine metabolism	adenylosuccinate	389740	433542	258412							76265	57442	74752
779	115	61699	LC/MS Polar	710	383.353	100019894		OC(CCCCCCCCCCCCCCCCCCCCCC)C(O)=O	102430	92507	C17873	HMDB39540		Lipids	Fatty acid, hydroxy	2-hydroxylignocerate*	1226288	872356	1363327	1322868	2163521	1535809	1333705	1272897	1457765	457188	758982	804995	897991	947783	921600	352690	971253	1.37002e+06
775	110	61700	LC/MS Polar	728	327.291	100019892		CCCCCCCCCCCCCCCCCCC(O)C(O)=O	5225199	4395406				Lipids	Fatty acid, hydroxy	2-hydroxyarachidate*	3863737	4858480	4205145	3722755	3.84526e+06	2870352	2945389	2840508	2601519	1772028	2101612	1930276	1486526	1509523	1201460	586397	1013682	761775
1604	241	61705	LC/MS Polar	4100	322.045	100019915								Nucleotide	Pyrimidine metabolism	cytidine 2' or 3'-monophosphate (2' or 3'-CMP)	3290999	2628182	2692569	836327	845666	701995	1087171	743488	778973	732050	557881	831058	153577	193785	189261	178378	184166	169175
742	114	61827	LC/MS Neg	2900	145.087	100019960		OC(C(O)CCCCC)=O	2750949	2032206				Lipids	Fatty acid, hydroxy	2-hydroxyheptanoate*	6425426	6026295	5826799	5064316	5306930	5047122	4029177	4470864	4012912	5152556	5923236	6623838	3962389	4211284	3816424	3469359	3407281	3682293
1595	167	61833	LC/MS Neg	1119	245.078	100001425	5627-05-04	OC[C@H]1O[C@@H](N2CCC(NC2=O)=O)[C@@H]([C@@H]1O)O	94312	85115				Nucleotide	Pyrimidine metabolism	5,6-dihydrouridine	541709	661065	733641	583275	755495	657714	729332	688882	665586	274010	236627	296663	189449	302674	202008	243849	325780	223956
1515	474	61857	LC/MS Pos Late	3176	871.573	100001827	603-17-8	O=C1[C@H]([C@](OC)=O)C(C([C@@H](CCC(OC/C=C(C)/CCC[C@@H](C)CCC[C@@H](C)CCCC(C)C)=O)[C@@H]/2C)=NC2=C/C3=C(C)C(C=C)=C4N3)=C(N/C5=C\C(C(CC)=C/6C)=NC6=C/4)C1=C5C			C05797			Cofactors, Prosthetic Groups, Electron Carriers	Chlorophyll and heme metabolism	pheophytin A	170892	177499	204927	259791	395276	208726	205094	289416	201990		116491	800068	68104		114702	156888	155930	276968
532	499	61858	LC/MS Polar	2350	165.041	100019968								Carbohydrate	Amino sugar and nucleotide sugar	ribulonate/xylulonate/lyxonate*	17768132	20505464	17353212	22911304	16734800	20196888	20845208	24013428	21685384	10785156	12175471	18918216	29099060	31776452	31788958	16826936	29173164	25054886
889	444	61860	LC/MS Neg	4676	309.207	100019982								Lipids	Fatty acid, Dicarboxylate	octadecadienedioate (C18:2-DC)*	755647	811881	782780	468601	480011	462386	427560	512881	404517	643836	679059	792294	466899	376749	345962	355070	307724	380441
881	258	61864	LC/MS Neg	2700	227.129	100019972								Lipids	Fatty acid, Dicarboxylate	dodecenedioate (C12:1-DC)*	2196344	2.06711e+06	2066641	1761205	1721444	1535379	1242979	1.60736e+06	1292694	1341918	1357328	2150893	1517087	1691471	1715341	1095184	1218514	1316826
752	142	62069	LC/MS Polar	3131	161.046	100004396		OC(CC(O)=O)CCC(O)=O	151913	133894		HMDB00345		Lipids	Fatty acid, hydroxy	3-hydroxyadipate*	2729094	2731907	3.61488e+06	8195982	3485017	4290002	3210354	3386012	4221745	3604745	3628500	4268746	3484117	3.7414e+06	4012602	3345171	3487387	3.96555e+06
403	238	62103	LC/MS Pos Early	2547	298.053	100002466	70555-24-7	OC(CNC(C(N)CSSC[C@@H](C(O)=O)N)=O)=O		17215992		HMDB00709		Amino acid	Glutathione metabolism	cysteinylglycine disulfide*	2083386	2149602	2296419	2.01924e+06	1.66871e+06	2594018	866296	1.04757e+06	1.42221e+06	2822757	4493953	3559579	4427619	4045029	3979850	3255275	4401702	4663430
1324	77	62372	LC/MS Neg	6161	491.323	100010885		O[C@H]([C@H]1O)[C@H]([C@@H](CO)O[C@H]1OC[C@@H](COC(CCCCCCCCCCCCCCC)=O)O)O	10413348	8588782				Lipids	Lyso-galactolipids	1-palmitoyl-galactosylglycerol (16:0)*		114756	58462	256427	298630	344715	211576	311077	211565	185437	72806	203890	325473	240014	326057	301520	44714	59911
1328	76	62374	LC/MS Neg	5979	653.375	100010890								Lipids	Lyso-galactolipids	1-palmitoyl-digalactosylglycerol (16:0)*	137109	194543	113986	287530	277995	328375	289763	509446	263886	509676	204019	474180	468545	334868	444476	626159	87206	123268
1335	128	62375	LC/MS Neg	5890	653.375	100020697								Lipids	Lyso-galactolipids	2-palmitoyl-digalactosylglycerol (16:0)*	102124	241237	124581	99820	112172	176688	90224	177024	84377	417961	177032	473838	330050	196489	221725	308325	62136	54284
1415	85	62379	LC/MS Neg	5543	555.284	100016115		CCCCCCCCCCCCCCCC(OC[C@@H](O)CO[C@]1([H])[C@H](O)[C@@H](O)[C@H](O)[C@@](O1)([H])CS(O)(=O)=O)=O		29330003				Lipids	Sulfolipids	1-palmitoyl-sulfoquinovopyranosyl-glycerol (16:0)*	131768	246449	165269	95186	119079	143130	76283	135532	57535.2	569981	239389	720519	280760	323394	428387	305608	93227	77636.7
1646	4	62397	LC/MS Neg	1472	547.12	100020727		O[C@@H]1[C@@H]([C@@H](CO)O[C@H]1N2C=CC(N([H])[H])=NC2=O)OP(OC[C@H]([C@H]([C@H]3O)O)O[C@H]3N4C=CC(N([H])[H])=NC4=O)(O)=O	94237	85046				Nucleotide	Dinucleotides	(3'-5')-cytidylylcytidine*	1164797	1152102	983748	623083	820435	759281	547194		497473	501264	518292	560550	240604	184260			192782
1651	8	62398	LC/MS Neg	1591	548.104	100020729								Nucleotide	Dinucleotides	(3'-5')-uridylylcytidine*	1531558	1570445	1622147	962193	1422868	1552471	814082	986592	1220147	1054440	1061421	1065270	555553	859158	547959	446122	789884	387537
1648	6	62399	LC/MS Neg	1522	548.104	100020728								Nucleotide	Dinucleotides	(3'-5')-cytidylyluridine*	1088337	1165274	1287150	287149	373022	445674	158571	168027	260832	763483	727326	731650	193731	314133	177167	115298	236307	120475
323	27	62558	LC/MS Neg	2628	202.108	100020427		O=C(O)C(C(C)CC)NC(C)C(O)=O						Amino acid	Branched Chain Amino Acids (OAA derived)	1-carboxyethylisoleucine	162167		137105	203512	80677	216210	196228	96602	198162	57675		40623	121496	54476	101502	90076	51037	130105
371	28	62559	LC/MS Neg	2663	202.108	100020425		O=C(O)C(NC(C)C(O)=O)CC(C)C						Amino acid	Branched Chain Amino Acids (pyruvate derived)	1-carboxyethylleucine	80202		54898	96035	47946	104134	97531	71380	124478	28098			58092		48997	45711	23697	58941
372	30	62562	LC/MS Neg	2008	188.093	100020423		CC(C)C(NC(C)C(O)=O)C(O)=O						Amino acid	Branched Chain Amino Acids (pyruvate derived)	1-carboxyethylvaline	381725	83563	344774	495295	180535	545776	488145	233173	506114	154506	89440	175282	281031	193491	294110	217630	128342	305674
70	29	62566	LC/MS Neg	2844	236.093	100020419		O=C(O)C(NC(C)C(O)=O)CC1=CC=CC=C1		19276386				Amino acid	Aromatic amino acid metabolism (PEP derived)	1-carboxyethylphenylalanine	140296	46826	144227	168865	62506	188726	170846	87772	179570	57985	31275	46596	95055	70132	100905	74037	53612	96351
259	135	62853	LC/MS Pos Early	2065	115.087	100020361	1892-22-4	NC1CCCNC1=O	5200225	4371576		HMDB00323		Amino acid	Glutamate family (alpha-ketoglutarate derived)	3-amino-2-piperidone	6553864	3054193	5634449	11700952	6379194	11794822	10663135	6655867	10167790	4538832	2139986	3989315	12069763	6159240	9168520	9694763	4846174	8637222
152	400	62860	LC/MS Pos Early	2831	161.129	100003415	1188-07-4	O=C([C@H](CCCCNC)N)O	164795	144469	C02728	HMDB02038		Amino acid	Aspartate family (OAA derived)	N6-methyllysine	2636155	2660454	2297471	3680802	4507513	4642576	3327879	3822278	3501954	1907558	2428405	2.00178e+06	5018023	5869688	5029051	4589303	7042828	4.13031e+06
153	395	62862	LC/MS Pos Early	2831	175.144	100020417	2259-86-1	OC([C@@H](N)CCCCN(C)C)=O	193344	167778	C05545	HMDB13287		Amino acid	Aspartate family (OAA derived)	N6,N6-dimethyllysine	11791420	11787759	10814141	18688076	22738662	24062880	17713470	20919184	21283478	14186620	16547620	16910700	38920736	39988664	36257740	33656840	41860900	27917898
64	140	62863	LC/MS Pos Early	2736	146.06	100020219		O=CC1=CNC2=CC=CC=C12	10256	9838	C08493	HMDB29737		Amino acid	Aromatic amino acid metabolism (PEP derived)	3-formylindole	220416	183517	364620	567073	497443	766921	729992	647358	790790	619463	867948	875932	481972	556514	583622	467919	603184	566029
598	376	62864	LC/MS Polar	2736	195.051	100003695	642-99-9	O=C([C@H]([C@H]([C@@H]([C@@H](CO)O)O)O)O)O	3246006	2496757				Carbohydrate	Sucrose, glucose,fructose metabolism	mannonate*	579750	1037419	144217	1377536	1022311	1075442	522850	920331	1036357	679164	1672748	2918546	868588	2797675	3717592	1648377	2343139	3161601
760	145	62915	LC/MS Neg	2252	245.139	100001454	34574-69-1	O=C(O)CC(O)CCCCCCCCC(O)=O	16663321	13628081		HMDB00413		Lipids	Fatty acid, hydroxy	3-hydroxydodecanedioate*	1011640	779932	1.00541e+06	1265726	866523	700972	938349	969356	707894	964106	774040	798914	453422	437546	379467	490414	463948	457829
884	531	62918	LC/MS Neg	3148	253.144	100021100								Lipids	Fatty acid, Dicarboxylate	tetradecadienedioate (C14:2-DC)*	98170	57576	68530	109426	82480	125080	106755	58184	105109	28633		38172	70526	81079	72142	60084		73588
221	46	62946	LC/MS Pos Early	1989	141.066	100002910	4200-48-0	O=C(O)CC1=CN=CN1C	6451814	4954265		HMDB04988		Amino acid	Glutamate family (alpha-ketoglutarate derived)	1-methyl-5-imidazoleacetate	770692	764097	514083	1334122	1147263	1259015	2.00376e+06	1.84026e+06	1594908	1624095	1414229	1260940	1.8323e+06	1451844	1194196	1754463	1625159	1377469
2006	388	62947	LC/MS Pos Early	2470	229.155	100020217		O=C(C([N+](C)(C)C)C)N1CCCC1C([O-])=O						Peptide	Dipeptide Derivative	N,N,N-trimethyl-alanylproline betaine (TMAP)	32788806	41788800	46233576	20226900	23781328	28723840	17152336	18717806	21194182	59207276	69633784	83395544	29921866	30218572	32597020	18670960	22397988	27619868
733	133	62950	LC/MS Polar	1660	119.035	100002284	5057-93-2	C[C@@H](O)[C@H](O)C(O)=O	10964471	9139682		HMDB02453		Lipids	Fatty acid, hydroxy	2S,3R-dihydroxybutyrate	1620883	1440260	1627244	3221217	2401244	2694643	3426601	3323628	2548458	1480011	1526813	1667512	1962392	1692076	1844227	2212043	2184645	2.03845e+06
738	96	62951	LC/MS Polar	1793	119.035	100002285	1518-62-3	OCCC(O)C(O)=O	192742	167259		HMDB00360		Lipids	Fatty acid, hydroxy	2,4-dihydroxybutyrate	180862672	206191248	214375296	414665984	490137600	456274144	483485248	553207488	477388000	272633120	279699008	227101360	369924992	327887712	313302432	373406176	327755200	339215648
1341	246	63037	LC/MS Pos Late	1302	316.285	100021236		OC[C@@](N)([H])[C@@](O)([H])[C@]([H])(O)CCC/C=C/CCCCCCCCC		26333231				Lipids	Sphingolipid	dehydrophytosphingosine*	16115054	15610783	16258300	17125648	16170698	15265146	18847750	18456488	18055408	18111448	17835274	15633053	9732064	9191264	8964845	7923374	8455664	8748088
2085	97	63042	LC/MS Polar	729	153.019	100020837	303-07-1	OC(C1=C(O)C=CC=C1O)=O	9338	8974		HMDB13676		Secondary metabolism	Benzenoids	2,6-dihydroxybenzoic acid	202595			51988	42738		1656846	174457	143058	193335	208760	273151	1083895	753376	1039662	779221	436075	923122
1381	520	63060	LC/MS Pos Late	2688	411.362	100021199		O=C1CC[C@]2(C)[C@]3([H])[C@](CCC2=C1)([H])[C@@]4([H])[C@@](CC3)(C)[C@]([C@@H](/C=C/[C@@H](CC)C(C)C)C)([H])CC4	6442194	4946289				Lipids	Sterols	stigmastadienone	15840124	16185838	13699381	14039269	16966628	12676337	19858132	20258224	16244220	10692132	9848972	7.9178e+06	6.14535e+06	6290355	5237742	6132760	6530344	8377279
374	93	63069	LC/MS Polar	941	147.066	100002634	562-43-6	CC(CC)(O)C(O)C(O)=O	8	7	C04104			Amino acid	Branched Chain Amino Acids (pyruvate derived)	2,3-dihydroxy-3-methylvalerate	1101418	1247676	2224633	989189	803082	2774973	438148	194886	943650	43630168	52598072	42911808	54014832	53594136	39079872	32254352	34130944	28375276
2396	224	63077	LC/MS Neg	3619	164.035	100021017		COC1=CC(O2)=C(NC2=O)C=C1	10772	10317		HMDB36582		Secondary metabolism	Benzoxazinoids	coixol	8824737792	8262222848	7672197632	6098687488	6411637248	5737164288	5967225856	6333573632	4471946240	3140485888	2339020288	2251956736	2242157056	2191276800	1800654848	2189441280	1982320640	1618028032
781	132	63109	LC/MS Polar	1543	119.035	100002367	759-06-8	OC([C@H](O)[C@H](O)C)=O		17215960		HMDB00498		Lipids	Fatty acid, hydroxy	2R,3R-dihydroxybutyrate	12677408	11835134	9866673	22111096	20768928	16920788	24519292	20945590	18649596	4632580	5514610	6767263	8520845	9545072	11893020	9943712	12134020	15657188
189	389	63151	LC/MS Pos Early	1370	118.086	100020371	2812-31-9	C[C@@](C(O)=O)(N(C)C)[H]	5488191	4589713				Amino acid	Aspartate family (OAA derived)	N,N-dimethylalanine		6329327	4552742	3602179	2071445	3847202	1683893	3.79896e+06	1195752	6267372	2354772	7.52045e+06	4390750	5019179	6205875	5835102	5943339	4843137
191	426	63155	LC/MS Pos Early	905	148.06	100021194	106327-05-3	OC(C(C)N([H])CC(O)=O)=O	2764308	2044984				Amino acid	Aspartate family (OAA derived)	N-carboxymethylalanine	2586075	3.59295e+06	3.4502e+06	1746065	2146673	2001624	1703056	2990904	1.81409e+06	11086827	5484966	7018823	7227971	3847843	3229112	4502846	2575958	3276992
541	466	63264	LC/MS Polar	2180	165.041	100021467								Carbohydrate	Amino sugar and nucleotide sugar	pentose acid*	22087348	30757432	27156764	37327668	49362328	49121876	28958696	43644448	36736436	30283342	38380468	46634668	79086768	69644776	81021096	63023476	60013984	48211780
2076	131	63269	LC/MS Pos Early	2248	130.086	100006441	56879-46-0	OC(CC1CCCN1)=O	123784	110335				Secondary metabolism	Alkaloid derivative	2-pyrrolidineacetic acid	22735486	23940916	21763108	1807865	2153049	2336592	906263	1044004	745970	13874202	13012708	14412239	1170237	2420997	621358	323777		2.71836e+06
756	117	63357	LC/MS Polar	2358	217.108	100020378	103963-71-9	OC(C(O)=O)CCCCCCCC(O)=O	128458	113866		HMDB00424		Lipids	Fatty acid, hydroxy	2-hydroxysebacate	3584604	2490782	3154373	4878778	4191948	4.07045e+06	7212213	5246992	4572150	3476340	3531968	4970897	2802529	2836311	2943964	3663221	3093426	3621497
2314	268	63399	LC/MS Neg	2166	367.103	100021485								Secondary metabolism	Phenylpropanoids	feruloylquinate (1)	5743166	4036808	3279907	2645798	3165101	2401346	2049653	2248082	1509302	1080221	1794234	2104833	1897004	2962542	3907791	1821519	2412143	3127721
2315	269	63400	LC/MS Neg	2229	367.103	100021486								Secondary metabolism	Phenylpropanoids	feruloylquinate (2)	205534	169866	152416	307220	305140	257096	89462	139040	114456	47215	116060	99946	417045	519989	616614	214741	378416	334009
2316	270	63401	LC/MS Neg	2341	367.103	100021487								Secondary metabolism	Phenylpropanoids	feruloylquinate (3)	396823	100754	60911	67082	52674	58624	47426	103941	162667		40107	41257	65033	123179	185197	114064	368255	320944
2317	271	63402	LC/MS Neg	2546	367.103	100021488								Secondary metabolism	Phenylpropanoids	feruloylquinate (4)	1666784	1463199	1154699	1105151	1227591	940886	836457	871000	670519	271137	392529	438261	518914	703194	820484	416455	563428	650499
353	351	63424	LC/MS Polar	2583	157.051	100002423	7596-39-6	CC(C)/C(C(O)=O)=C/C(O)=O	5280533	4444164	C02631			Amino acid	Branched Chain Amino Acids (pyruvate derived)	isopropylmaleate	67644520	78419912	69968800	88028360	132400152	87731432	84942624	122350704	86304840	109173016	98258408	44791856	96728824	61776356	33691128	81680656	60448696	34974856

## Sheet: Med Scale Imputed Data ROOT
																CLIENT_IDENTIFIER	WW_A1	WW_A2	WW_A3	WW_B1	WW_B2	WW_B3	WW_C1	WW_C2	WW_C3	WD_A1	WD_A2	WD_A3	WD_B1	WD_B2	WD_B3	WD_C1	WD_C2	WD_C3
																GROUP	WW A	WW A	WW A	WW B	WW B	WW B	WW C	WW C	WW C	WD A	WD A	WD A	WD B	WD B	WD B	WD C	WD C	WD C
																REGION	0_3.5 mm	0_3.5 mm	0_3.5 mm	3.5_6.5 mm	3.5_6.5 mm	3.5_6.5 mm	6.5_10 mm	6.5_10 mm	6.5_10 mm	0_3.5 mm	0_3.5 mm	0_3.5 mm	3.5_6.5 mm	3.5_6.5 mm	3.5_6.5 mm	6.5_10 mm	6.5_10 mm	6.5_10 mm
																REGION CODE	A	A	A	B	B	B	C	C	C	A	A	A	B	B	B	C	C	C
																GROUP_NAME	Well_watered Region A 0_3.5 mm	Well_watered Region A 0_3.5 mm	Well_watered Region A 0_3.5 mm	Well_watered Region B 3.5_6.5 mm	Well_watered Region B 3.5_6.5 mm	Well_watered Region B 3.5_6.5 mm	Well_watered Region C 6.5_10 mm	Well_watered Region C 6.5_10 mm	Well_watered Region C 6.5_10 mm	Water deficit Region A 0_3.5 mm	Water deficit Region A 0_3.5 mm	Water deficit Region A 0_3.5 mm	Water deficit Region B 3.5_6.5 mm	Water deficit Region B 3.5_6.5 mm	Water deficit Region B 3.5_6.5 mm	Water deficit Region C 6.5_10 mm	Water deficit Region C 6.5_10 mm	Water deficit Region C 6.5_10 mm
																GROUP_NUMBER	1	1	1	2	2	2	3	3	3	4	4	4	5	5	5	6	6	6
																SAMPLE_AMOUNT_MG	30.57	30.83	31.03	16.34	15.28	13.8	15.82	16.38	14.01	63.56	49.91	57.2	33.63	27.15	33.65	37.92	30.39	39.1
																SAMPLE_NUMBER	1	2	3	5	6	7	9	10	11	13	14	15	17	18	19	21	22	23
																TREATMENT	Well watered	Well watered	Well watered	Well watered	Well watered	Well watered	Well watered	Well watered	Well watered	Water Deficit	Water Deficit	Water Deficit	Water Deficit	Water Deficit	Water Deficit	Water Deficit	Water Deficit	Water Deficit
PATHWAY ORDER	ALPHA	COMP ID	PLATFORM	RI	QUANT ION M/Z	CHEM ID	CAS	SMILES	PUBCHEM	CHEM SPIDER	KEGG	HMDB	PLANT CYC	SUPER PATHWAY	SUB PATHWAY	BIOCHEMICAL	UNMO-01275	UNMO-01276	UNMO-01277	UNMO-01278	UNMO-01279	UNMO-01280	UNMO-01281	UNMO-01282	UNMO-01283	UNMO-01284	UNMO-01285	UNMO-01286	UNMO-01287	UNMO-01288	UNMO-01289	UNMO-01290	UNMO-01291	UNMO-01292
241	306	53	LC/MS Pos Early	1291	147.076	563	56-85-9	OC([C@@H](N)CCC(N)=O)=O	5961	5746	C00064	HMDB00641	GLN	Amino acid	Glutamate family (alpha-ketoglutarate derived)	glutamine	0.5924	0.719	0.6806	0.9573	1.1058	1.1398	0.7594	0.9518	0.927	0.9623	1.0377	0.844	1.5638	1.282	1.1492	1.4539	1.2707	1.1197
43	547	54	LC/MS Pos Early	2986	205.097	565	73-22-3	O=C(O)[C@@H](N)CC1=CNC2=C1C=CC=C2	6305	6066	C00078	HMDB00929	TRP	Amino acid	Aromatic amino acid metabolism (PEP derived)	tryptophan	0.3352	0.3998	0.3669	1.0032	1.0228	1.0886	1.0265	0.9775	1.0468	0.386	0.342	0.4524	1.1417	0.9682	1.0701	1.0782	0.9968	1.0989
1623	207	55	LC/MS Pos Early	1905	90.055	244	56-41-7;107-95-9	NCCC(O)=O	239	234	C00099	HMDB00056	B-ALANINE	Nucleotide	Pyrimidine metabolism	beta-alanine	0.1494	0.2142	0.2225	0.7665	0.9446	1.0133	0.9867	1.1262	1.1242	0.5105	0.5179	0.5384	1.6776	1.488	1.4062	1.9566	1.7267	1.7128
14	239	56	LC/MS Pos Early	2000	241.031	279	56-89-3	NC(C(O)=O)CSSCC(N)C(O)=O	67678	575	C00491	HMDB00192	CYSTINE	Amino acid	Serine family (phosphoglycerate derived)	cystine	0.0358	0.0358	0.0358	0.2589	0.194	0.5746	0.0358	0.0698	0.2922	0.0358	0.0358	0.0358	2.2727	4.0406	2.7403	1.4254	4.8062	2.5609
239	304	57	LC/MS Pos Early	1500	148.06	561	56-86-0	O=C(O)[C@@H](N)CCC(O)=O	611	591	C00025	HMDB00148	GLT	Amino acid	Glutamate family (alpha-ketoglutarate derived)	glutamate	1.1236	1.2735	1.2093	0.8535	0.8705	0.9417	0.6666	0.7058	0.6865	1.2312	1.2994	1.226	1.1662	1.1127	1.0276	0.9724	0.9409	0.8826
1	319	58	LC/MS Pos Early	1375	76.0393	340	56-40-6	NCC(O)=O	750	730	C00037	HMDB00123	GLY	Amino acid	Serine family (phosphoglycerate derived)	glycine	0.2473	0.293	0.309	0.7652	1.0245	0.9445	1.0658	1.2981	1.1392	0.4281	0.397	0.4247	1.2471	0.9755	1.0992	1.2521	1.0992	1.2086
245	334	59	LC/MS Neg	755.9	154.062	355	5934-29-2	NC(C(O)=O)CC1=CN=CN1	6274	752	C00135	HMDB00177	HIS	Amino acid	Glutamate family (alpha-ketoglutarate derived)	histidine	0.5116	0.5835	0.4956	0.9564	1.1323	1.0135	0.897	1.069	0.9865	0.9671	0.9707	0.8781	1.6111	1.5524	1.3334	1.6402	1.5615	1.2506
339	360	60	LC/MS Pos Early	2864	132.102	397	61-90-5	NC(C(O)O)CC(C)C	6106	5880	C00123	HMDB00687		Amino acid	Branched Chain Amino Acids (pyruvate derived)	leucine	0.2972	0.4648	0.429	1.1967	1.5323	1.5102	1.2153	1.6155	1.5767	0.2793	0.2446	0.3041	1.046	0.9008	0.8873	1.1482	1.0988	0.954
67	468	64	LC/MS Pos Early	2878	166.086	460	63-91-2	NC(C(O)=O)CC1=CC=CC=C1	6140	5910	C00079	HMDB00159	PHE	Amino acid	Aromatic amino acid metabolism (PEP derived)	phenylalanine	0.7732	0.8756	0.7571	1.4436	1.5345	1.4996	1.2172	1.3454	1.3442	0.4302	0.5184	0.618	1.0599	0.9808	1.2	0.9548	0.9769	1.0192
865	308	396	LC/MS Polar	2900	131.035	339	110-94-1	OC(CCCC(O)=O)=O	743	3618533	C00489	HMDB00661	GLUTARATE	Lipids	Fatty acid, Dicarboxylate	glutarate (C5-DC)	0.6294	0.7312	0.6772	0.5959	0.6725	0.6745	0.524	0.5498	0.5613	1.471	1.5422	1.9256	1.4261	1.5861	1.6324	1.2688	1.3697	1.5925
138	203	443	LC/MS Pos Early	1165	134.045	234	56-84-8	NC(C(O)=O)CC(O)=O	5960	5745	C00049	HMDB00191	L-ASPARTATE	Amino acid	Aspartate family (OAA derived)	aspartate	2.2551	2.8524	2.4719	1.0231	1.1275	1.1421	0.7158	0.8032	0.809	2.3447	2.3854	2.2952	0.8874	0.9769	0.8332	0.6581	0.7436	0.6663
378	515	485	LC/MS Pos Early	3355	146.165	50	124-20-9	NCCCCNCCCN	1102	1071	C00315	HMDB01257	SPERMIDINE	Amino acid	Amines and polyamines	spermidine	1.1807	1.3061	1.2021	0.929	0.6578	1.0387	1	0.5605	0.977	1.3856	1.0483	1.2676	0.3272	0.3272	0.4101	0.3272	0.3272	0.7914
148	202	512	LC/MS Pos Early	1225	133.061	917	70-47-3	NC(C[C@H](N)C(O)=O)=O	6267	6031	C00152	HMDB00168	ASN	Amino acid	Aspartate family (OAA derived)	asparagine	0.4005	0.5089	0.4511	0.8652	0.9938	0.9128	1.0303	1.1133	1.0062	0.7749	0.6969	0.7114	1.4905	1.1855	1.274	1.5267	1.2907	1.3255
1601	240	514	LC/MS Pos Early	2124	244.093	827	65-46-3	OC[C@@H]1[C@H]([C@H]([C@H](N2C(N=C(C=C2)N)=O)O1)O)O	6175	5940	C00475	HMDB00089	CYTIDINE	Nucleotide	Pyrimidine metabolism	cytidine	1.075	1.1115	1.1088	1.0571	1.0768	1.0058	1.4015	1.1286	0.9754	1.0172	0.9942	0.8865	0.5395	0.562	0.4321	0.511	0.5821	0.4389
439	359	527	LC/MS Polar	1468.8	89.0244	482	79-33-4	CC(O)C(O)=O	612	592	C00186	HMDB00190	L-LACTATE	Carbohydrate	Glycolysis	lactate	1.3368	0.6746	1.1598	1.5636	0.9714	1.6491	1.4659	0.9989	1.5256	0.6109	0.4927	0.9491	1.0011	0.7299	1.2755	0.8324	0.5928	1.3423
456	192	528	LC/MS Polar	2700	145.014	93	305-72-6;328-50-7;22202-68-2	O=C(C(O)=O)CCC(O)=O	51	50	C00026	HMDB00208	2-ketoglutarate	Carbohydrate	TCA cycle	alpha-ketoglutarate	1.0085	1.2796	1.4038	1.0601	0.9358	0.9174	0.8371	0.7692	0.7541	3.5666	4.829	2.2493	0.9915	1.2425	0.9085	0.893	1.0677	0.8022
2331	141	531	LC/MS Polar	2850	161.046	112	503-49-1	CC(CC(O)=O)(CC(O)=O)O	1662	4573695	C03761	HMDB00355		Secondary metabolism	Terpenoids	3-hydroxy-3-methylglutarate	1.5462	1.4231	1.274	1.9926	2.1605	1.6384	2.3647	2.2115	1.7381	0.6467	0.6837	0.4953	0.5851	0.5814	0.4243	0.726	0.66	0.5324
1588	104	533	LC/MS Pos Early	975	308.064	298	1032-65-1	NC1=NC(N(C2CC(C(O2)COP(O)(O)=O)O)C=C1)=O	13945	5414501	C00239	HMDB01202	DCM	Nucleotide	Pyrimidine metabolism	dCMP	1.6885	1.958	1.9725	1.07	1.52	1.6688	0.0835	0.4041	0.9044	1.7004	1.9358	1.8978	0.891	0.93	0.7658	0.6235	0.8093	0.5901
736	143	542	LC/MS Polar	1480	103.04	254	625-72-9	CC(O)CC(O)=O	441	428	C01089	HMDB00357	Hydroxy-Butyrates	Lipids	Fatty acid, hydroxy	3-hydroxybutyrate (BHBA)	0.9263	0.6648	1.081	1.1197	1.0821	1.0957	1.1458	1.075	0.8118	1.1511	1.1024	0.9902	0.9314	1.0098	0.9023	0.8299	0.9711	0.7539
1534	180	554	LC/MS Pos Early	2221	136.062	880	73-24-5	NC1=NC=NC2=C1N=CN2	190	185	C00147	HMDB00034	ADENINE	Nucleotide	Purine metabolism	adenine	3.2085	3.0942	2.9348	1.4717	0.7612	0.8982	1.1018	1.4758	0.7015	2.5009	2.4773	2.2052	0.5816	0.4552	0.4628	0.5676	0.6616	0.5917
1535	181	555	LC/MS Pos Early	2169	268.104	798	58-61-7	NC1=NC=NC2=C1N=CN2[C@@]3([H])[C@@](O)([H])[C@@](O)([H])[C@](CO)([H])O3	60961	54923	C00212	HMDB00050	ADENOSINE	Nucleotide	Purine metabolism	adenosine	1.2888	1.253	1.2405	1.3092	1.2045	0.9223	1.2942	1.2931	1.1558	0.9772	1.0228	0.9544	0.6027	0.5807	0.5149	0.6963	0.6313	0.6446
470	498	561	LC/MS Polar	4193	229.012	19	18265-46-8;108321-05-7	O[C@@H]1O[C@H](COP(O)(O)=O)[C@@H](O)[C@H]1O		394672	C00117	HMDB01548	RIBOSE-5P	Carbohydrate	Calvin cycle and pentose phosphate	ribose 5-phosphate	10.2008	9.0456	6.3051	1.7263	1.2097	1	0.7413	0.6165	0.7257	2.9867	2.9083	3.2725	0.6204	0.728	0.7083	0.3491	0.4293	0.3491
76	472	566	LC/MS Neg	2515	163.04	241	156-06-9	O=C(C(O)=O)CC1=CC=CC=C1	997	972	C00166	HMDB00205	PHENYL-PYRUVATE	Amino acid	Aromatic amino acid metabolism (PEP derived)	phenylpyruvate	0.9904	1.0578	0.9378	1.802	1.828	2.1275	0.8097	1.3662	1.4102	0.5205	1.1693	1.1986	0.6367	1.0096	0.753	0.3638	0.724	0.5844
1605	244	573	LC/MS Pos Early	2060	112.05	881	71-30-7	NC1=NC(NC=C1)=O	597	577	C00380	HMDB00630	CYTOSINE	Nucleotide	Pyrimidine metabolism	cytosine	0.9808	1.1494	1.1552	1.0192	1.0963	1.0864	1.0893	1.1309	1.0998	1.0711	0.9635	0.8318	0.8734	0.6923	0.481	0.926	0.6661	0.7555
488	195	575	LC/MS Polar	1804.5	195.051	828	28697-53-2	O[C@@H]1CO[C@@H](O)[C@@H](O)[C@@H]1O	66308	59687	C00216	HMDB00646	D-ARABINOSE	Carbohydrate	Amino sugar and nucleotide sugar	arabinose	0.1311	0.1311	0.1311	0.7911	0.612	0.7647	2.1239	1.8728	1.434	0.911	0.1311	0.1311	0.6267	1.089	1.1627	0.1311	0.1311	1.4437
567	274	577	LC/MS Polar	2065	179.056	878	57-48-7	OC[C@@]1(O)O[C@H](CO)[C@@H](O)[C@@H]1O	5984	5764	C00095	HMDB00660	Fructose	Carbohydrate	Sucrose, glucose,fructose metabolism	fructose	0.7311	0.656	0.6601	1.0103	0.7701	0.9033	0.6068	0.5201	0.6097	0.9897	1.0546	1.2055	1.4893	1.7212	1.7197	1.1588	1.4573	1.3841
497	300	580	LC/MS Polar	4521.5	258.038	290	3616-42-0	NC1C(OC(C(C1O)O)COP(O)(O)=O)O	439217	8013767	C00352	HMDB01254	N-ACETYL-D-GLUCOSAMINE-6-P	Carbohydrate	Amino sugar and nucleotide sugar	glucosamine-6-phosphate	4.3512	3.7248	3.8747	1.2766	1.1138	1.244	0.8862	0.5529	0.7188	1.2869	1.3813	1.9814	0.5617	0.6804	0.8026	0.2917	0.3915	0.4387
606	492	586	LC/MS Neg	978	503.162	879	17629-30-0	[H][C@@](OC(CO)([H])[C@]([H])(O)[C@@]([H])1O)(OCC(O[C@]([H])(O[C@]2(C([C@]([H])(O)[C@@](O2)(CO)[H])(O)[H])CO)[C@@]([H])3O)([H])[C@](O)([H])[C@@]3([H])O)[C@@]1([H])O	10542	388379	C00492	HMDB03213	CPD-1099	Carbohydrate	Sucrose, glucose,fructose metabolism	raffinose	0.163	0.1751	0.2298	0.0721	0.0422	0.0422	0.0422	0.0422	0.0422	3.8675	4.4572	5.4359	1.6662	1.7898	1.8685	0.8881	0.9491	1.0509
638	299	587	LC/MS Polar	2922	195.051	338	527-07-1	OC([C@H](O)[C@@H](O)[C@H](O)[C@H](O)CO)=O	10690	10240	C00257	HMDB00625	GLUCONATE	Carbohydrate	Sucrose, glucose,fructose metabolism	gluconate	1.8375	1.9555	1.7037	0.984	1.024	1.0788	0.7761	1.016	0.8599	1.6271	1.2716	1.4076	0.6174	0.4766	0.5337	0.6457	0.5012	0.542
20	339	590	LC/MS Pos Early	724	110.027	358	300-84-5	NCCS(O)=O	107812	96959	C00519	HMDB00965		Amino acid	Serine family (phosphoglycerate derived)	hypotaurine	0.2308	0.3435	0.4924	0.3549	0.4542	0.6644	0.2484	0.4304	0.532	1.4375	1.3356	1.3797	2.512	1.9169	1.8964	1.9722	1.5272	1.5508
1438	431	594	LC/MS Pos Early	1942	123.055	432	98-92-0	NC(C1=CN=CC=C1)=O	936	911	C00153	HMDB01406	NIACINAMIDE	Cofactors, Prosthetic Groups, Electron Carriers	Nicotinate and nicotinamide metabolism	nicotinamide	1.0012	1.1041	1.2536	1.169	1.2801	1.1987	1.4209	1.2414	0.9988	0.6951	0.7517	0.99	0.7494	0.8291	1.0516	0.9054	0.6807	0.9454
1608	251	601	LC/MS Polar	1910	157.025	923	155-54-4	O=C(C(NC1=O)CC(N1)=O)O	648	628	C00337	HMDB03349	DI-H-OROTATE	Nucleotide	Pyrimidine metabolism	dihydroorotate	1.0434	0.9969	1.0642	0.6928	0.9369	0.7939	0.7691	0.836	0.6294	1.0919	0.876	1.0031	1.5004	1.4689	0.9053	1.4968	1.576	1.0369
1617	556	605	LC/MS Polar	1089.7	111.02	825	66-22-8	O=C(NC=C1)NC1=O	1174	1141	C00106	HMDB00300	URACIL	Nucleotide	Pyrimidine metabolism	uracil	1.0036	1.0199	0.9964	0.9218	1.0535	1.0922	0.7087	0.8403	0.9314	1.2385	1.1749	1.0416	1.0841	1.0048	0.9627	0.8911	0.8853	0.7957
1618	558	606	LC/MS Neg	1457.6	243.062	535	58-96-8	OC1C(N(C=CC2=O)C(N2)=O)OC(CO)C1O	6029	5807	C00299	HMDB00296	URIDINE	Nucleotide	Pyrimidine metabolism	uridine	1.4378	1.224	1.2365	1.2821	1.0344	0.7806	1.0837	1.0061	0.653	1.1306	0.9967	1.0033	0.5238	0.51	0.409	0.448	0.4682	0.4146
272	542	607	LC/MS Pos Early	2285	139.05	537	104-98-3	O=C(O)/C=C/C1=CNC=N1	736715	643824	C00785	HMDB00301		Amino acid	Glutamate family (alpha-ketoglutarate derived)	trans-urocanate	0.9471	0.619	0.8893	1.2559	0.907	1.1832	1.0158	0.9842	1.1096	0.9008	0.5082	0.5892	2.056	1.0978	1.4064	1.6734	0.905	1.3672
1510	487	608	LC/MS Pos Early	2442	170.081	936	58-56-0	OC1=C(C)N=CC(CO)=C1CO	1054	1025	C00314	HMDB02075	PYRIDOXINE	Cofactors, Prosthetic Groups, Electron Carriers	Vitamin B metabolism (B6 or B12)	pyridoxine (Vitamin B6)	0.6881	0.5012	0.7573	0.9742	1.132	1.6934	1.0168	0.9423	0.9436	1.0895	1.1434	0.7527	1.4656	0.8815	1.3099	0.9832	1.0374	1.0972
715	364	1105	LC/MS Neg	5535	279.233	180	60-33-3	OC(CCCCCCC/C=C\C/C=C\CCCCC)=O	5280450	4444105	C01595	HMDB00673	LINOLEIC_ACID	Lipids	Free fatty acid	linoleate (18:2n6)	2.5988	4.8263	1.629	1.1095	1.0435	1.1346	0.8106	1.1617	0.9565	2.2171	0.7987	3.0271	0.5342	0.5744	0.7809	0.4932	0.4458	0.461
1546	189	1107	LC/MS Polar	1672	157.037	1002	97-59-6	O=C(N1)C(NC(N)=O)NC1=O	204	199	C02350	HMDB00462	ALLANTOIN	Nucleotide	Purine metabolism	allantoin	0.2624	0.3052	0.3042	0.9704	1.1914	1.0687	1.1062	1.3707	1.2412	0.3352	0.3116	0.3414	1.0456	0.8468	0.9669	1.304	1.0296	1.1607
684	198	1118	LC/MS Neg	6240	311.296	893	506-30-9	CCCCCCCCCCCCCCCCCCCC(O)=O	10467	10035	C06425	HMDB02212	ARACHIDIC_ACID	Lipids	Free fatty acid	arachidate (20:0)	0.875	1.5165	0.8365	0.9491	1.0531	1.4001	0.9489	1.2531	0.9335	1.1056	0.6884	1.4036	0.9938	1.0062	1.3097	1.1554	0.5005	0.5107
1555	344	1123	LC/MS Neg	1602.1	267.074	361	58-63-9	O[C@H]1[C@H](N2C(N=CN=C3O)=C3N=C2)O[C@H](CO)[C@H]1O	6021	21241953	C00294	HMDB00195	INOSINE	Nucleotide	Purine metabolism	inosine	6.3529	6.1017	5.5085	1.6289	1.2972	1.0796	0.8397	0.7866	0.6366	6.3193	5.7306	5.3433	0.9204	0.8539	0.732	0.6562	0.735	0.7593
547	386	1124	LC/MS Polar	3506.3	225.062	363	87-89-8	O[C@@H]1[C@@H](O)[C@H](O)[C@H](O)[C@H](O)[C@H]1O	892	10239179	C00137	HMDB00211	MYO-INOSITOL	Carbohydrate	Inositol metabolism	myo-inositol	0.437	0.5287	0.4978	0.4898	0.4834	0.561	0.3834	0.4413	0.4715	1.439	1.8369	2.1542	2.3513	3.0541	3.134	2.3688	3.1656	3.4188
308	349	1125	LC/MS Pos Early	2800	132.102	376	73-32-5	NC(C(O)=O)C(C)CC	6306	769	C00407	HMDB00172	ILE	Amino acid	Branched Chain Amino Acids (OAA derived)	isoleucine	0.2561	0.3538	0.3056	0.8787	1.0529	1.0443	0.9085	1.0676	1.0416	0.3486	0.3451	0.3819	1.1704	1.0255	0.9956	1.2017	1.1356	1.0044
187	186	1126	LC/MS Pos Early	1700	90.055	811	56-41-7	O=C(O)[C@@H](N)C	5950	5735	C00041	HMDB00161	L-ALPHA-ALANINE	Amino acid	Aspartate family (OAA derived)	alanine	0.4639	0.4673	0.5108	0.8005	1.0226	1.0455	0.6594	0.9939	1.0061	0.9405	0.9787	0.8219	3.2593	1.762	2.2081	2.6406	2.3215	2.2301
144	535	1284	LC/MS Pos Early	1514	120.066	564	72-19-5	N[C@H](C(O)=O)[C@H](O)C	6288	6051	C00188	HMDB00167	THR	Amino acid	Aspartate family (OAA derived)	threonine	0.446	0.5942	0.4566	0.9505	1.1432	1.0366	0.9302	1.1644	0.9634	0.5364	0.6176	0.5777	1.3787	1.2275	1.2342	1.3612	1.2596	1.2778
79	550	1299	LC/MS Pos Early	2430	182.081	815	60-18-4	N[C@@H](CC1=CC=C(O)C=C1)C(O)=O	6057	5833	C00082	HMDB00158	TYR	Amino acid	Aromatic amino acid metabolism (PEP derived)	tyrosine	0.4135	0.5172	0.3676	1.1814	1.2875	1.1825	1.1655	1.1794	1.0989	0.2457	0.2898	0.302	1.0818	0.8589	0.9621	1.0795	1.0379	0.9434
151	369	1301	LC/MS Pos Early	2850	147.113	407	56-87-1	NC(C(O)=O)CCCCN	5962	5747	C00047	HMDB00182	LYS	Amino acid	Aspartate family (OAA derived)	lysine	1.1299	1.0285	1.0104	1.2625	1.2438	1.35	1.4589	1.3373	1.2632	0.7017	0.6875	0.6507	0.8969	0.8735	0.8281	0.9415	0.9896	0.7734
168	379	1302	LC/MS Pos Early	2526	150.058	415	63-68-3	CSCCC(N)C(O)=O	6137	5907	C00073	HMDB00696	MET	Amino acid	Aspartate family (OAA derived)	methionine	0.6184	0.7438	0.7353	1.0846	1.2611	1.5698	0.701	0.8325	1.1785	0.8138	0.7035	0.6577	1.7145	1.1302	1.2414	1.4089	1.0147	0.9853
460	371	1303	LC/MS Polar	3343.1	133.014	409	6915-15-7	OC(C(O)=O)CC(O)=O	525	510	C00149	HMDB00156	MAL	Carbohydrate	TCA cycle	malate	0.9973	1.0303	1.0301	1.2517	1.2711	1.4231	1.085	1.0651	1.2144	0.8112	0.7793	0.8904	0.9545	0.979	1.0027	0.9154	0.9488	0.931
677	457	1336	LC/MS Neg	5618	255.233	424	57-10-3	OC(CCCCCCCCCCCCCCC)=O	985	960	C00249	HMDB00220	PALMITATE	Lipids	Free fatty acid	palmitate (16:0)	0.819	1.3226	0.8041	1.025	1.2886	1.5626	0.9982	1.1895	0.9924	1.0018	0.6447	1.3072	0.9788	0.9767	1.2624	1.0361	0.5151	0.5264
377	483	1408	LC/MS Pos Early	3027	89.1073	49	110-60-1	NCCCCN	1045	13837702	C00134	HMDB01414	PUTRESCINE	Amino acid	Amines and polyamines	putrescine	0.1638	0.0872	0.1554	0.7883	1.1754	1.6376	0.9092	1.0969	1.5921	0.2133	0.204	0.2446	1.3491	1.3519	1.0908	1.2013	1.4385	0.853
1527	105	1411	LC/MS Neg	1700	266.089	348	961-07-9	OC1=C(N=CN2C(CC3O)OC3CO)C2=NC(N)=N1	187790	163230	C00330	HMDB00085	DEOXYGUANOSINE	Nucleotide	Purine metabolism	2'-deoxyguanosine	1.3133	1.1604	1.1623	1.1608	1.0119	0.6321	1.1649	0.9881	0.7966	1.3737	1.512	1.4566	0.3692	0.4103	0.3135	0.3511	0.4048	0.3628
1587	107	1412	LC/MS Polar	1100	273.073	536	951-78-0	O=C(NC1=O)N(C=C1)C(CC2O)OC2CO	13712	13118	C00526	HMDB00012	DEOXYURIDINE	Nucleotide	Pyrimidine metabolism	2'-deoxyuridine	6.0189	5.7913	4.5649	0.535	0.8777	0.6875	0.4972	0.4726	0.4894	5.5654	4.9352	4.2435	1.6114	1.6448	1.081	0.8382	0.919	0.5446
238	283	1416	LC/MS Pos Early	2048	104.071	141	56-12-2	OC(CCCN)=O	119	116	C00334	HMDB00112	4-AMINO-BUTYRATE	Amino acid	Glutamate family (alpha-ketoglutarate derived)	gamma-aminobutyrate (GABA)	0.9004	0.9651	0.8658	0.7838	0.7944	0.7927	0.5704	0.6447	0.6141	1.7072	1.7508	1.5295	1.2749	1.1416	1.1596	1.0763	1.0349	1.0895
56	357	1417	LC/MS Neg	2224	188.035	98	492-27-3	OC1=C(C=CC=C2)C2=NC(C(O)=O)=C1	3845	3712	C01717	HMDB00715		Amino acid	Aromatic amino acid metabolism (PEP derived)	kynurenate	1.5242	1.1569	0.9864	1.553	1.451	0.9814	1.3224	1.4579	1.0136	1.1756	0.954	0.9818	0.9636	0.7294	0.6593	1.103	0.746	0.8768
172	171	1419	LC/MS Pos Early	2752	298.097	212	2457-80-9	NC1=NC=NC2=C1N=CN2[C@H]3[C@H](O)[C@H](O)[C@@H](CSC)O3	439176	388321	C00170	HMDB01173	5-METHYLTHIOADENOSINE	Amino acid	Aspartate family (OAA derived)	5-methylthioadenosine (MTA)	1.5187	1.3214	1.3379	1.2314	1.3608	1.843	0.9296	0.8678	1.1882	0.8161	0.9153	0.9623	0.9751	1.3935	0.9257	0.7524	1.0249	0.6244
457	523	1437	LC/MS Polar	3149	117.019	252	110-15-6	OC(CCC(O)=O)=O	1110	1078	C00042	HMDB00254	SUC	Carbohydrate	TCA cycle	succinate	1.6016	1.597	1.5829	1.0626	1.0864	1.0386	0.9614	0.889	0.8765	1.2792	1.2967	1.1574	0.7154	0.7305	0.613	0.552	0.6299	0.5317
157	479	1444	LC/MS Pos Early	2200	130.086	1025	4043-87-2	OC([C@H]1NCCCC1)=O	849	826	C00408	HMDB00070		Amino acid	Aspartate family (OAA derived)	pipecolate	0.3609	0.404	0.3293	0.4612	0.6868	0.4933	0.5444	0.692	0.454	1.308	3.4529	2.8384	3.0226	4.7692	5.7711	2.8976	4.4123	5.4825
597	377	1469	LC/MS Polar	4510	259.022	294	70442-25-0;104872-94-8	OP(OC[C@@H]1OC(O)[C@H](O)[C@H](O)[C@@H]1O)(O)=O	439198	19969422	C00275	HMDB01078	MANNOSE-6P	Carbohydrate	Sucrose, glucose,fructose metabolism	mannose 6-phosphate	8.0302	7.2323	6.8649	1.1024	0.9984	1.0016	1.4297	0.7967	0.9852	2.0923	1.7136	2.5446	0.4472	0.4925	0.5231	0.3152	0.3367	0.4079
508	496	1471	LC/MS Polar	1508.2	195.051	914	50-69-1	O=C[C@@H]([C@@H]([C@@H](CO)O)O)O	5779	4470639	C00121	HMDB00283	RIBOSE	Carbohydrate	Amino sugar and nucleotide sugar	ribose	0.6901	0.6116	0.7273	1.5027	1.2513	1.0868	2.1982	1.9386	1.8484	0.3781	0.4012	0.4378	0.9401	0.8194	0.9329	1.0599	1.1269	1.2751
258	452	1493	LC/MS Pos Early	2800	133.097	444	3184-13-2	O=C(O)[C@@H](N)CCCN	6262	6026	C00077	HMDB03374	L-ORNITHINE	Amino acid	Glutamate family (alpha-ketoglutarate derived)	ornithine	0.8461	0.5659	0.8039	1.019	0.8256	1.535	0.981	0.8444	1.2403	0.7961	0.6966	0.8555	2.6053	1.9833	2.0002	2.1166	1.9035	1.5983
418	173	1494	LC/MS Neg	738.5	128.035	1021	98-79-3	O=C1CC[C@@H]([C@@](O)=O)N1	7405	7127	C01879	HMDB00267	5-OXOPROLINE	Amino acid	Glutathione metabolism	5-oxoproline	0.8921	0.6077	0.8558	1.1284	1.0021	1.1996	0.9979	1.0645	1.143	0.8684	0.6425	0.6926	1.4175	1.0188	0.9049	1.3947	0.9233	1.1259
156	502	1495	LC/MS Pos Early	2530	277.139	392	997-68-2	NC(C(O)=O)CCCCNC(C(O)=O)CCC(O)=O	160556	141086	C00449	HMDB00279	SACCHAROPINE	Amino acid	Aspartate family (OAA derived)	saccharopine	0.0556	0.1128	0.0887	0.0375	0.0445	0.0648	0.0164	0.0164	0.0164	1.2461	1.6959	2.2979	1.5682	1.6561	1.858	0.9394	1.0606	1.321
341	383	1496	LC/MS Polar	3078.4	117.019	418	516-05-2	O=C(C(C(O)=O)C)O	487	473	C02170	HMDB00202		Amino acid	Branched Chain Amino Acids (pyruvate derived)	methylmalonate (MMA)	0.9071	1.0102	1.4494	0.9898	1.1402	1.0482	1.051	1.1841	1.2086	2.2134	2.4762	0.9169	0.829	0.4693	0.699	0.9866	0.7317	0.8295
1216	264	1497	LC/MS Pos Early	1935	123.113	420	141-43-5	OCCN	700	13835336	C00189	HMDB00149	ETHANOL-AMINE	Lipids	Choline metabolism	ethanolamine	3.2729	3.4406	2.8627	1.3247	1.0407	1.0547	0.9593	0.7976	0.7512	2.4993	1.8425	2.2066	0.3618	0.5259	0.3417	0.2564	0.3678	0.3009
185	394	1498	LC/MS Pos Early	2825	189.16	189	23284-33-5	C[N+](C)(CCCCC(C([O-])=O)N)C	440120	140379	C03793	HMDB01325		Amino acid	Aspartate family (OAA derived)	N6,N6,N6-trimethyllysine	1.0265	0.9735	1.2336	1.2693	1.1673	1.531	1.2791	1.1098	1.3057	0.922	0.9339	0.7022	1.1423	0.9235	0.7498	0.9679	0.8518	0.5918
1445	435	1504	LC/MS Pos Early	1673	124.039	567	59-67-6	OC(C1=CC=CN=C1)=O	938	913	C00253	HMDB01488	NIACINE	Cofactors, Prosthetic Groups, Electron Carriers	Nicotinate and nicotinamide metabolism	nicotinate	1.192	1.2927	1.1495	1.5618	1.2991	1.1258	2.5939	1.9123	1.4276	0.8713	0.8742	0.6118	0.3625	0.316	0.2361	0.2917	0.2437	0.2243
1611	453	1505	LC/MS Polar	1638.1	155.01	445	50887-69-9	O=C(C1=CC(O)=NC(O)=N1)O	967	942	C00295	HMDB00226	OROTATE	Nucleotide	Pyrimidine metabolism	orotate	5.8724	6.1533	5.5457	0.8516	1.0103	0.9996	0.7435	0.8295	0.87	6.7895	6.2832	5.0387	0.9841	1.1242	0.7811	0.7604	1.0004	0.808
1427	465	1508	LC/MS Neg	1498.7	218.103	1024	137-08-6	O=C(NCCC(O)=O)[C@H](O)C(C)(C)CO	6613	6361	C00864	HMDB00210	PANTOTHENATE	Cofactors, Prosthetic Groups, Electron Carriers	CoA metabolism	pantothenate (Vitamin B5)	0.6398	0.6336	0.757	0.8729	1.0393	1.1268	1.1536	1.378	1.2695	0.9898	0.9529	0.9549	1.1526	0.9978	1.0022	1.1914	0.9202	1.2611
1340	477	1510	LC/MS Pos Late	1367	318.3	469	554-62-1	O[C@@H]([C@@H](O)[C@@H](N)CO)CCCCCCCCCCCCCC	122121	21238683	C12144	HMDB04610	PHYTOSPINGOSINE	Lipids	Sphingolipid	phytosphingosine	1.1117	1.0345	1.139	1.9699	1.6628	1.8588	1.5936	1.4579	1.6261	0.8085	0.7571	0.7364	0.8522	0.9655	0.9099	0.7015	0.8142	0.8684
2111	505	1515	LC/MS Polar	802	137.024	501	69-72-7	OC1=C(C(O)=O)C=CC=C1	338	331	C00805	HMDB01895	CPD-110	Secondary metabolism	Benzenoids	salicylate	0.4819	0.5026	0.4452	0.9767	0.9889	0.6161	1.9641	1.6444	1.2049	0.884	0.5643	0.6338	1.2817	1.0111	1.194	1.6779	1.3142	1.776
613	525	1519	LC/MS Polar	3092	387.114	935	57-50-1	OC[C@]1(O[C@@H]2[C@@H]([C@H]([C@@H]([C@H](O2)CO)O)O)O)[C@H]([C@@H]([C@@H](CO)O1)O)O	5988	5768	C00089	HMDB00258	SUCROSE	Carbohydrate	Sucrose, glucose,fructose metabolism	sucrose	6.4356	6.0383	3.7038	0.1838	0.1484	0.0259	0.1613	0.0843	0.0936	114.761	104.357	96.82	0.7384	1.1123	1.0795	0.9136	1.0097	0.9903
330	147	1549	LC/MS Polar	1619	103.04	111	2068-83-9	CC(C(O)=O)CO	87	10140307	C06001	HMDB00336	CPD-12175	Amino acid	Branched Chain Amino Acids (pyruvate derived)	3-hydroxyisobutyrate	1.4325	1.4401	1.6616	0.8626	0.9456	1.403	0.6681	0.9785	0.8381	1.619	1.9459	1.9816	0.9732	1.0215	1.246	0.9532	0.6272	0.8198
709	262	1552	LC/MS Neg	6355.6	337.311	1087	112-86-7	OC(CCCCCCCCCCC\C=C/CCCCCCCC)=O	5281116	7924	C08316	HMDB02068		Lipids	Free fatty acid	erucate (22:1n9)	0.5407	0.9888	0.437	1.0224	1.2473	1.5813	0.7722	1.4303	1.4125	0.6471	0.335	1.0112	0.9209	1.0427	1.2881	1.0586	0.2895	0.2478
1526	100	1553	LC/MS Pos Early	2252	252.109	211	16373-93-6	NC1=C(N=CN2C(CC3O)OC3CO)C2=NC=N1	13730	13135	C00559	HMDB00101	DEOXYADENOSINE	Nucleotide	Purine metabolism	2'-deoxyadenosine	1.3994	1.3166	1.2952	1.1626	1.1299	0.8436	1.0967	0.9021	0.9033	1.5531	1.7576	1.7736	0.6821	0.654	0.6511	0.6272	0.7318	0.6954
225	156	1558	LC/MS Pos Early	1350	146.081	1113	3025-96-5	CC(NCCCC(O)=O)=O	18189	17180	C02946	HMDB03681		Amino acid	Glutamate family (alpha-ketoglutarate derived)	4-acetamidobutanoate	2.8617	1.904	2.4111	0.7614	1.0225	0.7993	0.9174	0.5006	0.5957	1.4737	3.0151	1.577	1.556	0.5006	0.9775	0.6227	0.5006	0.6587
1497	193	1561	LC/MS Pos Late	2522	430.378	1105	59-02-9;10191-41-0	CC1=C2C(O[C@@](CCC[C@H](C)CCC[C@H](C)CCC[C@H](C)C)(C)CC2)=C(C)C(C)=C1O	14985	14265	C02477	HMDB01893	ALPHA-TOCOPHEROL	Cofactors, Prosthetic Groups, Electron Carriers	Tocopherol metabolism	alpha-tocopherol	3.2462	3.1088	2.5342	1.1687	1.1085	1.0124	1	0.7509	0.9126	1.0429	0.7521	1.1238	0.2213	0.239	0.1948	0.1948	0.5318	0.3857
449	222	1564	LC/MS Neg	582	191.02	1124	77-92-9	OC(CC(CC(O)=O)(O)C(O)=O)=O	311	305	C00158	HMDB00094	CIT	Carbohydrate	TCA cycle	citrate	1.7051	1.5308	1.5646	1.1196	1.1853	1.027	0.6562	0.3642	0.5854	1.8065	1.9361	1.5742	0.8968	0.973	0.6786	0.6244	0.77	0.5103
1590	136	1566	LC/MS Pos Early	2190	104.071	1114	10569-72-9;214139-20-5	O=C(O)C(C)CN	64956	58481	C05145	HMDB03911	3-AMINO-ISOBUTYRATE	Nucleotide	Pyrimidine metabolism	3-aminoisobutyrate	0.1898	0.3416	0.2999	0.7219	0.9716	1.0284	0.8218	1.097	1.0826	0.7891	0.8251	0.7732	1.7904	1.5263	1.5335	1.959	1.7629	1.6932
482	311	1572	LC/MS Polar	2070.4	105.019	1052	600-19-1	O=C(O)C(O)CO	752	732	C00258	HMDB00139	GLYCERATE	Carbohydrate	Photorespiration	glycerate	0.902	0.9134	0.9514	1.0817	1.1243	1.0943	1.1117	1.1682	1.073	0.9463	0.96	1.0399	0.973	0.9574	1.0172	0.9815	0.9828	1.0453
1548	325	1573	LC/MS Pos Early	1728	284.099	1099	118-00-3	O=C1C(N=CN2[C@@]3([H])[C@@](O)([H])[C@@](O)([H])[C@](CO)([H])O3)=C2N=C(N)N1	6802	6544	C00387	HMDB00133	GUANOSINE	Nucleotide	Purine metabolism	guanosine	1.6391	1.5882	1.5251	1.1609	1.1851	0.9479	1.2674	1.1442	0.9494	1.0819	1.0003	0.9997	0.5674	0.469	0.41	0.4398	0.5239	0.402
188	402	1585	LC/MS Polar	1564.8	130.051	1110	97-69-8	O=C(O)[C@@H](NC(C)=O)C	88064	79449	C02847	HMDB00766		Amino acid	Aspartate family (OAA derived)	N-acetylalanine	1.519	1.4134	1.5023	0.969	1.0149	0.9841	0.8398	0.8862	0.9426	1.4317	1.5444	1.4565	0.9851	1.0877	1.1045	0.7513	0.931	0.9394
346	414	1587	LC/MS Neg	2400	172.098	1082	1188-21-2	O=C(O)[C@H](CC(C)C)NC(C)=O	70912	64075	C02710	HMDB11756		Amino acid	Branched Chain Amino Acids (pyruvate derived)	N-acetylleucine	1	1.5822	1.2148	1.9597	2.8602	3.1977	2.1183	2.0273	1.8961	0.3374	0.6699	0.5335	0.8791	0.7806	0.3374	0.6233	0.6148	0.4748
195	415	1589	LC/MS Neg	1787	190.054	1083	65-82-7	O=C(O)[C@H](CCSC)NC(C)=O	448580	395338	C02712	HMDB11745		Amino acid	Aspartate family (OAA derived)	N-acetylmethionine	2.2478	2.3198	2.2573	1.0647	1.1026	0.9701	0.6278	0.7741	0.5921	2.9456	2.9424	2.6439	0.9804	1.0196	0.673	0.5761	0.7059	0.5026
348	423	1591	LC/MS Neg	1704	158.082	1084	96-81-1	O=C(O)[C@@H](NC(C)=O)C(C)C	66789	60154		HMDB11757		Amino acid	Branched Chain Amino Acids (pyruvate derived)	N-acetylvaline	1.0179	1.2289	0.9821	0.8071	1.2034	1.1244	1.1562	1.2821	0.9667	1.3826	1.0925	0.9556	0.834	0.7555	0.6515	0.913	0.6515	0.6515
1624	425	1594	LC/MS Polar	3800	175.036	1108	923-37-5	OC([C@H](CC(O)=O)NC(N)=O)=O	93072	4573859	C00438	HMDB00828	CARBAMYUL-L-ASPARTATE	Nucleotide	Pyrimidine metabolism	N-carbamoylaspartate	3.1631	3.3243	1.9284	0.7948	1.0215	1.1186	0.6634	0.4728	0.4074	1.5007	1.368	1.4898	0.7775	1.2467	0.7922	0.821	0.9785	0.7882
1208	476	1600	LC/MS Pos Early	700	142.026	1026	1071-23-4	NCCOP(O)(O)=O	1015	990	C00346	HMDB00224	PHOSPHORYL-ETHANOLAMINE	Lipids	Phospholipid Metabolism	phosphoethanolamine (PE)	1.0066	1.0502	0.9934	1.1517	1.4542	1.5495	1.7117	1.5642	1.5079	0.2688	0.3128	0.7685	0.7697	0.6945	1.2487	0.6151	0.5313	0.9127
80	549	1603	LC/MS Pos Early	2540	138.091	1133	60-19-5	OC1=CC=C(CCN)C=C1	5610	5408	C00483	HMDB00306	TYRAMINE	Amino acid	Aromatic amino acid metabolism (PEP derived)	tyramine	1.0193	0.5641	0.3739	1.0573	0.9352	1.3158	1.5662	1.2794	0.5857	0.7569	0.2679	0.3076	1.6754	0.9807	0.8567	2.2575	1.7195	1.6389
1564	557	1604	LC/MS Neg	757.1	167.021	1134	69-93-2;120K5305	O=C1NC(NC(NC2=O)=O)=C2N1	1175		C00366	HMDB00289	URATE	Nucleotide	Purine metabolism	urate	0.2962	0.3049	0.3877	1.8383	1.7053	1.5548	1.5764	1.5308	1.3419	0.3402	0.1948	0.1948	1	0.9929	0.995	1.06	0.8626	1.1086
229	199	1638	LC/MS Pos Early	2825	175.119	231	1119-34-2	N=C(N)NCCCC(N)C(O)=O	232	227	C00062	HMDB00517	ARG	Amino acid	Glutamate family (alpha-ketoglutarate derived)	arginine	0.4951	0.4661	0.4542	1.063	1.307	1.4375	1.002	1.2009	1.2222	0.3915	0.3965	0.4352	0.998	1.0355	1.0945	0.9888	1.1181	0.8823
458	277	1643	LC/MS Polar	3084	115.004	330	100-17-8	OC(/C=C/C(O)=O)=O	444972	10197150	C00122	HMDB00134	FUM	Carbohydrate	TCA cycle	fumarate	5.9214	7.4846	6.6938	1.0486	0.9905	1.0339	0.6106	0.7001	0.7366	4.391	4.2707	3.7553	1.0095	0.9817	0.8168	0.5215	0.682	0.5231
662	331	1644	LC/MS Neg	3670	129.092	925	111-14-8	CCCCCCC(O)=O	8094	7803	C17714	HMDB00666		Lipids	Free fatty acid	heptanoate (7:0)	2.4162	2.3963	2.2741	0.6205	0.8231	1.1026	0.6205	0.8488	0.6632	1.3803	1.1876	1.9909	1	1.0058	0.7426	0.8872	0.9045	0.7002
3	510	1648	LC/MS Pos Early	1239	106.05	503	56-45-1	OC([C@@H](N)CO)=O	5951	5736	C00065	HMDB00187	SER	Amino acid	Serine family (phosphoglycerate derived)	serine	0.4965	0.5998	0.509	0.878	1.0845	1.0138	0.8759	1.1415	0.9862	0.7556	0.9054	0.9232	1.6958	1.6622	1.6439	1.7915	1.7073	1.7139
351	562	1649	LC/MS Pos Early	2479	118.086	566	72-18-4	N[C@H](C(O)=O)C(C)C	6287	6050	C00183	HMDB00883	VAL	Amino acid	Branched Chain Amino Acids (pyruvate derived)	valine	0.2625	0.3648	0.3187	0.8284	1.0556	0.9597	0.8598	1.0848	1.0403	0.5641	0.5178	0.4989	1.6165	1.2388	1.253	1.6936	1.4245	1.3221
1506	484	1651	LC/MS Pos Early	2343	168.065	491	65-22-5	OC1=C(C)N=CC(CO)=C1C=O	1050	1021	C00250	HMDB01545	PYRIDOXAL	Cofactors, Prosthetic Groups, Electron Carriers	Vitamin B metabolism (B6 or B12)	pyridoxal	1.3845	1.507	1.3507	1.0285	1.0289	1.1287	1.2018	0.9715	0.9597	1.1388	1.0335	0.9472	0.8352	0.7912	0.7547	0.8766	0.7432	0.746
394	24	1654	LC/MS Pos Early	3025	75.0917	48	109-76-2	NCCCN	428	415	C00986	HMDB00002	CPD-313	Amino acid	Amines and polyamines	1,3-diaminopropane	1.3364	1.1305	1.2056	0.893	1.0883	1.3694	0.927	0.8429	1.073	1.1421	1.1323	1.3409	0.7753	0.9084	0.7135	0.5272	0.7625	0.4915
1480	245	1659	LC/MS Polar	1130	173.009	301	490-83-5	OCC(C1OC(C(C1=O)=O)=O)O	835	812	C05422	HMDB01264	L-DEHYDRO-ASCORBATE	Cofactors, Prosthetic Groups, Electron Carriers	Ascorbate metabolism	dehydroascorbate	0.7897	1.0086	0.9478	0.7737	0.9741	0.9077	1.0505	1.2251	1.0536	0.7229	0.7641	1.2597	0.9946	0.9694	1.3822	1.121	1.0054	1.6557
86	164	1669	LC/MS Neg	1690	179.035	1141	156-39-8	OC1=CC=C(CC(C(O)=O)=O)C=C1	979	954	C01179	HMDB00707	P-HYDROXY-PHENYLPYRUVATE	Amino acid	Aromatic amino acid metabolism (PEP derived)	4-hydroxyphenylpyruvate	0.787	0.787	0.787	0.9348	0.8889	0.787	0.9163	1.5945	1.2435	0.787	0.787	0.787	1.1088	1.0939	0.9955	0.8152	1.0045	1.3891
1365	442	1759	LC/MS Pos Late	3526	568.566	922	2304-80-5	CCCCCCCCCCCCCCCCCC(N[C@H]([C@H](O)CCCCCCCCCCCCCCC)CO)=O	5283573	4446686				Lipids	Sphingolipid	N-stearoyl-sphinganine (d18:0/18:0)*	2.2393	2.0818	2.2804	0.0872	0.2133	0.1815	0.0872	0.0872	0.0872	1.7867	1.9991	1.8907	0.0872	0.0999	0.0872	0.0872	0.0883	0.1503
536	497	1763	LC/MS Polar	4025	229.012	219	50-99-7;58459-37-3	O[C@@H]1[C@H](O)[C@@H](CO)O[C@@H]1OP(O)(O)=O	439236	388373	C00620	HMDB01489	RIBOSE-1P	Carbohydrate	Amino sugar and nucleotide sugar	ribose 1-phosphate	13.1878	12.0447	7.5944	2.1527	1.5599	0.8363	1.1318	0.6728	0.6858	2.5982	3.4201	3.466	0.4171	0.8682	0.6183	0.2278	0.2799	0.2019
1474	494	1827	LC/MS Pos Early	2292	377.146	500	83-88-5	OC(C(O)C(O)CO)CN1C(C=C2C)=C(C=C2C)N=C(C(N3)=O)C1=NC3=O	493570	431981	C00255	HMDB00244	RIBOFLAVIN	Cofactors, Prosthetic Groups, Electron Carriers	Riboflavin and FAD metabolism	riboflavin (Vitamin B2)	1.2953	1.4617	1.4306	0.875	1.0612	1.0071	1.1177	0.9929	0.7874	1.3703	1.6196	1.2621	0.725	0.5732	0.5432	0.6584	0.4982	0.3194
12	233	1868	LC/MS Pos Early	1475	122.027	800	52-90-4;56-89-3	SC[C@H](N)C(O)=O	5862	5653	C00097	HMDB00574	CYS	Amino acid	Serine family (phosphoglycerate derived)	cysteine	0.2362	0.214	0.3397	0.7706	0.9433	0.8279	0.5381	0.875	0.8163	1.0567	1.9001	1.458	4.8904	6.4022	6.53	6.1682	6.4992	5.4212
261	480	1898	LC/MS Pos Early	1603	116.071	480	147-85-3	OC(C1CCCN1)=O	145742	128566	C00148	HMDB00162	PRO	Amino acid	Glutamate family (alpha-ketoglutarate derived)	proline	0.1503	0.1674	0.1591	0.1909	0.2064	0.2121	0.1766	0.1946	0.1941	1.7879	2.7851	4.2986	2.669	3.5837	4.6374	2.7514	3.5316	4.5985
1452	491	1899	LC/MS Polar	3000	166.015	182	89-00-9	OC(C(C=CC=N1)=C1C(O)=O)=O	1066	1037	C03722	HMDB00232	QUINOLINATE	Cofactors, Prosthetic Groups, Electron Carriers	Nicotinate and nicotinamide metabolism	quinolinate	0.4437	0.6284	0.8344	0.7483	0.9694	1.0937	0.6521	1.0306	1.2034	1.0629	1.074	0.5277	1.2255	1.3376	0.6345	1.2635	1.2828	0.345
21	530	2125	LC/MS Polar	2120	124.007	512	107-35-7	NCCS(=O)(O)=O	1123	1091	C00245	HMDB00251		Amino acid	Serine family (phosphoglycerate derived)	taurine	0.4486	0.349	0.5995	0.4029	0.5535	0.6498	0.333	0.4068	0.6358	3.1277	3.034	3.5887	2.3838	1.7706	1.9948	1.7529	1.3502	1.6866
397	310	2127	LC/MS Pos Early	2000	308.091	496	70-18-8	O=C(N[C@@H](CS)C(NCC(O)=O)=O)CC[C@@H]([C@@](O)=O)N	124886	111188	C00051	HMDB00125	GLUTATHIONE	Amino acid	Glutathione metabolism	glutathione, reduced (GSH)	0.8559	0.9308	0.7668	0.7441	0.7878	0.5138	0.3085	0.4155	0.8101	1.0692	1.4273	1.5454	4.3748	4.9241	8.532	12.28	9.7754	16.3235
234	223	2132	LC/MS Pos Early	1520	176.103	391	372-75-8	NC(C(O)=O)CCCNC(N)=O	9750	810	C00327	HMDB00904	L-CITRULLINE	Amino acid	Glutamate family (alpha-ketoglutarate derived)	citrulline	0.5541	0.5331	0.7405	0.4674	0.3343	0.6036	0.4475	0.2864	0.403	2.2184	2.3505	2.1873	1.8278	1.6386	1.4399	1.4344	1.387	1.2595
1556	345	2133	LC/MS Pos Early	650	349.054	362	4691-65-0	OC1C(C(N2C=NC3=C2N=CNC3=O)OC1COP(O)(O)=O)O	8582	5482599	C00130	HMDB00175	IMP	Nucleotide	Purine metabolism	inosine 5'-monophosphate (IMP)	4.2189	6.9236	6.0108	0.2862	0.5328	0.7919	0.0494	0.0494	0.0494	6.1606	5.7064	4.2034	1.3495	1.2081	0.7212	0.496	0.5248	0.3503
1473	272	2134	LC/MS Neg	2425	784.15	327	146-14-5;84366-81-4	OC(C(O)C(O)COP(OP(OC[C@H]1O[C@@H](N(C=N2)C3=C2C(N)=NC=N3)[C@H](O)[C@@H]1O)(O)=O)(O)=O)CN(C(C=C(C)C(C)=C4)=C4N=C5C(N6)=O)C5=NC6=O	643975	559059	C00016	HMDB01248	FAD	Cofactors, Prosthetic Groups, Electron Carriers	Riboflavin and FAD metabolism	FAD	4.8029	3.9274	3.596	0.7844	0.9092	1	0.2849	0.4663	0.2849	3.8136	3.3135	3.8996	1.036	1.2089	0.7999	0.6208	0.8601	0.4583
1508	485	2150	LC/MS Pos Early	2975	169.097	568	58052-48-5	NCC(C(O)=C(C)N=C1)=C1CO	1052	1023	C00534	HMDB01431	PYRIDOXAMINE	Cofactors, Prosthetic Groups, Electron Carriers	Vitamin B metabolism (B6 or B12)	pyridoxamine	0.9964	1.0648	1.0951	0.8518	1.0322	1.0406	0.9804	1.104	0.9001	1.0726	0.9884	0.9839	1.0411	0.8671	0.7259	1.0036	1.0382	0.8234
1614	537	2183	LC/MS Neg	1963.7	241.083	872	50-89-5	O=C(NC(C(C)=C1)=O)N1[C@]2([C@@]([C@@]([C@@](CO)(O2)[H])(O)[H])([H])[H])[H]	5789	5585	C00214	HMDB00273	THYMIDINE	Nucleotide	Pyrimidine metabolism	thymidine	1.195	0.9901	1.0225	1.2439	0.9007	0.5104	1.8858	1.5083	1.0099	1.3029	1.3405	1.4109	0.3805	0.3681	0.3174	0.4123	0.4317	0.4073
1602	243	2372	LC/MS Pos Early	835	324.059	282	63-37-6	NC1=NC(N(C2OC(C(C2O)O)COP(O)(O)=O)C=C1)=O	6131	5414497	C00055	HMDB00095	CMP	Nucleotide	Pyrimidine metabolism	CMP	1.6157	1.9628	1.7863	0.786	0.9632	1.0368	0.1216	0.396	0.6065	1.9993	1.8818	1.7853	1.0376	1.0907	0.7895	0.4909	0.6305	0.4212
406	287	2730	LC/MS Pos Early	1430	276.119	1140	10148-81-9	O=C(N)CC[C@@H](C(O)=O)NC(CC[C@@H](C(O)=O)N)=O	150914	133013	C05283	HMDB11738		Amino acid	Glutathione metabolism	gamma-glutamylglutamine	4.1004	5.1992	4.0162	1.0042	0.9206	0.9591	0.5821	0.5711	0.4558	6.083	5.4138	4.5586	1.2194	1.0302	0.8611	0.9958	0.8444	0.7663
416	296	2734	LC/MS Neg	1240	309.109	1102	7432-23-7	OC(C=C1)=CC=C1C[C@@H](C(O)=O)NC(CC[C@@H](C(O)=O)N)=O	94340	85142		HMDB11741		Amino acid	Glutathione metabolism	gamma-glutamyltyrosine	2.5894	2.9719	1.9872	1.4646	1.4088	0.9618	0.8268	0.9408	0.6996	1.4269	1.4052	1.7335	0.9705	0.9568	1.0295	0.7442	0.8418	0.8221
197	429	2829	LC/MS Neg	1543.8	176.039	194	4289-98-9	CSCCC(C(O)=O)NC=O	439750	388809	C03145	HMDB01015		Amino acid	Aspartate family (OAA derived)	N-formylmethionine	1.716	1.7694	1.9573	1.1326	2.0589	2.103	0.4821	1	0.985	1.4829	1.3387	0.792	0.8864	0.8499	0.399	0.5695	0.4694	0.399
1550	328	2849	LC/MS Pos Early	800	364.065	347	5550-12-09	NC1=NC2=C(C(N1)=O)N=CN2C3OC(C(C3O)O)COP(O)(O)=O	6804	741	C00144	HMDB01397	GMP	Nucleotide	Purine metabolism	5'- GMP	1.5858	1.7809	1.6786	0.6562	0.9906	1.3314	0.3052	0.34	0.6252	1.0263	1.0094	1.2474	1.0596	1.3192	0.9589	0.6969	0.8244	0.6676
1620	560	2856	LC/MS Polar	4150	323.029	869	3387-36-8	O[C@]1([H])[C@@](O)([H])[C@](COP(O)(O)=O)([H])O[C@]1(N(C=C2)C(NC2=O)=O)[H]	6030	1399139	C00105	HMDB00288	UMP	Nucleotide	Pyrimidine metabolism	UMP	3.692	3.877	3.8767	1.2357	1.2869	1.3909	0.1115	0.3071	0.5101	1.7919	1.9379	1.7854	0.7643	0.7433	0.7192	0.4247	0.5258	0.3632
1553	340	3127	LC/MS Neg	1291.2	135.031	171	68-94-0	O=C1C(N=CN2)=C2N=CN1	790	768	C00262	HMDB00157	HYPOXANTHINE	Nucleotide	Purine metabolism	hypoxanthine	1.5182	1.3271	1.2352	1.3905	1.0026	1.194	0.9974	0.731	0.814	2.1567	1.7949	1.5223	0.8721	0.9233	0.8972	0.6083	0.6733	0.7192
1222	209	3141	LC/MS Pos Early	1064	118.086	799	107-43-7	O=C(C[N+](C)(C)C)[O-]	247	24219951173	C00719	HMDB00043	BETAINE	Lipids	Choline metabolism	betaine	0.0885	0.15	0.1366	0.1364	0.2648	0.2227	0.1235	0.2882	0.2447	3.1454	1.7118	2.0752	5.5655	2.5978	3.7228	5.3857	2.7665	3.6155
1565	567	3147	LC/MS Neg	910	151.026	1004	69-89-6	O=C(N1)C(N=CN2)=C2NC1=O	1188	1151	C00385	HMDB00292	XANTHINE	Nucleotide	Purine metabolism	xanthine	1.0083	0.846	0.9244	1.2301	0.9917	1.1459	0.8502	0.7528	0.856	1.2678	1.0715	1.0246	1.128	1.1318	1.024	0.874	0.8956	0.7999
1627	155	3155	LC/MS Pos Early	875	133.061	1053	462-88-4	OC(CCNC(N)=O)=O	111	109	C02642	HMDB00026	3-UREIDO-PROPIONATE	Nucleotide	Pyrimidine metabolism	3-ureidopropionate	0.2231	0.2584	0.3172	1.1618	1.2712	1.5047	0.9311	1.2872	1.4644	0.1903	0.2585	0.3296	1.12	0.9717	1.1672	1.0049	0.9951	1.1862
41	194	4970	LC/MS Pos Early	2606	138.055	1258	118-92-3	OC(C1=CC=CC=C1N)=O	227	222	C00108	HMDB01123	ANTHRANILATE	Amino acid	Aromatic amino acid metabolism (PEP derived)	anthranilate	0.8162	0.6148	0.3502	0.8455	0.7332	0.6438	0.9441	0.8368	0.5574	1.2057	1.7273	1.1609	1.7076	1.5868	1.2306	1.4962	1.4468	1.0559
1223	254	5086	LC/MS Pos Early	1104	104.071	806	1118-68-9	CN(C)CC(O)=O	673	653	C01026	HMDB00092		Lipids	Choline metabolism	dimethylglycine	1.3144	0.4345	0.7526	1.0009	0.7364	1.5635	1.9884	1.0745	2.483	0.4345	0.9563	0.4345	0.9991	1.7429	0.9278	0.8478	0.9044	1.0852
1439	432	5278	LC/MS Neg	1434	662.102	1310	53-84-9	NC1=NC=NC2=C1N=CN2C3C(O)C(O)C(COP(OP(OCC4C(O)C([O-])C([N+]5=CC(C(N)=O)=CC=C5)O4)(O)=O)(O)=O)O3	5893	5681	C00003	HMDB00902	NAD	Cofactors, Prosthetic Groups, Electron Carriers	Nicotinate and nicotinamide metabolism	NAD+	2.5339	2.2712	2.404	0.7693	1.0208	1.2522	0.3013	0.4175	0.4915	2.1989	2.0925	2.1833	0.8047	1.0819	0.9792	0.6198	0.7267	0.5199
1494	532	5341	LC/MS Pos Early	3050	265.112	873	59-43-8	NC1=C(C[N+]2=CSC(CC[O-])=C2C)C=NC(C)=N1	1130		C00378	HMDB00235	THIAMINE	Cofactors, Prosthetic Groups, Electron Carriers	Thiamine metabolism	thiamin (Vitamin B1)	1.0686	1.1421	0.8734	0.5041	0.623	0.4344	0.9862	0.8281	0.5558	1.8129	1.504	1.7304	1.1693	1.0138	0.8685	1.2413	1.2167	0.9537
158	98	6146	LC/MS Polar	3500	160.061	381	542-32-5;1118-90-7	OC(CCCC(N)C(O)=O)=O	469	456	C00956	HMDB00510	CPD-468	Amino acid	Aspartate family (OAA derived)	2-aminoadipate	0.2617	0.3885	0.4589	0.2955	0.2943	0.3434	0.2077	0.1613	0.2448	3.8173	3.4392	3.0957	2.4208	1.9668	1.8587	1.736	1.559	1.5411
94	149	12017	LC/MS Pos Early	2555	212.092	1342	300-48-1	COC1=C(O)C=CC(C[C@@H](C(O)=O)N)=C1	1670	8948		HMDB01434		Amino acid	Aromatic amino acid metabolism (PEP derived)	3-methoxytyrosine	0.8639	1.3342	1.0666	0.975	1.1963	1.0261	1.0918	1.3063	0.9968	0.6496	0.6217	0.8421	0.8374	1.3437	0.8194	1.0032	1.2236	0.8804
1615	539	12023	LC/MS Neg	883	321.049	1248	33430-62-5	CC1=CN([C@@]2([H])[C@@]([H])([H])[C@@](O)([H])[C@](COP(O)(O)=O)([H])O2)C(NC1=O)=O	9700	10239189	C00364	HMDB01227	TMP	Nucleotide	Pyrimidine metabolism	TMP	2.0171	2.2045	2.3123	0.8745	1.4755	1.8408	0.0818	0.3143	0.8108	1.3444	1.4182	1.5024	0.9111	1.0889	0.8909	0.6077	0.9096	0.6305
687	205	12125	LC/MS Neg	6745	339.327	314	112-85-6	CCCCCCCCCCCCCCCCCCCCCC(O)=O	8215	7923	C08281	HMDB00944	DOCOSANOATE	Lipids	Free fatty acid	behenate (22:0)*	0.9723	1.1853	0.6652	0.9592	1.2852	1.1936	0.8505	1.3555	0.9937	0.7052	0.5883	1.4638	1.0206	1.0063	1.7135	1.0962	0.8062	0.5827
338	208	12129	LC/MS Polar	1149.8	117.056	1442	625-08-1	CC(C)(O)CC(O)=O	69362	62571		HMDB00754		Amino acid	Branched Chain Amino Acids (pyruvate derived)	beta-hydroxyisovalerate	0.7916	1.0575	1.022	0.4497	0.6682	0.6128	0.327	0.474	0.4479	2.659	3.1944	5.0368	1.5821	1.6249	1.9674	0.8854	0.978	1.6498
68	467	12142	LC/MS Pos Early	3065	122.096	1207	64-04-0	NCCC1=CC=CC=C1	1001	13856352	C05332	HMDB02017	PHENYLETHYLAMINE	Amino acid	Aromatic amino acid metabolism (PEP derived)	phenethylamine	1.2218	0.8999	0.9307	0.8592	1.4989	1.0892	2.161	2.1435	1.354	0.7298	0.609	1.0004	0.9996	1.1107	1.0049	0.9794	0.653	0.8297
503	408	15107	LC/MS Polar	4114	300.049	1213	102029-88-9	O[C@@H]1O[C@H](COP(O)(O)=O)[C@@H](O)[C@H](O)[C@H]1NC(C)=O	439219	8216065	C00357	HMDB02817	N-ACETYL-D-GLUCOSAMINE-6-P	Carbohydrate	Amino sugar and nucleotide sugar	N-acetylglucosamine 6-phosphate	3.6766	3.8667	3.8948	1.2486	1.0439	1.4663	0.5607	0.4921	0.7694	1.4201	1.5243	1.6564	0.5801	0.7813	0.9561	0.2488	0.3766	0.383
1227	312	15122	LC/MS Neg	758	91.0401	1254	56-81-5	OC(CO)CO	753	733	C00116	HMDB00131	GLYCEROL	Lipids	Glycerolipid Metabolism	glycerol	0.9362	1.0304	1.1107	1.3106	0.9488	0.9438	1.2242	1.4849	0.7884	1.2598	1.0411	1.3553	0.8705	0.9696	0.9002	0.9177	0.8761	1.1476
1566	568	15136	LC/MS Neg	1075	283.068	100000299	146-80-5	OC1=C(N=CN2[C@@]3([H])[C@@](O)([H])[C@@](O)([H])[C@](CO)([H])O3)C2=NC(O)=N1	64959	58484	C01762	HMDB00299	XANTHOSINE	Nucleotide	Purine metabolism	xanthosine	1.8048	1.6219	1.5101	1.2293	1.1322	1.14	0.8678	0.8054	0.688	1.3482	1.2057	1.3961	0.7263	0.8014	0.7786	0.5889	0.8063	0.6897
57	358	15140	LC/MS Pos Early	2739	209.092	100000265	2922-83-0	N[C@H](C(O)=O)CC(C1=CC=CC=C1N)=O	161166	141580	C00328	HMDB00684		Amino acid	Aromatic amino acid metabolism (PEP derived)	kynurenine	0.3806	0.3806	0.4709	1	0.7951	1.1094	1.0886	0.7816	0.961	0.648	0.8103	0.7816	1.3269	1.0292	1.3426	1.4675	1.1791	1.3399
40	511	15144	LC/MS Polar	2725	173.046	100000293	138-59-0	OC(C(C[C@@H](O)[C@@H]1O)=C[C@H]1O)=O	8742	8412	C00493	HMDB03070	SHIKIMATE	Amino acid	Aromatic amino acid metabolism (PEP derived)	shikimate	0.98	0.6661	0.6754	0.9179	0.795	0.7388	0.7341	0.8092	0.7087	1.0471	1.1618	1.02	1.7872	1.6824	1.7153	1.8058	2.0647	1.8311
247	335	15316	LC/MS Pos Early	3041	142.097	100000260	1596-64-1	N[C@@H](CC1=CNC=N1)CO	165271	144886	C00860	HMDB03431	HISTIDINOL	Amino acid	Glutamate family (alpha-ketoglutarate derived)	histidinol	0.1865	0.1298	0.2332	0.1805	0.2859	0.3658	0.1748	0.2593	0.3557	2.1585	1.8205	1.6342	3.352	3.6602	1.9992	3.3628	3.5855	1.8021
479	528	15336	LC/MS Polar	3500	149.009	100000295	87-69-4;6106-24-7	OC([C@H](O)[C@@H](O)C(O)=O)=O	444305	852	C00898	HMDB00956	TARTRATE	Carbohydrate	Photorespiration	tartarate	12.1876	12.2972	8.8792	0.812	1.1279	0.6452	0.2453	0.2453	0.5192	3.9464	3.8704	4.7968	0.8256	1	1.0399	0.3641	0.7324	0.3825
437	303	15443	LC/MS Polar	3233.3	193.035	100000257	207300-70-7	O[C@@H]1O[C@H]([C@](O)=O)[C@@H](O)[C@H](O)[C@H]1O	444791	58552	C00191	HMDB00127	GLUCURONATE	Carbohydrate	Glycolysis	glucuronate	0.8116	0.6837	0.8661	1.8853	1.6647	1.7538	1.757	1.7479	1.7662	0.6127	0.4853	0.5156	0.8991	0.7965	0.8785	1.1009	1.1609	1.2866
1466	179	15488	LC/MS Polar	4013.9	138.98	1211	94249-01-1	O=P(O)(O)OC(C)=O	186	181	C00227	HMDB01494	ACETYL-P	Cofactors, Prosthetic Groups, Electron Carriers	Oxidative phosphorylation	acetylphosphate	1.4607	1.1663	1.5956	1.3653	1.1631	1.3973	1.2369	0.9453	1.3478	0.7826	0.9257	0.9742	0.8389	0.9474	1.0258	0.6509	0.7408	0.9063
232	200	15497	LC/MS Pos Early	2745	291.13	232	156637-58-0	NC(C(O)=O)CCCNC(NC(C(O)=O)CC(O)=O)=N	828	805	C03406	HMDB00052	L-ARGININO-SUCCINATE	Amino acid	Glutamate family (alpha-ketoglutarate derived)	argininosuccinate	1.2633	1.3828	1.3079	0.7061	0.7555	0.9447	0.3376	0.3527	0.4805	2.1703	2.7454	2.2343	1.3438	1.2044	1.0553	0.778	0.9324	0.7134
1471	215	15500	LC/MS Pos Early	1978	162.113	100000007	461-05-2	[O-]C(C[C@@H](O)C[N+](C)(C)C)=O	10917	10455	C00318	HMDB00062	DL-CARNITINE	Cofactors, Prosthetic Groups, Electron Carriers	Carnitine metabolism	carnitine	0.6055	0.6055	0.6628	0.6055	0.6055	0.6055	0.6055	0.6055	0.6055	1.9499	1	1.5856	1.1322	0.7192	0.9128	1.1329	0.6055	0.6055
1218	218	15506	LC/MS Pos Early	1961	104.107	1256	67-48-1	[O-]CC[N+](C)(C)C	305	149278	C00114	HMDB00097	CHOLINE	Lipids	Choline metabolism	choline	1.3222	1.3144	1.3288	1.0655	1.0383	1.0514	0.9274	0.9601	0.9265	1.2073	1.2791	1.2378	0.9617	0.9414	0.9393	0.8093	0.8444	0.8326
616	543	15573	LC/MS Polar	3495	387.114	915	6138-23-4	O[C@H]1[C@@H]([C@H](O[C@@H]([C@@H]1O)O[C@H]2[C@H]([C@@H]([C@H]([C@@H](O2)CO)O)O)O)CO)O	7427	7149	C01083	HMDB00975	TREHALOSE	Carbohydrate	Sucrose, glucose,fructose metabolism	trehalose	1.0393	0.7063	0.7186	1.0338	0.9349	0.8039	1.0463	0.6548	0.7087	1.1952	1.3944	1.2183	1.1714	1.2879	0.4386	0.9281	0.973	1.027
517	569	15581	LC/MS Polar	1727	195.051	826	609-06-3	O=C[C@@H]([C@H]([C@@H](CO)O)O)O	135191	85957	C00181	HMDB00098	XYLOSE	Carbohydrate	Amino sugar and nucleotide sugar	xylose	0.2581	0.334	0.4164	1.117	1.0556	1.429	1.2412	1.5323	1.6516	0.6469	0.3315	0.261	0.9444	1.1408	0.8276	1.2784	0.8535	1.1921
588	374	15586	LC/MS Polar	3329.4	387.114	913	6363-53-7	O[C@@H]1[C@H]([C@H](O[C@@H]([C@H]1O)CO)O[C@H]2[C@@H]([C@H]([C@H](O[C@@H]2CO)O)O)O)O	10991489	388469	C00208	HMDB00163	MALTOSE	Carbohydrate	Sucrose, glucose,fructose metabolism	maltose	1.493	1.5848	1.5769	0.9949	1.0051	1.0358	1.0055	0.9202	0.9776	1.1041	1.4966	1.3456	0.4879	0.747	0.6453	0.3917	0.8423	0.3738
1557	390	15650	LC/MS Pos Early	2120	282.12	1242	15763-06-1	N=C1C2=C(N([C@@]3([H])[C@@](O)([H])[C@@](O)([H])[C@](CO)([H])O3)C=N2)N=CN1C	27476	4573813	C02494	HMDB03331		Nucleotide	Purine metabolism	1-methyladenosine	1.072	1.0593	1.0121	1.6497	1.6031	1.0684	3.2255	2.2436	1.618	0.8696	0.8878	0.9879	0.3585	0.4157	0.33	0.5132	0.5441	0.3252
352	119	15667	LC/MS Polar	2605	175.061	100000409	3237-44-3	OC(CC(O)=O)(C(C)C)C(O)=O	77	76	C02504	HMDB00402	3-CARBOXY-3-HYDROXY-ISOCAPROATE	Amino acid	Branched Chain Amino Acids (pyruvate derived)	2-isopropylmalate	1.0146	0.7367	0.7958	0.3883	0.4335	0.6261	0.2872	0.3527	0.4013	2.4516	3.1639	1.4766	3.0085	2.9595	1.12	2.2512	2.4561	0.9854
332	151	15676	LC/MS Neg	2064.2	129.056	100000036	1460-34-0;51829-07-3	CCC(C)C(C(O)=O)=O	47	46	C00671	HMDB03736	2-KETO-3-METHYL-VALERATE	Amino acid	Branched Chain Amino Acids (pyruvate derived)	3-methyl-2-oxovalerate	3.2221	3.8012	3.1184	1.6983	1.4889	1.1478	0.646	0.7199	0.5899	3.3254	3.1477	2.905	0.8447	0.8522	0.7071	0.3332	0.4134	0.4014
223	153	15677	LC/MS Pos Early	2670	170.092	100000042	368-16-1	N[C@H](C(O)=O)CC1=CN=CN1C	64969	58494	C01152	HMDB00479		Amino acid	Glutamate family (alpha-ketoglutarate derived)	3-methylhistidine	0.7599	0.7803	0.7332	0.6364	0.6738	0.7526	0.5862	0.6176	0.5321	1.2197	1.5992	1.708	1.4311	1.761	1.5192	1.5449	1.7016	1.6505
288	158	15681	LC/MS Pos Early	2320	146.092	100000096	463-003;463-00-3	N=C(N)NCCCC(O)=O	500	486	C01035	HMDB03464		Amino acid	Glutamate family (alpha-ketoglutarate derived)	4-guanidinobutanoate	0.8706	1.0419	1.1328	1.0345	1.2718	1.4644	0.9655	1.2036	1.2707	0.947	0.583	0.6276	1.3603	0.7745	0.8442	1.2869	0.8895	0.846
871	478	15704	LC/MS Polar	2745	159.066	100000101	111-16-0	OC(CCCCCC(O)=O)=O	385	376	C02656	HMDB00857	CPD-205	Lipids	Fatty acid, Dicarboxylate	pimelate (C7-DC)	1.2524	1.1335	1.1373	1.3218	1.0938	1.337	1.1107	0.8732	1.0991	0.8694	0.7248	0.9071	1.0023	0.9041	0.9977	0.8684	0.7766	0.8239
13	232	15705	LC/MS Pos Early	2270	223.075	310	535-34-2	OC(C(CCSCC(N)C(O)=O)N)=O	439258	811	C02291	HMDB00099	L-CYSTATHIONINE	Amino acid	Serine family (phosphoglycerate derived)	cystathionine	1.703	1.5938	1.4544	0.7752	1.1044	1.7949	0.645	0.8956	0.8235	3.2798	2.9901	2.355	1.2273	0.8026	0.2248	0.6942	0.6916	0.459
573	280	15706	LC/MS Polar	4552	259.022	100000300	19046-60-7	O[C@H]([C@H]1O)[C@H]([C@@H](CO)O[C@@H]1OP(O)(O)=O)O	123912		C00446	HMDB00645	CPDQT-4	Carbohydrate	Sucrose, glucose,fructose metabolism	galactose 1-phosphate	5.4506	4.3018	3.7811	1.1831	0.9875	1.0125	1.4711	0.6133	0.6299	1.2755	1.417	1.5211	0.4213	0.4507	0.5657	0.2531	0.4401	0.3492
219	341	15716	LC/MS Pos Early	2040	157.061	100000263	14403-45-3	OC(C(O)=O)CC1=CN=CN1	440129	389128	C05568	HMDB02320		Amino acid	Glutamate family (alpha-ketoglutarate derived)	imidazole lactate	0.9628	0.6309	0.7838	1.3002	1.2596	1.1801	1.2924	1.3526	1.3478	0.5616	0.4478	0.7287	0.8826	1.0705	1.1424	0.797	1.0372	0.8091
252	411	15720	LC/MS Pos Early	1050	190.071	100000282	5817-08-03	O=C(O)CC[C@@H](C(O)=O)NC(C)=O	70914	1266066	C00624	HMDB01138	ACETYL-GLU	Amino acid	Glutamate family (alpha-ketoglutarate derived)	N-acetylglutamate	0.9183	1.2345	1.0817	0.5135	0.5262	0.6543	0.2629	0.4034	0.4091	2.7864	3.0245	1.6262	1.4424	1.594	0.6967	1.1436	1.3938	0.6993
451	544	15729	LC/MS Polar	4200	175.025	2053	99-14-9	OC(CC(C(O)=O)CC(O)=O)=O	14925	14220	C19806	HMDB31193		Carbohydrate	TCA cycle	tricarballylate	0.9552	0.9173	1.2154	1.5819	1.1635	1.3075	1.7277	1.5619	2.2214	0.8051	1.5194	1.0448	0.5444	0.6289	0.7249	0.5629	0.7469	0.6296
873	522	15730	LC/MS Polar	2577.6	173.082	100000016	505-48-6	OC(CCCCCCC(O)=O)=O	10457	10025	C08278	HMDB00893	CPD0-1264	Lipids	Fatty acid, Dicarboxylate	suberate (C8-DC)	1.2336	0.6177	0.7559	1.3976	0.8767	1.0304	1.3864	0.922	1.0668	0.5894	0.6522	1.3953	0.9788	1.0212	1.5482	0.8971	0.844	1.4859
477	320	15737	LC/MS Polar	1790.4	159.011	203	79-14-1	OCC(O)=O	757	737	C00160	HMDB00115	GLYCOLLATE	Carbohydrate	Photorespiration	glycolate (hydroxyacetate)	2.1271	2.0028	1.6841	0.4213	0.765	0.5917	0.2486	0.5155	0.5349	1.1466	1.2405	1.3904	0.9592	1.1039	1.3154	0.74	0.9677	1.0323
502	407	15741	LC/MS Polar	4052	300.049	1212	31281-59-1	O[C@H]1[C@H](O)[C@@H](CO)O[C@H](OP(O)(O)=O)[C@@H]1NC(C)=O	440364	389323	C04256	HMDB01367	N-ACETYL-D-GLUCOSAMINE-1-P	Carbohydrate	Amino sugar and nucleotide sugar	N-acetyl-glucosamine 1-phosphate	2.9421	2.9463	3.1863	1.2181	1.0969	0.9427	0.9992	1.0008	0.9893	2.235	2.4394	2.0896	0.7978	0.7442	0.6926	0.6521	0.8023	0.5908
342	385	15745	LC/MS Polar	2800	131.035	2051	498-21-5	CC(C(O)=O)CC(O)=O	10349	9922		HMDB01844	CPD-2461	Amino acid	Branched Chain Amino Acids (pyruvate derived)	methylsuccinate	0.7579	0.8805	0.9797	0.763	1.0203	1.0932	0.6818	0.8047	0.9189	1.2643	1.1046	1.7117	1.2104	1.0997	1.3013	0.8939	0.8678	1.0834
2102	333	15753	LC/MS Neg	2106.9	178.051	100000014	495-69-2	O=C(C1=CC=CC=C1)NCC(O)=O	464	451	C01586	HMDB00714		Secondary metabolism	Benzenoids	hippurate	1.5436	0.3793	0.3793	2.61	0.4304	0.3793	2.1058	0.6217	0.3793	1	0.3793	0.6237	1.7167	0.3793	0.3793	1.259	0.3793	0.6289
864	265	15765	LC/MS Polar	2785	131.035	2054	601-75-2	CCC(C(O)=O)C(O)=O	11756	11263		HMDB00622		Lipids	Fatty acid, Dicarboxylate	ethylmalonate	1.0988	1.1278	0.7871	1.3554	0.9462	1.3185	1.1109	1.0752	0.7848	0.5876	0.8421	0.7772	1	0.5876	1.3141	0.8658	0.6313	1.0091
506	493	15772	LC/MS Polar	1789.6	151.061	100000406	488-81-3	OC[C@@H](O)[C@@H](O)[C@@H](O)CO	6912	10254628	C00474	HMDB00508		Carbohydrate	Amino sugar and nucleotide sugar	ribitol	0.6543	0.5637	0.6406	1.3971	1.2602	1.2421	2.08	1.6819	1.5827	0.6838	0.7465	0.6997	0.9451	0.9194	0.8336	1.102	1.0574	1.0549
2092	206	15778	LC/MS Neg	1750	121.029	100000008	65-85-0	OC(C1=CC=CC=C1)=O	243	238	C00180	HMDB01870	BENZOATE	Secondary metabolism	Benzenoids	benzoate	0.8286	1.1842	1.4283	1.0825	1.4271	2.144	0.9175	1.1273	1.9176	0.532	5.2495	0.7088	1.281	0.8968	0.887	0.7807	0.7265	0.7603
1475	273	15797	LC/MS Neg	2390	455.097	100000251	130-40-5	CC1=C(C)C=C(N(CC(O)C(C(COP(O)(O)=O)O)O)C(C2=N3)=NC(NC2=O)=O)C3=C1	710	690	C00061	HMDB01520	FMN	Cofactors, Prosthetic Groups, Electron Carriers	Riboflavin and FAD metabolism	FMN	1.492	1.5198	1.1842	0.7779	1.1894	1.3458	0.9298	1.0702	1.2404	1.2663	0.8812	1.0888	0.506	0.5801	0.4871	0.4376	0.5184	0.4123
1495	533	15798	LC/MS Pos Early	2378	345.078	523	532-40-1	CC1=NC=C(C[N+]2=CSC(CCOP(O)([O-])=O)=C2C)C(N)=N1	3382778	2627905	C01081	HMDB02666	THIAMINE-P	Cofactors, Prosthetic Groups, Electron Carriers	Thiamine metabolism	thiamin monophosphate	1.3285	1.6779	1.1211	1.1305	1.4037	0.9763	1.0044	0.9726	0.7697	0.9806	0.9835	1.5594	1.0852	0.9956	0.8864	0.8966	1.0793	0.2378
521	552	15860	LC/MS Polar	4000	565.048	100000298	2956-16-3;91183-98-1;137868-52-1	O[C@H]([C@@H]1O)[C@@H](O[C@@H]1COP(OP(O[C@H]([C@H](O)[C@H]2O)O[C@H](CO)[C@@H]2O)(O)=O)(O)=O)N(C=CC3=O)C(N3)=O	18068	17069	C00052	HMDB00302	UDP-GALACTOSE	Carbohydrate	Amino sugar and nucleotide sugar	UDP-galactose	2.8562	2.2225	1.9107	1	1.2217	1.7505	1.7189	0.5568	1.4386	0.0935	0.0935	0.6178	0.0935	0.1126	0.764	0.0935	0.4837	0.6456
862	373	15872	LC/MS Polar	3447	103.004	818	141-82-2;26522-22-85-0	O=C(O)CC(O)=O	867	844	C00383	HMDB00691	MALONATE	Lipids	Fatty acid, Dicarboxylate	malonate	1.2266	1.0716	1.1066	1.4962	1.4182	1.2001	1.6415	1.5717	1.3865	0.8907	0.9284	0.8396	0.8298	0.7369	0.7248	0.8558	0.7792	0.7312
171	504	15915	LC/MS Pos Early	3002	399.144	1263	24346-00-7;86867-01-8;86867-0108	NC1=NC=NC2=C1N=CN2[C@@]3([H])[C@@](O)([H])[C@@](O)([H])[C@](C[S+](CCC(N)C([O-])=O)C)([H])O3	34756		C00019	HMDB01185	S-ADENOSYLMETHIONINE	Amino acid	Aspartate family (OAA derived)	S-adenosylmethionine (SAM)	1.1005	1.1435	1.0416	0.9945	1.2582	1.661	0.8114	0.8198	0.9976	1.0024	0.8198	0.9079	1.0095	1.4799	0.7309	0.6749	1.0886	0.2472
1586	103	15949	LC/MS Pos Early	2193	228.098	100000125	951-77-9	[H][C@]1([H])[C@@](O)([H])[C@](CO)([H])O[C@]1(N2C(N=C(N)C=C2)=O)[H]	13711	13117	C00881	HMDB00014	DEOXYCYTIDINE	Nucleotide	Pyrimidine metabolism	2'-deoxycytidine	0.9929	0.907	1.0071	1.6299	1.3004	0.8462	3.0674	2.1794	1.4421	1.3526	1.5267	1.4043	0.5393	0.5098	0.4805	0.6079	0.6617	0.5974
1210	317	15990	LC/MS Pos Early	672	258.11	100000269	28319-77-9	O=P(OCC[N+](C)(C)C)([O-])OC[C@H](O)CO	71920	571409	C00670	HMDB00086	SN-3-GLYCEROPHOSPHOCHOLINE	Lipids	Phospholipid Metabolism	glycerophosphorylcholine (GPC)	0.2222	0.1597	0.1612	0.2877	0.3406	0.5614	1.6476	1.4386	1.491	0.0776	0.1043	0.3325	3.5403	1.7201	6.2382	9.0163	3.2192	12.3829
1343	517	17747	LC/MS Pos Late	1393	300.29	297	123-78-4	CCCCCCCCCCCCC/C=C/C(C(CO)N)O	5353955	4510275	C00319	HMDB00252	SPHINGOSINE	Lipids	Sphingolipid	sphingosine	2.9919	3.4304	2.933	1.2556	1.2965	1.1226	0.8418	0.8774	0.6076	2.401	2.2264	1.7152	0.5348	0.5248	0.5837	0.4319	0.4994	0.5005
1337	516	17769	LC/MS Pos Late	1413	302.305	313	3102-56-5	CCCCCCCCCCCCCCCC(C(CO)N)O	3126	3014	C00836	HMDB00269	DIHYDRO-SPHINGOSINE	Lipids	Sphingolipid	sphinganine	1.6967	1.5825	1.7375	1.8053	1.5372	1.9399	0.5819	0.6182	0.9885	1.0157	0.9398	1.023	0.7733	1.0115	0.9078	0.359	0.5476	0.5131
767	118	17945	LC/MS Neg	5695	299.259	1239	629-22-1	OC([C@H](O)CCCCCCCCCCCCCCCC)=O	69417	62625	C03045			Lipids	Fatty acid, hydroxy	2-hydroxystearate	1.1015	2.3988	0.8938	1.2954	1.2923	1.8896	0.9752	1.1728	1.0248	1.1508	0.6599	1.1805	0.6689	0.862	0.8017	0.3327	0.3229	0.2762
408	288	18245	LC/MS Pos Early	2740	285.119	1235	37460-15-4	O=C(O)[C@@H](N)CCC(N[C@@H](CC1=CNC=N1)C(O)=O)=O	7017195	5380197				Amino acid	Glutathione metabolism	gamma-glutamylhistidine	1.7277	1.6551	1.4501	0.9643	0.66	0.9649	0.7122	0.4871	0.6752	1.8288	2.2071	2.109	1.1511	1.0965	1.0351	0.8294	0.9102	0.777
167	168	18319	LC/MS Pos Early	2220	118.086	100000454	660-88-8	OC(CCCCN)=O	138	135	C00431	HMDB03355		Amino acid	Aspartate family (OAA derived)	5-aminovalerate	0.3457	0.3748	0.4863	0.9438	0.9394	1.2415	0.9845	1.0757	1.1747	0.3791	0.5133	0.5134	1.2363	1.0155	1.9794	1.2014	1.0353	1.0157
38	490	18335	LC/MS Polar	2432.9	191.056	100000442	77-95-2	O[C@@]1([C@](O)(C[C@@](C(O)=O)(C[C@]1(O)[H])O)[H])[H]	6508	10246715	C00296	HMDB03072	QUINATE	Amino acid	Aromatic amino acid metabolism (PEP derived)	quinate	1.3306	1.0442	0.9521	1.1362	1.0183	0.9697	0.9147	0.931	0.791	0.5748	0.6854	0.8464	0.9817	1.1926	1.2511	1.0213	1.2262	1.352
139	336	18351	LC/MS Polar	2875.8	118.051	100000458	672-15-1	O=C(O)[C@@H](N)CCO	12647	12126	C00263	HMDB00719	HOMO-SER	Amino acid	Aspartate family (OAA derived)	homoserine	0.4608	0.5955	0.5797	0.6899	0.9562	0.892	0.6996	0.9202	0.9189	1.5525	1.3574	1.5977	1.5531	1.3392	1.0438	1.3869	1.2972	1.4578
1707	323	18357	LC/MS Pos Early	2734	175.108	100000487	1963-21-9	CC(C)[C@@H](C(O)=O)NC(CN)=O	97417	2006926		HMDB28854		Peptide	Dipeptide	glycylvaline	1.6366	1.8158	1.5324	1.2955	1.1304	1.0604	0.9396	0.8073	0.8149	1.5738	1.7217	1.5034	0.8866	0.8656	0.6296	0.8357	0.707	0.6524
876	204	18362	LC/MS Neg	1276	187.098	2029	123-99-9	O=C(O)CCCCCCCC(O)=O	2266	2179	C08261	HMDB00784		Lipids	Fatty acid, Dicarboxylate	azelate (nonanedioate; C9)	1.378	1.1292	1.1053	1.3495	0.9926	1.0507	1.5195	1.2529	1.1314	0.6901	0.6111	0.9001	0.7513	0.8483	0.953	0.7944	0.7964	1.0074
1685	231	18368	LC/MS Pos Early	2947	355.074	1224	7729-20-6	O=C(NCC(O)=O)C(N)CSSCC(N)C(NCC(O)=O)=O	333293	295316				Peptide	Dipeptide	cys-gly, oxidized	0.9798	1.1694	1.0202	0.4637	0.3897	0.382	0.5146	0.4341	0.4167	2.1196	3.6932	3.6217	1.4056	0.9492	1.344	1.1199	0.969	1.1837
410	290	18369	LC/MS Neg	1685	259.13	1268	2566-39-4	CC(C)C[C@@H](C(O)=O)NC(CC[C@@H](C(O)=O)N)=O	151023	133115		HMDB11171		Amino acid	Glutathione metabolism	gamma-glutamylleucine	1.6607	2.2416	1.7933	1.2596	1.3863	1.1113	0.7782	1.0431	0.8873	1.2053	0.9569	1.3034	0.8674	0.5915	0.6008	0.6722	0.5479	0.6251
647	355	18373	LC/MS Polar	2969	129.019	100000455	97-65-4	C=C(C(O)=O)CC(O)=O	811	789	C00490	HMDB02092		Carbohydrate	C5 branched dibasic acid metabolism	itaconate	0.6944	0.846	0.9975	0.8288	1.079	1.1464	0.7961	0.98	1.0576	0.468	0.4761	0.5124	1.1182	1.0205	1.1353	1.1259	1.0025	1.1278
176	381	18374	LC/MS Pos Early	1272	166.053	100000039	3226-65-1	O=C(O)[C@@H](N)CCS(C)=O	158980	139840	C02989	HMDB02005	L-Methionine-sulfoxides	Amino acid	Aspartate family (OAA derived)	methionine sulfoxide	1.0059	1.2254	1.0544	0.7937	1.0008	1.29	0.8683	0.9158	1.2492	0.7931	0.6155	0.7939	1.5493	0.9992	0.9813	1.3861	1.1733	0.9969
454	378	18493	LC/MS Polar	3000	129.019	100000446	498-24-8	C/C(C(O)=O)=C\C(O)=O	638129	10289044	C01732	HMDB00749		Carbohydrate	TCA cycle	mesaconate (methylfumarate)	1.0137	1.0782	1.2	0.296	0.296	0.9691	0.7633	0.296	0.296	0.7756	0.6737	1.4711	0.296	0.296	1.3994	0.296	0.296	1
993	21	19130	LC/MS Pos Late	2365	734.569	100000657	63-89-8	CCCCCCCCCCCCCCCC(OC[C@]([H])(COP([O-])(OCC[N+](C)(C)C)=O)OC(CCCCCCCCCCCCCCC)=O)=O	452110	398235		HMDB00564		Lipids	Phospholipids	1,2-dipalmitoyl-GPC (16:0/16:0)	1.5653	2.0263	2.0044	0.6199	0.7899	1.1254	0.4004	0.5114	0.9693	1.5858	2.0588	2.3571	0.913	1.8346	0.9336	0.5474	1.0307	0.5408
971	71	19262	LC/MS Pos Late	3293	692.523	1535	169437-35-8	CCCCCCCC\C=C/CCCCCCCC(O[C@@H](COP(O)(O)=O)COC(CCCCCCCCCCCCCCC)=O)=O	5283523	4446637	C13889			Lipids	Phospholipids	1-palmitoyl-2-oleoyl-GPA (16:0/18:1)	1.3943	1.1453	1.1664	0.8707	0.9281	1.6789	0.4324	0.401	0.7669	0.9235	0.8918	1.3022	1.0719	1.3007	1.2263	0.8317	0.9123	1.2071
1036	73	19263	LC/MS Pos Late	2509	718.538	1526	26662-94-2	CCCCCCCC\C=C/CCCCCCCC(O[C@](COC(CCCCCCCCCCCCCCC)=O)(COP([O-])(OCC[N+]([H])([H])[H])=O)[H])=O	5283496	4446615		HMDB05320		Lipids	Phospholipids	1-palmitoyl-2-oleoyl-GPE (16:0/18:1)	3.1529	3.4252	3.5738	0.8857	0.9357	1.4573	0.3725	0.4206	0.8817	2.3194	2.9746	3.2773	0.9286	1.5634	1.0643	0.4917	0.7552	0.6191
1162	91	19324	LC/MS Neg	5794	599.32	100000656	796963-93-4	[H]C(C(O)(C(O)([C@](O)1[H])[H])[H])([C@@](OP(O)(OC[C@@]([H])(COC(CCCCCCCCCCCCCCCCC)=O)O)=O)([C@]1(O)[H])[H])O		21403067		HMDB61696		Lipids	Lyso-phospholipids	1-stearoyl-GPI (18:0)	1.8934	2.0515	1	0.8446	0.7927	0.9491	0.9991	1.2561	0.8499	1.7974	1.1287	2.1339	1.0544	0.7319	0.8029	1.3467	0.4204	0.4204
428	301	20488	LC/MS Polar	2342	179.056	572	50-99-7	O[C@H]1O[C@H](CO)[C@@H](O)[C@H](O)[C@H]1O	79025	71358	C00031	HMDB00122	CPD-3607	Carbohydrate	Glycolysis	glucose	0.8664	0.827	0.8302	1.1737	0.9749	1.1065	0.8994	0.851	0.9522	0.8877	0.9288	1.0251	1.3065	1.4426	1.4534	1.1163	1.3647	1.3023
459	372	20676	LC/MS Polar	2640	115.004	100000707	110-16-7	O=C(C=CC(O)=O)O	444266	392248	C01384	HMDB00176	MALEATE	Carbohydrate	TCA cycle	maleate	1.7578	1.9458	1.7446	4.178	1.1732	1.1741	0.9732	1.0887	1.214	0.9487	1.0268	0.9667	0.8426	0.785	0.7779	0.784	0.8051	0.8106
484	529	20693	LC/MS Polar	3700	118.999	100000840	80-69-3	O=C(C(O)C(O)=O)O	45	44	C02287	HMDB35227		Carbohydrate	Photorespiration	tartronate (hydroxymalonate)	1.6124	1.6381	1.5443	0.6655	1.0032	1.0453	0.3567	0.5499	0.6568	1.3872	1.6442	2.0827	0.8838	0.9968	1.8026	0.6559	0.8219	0.9759
478	456	20694	LC/MS Polar	3803	88.988	100000841	144-62-7	O=C(O)C(O)=O	971	946	C00209	HMDB02329	OXALATE	Carbohydrate	Photorespiration	oxalate (ethanedioate)	1.3343	1.46	1.2706	0.762	0.9906	1.0584	0.6691	0.6765	0.7479	1.0681	1.073	1.482	0.8364	1.0094	1.1086	0.6955	0.8298	0.9534
2249	144	20698	LC/MS Neg	1960	163.04	100000842	588-30-7;14755-02-3	OC1=CC(/C=C/C(O)=O)=CC=C1	637541	553147	C12621	HMDB01713	CPD-10797	Secondary metabolism	Phenylpropanoids	3-hydroxycinnamate	1.5296	0.8194	0.9538	0.4854	1.0473	0.8737	0.4854	0.4854	0.4854	0.4854	0.4854	1.066	0.7406	1.4112	1.4793	0.4854	0.7293	1.0462
575	282	20758	LC/MS Polar	3527.2	193.035	100000873	91510-62-2	OC(C(O)C(O)=O)C(O)C(O)C=O	84740	76444	C08348	HMDB02545	D-GALACTURONATE	Carbohydrate	Sucrose, glucose,fructose metabolism	galacturonate	10.3527	8.9779	5.7339	1.0627	1.1927	0.9773	1.0227	0.677	0.5692	3.2724	2.5464	3.1386	0.5357	0.5547	0.5305	0.4479	0.5675	0.3726
1233	78	21127	LC/MS Neg	6550	255.233	100000827	542-44-9	O=C(CCCCCCCCCCCCCCC)OCC(O)CO	14900	14201		HMDB31074		Lipids	Glycerolipids - Monoacyl	1-palmitoylglycerol (16:0)	0.9886	1.6154	0.6703	1.1405	1.1301	2.0169	1.0114	1.1061	0.7785	1.0377	0.4329	1.4857	0.9145	1.0126	0.8708	0.757	0.3267	0.7468
2089	159	21133	LC/MS Polar	1305	137.024	100000862	99-96-7	OC1=CC=C(C(O)=O)C=C1	135	132	C00156	HMDB00500	4-hydroxybenzoate	Secondary metabolism	Benzenoids	4-hydroxybenzoate	1.7393	1.5083	0.8393	1.5322	1.2489	1.0079	1.734	1.1755	0.9071	0.7505	0.9921	1.3419	0.7663	0.8175	0.893	0.819	0.8746	1.1048
2008	177	21156	LC/MS Pos Early	3203	265.143	100000879	14375-45-2	CC1(C)CC(C=C(C)C1(O)/C=C/C(C)=C\C(O)=O)=O	5280896	4444418	C06082	HMDB35140	CPD-693	Hormone metabolism	Abscisic acid metabolism	abscisate	0.2546	0.2546	0.2546	0.4243	0.2546	0.2546	0.2546	0.2546	0.2546	0.734	0.621	1	1.403	1.0394	1.604	0.9285	1.0204	1.37
2288	211	21177	LC/MS Neg	1165	179.035	100000914	331-39-5	O=C(O)/C=C/C1=CC=C(O)C(O)=C1	689043	600426	C01197	HMDB01964	CAFFEATE	Secondary metabolism	Phenylpropanoids	caffeate	2.4961	1.954	1.7064	1.1635	1.5655	1.0107	0.8403	0.448	0.448	0.9893	0.9215	0.448	0.448	0.7789	0.6013	0.448	0.448	0.448
1380	521	21183	LC/MS Pos Late	2875	395.367	100000923	83-48-7	[H][C@]12[C@]3([H])CC=C4C[C@@H](O)CC[C@]4(C)[C@@]3([H])CC[C@]1(C)[C@@H]([C@@H](/C=C/C(CC)C(C)C)C)CC2	5280794	4444352	C05442	HMDB00937	CPD-4162	Lipids	Sterols	stigmasterol	1.0931	1.2705	1.2618	1.3385	1.2972	1.1129	1.4524	1.4214	1.5378	0.9069	0.6494	0.8201	0.5478	0.6294	0.5594	0.5797	0.6584	0.6481
1238	53	21184	LC/MS Neg	6650	281.249	100000924	111-03-5	O=C(OCC(O)CO)CCCCCCC/C=C\CCCCCCCC	5283468	4446588		HMDB11567		Lipids	Glycerolipids - Monoacyl	1-oleoylglycerol (18:1)	2.3809	3.2309	1.5183	0.9167	1.2325	1.1892	0.7659	0.8373	0.6804	1.992	1.0801	2.9623	0.8508	0.9199	1.1082	0.527	0.709	0.5217
1379	276	21187	LC/MS Pos Late	2688	395.367	100000930	17605-67-3	C[C@@]12[C@@]([H])(CC[C@@]2([C@H](C)CC/C(C(C)C)=C/C)[H])[C@@](CC=C3[C@@]4(CC[C@H](O)C3)C)([H])[C@@]4([H])CC1	5281328	4444705	C08817	HMDB02374	CPD-4127	Lipids	Sterols	fucosterol	1.562	1.4541	1.5982	1.1238	1.1244	1.2246	0.4652	0.7518	0.9648	1.186	1.2752	1.0282	0.7984	0.9718	0.744	0.4264	0.6571	0.5359
1253	123	21232	LC/MS Neg	6500	281.249	100000943	3443-84-3	O=C(OC(CO)CO)CCCCCCC/C=C\CCCCCCCC	5319879	4478086		HMDB11537		Lipids	Glycerolipids - Monoacyl	2-oleoylglycerol (18:1)	2.1954	4.4273	2.2445	0.8148	1	3.7016	0.7002	0.7958	0.5124	2.7512	1.2419	3.8987	0.6522	0.6679	0.6092	0.5124	0.5124	0.5124
749	175	21239	LC/MS Neg	2300	159.103	100000956	764-89-6	OCCCCCCCC(O)=O	69820	63018		HMDB61914		Lipids	Fatty acid, hydroxy	8-hydroxyoctanoate	0.9429	0.9684	0.9047	1.3477	1.4472	1.2741	1.3742	1.4108	1.3409	0.9794	1.0206	1.1906	0.9099	1.1413	0.9141	0.831	0.8851	0.9013
748	148	22001	LC/MS Neg	3446	159.103	100000773	88930-08-9	OC(CC(O)=O)CCCCC	26613	24791		HMDB01954		Lipids	Fatty acid, hydroxy	3-hydroxyoctanoate	1.1167	1.6321	1.5581	1	0.7663	0.9705	0.9053	1.0308	0.8544	1.3681	1.8061	1.9131	0.6378	1.2979	0.8135	0.9071	0.6378	0.8227
561	31	22012	LC/MS Neg	1054	503.162	100000980	470-69-9	OC[C@H]1O[C@@H]([C@H](O)[C@@H](O)[C@@H]1O)O[C@@]([C@@H](O)[C@H](O)[C@H]2CO)(O2)CO[C@@]([C@@H](O)[C@H](O)[C@H]3CO)(O3)CO	440080	389087	C03661	HMDB11729	1-KESTOTRIOSE	Carbohydrate	Sucrose, glucose,fructose metabolism	1-kestose	0.7396	0.7064	0.6223	0.4828	0.4248	0.521	0.3021	0.2704	0.2726	2.6908	2.833	2.9273	1.9508	1.8437	2.0046	1.2604	1.3023	1.3261
333	166	22116	LC/MS Neg	2170	129.056	100000551	816-66-0	CC(C)CC(C(O)=O)=O	70	69	C00233	HMDB00695	2K-4CH3-PENTANOATE&redirect=T	Amino acid	Branched Chain Amino Acids (pyruvate derived)	4-methyl-2-oxopentanoate	2.6616	3.871	3.0471	1.6892	1.8077	1.4304	0.7013	0.9246	0.8084	1.4105	1.0754	1.3205	0.4404	0.4652	0.3555	0.1998	0.294	0.2333
1596	170	22119	LC/MS Pos Early	2227	258.108	100000763	2140-61-6	O[C@H]1[C@@H](O)[C@H](N2C(N=C(N)C(C)=C2)=O)O[C@@H]1CO	92918	83877		HMDB00982		Nucleotide	Pyrimidine metabolism	5-methylcytidine	1.0757	1.2185	1.4785	1.5914	1.748	1.9815	1.9942	1.7137	1.7031	0.8663	0.7756	0.9243	0.8471	0.8574	0.731	0.6993	0.8485	0.5964
75	471	22130	LC/MS Neg	2208	165.056	100000774	828-01-3	OC(C(O)=O)CC1=CC=CC=C1	3848	3715	C05607	HMDB00779		Amino acid	Aromatic amino acid metabolism (PEP derived)	phenyllactate (PLA)	1.3462	1.1285	1.0384	1.1306	1.1452	0.9271	1	1.1795	1.0618	1.0214	0.8783	0.8022	0.8565	0.6133	0.6133	0.9188	0.6258	0.79
1443	433	22152	LC/MS Pos Early	766	335.064	1312	1094-61-7	O[C@@H]1[C@@H](COP([O-])(O)=O)O[C@@H]([N@@+]2=CC=CC(C(N)=O)=C2)[C@@H]1O	14180	13553	C00455	HMDB00229	NICOTINAMIDE_NUCLEOTIDE	Cofactors, Prosthetic Groups, Electron Carriers	Nicotinate and nicotinamide metabolism	nicotinamide ribonucleotide (NMN)	1.3634	1.324	1.2999	1.1358	1.1582	1.2988	0.6486	0.824	0.9277	0.8726	0.9153	0.9865	1.0572	1.1027	1.0135	0.7473	0.8472	0.6811
27	234	22176	LC/MS Polar	2273	199.969	100000808	1637-71-4	N[C@H](C(O)=O)CSS(O)(=O)=O	115015	102939	C05824	HMDB00731		Amino acid	Serine family (phosphoglycerate derived)	cysteine s-sulfate	0.2021	0.2021	0.2021	0.2021	0.2021	0.2021	0.2021	0.2021	0.2021	0.2021	0.3621	0.3771	0.5242	1.2274	1	1.0114	1.1917	1.2079
193	405	22185	LC/MS Polar	3143	174.041	100000787	997-55-7;997-55-7	OC([C@@H](NC(C)=O)CC(O)=O)=O	65065	58576	C01042	HMDB00812		Amino acid	Aspartate family (OAA derived)	N-acetylaspartate (NAA)	1.1834	1.2437	1.1547	0.9254	1.1671	0.9073	0.6742	0.7907	0.579	1.0022	0.9619	0.9996	1.2582	1.2829	1.0004	1.0221	0.9672	0.8775
442	489	22250	LC/MS Polar	2650	175.025	823	127-17-3	CC(C(O)=O)=O	1060	96901	C00022	HMDB00243	PYRUVATE	Carbohydrate	Glycolysis	pyruvate	1.2776	1.2941	1.4284	1.0386	1.1475	1.1528	0.927	0.9614	0.9569	1.0462	1.1225	1.1301	0.696	0.793	0.6831	0.6282	0.6678	0.6887
1373	210	27414	LC/MS Pos Late	3054	397.383	100001033	83-46-5	C[C@@]1([C@]([C@@H](CC[C@@H]([C@H](C)C)CC)C)([H])CC2)[C@@]2([H])[C@@](CC=C3[C@@]4(CC[C@H](O)C3)C)([H])[C@@]4([H])CC1	222284	192962	C01753	HMDB00852	CPD-4143	Lipids	Sterols	beta-sitosterol	1.0672	1.0184	1.0217	0.9139	1.0719	0.9858	0.8699	1.0382	1.1829	1.1196	1.0142	1.1558	0.8049	0.8082	0.7456	0.7587	0.892	0.9781
1239	37	27447	LC/MS Neg	6477	279.233	100001040	2277-28-3	CCCCC/C=C\C/C=C\CCCCCCCC(OCC(O)CO)=O	5283469	4446589				Lipids	Glycerolipids - Monoacyl	1-linoleoylglycerol (18:2)	0.9449	1.7389	0.7511	2.0533	1.5882	1.543	1.8367	2.3598	0.9698	1.1501	0.4668	1.3355	0.7363	0.6813	1.0302	0.9266	0.294	0.3124
2010	343	27513	LC/MS Neg	2200	174.056	100001034	6505-45-9	OC(CC1=CNC2=C1C=CC=C2)=O	802	780	C00954	HMDB00197	INDOLE_ACETATE_AUXIN	Hormone metabolism	Auxin metabolism	indoleacetate	0.5772	0.5772	0.5772	0.9479	0.6361	0.5772	0.5772	0.5772	0.5772	0.5772	0.5772	0.5772	1.5411	1.3738	1.2417	1.2948	0.7273	1
571	279	27719	LC/MS Polar	3085	195.051	100001026	299-28-5	O[C@H]([C@H]([C@H]([C@@H](CO)O)O)O)C(O)=O	128869	114198	C00880	HMDB00565		Carbohydrate	Sucrose, glucose,fructose metabolism	galactonate	1.2992	0.1729	1.1334	1.0504	1.2629	1.1181	1.3624	1.0845	1.3027	0.5614	0.6685	0.7017	0.9496	0.8371	0.8632	1.2311	0.7405	0.7071
396	309	27727	LC/MS Pos Early	2667	613.159	448	103239-24-3	O=C([C@@H](NC(CC[C@@H](C(O)=O)N)=O)CSSC[C@@H](C(NCC(O)=O)=O)NC(CC[C@@H](C(O)=O)N)=O)NCC(O)=O	65359	58835	C00127	HMDB03337	GLUTATHIONE	Amino acid	Glutathione metabolism	glutathione, oxidized (GSSG)	0.3106	0.2585	0.244	1.7993	0.7596	1.2404	0.3564	0.5646	0.7203	0.2373	0.7494	3.8153	4.2503	9.2149	10.3856	3.8427	5.4164	4.8597
507	495	27731	LC/MS Polar	2425	165.041	100001007	5336-08-03	OC([C@H](O)[C@H](O)[C@H](O)CO)=O	5460677	4574162	C01685	HMDB00867		Carbohydrate	Amino sugar and nucleotide sugar	ribonate	0.6206	0.6147	0.6943	1.0518	1.225	1.7619	1.0958	1.204	1.1978	0.5513	0.4893	0.6507	0.9993	0.7815	1.004	0.8634	1.0007	1.5652
1485	534	27738	LC/MS Polar	2384	135.03	100001022	70753-61-6	O=C(O)C(O)([H])C([H])(O)CO	151152	133224	C01620	HMDB00943	L-THREONATE	Cofactors, Prosthetic Groups, Electron Carriers	Ascorbate metabolism	threonate	0.8086	0.9012	0.9395	1.0086	1.1587	1.1471	1.1943	1.2877	1.1858	0.8586	0.9367	0.9351	1.0051	0.9676	0.9018	1.0658	0.9949	1.0089
279	47	30460	LC/MS Pos Early	2755	170.092	100001051	332-80-9	N[C@H](C(O)=O)CC1=CN(C)C=N1	92105	83153	C01152	HMDB00001		Amino acid	Glutamate family (alpha-ketoglutarate derived)	1-methylhistidine	0.2697	0.2697	0.2697	0.2697	0.2697	0.2697	0.2697	0.2697	0.2697	0.3939	1.6501	0.3633	0.8242	2.7355	1.4189	0.866	1.8376	1.134
429	302	31260	LC/MS Polar	4537	259.022	291	103192-55-8	OC1OC(C(C(C1O)O)O)COP(O)(O)=O	5958	19952394	C00668	HMDB01401	ALPHA-GLC-6-P	Carbohydrate	Glycolysis	glucose 6-phosphate	5.2346	4.3783	4.5435	1.4574	1.1578	1.3049	0.8422	0.5065	0.7879	1.213	1.4014	1.852	0.5114	0.6567	0.8372	0.2611	0.3696	0.3812
1757	536	31530	LC/MS Neg	2322	265.119	100001125	16875-27-7	N[C@@H](C(C)O)C(N[C@@H](CC1=CC=CC=C1)C(O)=O)=O	4099799	3313819		HMDB29068		Peptide	Dipeptide	threonylphenylalanine	0.9649	0.8584	1.0705	1.7844	1.6904	1.4602	1.9309	2.3526	1.7828	1.0095	1.0251	0.9905	0.486	0.4704	0.4597	0.5971	0.5018	0.5903
1509	486	31555	LC/MS Neg	2185	182.046	100001121	82-82-6	OC1=C(C(O)=O)C(CO)=CN=C1C	6723	6467	C00847	HMDB00017		Cofactors, Prosthetic Groups, Electron Carriers	Vitamin B metabolism (B6 or B12)	pyridoxate	2.1647	1.525	1.7322	1.2002	1.494	1.5237	1.0662	1.0607	0.9393	1.1006	0.6957	0.6292	0.6656	0.7048	0.53	0.7374	0.8128	0.7559
160	109	31934	LC/MS Polar	3000	161.046	100001153	18294-85-4	O=C(O)C(O)CCCC(O)=O	193530	167943	C02360	HMDB00321		Amino acid	Aspartate family (OAA derived)	2-hydroxyadipate	0.6528	0.7289	0.7437	0.6255	0.6808	0.828	1.6262	0.8428	1.7416	0.6207	1.8505	2.2579	0.9079	1.0921	1.3274	2.6957	2.6898	1.1688
91	134	32197	LC/MS Neg	1379	181.051	240	6482-98-0	OC(C(O)=O)CC1=CC=C(O)C=C1	9378	9010	C03672	HMDB00755	CPD-2222	Amino acid	Aromatic amino acid metabolism (PEP derived)	3-(4-hydroxyphenyl)lactate (HPLA)	0.6947	0.4472	0.5746	1.4742	2.2164	1.2638	1.2095	1.3023	1	1.2355	0.8887	0.4472	1.2921	0.8966	0.7537	1.2919	0.6154	0.7837
268	540	32306	LC/MS Pos Early	1064	132.065	1001	51-35-4	O[C@@H]1C[C@@H](C(O)=O)NC1	5810	5605	C01157	HMDB00725	Protein-hydroxyprolines	Amino acid	Glutamate family (alpha-ketoglutarate derived)	hydroxyproline	0.3506	0.4585	0.4925	0.8685	0.8617	0.8893	0.9563	1.0437	0.9549	0.8555	1.2166	1.5526	1.6374	1.8071	2.2131	1.688	1.8059	2.3478
1540	183	32342	LC/MS Pos Early	1013	348.07	209	149022-20-8	NC1=NC=NC2=C1N=CN2C3OC(C(C3O)O)COP(O)(O)=O	6083	10239183	C00020	HMDB00045	AMP	Nucleotide	Purine metabolism	AMP	1.0442	1.3284	1.3504	0.5591	1.0323	1.6226	0.037	0.1136	0.484	0.9859	0.9977	1.0023	1.2725	1.4017	1.1275	0.7355	0.8856	0.6473
512	553	32344	LC/MS Polar	3950	565.048	1096	117756-22-6	OC1C(N(C=CC2=O)C(N2)=O)OC(COP(O)(OP(OC(C(C(O)C3O)O)OC3CO)(O)=O)=O)C1O	8629	8308	C00029	HMDB00286	UDP-GLUCOSE	Carbohydrate	Amino sugar and nucleotide sugar	UDP-glucose	0.0261	0.0261	0.0261	0.0261	0.5029	1	4.5556	3.602	5.1303	0.0261	0.0261	0.0261	0.0261	0.0261	0.0261	0.5487	0.1825	1.3036
290	165	32349	LC/MS Pos Early	2055	127.05	100001207	645-65-8	O=C(O)CC1=CNC=N1	96215	86856	C02835	HMDB02024		Amino acid	Glutamate family (alpha-ketoglutarate derived)	4-imidazoleacetate	0.3668	0.5298	0.7467	0.6057	0.9084	1.3862	0.6599	1.0707	1.3566	0.9293	0.5761	0.9145	2.3536	1.5288	2.0632	2.5042	1.6274	2.1706
220	45	32350	LC/MS Pos Early	2064	141.066	100001208	2625-49-2	O=C(O)CC1=CN(C)C=N1	75810	68319	C05828	HMDB02820		Amino acid	Glutamate family (alpha-ketoglutarate derived)	1-methyl-4-imidazoleacetate	0.7504	0.939	1.0052	1.3096	1.2779	1.3781	1.1008	1.1138	1.3413	0.459	0.3387	0.3391	0.9948	0.8128	0.9204	1.2041	0.9818	1.008
1547	324	32352	LC/MS Pos Early	2032	152.057	172	73-40-5	NC(N1)=NC2=C(NC=N2)C1=O	764	744	C00242	HMDB00132	GUANINE	Nucleotide	Purine metabolism	guanine	1.2738	1.3946	1.2631	1.0074	1.0365	0.7895	1.1581	0.9926	0.7794	1.3009	1.3668	1.3238	0.5243	0.648	0.5612	0.5826	0.5447	0.4278
1479	201	32354	LC/MS Pos Early	770	177.039	233	134-03-2	OCC(O)C1OC(C(O)=C1O)=O		10189562	C00072	HMDB00044	ASCORBATE	Cofactors, Prosthetic Groups, Electron Carriers	Ascorbate metabolism	ascorbate (Vitamin C)	1.202	1.1415	0.6179	1.4368	0.6378	0.5579	1.6203	0.9506	0.5307	0.9075	1.0494	1.3736	0.5307	1.1818	0.5307	0.7254	1.3077	0.5777
880	257	32388	LC/MS Neg	2990	229.144	100001102	693-23-2	OC(CCCCCCCCCCC(O)=O)=O	12736	12213	C02678	HMDB00623		Lipids	Fatty acid, Dicarboxylate	dodecanedioate (C12)	1.309	1.1465	1.1162	0.9391	0.8456	0.9459	0.6355	0.6307	0.6066	1.0541	0.8531	1.088	1.5235	1.595	1.3912	0.88	1.2337	0.9034
106	422	32390	LC/MS Neg	1680	222.077	100001104	537-55-3	OC1=CC=C(C[C@@H](C(O)=O)NC(C)=O)C=C1	68310	61606		HMDB00866		Amino acid	Aromatic amino acid metabolism (PEP derived)	N-acetyltyrosine	1.4699	2.8182	0.8821	1.1881	1.1134	1.4096	0.8848	1.2245	0.8551	0.9582	0.7138	0.4603	1.4498	1.1094	0.7954	1.0361	0.9639	0.9208
877	507	32398	LC/MS Polar	2147	201.113	100001211	111-20-6	OC(CCCCCCCCC(O)=O)=O	5192	5004	C08277	HMDB00792		Lipids	Fatty acid, Dicarboxylate	sebacate (C10-DC)	1.8273	0.847	1.0007	2.1737	1.0481	1.1284	2.3725	1.1902	1.2006	0.7589	0.6231	0.9402	0.8857	0.8223	0.9993	0.9246	0.8837	1.0768
1449	545	32401	LC/MS Pos Early	1388	138.055	100001092	535-83-1	C[N+]1=CC(C([O-])=O)=CC=C1	5570	5369	C01004	HMDB00875	METHYLNICOTINATE	Cofactors, Prosthetic Groups, Electron Carriers	Nicotinate and nicotinamide metabolism	trigonelline (N'-methylnicotinate)	0.7835	0.9963	0.8485	1.0775	1.2312	1.0584	1.4437	1.487	1.2551	0.7858	1.0788	0.949	0.7416	0.9133	0.9528	0.9797	1.0037	1.1442
1453	437	32461	LC/MS Pos Early	648	336.048	100001058	321-02-8	O=P(O)(O)OC[C@H]1O[C@H]([C@H](O)[C@@H]1O)[N@+]2=CC(C([O-])=O)=CC=C2	5288991	108821	C01185	HMDB01132	NICOTINATE_NUCLEOTIDE	Cofactors, Prosthetic Groups, Electron Carriers	Nicotinate and nicotinamide metabolism	nicotinic acid mononucleotide (NaMN)	1.5073	1.6304	1.8075	1.6335	1.0994	1.354	0.7102	1.3928	1.0609	0.9391	0.7586	0.8314	0.5615	0.8711	0.492	0.6606	0.492	0.492
660	213	32489	LC/MS Neg	2713.7	115.076	926	142-62-1	CCCCCC(O)=O	8892	8552	C01585	HMDB00535		Lipids	Free fatty acid	caproate (6:0)	2.7998	2.7322	2.7629	0.832	0.9243	0.8463	0.4017	0.4947	0.4879	1.5695	1.5689	2.2863	1.0757	1.2544	1.5425	0.5712	0.6518	0.821
1254	120	32506	LC/MS Neg	6250	279.233	100000987	3443-82-1	O=C(OC(CO)CO)CCCCCCC/C=C\C/C=C\CCCCC	5365676	4517636		HMDB11538		Lipids	Glycerolipids - Monoacyl	2-linoleoylglycerol (18:2)	0.9253	1.9448	0.7725	2.1298	1.9588	1.6523	2.1703	2.8455	0.9251	1.1549	0.3536	1.3474	0.8129	0.6091	1.0747	0.8749	0.305	0.2346
255	424	32984	LC/MS Pos Early	2000	175.108	100000285	6205-08-09	NCCC[C@@H](C(O)=O)NC(C)=O	439232	388369	C00437	HMDB03357	N-ALPHA-ACETYLORNITHINE	Amino acid	Glutamate family (alpha-ketoglutarate derived)	N-alpha-acetylornithine	1.3814	1.4176	1.7016	0.4578	0.4613	0.5714	0.2969	0.2685	0.2675	1.9146	1.8304	1.6572	1.1397	1.4184	1.1389	0.7848	0.8611	0.7685
1444	434	33013	LC/MS Pos Early	2040	255.098	100001310	1341-23-7	NC(C1=C[N+](C2C(C(C(C[O-])O2)O)O)=CC=C1)=O	439924		C03150	HMDB00855	NICOTINAMIDE_RIBOSE	Cofactors, Prosthetic Groups, Electron Carriers	Nicotinate and nicotinamide metabolism	nicotinamide riboside	0.8055	0.9267	0.9237	1.2563	1.4295	0.9334	5.7346	2.6506	1.3305	1.1037	0.9978	1.1228	0.7662	0.7976	0.8514	0.8308	1.0022	1.0595
414	294	33364	LC/MS Pos Early	1750	249.108	100001314	5652-48-2	CC(O)[C@@H](C(O)=O)NC(CC[C@@H](C(O)=O)N)=O	76078708	21403107		HMDB29159		Amino acid	Glutathione metabolism	gamma-glutamylthreonine	1.6326	1.8311	1.3824	0.9864	0.701	0.9309	0.7611	0.5662	0.716	1.7798	1.5444	1.6436	1.1115	1.0136	1.0179	0.9271	0.6796	0.8208
1250	129	33419	LC/MS Neg	6400	255.233	100001048	23470-00-0	OCC(CO)OC(CCCCCCCCCCCCCCC)=O	123409	110006		HMDB11533		Lipids	Glycerolipids - Monoacyl	2-palmitoylglycerol (16:0)	1.5185	1.0649	0.2694	0.8899	0.9351	1.9747	1.2499	1.6537	0.8646	1.1411	0.5644	1.2382	0.8898	1.3205	0.8997	0.784	0.2694	0.2694
413	292	33422	LC/MS Neg	1825	293.114	100000491	7432-24-8	O=C(O)[C@H](CC1=CC=CC=C1)NC(CC[C@@H](C(O)=O)N)=O	111299	99868		HMDB00594		Amino acid	Glutathione metabolism	gamma-glutamylphenylalanine	2.1816	2.1715	1.8447	1.0708	1.3006	0.9796	0.8792	1.0204	0.7494	1.2945	1.3837	1.6152	0.6643	0.7409	0.7063	0.6212	0.7147	0.7432
1545	188	33434	LC/MS Polar	2960	175.047	218	99-16-1	OC(C(NC(N)=O)NC(N)=O)=O	203	198	C00499	HMDB01209	ALLANTOATE	Nucleotide	Purine metabolism	allantoic acid	1.0959	1.9751	1.6569	1.9598	2.2548	2.0816	1.8718	1.744	1.7034	0.8671	0.8799	0.7958	0.9041	0.8782	0.8319	0.6956	0.6841	0.6683
1613	482	33442	LC/MS Neg	1100	243.062	821	1445-07-4	O[C@]1([H])[C@@](O)([H])[C@](CO)([H])O[C@]1(C2=CNC(NC2=O)=O)[H]	15047	21403010	C02067	HMDB00767		Nucleotide	Pyrimidine metabolism	pseudouridine	1.3955	1.2748	1.3554	1.5519	1.6663	1.3896	2.1115	1.9512	1.5217	0.7133	0.718	0.7252	0.5167	0.6238	0.4638	0.5882	0.646	0.5973
1448	436	33471	LC/MS Pos Early	1536	256.082	100001316	2625-49-2	O[C@H]([C@@H]1O)[C@@H](O[C@@H]1CO)[N@+]2=CC(C([O-])=O)=CC=C2	161234	141635	C05841	HMDB06809	NICOTINAMIDE_RIBOSE	Cofactors, Prosthetic Groups, Electron Carriers	Nicotinate and nicotinamide metabolism	nicotinate ribonucleoside	0.989	1.0815	0.9698	0.9973	1.0651	1.0459	1.0663	1.0125	0.8624	0.963	1.0607	0.942	1.0115	1.0601	0.8965	0.9057	1.0027	0.87
240	305	33487	LC/MS Pos Early	2170	162.076	100001103	1499-55-4;1499-55-4	O=C(CCC(C(O)=O)N)OC	68662	66546		HMDB61715		Amino acid	Glutamate family (alpha-ketoglutarate derived)	glutamate, gamma-methyl ester	2.1658	2.0079	1.9148	0.8087	1.0485	0.9929	0.6268	0.7787	0.754	2.824	3.0353	2.8644	1.4456	0.9714	0.9603	0.8712	0.9285	1.0071
706	260	33587	LC/MS Neg	5950	309.28	100001335		O=C(O)CCCCCCCCC/C=C\CCCCCCCC	5282768	4445895	C16526	HMDB02231	CPD-12189	Lipids	Free fatty acid	eicosenoate (20:1n9 or 1n11)	0.7512	1.2027	0.6676	1.0947	1.3918	1.8071	0.9416	1.3384	1.4741	0.8056	0.3808	1.2852	0.9637	1.0363	1.3048	0.9186	0.4182	0.3359
411	285	33934	LC/MS Pos Early	2725	276.155	100001262	17105-15-6	N[C@H](C(O)=O)CCCCNC(CC[C@@H](C(O)=O)N)=O	7015685	5378717		HMDB03869		Amino acid	Glutathione metabolism	gamma-glutamyl-epsilon-lysine	0.4837	0.6916	0.6114	0.2854	0.2765	0.2868	0.1969	0.2511	0.3057	3.0393	3.2058	2.8002	1.7408	3.7464	1.8523	1.4319	1.765	1.3084
192	404	33942	LC/MS Pos Early	785	175.071	100001257	4033-40-3	OC([C@@H](NC(C)=O)CC(N)=O)=O	99715	90090		HMDB06028		Amino acid	Aspartate family (OAA derived)	N-acetylasparagine	1.0245	1.1281	1.4729	0.6889	0.7132	1.0333	0.5839	0.7138	0.6523	1.1328	1.1204	0.9285	1.2251	1.202	0.7965	1.0522	0.9755	0.8891
253	412	33943	LC/MS Pos Early	845	189.087	100001253	2490-97-3	OC([C@H](CCC(N)=O)NC(C)=O)=O	182230	158492	C02716	HMDB06029		Amino acid	Glutamate family (alpha-ketoglutarate derived)	N-acetylglutamine	1.3491	1.5519	1.4077	0.5757	0.774	0.8075	0.3669	0.3895	0.4159	1.4538	1.5541	1.3995	1.195	1.1524	1.0393	0.9109	0.9607	0.8005
419	513	33944	LC/MS Neg	1075	320.092	100001259	2922-56-7	O=C(NCC(O)=O)C(CSC)NC(CCC(N)C(O)=O)=O	3605667	2841309	C11347			Amino acid	Glutathione metabolism	S-methylglutathione	0.8763	0.851	0.6335	0.9781	1.0724	0.8884	0.9	0.8412	0.8338	1.0653	1.1462	1.4423	1.2765	1.1969	1.1441	1.0219	0.9259	1.0874
415	295	33947	LC/MS Neg	1960	332.125	100001295	66471-20-3	O=C(O)[C@@H](N)CCC(N[C@@H](CC1=CNC2=C1C=CC=C2)C(O)=O)=O	3989307	2302065		HMDB29160		Amino acid	Glutathione metabolism	gamma-glutamyltryptophan	2.6105	2.9413	2.3015	1.0219	0.912	0.9937	0.6698	0.474	0.5446	2.5787	2.1417	3.1095	1.1743	0.7915	1.0063	0.515	0.4971	0.565
102	417	33950	LC/MS Neg	2597	206.082	100001256	2018-61-3	O=C(O)[C@@H](NC(C)=O)CC1=CC=CC=C1	74839	67404	C03519	HMDB00512		Amino acid	Aromatic amino acid metabolism (PEP derived)	N-acetylphenylalanine	2.1889	1.4914	1.6087	1.3942	1.4533	1.8914	1.0838	1.1383	0.9162	0.2868	0.403	0.5955	0.3655	0.4796	0.307	0.2868	0.2899	0.2868
251	403	33953	LC/MS Pos Early	2245	217.13	100001266	155-84-0	O=C(O)[C@@H](NC(C)=O)CCCNC(N)=N	67427	60752	C02562	HMDB04620		Amino acid	Glutamate family (alpha-ketoglutarate derived)	N-acetylarginine	1.4631	1.5682	1.3261	1.3254	1.2996	1.3368	1.1653	1.1461	1.0569	0.7754	0.8291	0.7779	0.9431	0.6908	0.5644	0.633	0.5575	0.6097
1116	80	33955	LC/MS Pos Late	1525	496.34	100001263	17364-16-8	O=P(OCC[N+](C)(C)C)([O-])OCC(O)COC(CCCCCCCCCCCCCCC)=O	86554	78064		HMDB10382	2-Acylglycero-Phosphocholines	Lipids	Lyso-phospholipids	1-palmitoyl-GPC (16:0)	2.5877	2.6037	2.326	0.8804	0.7895	1.0101	0.6555	0.729	0.7928	2.5101	2.9254	3.2777	0.9795	1.2873	0.9899	0.7362	1.0481	0.9079
1119	89	33961	LC/MS Pos Late	1606	524.371	100001271	19420-57-6	O[C@H](COC(CCCCCCCCCCCCCCCCC)=O)COP(OCC[N+](C)(C)C)([O-])=O	497299	435389		HMDB10384		Lipids	Lyso-phospholipids	1-stearoyl-GPC (18:0)	2.562	2.3606	2.4268	0.9424	0.7154	0.5271	0.5271	1.0291	0.5271	3.033	1.9683	2.1827	0.7916	0.5271	0.6151	0.6984	1	0.9778
344	413	33967	LC/MS Pos Early	2600	174.113	100001276	3077-46-1	CC(N[C@H](C(O)=O)C(C)CC)=O	2802421	2081100		HMDB61684		Amino acid	Branched Chain Amino Acids (pyruvate derived)	N-acetylisoleucine	0.6837	0.7815	0.4782	1	1.091	1.5272	0.8243	0.4568	1.23	0.7039	1.2831	0.658	1.1753	0.4568	1.2154	0.4568	0.4568	1.1052
1372	212	33997	LC/MS Pos Late	2873	383.367	100001269	474-62-4	C[C@H](CC[C@@H](C)C(C)C)[C@@]1([H])CC[C@@]2([H])[C@]3([H])CC=C4C[C@@H](O)CC[C@]4(C)[C@@]3([H])CC[C@@]21C	173183	151215	C01789	HMDB02869	CPD-707	Lipids	Sterols	campesterol	1.1639	1.1144	1.1432	1.0934	1.1711	1.0571	1.1472	1.3094	1.3434	0.9429	0.9009	0.9207	0.7363	0.7896	0.6851	0.6956	0.8219	0.8515
719	365	34035	LC/MS Neg	5450	277.217	100001337		O=C(O)CCCCCCC/C=C\C/C=C\C/C=C\CC	5280934	4444437	C06426	HMDB03073	CPD-8117	Lipids	Free fatty acid	linolenate (18:3n3 or 3n6)	3.6249	5.734	1.995	1.0326	1.095	0.6694	0.9496	0.9895	1.2933	2.8626	1.0105	2.8949	0.3751	0.5596	0.6117	0.8566	0.7694	0.7331
264	518	34384	LC/MS Pos Early	1440	144.102	100001296	4136-37-2	C[N+]1(C)[C@H]([C@@]([O-])=O)CCC1	115244	103115	C10172	HMDB04827		Amino acid	Glutamate family (alpha-ketoglutarate derived)	stachydrine	0.8271	0.5192	0.6207	0.9094	0.4961	0.733	0.8735	0.5439	0.7504	1.2341	1.0906	2.5958	1.5304	1.269	2.8466	1.4182	1.243	2.4124
256	418	34387	LC/MS Pos Early	1695	158.081	100001334	1074-79-9	O=C(O)C(CCC1)N1C(C)=O	322640	285677				Amino acid	Glutamate family (alpha-ketoglutarate derived)	N-acetylproline	0.6663	0.9168	0.9636	0.5864	0.7819	0.8745	0.5032	0.6575	0.6602	1.8574	2.2438	2.9124	1.4251	1.5181	1.8831	1.0364	1.1432	1.5615
1235	44	34391	LC/MS Neg	6571	269.249	100001429	68002-72-2	OCC(O)COC(CCCCCCCCCCCCCCCC)=O	107036	96316				Lipids	Glycerolipids - Monoacyl	1-margaroylglycerol (17:0)	0.3669	0.707	0.3992	1.1824	1.4473	1.5349	1.2353	1.457	0.9399	0.3321	0.3321	0.5093	1.0601	0.9365	1.1075	1.1437	0.7765	0.3321
1240	32	34393	LC/MS Neg	6214	277.217	100001435	124151-74-2	O=C(OCC(O)CO)CCCC\C=C/C\C=C/C\C=C/CCCCC	53480978	21403134		HMDB11569		Lipids	Glycerolipids - Monoacyl	1-linolenoylglycerol (18:3)	0.7388	1.5082	0.8936	1.8734	1	0.7388	0.8824	2.3256	0.7388	0.9881	0.7388	1.0532	0.7388	0.7388	0.7388	0.7388	0.7388	0.7388
1219	219	34396	LC/MS Pos Early	700	184.073	267	72556-74-2	C[N+](C)(CCOP(O)([O-])=O)C	1014	119298	C00588	HMDB01565	PHOSPHORYL-CHOLINE	Lipids	Choline metabolism	phosphocholine	0.799	0.8313	0.705	1.1555	1.1979	1.2359	1.1817	1.2025	1.188	0.54	0.7465	0.8294	0.9838	0.9671	1.0357	1.0162	0.9525	1.0559
1698	322	34398	LC/MS Pos Early	3059	189.123	100001258	869-19-2	OC([C@@H](NC(CN)=O)CC(C)C)=O	92843	83812	C02155	HMDB00759		Peptide	Dipeptide	glycylleucine	1.3193	1.4246	1.3076	1.0083	1.0135	0.8864	1.0403	0.9917	0.6978	1.3526	1.2862	1.1925	0.4282	0.4228	0.3201	0.3714	0.2915	0.3503
360	353	34407	LC/MS Pos Early	3085	246.17	100001393	31023-24-2	[O-]C(CC(C[N+](C)(C)C)OC(CC(C)C)=O)=O	6426851	4932271		HMDB00688		Amino acid	Branched Chain Amino Acids (pyruvate derived)	isovalerylcarnitine (C5)	1	0.6651	1.1342	0.8667	1.0848	0.989	1.0934	1.0142	1.2773	0.8639	0.6044	0.6623	1.1697	0.869	0.6044	1.0863	0.7247	1.1231
1121	39	34419	LC/MS Pos Late	1465	520.34	100001395		O=P(OCC(O)COC(CCCCCCC/C=C\C/C=C\CCCCC)=O)([O-])OCC[N+](C)(C)C	11988421	10160888	C04100	HMDB10386		Lipids	Lyso-phospholipids	1-linoleoyl-GPC (18:2)	4.3917	4.7494	3.427	1.077	1.141	0.8943	0.7157	0.7479	0.6685	2.804	1.8486	2.5498	0.5568	1.1059	0.8649	0.6347	0.8502	0.923
1106	79	34428	LC/MS Polar	1445	409.236	100001445	17618-08-5	OP(OC[C@H](O)COC(CCCCCCCCCCCCCCC)=O)(O)=O	6419701	4925335	C04036	HMDB00327		Lipids	Lyso-phospholipids	1-palmitoyl-GPA (16:0)	1.1827	1.0408	1.0947	0.9375	0.9746	1.031	0.9001	0.7761	0.8661	0.7817	0.8417	1.1561	1.016	0.971	0.991	1.009	1.0272	1.0616
1156	90	34437	LC/MS Neg	5816	511.304	100001462		O=P(OCC(O)CO)(O)OC[C@H](O)COC(CCCCCCCCCCCCCCCCC)=O		21403138				Lipids	Lyso-phospholipids	1-stearoyl-GPG (18:0)	0.8552	1.54	0.5609	0.5609	0.5609	0.5609	0.5609	0.5609	0.5609	1	0.5609	1.4905	0.5609	0.5609	0.5609	0.5609	0.5609	0.5609
409	289	34456	LC/MS Pos Early	2940	261.144	100001485		CCC(C)[C@@H](C(O)=O)NC(CC[C@@H](C(O)=O)N)=O	14253342	21403145		HMDB11170		Amino acid	Glutathione metabolism	gamma-glutamylisoleucine*	1.0679	1.2676	1.0901	1.0792	1.0806	0.9834	0.732	0.7766	0.8172	1.001	1.0342	0.9039	1.2434	0.999	0.9483	1.0486	0.8784	0.9141
227	160	34585	LC/MS Polar	1765	103.04	100001507	502-85-2	OC(CCCO)=O	10413	9984	C00989	HMDB00710	4-HYDROXY-BUTYRATE	Amino acid	Glutamate family (alpha-ketoglutarate derived)	4-hydroxybutyrate (GHB)	1.0243	0.9757	1.1786	1.1785	1.1737	1.3455	0.6949	0.9003	0.7565	0.8195	1.0921	1.2116	0.932	1.0463	1.028	0.9139	0.8411	0.9409
399	451	34592	LC/MS Pos Early	2085	290.135	100001311	495-27-2	O=C(NC(CC)C(NCC(O)=O)=O)CCC(C(O)=O)N	7018721	7993181		HMDB05765		Amino acid	Glutathione metabolism	ophthalmate	0.7858	0.9505	0.9149	0.901	1.0375	1.0186	0.3269	0.4536	0.4234	1.4305	1.3143	1.2094	1.9313	1.6975	1.3408	1.0676	0.9814	0.7588
569	278	34706	LC/MS Polar	4656	341.109	100000908	16908-86-4	O[C@H]1[C@@H](O[C@H]2[C@H](O)[C@@H](O)[C@H](O)[C@@H](O)[C@H]2O)O[C@H](CO)[C@H](O)[C@@H]1O	439451	21403078	C01235	HMDB05826	CPD-458	Carbohydrate	Sucrose, glucose,fructose metabolism	galactinol	0.0395	0.091	0.1067	0.0395	0.0398	0.0491	0.0395	0.0395	0.0395	1.0095	1.1654	1.5173	1.0187	1.2777	1.2382	0.9282	1.1595	0.9905
25	354	35107	LC/MS Neg	1950	158.082	100001452	16284-60-9	O=C(O)CNC(CC(C)C)=O	546304	475516		HMDB00678		Amino acid	Serine family (phosphoglycerate derived)	isovalerylglycine	1.3137	0.9144	1.2294	1.588	2.5094	2.9204	1.9736	2.0523	1.7454	0.8679	0.3621	0.6035	0.9639	0.9942	0.7849	0.8901	1.0058	0.7027
1598	172	35136	LC/MS Neg	1778.1	257.078	100001446	1463-10-1	O[C@@H]1[C@H](O)[C@@H](CO)O[C@H]1N(C=C2C)C(NC2=O)=O	445408	393058		HMDB00884		Nucleotide	Pyrimidine metabolism	5-methyluridine (ribothymidine)	1.0369	0.9168	1.1188	2.02	2.1354	1.9938	2.544	2.4553	2.0683	0.426	0.4243	0.5893	0.6533	1.0107	0.5768	0.6693	0.9893	0.5366
1560	392	35137	LC/MS Pos Early	2210	312.13	100001412	2140-67-2	O=C1C(N=CN2[C@@]3([H])[C@@](O)([H])[C@@](O)([H])[C@](CO)([H])O3)=C2N=C(N(C)C)N1	92919	83878		HMDB04824		Nucleotide	Purine metabolism	N2,N2-dimethylguanosine	0.8581	0.9994	0.9572	1.4313	1.5325	1.5476	1.7758	1.5355	1.5029	0.8162	0.9881	0.8906	1.0819	0.9234	0.9275	1.0022	1.0006	0.7904
1542	397	35157	LC/MS Neg	2164	411.127	100001415	24719-82-2	OC(C)C(C(O)=O)NC(NC1=NC=NC2=C1N=CN2[C@@H]3O[C@H](CO)[C@@H](O)[C@H]3O)=O	161466	141829		HMDB41623		Nucleotide	Purine metabolism	N6-carbamoylthreonyladenosine	2.197	2.1168	1.538	1.0213	1	0.5706	0.925	0.8124	0.4712	2.0236	1.6804	1.6589	0.5493	0.4712	0.4712	0.4712	0.5628	0.5591
401	236	35159	LC/MS Pos Early	2465	427.095	100001437	13081-14-6	NC(C(O)=O)CCC(NC(CSSCC(N)C(O)=O)C(NCC(O)=O)=O)=O	4247235	3455404		HMDB00656		Amino acid	Glutathione metabolism	cysteine-glutathione disulfide	0.3498	0.3348	0.3796	1.0595	0.9177	2.2433	0.5782	0.5507	0.9405	0.5973	1.099	0.8448	2.5476	3.3039	2.9564	1.5335	2.5693	2.1375
1612	454	35172	LC/MS Polar	2250	287.052	100001416	314-50-1	O=C(C=C(C(O)=O)N1[C@H]2[C@H](O)[C@H](O)[C@@H](CO)O2)NC1=O	92751	83729		HMDB00788	OROTIDINE-5-PHOSPHATE	Nucleotide	Pyrimidine metabolism	orotidine	1.4097	1.5899	1.5274	1.0524	1.11	0.9476	0.9027	1.0622	0.8825	1.3779	1.4075	1.1343	0.7434	0.8828	0.6372	0.6106	0.7494	0.5871
1169	130	35253	LC/MS Neg	6215	570.341	100001562		OC[C@](OC(CCCCCCCCCCCCCCC)=O)([H])COP(OCC[N+](C)(C)C)([O-])=O	15061532	21403165		HMDB61702		Lipids	Lyso-phospholipids	2-palmitoyl-GPC* (16:0)*	1.1288	2.5628	0.9184	0.7115	0.523	0.9576	0.3273	0.6357	0.3224	2.1872	1.1657	3.547	1.406	1.2258	1.716	1	0.1927	0.1927
1160	83	35305	LC/MS Neg	5564	571.289	100001655		[H]C(C(O)(C(O)([C@](O)1[H])[H])[H])([C@@](OP(O)(OC[C@@]([H])(COC(CCCCCCCCCCCCCCC)=O)O)=O)([C@]1(O)[H])[H])O				HMDB61695		Lipids	Lyso-phospholipids	1-palmitoyl-GPI* (16:0)	1.3567	2.1851	1.0357	0.7756	0.8039	0.9155	0.7142	0.9279	0.511	2.5578	1.1488	3.2216	1.1173	1.0581	1.2115	0.9643	0.2223	0.289
314	347	35437	LC/MS Neg	1420	144.067	100001590	15926-18-8	O=C(O)CNC(C(C)C)=O	10855600	9030891		HMDB00730		Amino acid	Branched Chain Amino Acids (OAA derived)	isobutyrylglycine (C4)	0.6301	0.7698	0.9853	1.0147	1.7247	1.6619	1.5227	2.1162	1.5057	0.9839	0.5406	0.6022	1.518	0.5538	1.2437	0.6482	1.0567	0.7422
2262	266	35630	LC/MS Neg	1755	193.051	100001542	537-98-4	COC1=CC(/C=C/C(O)=O)=CC=C1O	445858	393368	C01494	HMDB00954	FERULIC-ACID	Secondary metabolism	Phenylpropanoids	ferulate	0.757	0.8178	0.628	2.1242	1.7618	1.2001	2.4113	2.1458	1.3464	0.3779	0.4119	0.3278	0.7824	0.8101	0.9471	1.1794	1.0529	1.5682
1138	81	35631	LC/MS Pos Late	1544	454.293	100001567	53862-35-4	O=P(OCC[NH3+])([O-])OC[C@H](O)COC(CCCCCCCCCCCCCCC)=O	9547069	7826019		HMDB11503	2-Lysophosphatidylcholines	Lipids	Lyso-phospholipids	1-palmitoyl-GPE (16:0)	2.7221	2.7394	2.5009	1.0036	0.7635	1.0564	0.6067	0.7314	0.9461	2.1918	2.2535	2.6367	0.8469	1.1893	0.9434	0.6728	0.9964	0.8596
402	237	35637	LC/MS Pos Early	2132	179.048	278	19246-18-5	NC(C(NCC(O)=O)=O)CS	439498	58762	C01419	HMDB00078	CYS-GLY	Amino acid	Glutathione metabolism	cysteinylglycine	0.8197	0.721	0.7167	0.458	0.458	0.458	0.458	0.458	0.458	1.7635	2.2084	1.5262	0.9935	0.458	0.8399	2.0874	1.0065	2.0041
2296	566	35639	LC/MS Neg	1100	167.035	100001634	121-34-6	OC1=CC=C(C(O)=O)C=C1OC	8468	8155	C06672	HMDB00484		Secondary metabolism	Phenylpropanoids	vanillate	1.4102	1.2258	1.0652	1.2248	1.0559	0.99	1.4342	1.1862	1.01	0.806	0.8109	1.0883	0.5128	0.5079	0.4785	0.5165	0.5202	0.6376
473	509	35649	LC/MS Pos Early	540	273.037	100001628	2646-35-7	OP(OCC(C(C(C(C(CO)=O)O)O)O)O)(O)=O	616	596	C05382	HMDB01068	D-SEDOHEPTULOSE-7-P	Carbohydrate	Calvin cycle and pentose phosphate	sedoheptulose-7-phosphate	8.98	9.0261	7.819	0.7747	0.6737	0.9892	0.3092	0.2657	0.4028	3.7698	3.9011	4.6694	1.0108	1.1339	1.3054	0.2691	0.479	0.7103
2026	356	35659	LC/MS Neg	3530	209.118	100001643	77026-92-7	O=C(O)C[C@@H](CCC1=O)[C@H]1C/C=C\CC	5281166	4444606	C08491	HMDB32797	CPD-734	Hormone metabolism	Jasmonate metabolism	jasmonic acid	0.3608	0.2192	0.443	1.6035	1.4195	1.617	1.8961	1.9952	2.1045	0.1013	0.2446	0.3421	0.8507	0.9428	1.0827	0.9873	1.0127	1.4255
2029	230	35660	LC/MS Polar	1516	113.036	100001645	6232-19-5	N#CCC(N)C(O)=O	13538	12950	C02512		CPD-603	Hormone metabolism	Ethylene metabolism	cyano-alanine	0.7027	1.2866	1.0239	0.8907	1.1242	1.1156	1.1417	1.0969	1.5343	1.146	1.0326	0.9761	0.9701	0.8153	0.7061	0.8975	0.9434	0.8993
1528	106	35662	LC/MS Pos Early	950	348.07	100001546	902-04-5	OP(OCC1OC(N2C3=C(C(NC(N)=N3)=O)N=C2)CC1O)(O)=O	65059	625	C00362	HMDB01044	DGMP	Nucleotide	Purine metabolism	2'-deoxyguanosine 5'-monophosphate (dGMP)	1.3773	1.856	1.8435	0.5285	1.133	1.6507	0.1043	0.179	0.4206	1.4086	1.4742	1.62	0.9231	1.0769	0.8913	0.4335	0.7206	0.4122
764	116	35675	LC/MS Neg	5511.2	271.228	100001579	764-67-0	O=C(O)C(O)CCCCCCCCCCCCCC	92836	83805		HMDB31057		Lipids	Fatty acid, hydroxy	2-hydroxypalmitate	0.9927	2.2375	1.0499	1.5631	1.7882	1.8456	1.5396	1.5939	0.9752	1.0073	0.5971	1.0423	0.8106	0.759	0.8647	0.6731	0.3409	0.2937
1514	473	35879	LC/MS Pos Late	1562	593.276	100001689	15664-29-6	CC(/C(N1)=C/C(C(CC)=C/2C)=NC2=C/C(N3)=C4C=C)=C(C(C5C(OC)=O)=O)C1=C5C(C(C/6C)CCC(O)=O)=NC6=C/C3=C4C	5323510		C18021		CPD-7061	Cofactors, Prosthetic Groups, Electron Carriers	Chlorophyll and heme metabolism	pheophorbide A	0.888	1.0037	1.1759	1.3283	1.282	0.9131	1.0383	1.004	0.7005	0.8721	1.0471	0.9504	0.859	0.7131	1.015	0.9856	0.9963	1.0783
2083	95	35892	LC/MS Neg	1574	169.014	100001718	83-30-7	O=C(O)C1=C(O)C=C(O)C=C1O	66520	59891		HMDB29649		Secondary metabolism	Benzenoids	2,4,6-trihydroxybenzoate	0.539	0.6059	0.6672	1.0386	1.0838	1.0451	1.0793	1.3054	1.3028	0.7002	0.5544	0.584	1.0656	0.7371	0.8953	1.193	0.9714	1.0286
1164	42	36594	LC/MS Neg	5494	595.289	100001778		[H]C(C(O)(C(O)([C@](O)1[H])[H])[H])([C@@](OP(O)(OC[C@@]([H])(COC(CCCCCCC/C=C\C/C=C\CCCCC)=O)O)=O)([C@]1(O)[H])[H])O						Lipids	Lyso-phospholipids	1-linoleoyl-GPI* (18:2)*	2.4293	3.4024	1.8542	1.3132	1.3197	1.4579	0.6467	0.78	0.4727	1.9361	0.7417	1.6854	0.8268	0.8779	1.1221	0.519	0.3246	0.4284
1143	40	36600	LC/MS Pos Late	1482	478.293	100001570		O=P(OCC(O)COC(CCCCCCC/C=C\C/C=C\CCCCC)=O)(O)OCCN	52925130	21403170		HMDB11507		Lipids	Lyso-phospholipids	1-linoleoyl-GPE (18:2)*	6.258	6.8753	5.3517	1.6503	1.0447	1.067	0.5067	0.7032	0.5922	5.0333	2.5357	3.8254	0.3378	0.9553	0.6654	0.3774	0.6887	0.572
1163	57	36602	LC/MS Neg	5599	597.304	100001777		[H]C(C(O)(C(O)([C@](O)1[H])[H])[H])([C@@](OP(O)(OC[C@@]([H])(COC(CCCCCCC/C=C\CCCCCCCC)=O)O)=O)([C@]1(O)[H])[H])O						Lipids	Lyso-phospholipids	1-oleoyl-GPI (18:1)	2.5719	4.8108	2.1518	0.9375	0.7762	1.3043	0.186	0.3092	0.2023	3.5731	1.4476	4.5745	0.9607	1.0393	1.0933	0.3951	0.189	0.1965
1697	321	36659	LC/MS Neg	1820	187.109	100001790	19461-38-2	OC([C@@H](NC(CN)=O)C(C)CC)=O	88079	19972556		HMDB28844		Peptide	Dipeptide	glycylisoleucine	1.2804	1.2224	1.1594	1.0631	0.9369	0.9008	0.4884	0.7135	0.5299	1.8179	1.4434	1.3795	0.5714	0.4276	0.4276	0.4276	0.4276	0.4276
205	398	36713	LC/MS Pos Early	2500	205.118	100001768	5746-04-03	OC(CNCCCCC(C(O)=O)N)=O	123800	11217184				Amino acid	Aspartate family (OAA derived)	N6-carboxymethyllysine	1.0424	1.2263	1.089	0.322	0.7201	0.8416	0.4016	0.291	0.5171	2.3776	3.4675	3.8087	0.9644	1.4968	1.1423	0.5708	0.843	1.0356
405	286	36738	LC/MS Pos Early	1775	277.103	331	1116-22-9	O=C(O)C(N)CCC(NC(C(O)=O)CCC(O)=O)=O	92865	83831	C05282	HMDB11737		Amino acid	Glutathione metabolism	gamma-glutamylglutamate	4.2849	4.2172	2.5041	1.3383	0.6518	1.1466	1.2154	0.8534	0.8111	4.0349	3.4148	2.8602	0.7796	0.6469	0.6647	0.6016	0.434	0.6836
1472	247	36747	LC/MS Pos Early	2052	146.118	100001662	6249-56-5	C[N+](C)(C)CCCC([O-])=O	134	705	C01181	HMDB01161		Cofactors, Prosthetic Groups, Electron Carriers	Carnitine metabolism	deoxycarnitine	1	0.8256	1.0151	1.8542	1.1066	1.3273	1.536	1.1922	1.3423	0.3073	0.3073	0.5755	0.7755	0.4298	0.8368	1.1691	0.8932	0.6954
182	393	36751	LC/MS Polar	3372.6	187.109	100001721	1946-82-3	OC([C@H](CCCCN)NC(C)=O)=O	92907	83869	C12989	HMDB00446	N-ACETYL-L-LYSINE	Amino acid	Aspartate family (OAA derived)	N2-acetyllysine	0.9149	0.8829	1.1619	0.494	0.494	0.494	0.494	0.494	0.494	2.0173	2.3305	1	0.494	0.494	0.494	0.494	0.494	0.494
184	396	36752	LC/MS Polar	2612.6	187.109	100001734	692-04-6	N[C@@H](CCCCNC(C)=O)C(O)=O	92832	83801	C02727	HMDB00206		Amino acid	Aspartate family (OAA derived)	N6-acetyllysine	1.024	0.976	0.9706	0.7171	0.8001	0.7761	0.5622	0.559	0.5749	1.4221	2.0882	2.4257	1.223	1.5242	1.5238	0.9145	1.0979	1.2739
39	137	36764	LC/MS Polar	1962	171.03	100001679	2922-42-1	O=C(C1=CC(C(C(O)C1)O)=O)O	80	79	C02637		3-DEHYDRO-SHIKIMATE	Amino acid	Aromatic amino acid metabolism (PEP derived)	3-dehydroshikimate	1.9851	1.2285	1.0236	0.549	0.3966	0.3506	0.34	0.3144	0.2806	2.1413	2.1757	1.9049	0.9392	1.2068	1.1444	0.913	1.1335	0.9764
2256	161	36770	LC/MS Neg	1457	163.04	100001675	501-98-4	OC(/C=C/C1=CC=C(C=C1)O)=O	637542	553148	C00811	HMDB02035	COUMARATE	Secondary metabolism	Phenylpropanoids	4-hydroxycinnamate	1.0205	0.9251	0.931	2.611	2.3119	1.9219	3.1675	2.4645	1.8577	0.5661	0.6952	0.9753	0.7543	0.8091	0.9888	1.0112	0.9698	1.2603
236	253	36808	LC/MS Pos Early	2850	203.15	100001810	102783-24-4	N[C@@H](CCCNC(N(C)C)=N)C(O)=O	123831	110375	C03626	HMDB01539		Amino acid	Glutamate family (alpha-ketoglutarate derived)	dimethylarginine (ADMA + SDMA)	1.07	0.8081	0.8261	1.6199	1.2064	1.2471	1.8503	1.4049	1.4058	0.9467	0.8813	0.8474	0.9917	0.9681	0.8399	1.0908	1.0083	0.779
1112	54	36812	LC/MS Pos Late	1635	437.266	100001671	325465-93-8	O=C(OCC(COP(O)(O)=O)O)CCCCCCC/C=C\CCCCCCCC	5497152	4593722				Lipids	Lyso-phospholipids	1-oleoylglycerophosphate (18:1)	1.164	1.6812	1.9408	0.227	0.8536	1.0959	0.227	0.4167	0.595	1.187	1.0478	1.773	1	1.042	0.698	0.3183	0.947	0.7458
1536	182	36815	LC/MS Neg	1497.7	346.056	100001694	130-49-4	NC1=NC=NC2=C1N=CN2[C@@]3([H])[C@@](OP(O)(O)=O)([H])[C@@](O)([H])[C@](CO)([H])O3	94136		C00946	HMDB11617	CPD-3705	Nucleotide	Purine metabolism	2'-AMP	2.5845	2.484	2.2957	1.0562	1.1512	1.0791	1.403	1.1337	0.8725	1.0453	0.9547	0.9399	0.4045	0.4049	0.287	0.3366	0.3299	0.3314
404	284	37063	LC/MS Pos Early	1986	219.098	100001843	5875-41-2	C[C@H](NC(CC[C@H](N)C(O)=O)=O)C(O)=O	440103	389104		HMDB29142		Amino acid	Glutathione metabolism	gamma-glutamylalanine	1.5002	1.7518	1.5121	0.526	0.4824	0.5558	0.4118	0.3205	0.3161	3.2604	2.8052	2.5298	1.508	1.2534	0.9225	1.0775	0.9181	0.7713
1467	384	37070	LC/MS Polar	3760.1	110.985	100001805	7023-27-0	O=P(O)(O)OC	13130	12578		HMDB61711		Cofactors, Prosthetic Groups, Electron Carriers	Oxidative phosphorylation	methylphosphate	5.2888	6.5687	5.9531	1.627	2.9473	1.1868	0.8132	0.7605	0.5964	5.3184	5.0617	6.723	0.7536	0.6616	0.4217	0.3436	0.4585	0.452
741	190	37073	LC/MS Neg	1920	131.071	100001723	6064-63-7	O=C(C(CCCC)O)O	99824	90191		HMDB01624		Lipids	Fatty acid, hydroxy	alpha-hydroxycaproate	1.3174	1.4143	0.961	1.0542	1.1352	1.3432	0.8656	0.9922	0.8536	1	1.2135	0.8547	1.0814	0.4128	0.4128	0.4128	0.4128	0.8329
7	420	37076	LC/MS Pos Early	800	148.06	100001851	97-14-3	OC[C@@H](C(O)=O)NC(C)=O	65249	58744		HMDB02931	ACETYLSERINE	Amino acid	Serine family (phosphoglycerate derived)	N-acetylserine	0.9351	1.2517	1.2697	0.909	1.0111	1.2355	0.7644	0.8676	0.9889	1.1635	1.1403	1.1652	1.3339	1.1644	0.9819	0.9206	0.8884	0.8054
2284	527	37091	LC/MS Neg	1450	197.046	100001919	530-57-4	O=C(C1=CC(OC)=C(O)C(OC)=C1)O	10742	10289	C10833	HMDB02085		Secondary metabolism	Phenylpropanoids	syringic acid	0.776	0.8488	0.6361	2.0574	1.3348	0.9946	2.3814	1.8353	1.4692	0.6361	0.6361	0.6361	0.8008	0.8915	0.8151	1	1.0029	1.1087
1675	187	37093	LC/MS Pos Early	3055	203.139	100001890	1638-60-4	NC(C)C(NC(CC(C)C)C(O)=O)=O	259583	227831		HMDB28691		Peptide	Dipeptide	alanylleucine	1.126	0.9937	1.1483	1.4023	1.4177	1.2358	1.5529	1.6174	1.1765	0.8942	0.8802	1.0063	0.4563	0.4501	0.4182	0.4897	0.4376	0.4217
1563	399	37114	LC/MS Pos Early	2264	282.12	213	1867-73-8	OC(C1O)C(OC1CO)N(C=N2)C3=C2C(NC)=NC=N3	1869	92307		HMDB04044		Nucleotide	Purine metabolism	N6-methyladenosine	1.0771	1.3774	1.3678	1.0644	1.1827	1.0096	1.4046	1.1276	0.9862	0.9904	1.097	0.8239	0.2464	0.2618	0.1114	0.271	0.3147	0.2353
1634	538	37122	LC/MS Neg	1015	321.049	100001938	40705-89-3	OCC1OC(N2C=C(C)C(NC2=O)=O)CC1OP(O)(O)=O	5463	5264			TMP	Nucleotide	Pyrimidine metabolism	thymidine 3'-monophosphate	3.6368	4.2244	4.7704	0.8211	0.925	1.0157	0.1369	0.3194	0.4173	6.768	6.6948	6.7405	1.048	1.0031	0.7408	0.5533	0.9969	0.704
1621	561	37137	LC/MS Neg	1090	305.018	75	40632-52-8	OCC1OC(N2C=CC(NC2=O)=O)C3OP(O)(OC13)=O	439715	3824355	C02355	HMDB11640		Nucleotide	Pyrimidine metabolism	uridine-2',3'-cyclic monophosphate	1.4419	1.4014	1.4415	1.7435	1.8332	1.7868	2.6072	2.361	2.0444	0.5677	0.4705	0.4318	0.4913	0.5173	0.4227	0.5986	0.5464	0.4841
1551	329	37139	LC/MS Neg	1480	344.04	74	15718-49-7	NC1=NC2=C(C(N1)=O)N=CN2C3OC(C4OP(O)(OC34)=O)CO	92823	369712	C06194	HMDB11629		Nucleotide	Purine metabolism	guanosine-2',3'-cyclic monophosphate	1.1483	1.2201	1.135	1.8637	2.0087	2.2573	3.3828	3.0077	2.8843	0.3953	0.3312	0.3238	0.6157	0.6523	0.6707	0.844	0.8619	0.865
269	438	37431	LC/MS Pos Early	1335	130.086	100001956	475-11-6	O=C(O)C1N(C)CCC1	557	541				Amino acid	Glutamate family (alpha-ketoglutarate derived)	N-methylproline	0.2897	0.2897	0.2897	0.2897	0.2897	0.2897	1.0187	0.2897	0.6496	0.6847	1.2651	1.3739	0.2897	0.9813	1.525	0.2897	0.768	1.3187
194	406	37432	LC/MS Neg	773	130.051	100002102	3025-95-4	CC(NCCC(O)=O)=O	76406	68881	C01073			Amino acid	Aspartate family (OAA derived)	N-acetyl-beta-alanine	1.0215	1.023	1.1088	0.5785	0.8803	0.4883	0.5098	0.7812	0.6954	0.9805	1.4507	1.4021	1.3616	0.8271	1.2403	1.0195	0.7876	1.3533
15	235	37443	LC/MS Pos Early	597	154.017	100002113	207121-48-0	O=C(C(CS(O)=O)N)O	109	107	C00606	HMDB00996	3-SULFINOALANINE	Amino acid	Serine family (phosphoglycerate derived)	cysteine sulfinic acid	0.5325	0.4551	0.3191	0.7594	0.923	1.0282	0.5964	1.0121	0.9848	0.6917	1.1374	0.9879	3.4659	3.4636	3.0035	3.1537	3.7472	3.2267
1209	314	37455	LC/MS Pos Early	659	216.063	100001620	33049-08-0	O=P(OCCN)(O)OCC(CO)O	123874	110410	C01233	HMDB00114		Lipids	Phospholipid Metabolism	glycerophosphoethanolamine	0.3331	0.228	0.2895	0.52	0.8274	0.9131	1.0869	1.383	1.1596	0.1848	0.1945	0.8915	3.2012	2.2714	3.8765	4.7105	2.6584	5.1153
237	261	37459	LC/MS Pos Early	850	230.096	100002154	58511-63-0	S=C1NC(CC(C([O-])=O)[N+](C)(C)C)=CN1	3032311	2297320	C05570	HMDB03045		Amino acid	Glutamate family (alpha-ketoglutarate derived)	ergothioneine	0.1535	0.1535	0.3081	0.6674	0.3028	0.4771	0.1535	0.1535	0.2201	0.9256	1.179	1.0763	2.0189	1.061	1.6548	1.9546	1	1.8387
1607	242	37465	LC/MS Neg	937	304.034	73	15718-51-1	NC1=NC(N(C2OC(C3OP(O)(OC23)=O)CO)C=C1)=O	417654	369711	C02354	HMDB11691		Nucleotide	Pyrimidine metabolism	cytidine 2',3'-cyclic monophosphate	1.4397	1.3492	1.4089	2.3422	2.3422	2.0628	3.7015	3.0942	2.5498	0.4193	0.3414	0.3317	0.4905	0.4965	0.4329	0.6508	0.6086	0.5534
1541	184	37467	LC/MS Neg	1793	328.045	72	37063-35-7	NC1=NC=NC2=C1N=CN2C3OC(C4OP(O)(OC34)=O)CO	2024	1947	C02353	HMDB11616		Nucleotide	Purine metabolism	adenosine-2',3'-cyclic monophosphate	1.2945	1.4589	1.3255	1.9004	1.9597	1.9329	3.2289	2.9348	2.3948	0.5157	0.4098	0.3552	0.5827	0.5494	0.5215	0.7055	0.6114	0.6776
383	419	37496	LC/MS Pos Early	2230	131.118	192	18233-70-0	CC(NCCCCN)=O	122356	109095	C02714	HMDB02064		Amino acid	Amines and polyamines	N-acetylputrescine	0.6812	0.5519	0.5715	1.106	1.0114	1.1011	1.2715	1.143	0.9773	0.6328	0.6765	0.9388	1.2317	0.9886	1.2221	1.1225	0.8596	1.2629
791	26	37752	LC/MS Neg	5275	295.228	100002196			43013					Lipids	Oxylipins	13-HODE + 9-HODE	2.3617	1.8837	1.9723	1.085	1.1184	1.0487	0.8384	0.8857	0.7957	1.2291	1.0234	1.6786	0.8686	0.9766	0.8036	0.621	0.8407	0.7298
2016	342	38116	LC/MS Polar	1175	160.04	100002185	771-50-6	O=C(C1=CNC2=C1C=CC=C2)O	69867		C19837	HMDB03320	CPD-13135	Hormone metabolism	Auxin metabolism	indole-3-carboxylate	1.6487	1.4682	1.1201	1.4638	1.5521	1.1532	1.2451	1.2868	1.1241	0.8799	0.715	0.6555	0.6056	0.7133	0.7127	0.8616	0.7489	0.8026
1385	157	38125	LC/MS Pos Late	2520	385.346	100002227	601-57-0	CC12C(CCC3C2CCC4(C)C3CCC4C(CCCC(C)C)C)=CC(CC1)=O	91477	427	C00599	HMDB00921		Lipids	Sterols	4-cholesten-3-one	1.0112	0.8458	0.9636	1.3805	1.0842	0.8783	1.2711	1.5308	1.1426	0.4934	0.7061	0.6221	0.8887	1.0064	0.8999	0.9936	1.0315	1.0311
177	514	38127	LC/MS Pos Early	2555	164.074	100002183	3493-12-07	NC(CC[S+](C)C)C([O-])=O	458	8351775	C05319	HMDB38670	CPD-397	Amino acid	Aspartate family (OAA derived)	S-methylmethionine	0.4113	0.4139	0.375	0.9783	0.9968	1.1271	1.0354	1.0497	1.0588	0.4481	0.4133	0.3828	1.4552	1.2934	1.0032	1.4378	1.4251	0.8831
1599	169	38159	LC/MS Pos Early	2303	242.113	100002300	838-07-3	O[C@H]1C[C@H](N2C=C(C)C(N)=NC2=O)O[C@@H]1CO	440055	389065	C03592	HMDB02224		Nucleotide	Pyrimidine metabolism	5-methyl-2'-deoxycytidine	1.0241	0.9215	0.9759	1.987	1.6126	0.859	2.9902	2.1996	1.6195	1.2371	1.4556	1.5869	0.4536	0.4062	0.4246	0.5431	0.5583	0.525
2103	337	38160	LC/MS Neg	1520	271.082	100002220	497-76-7	OC1=CC=C(OC2OC(CO)C(O)C(O)C2O)C=C1	346	339	C06186	HMDB29943		Secondary metabolism	Benzenoids	hydroquinone beta-D-glucopyranoside	0.6019	0.4819	0.5499	1.7898	1.5967	1.4903	3.1372	3.1236	2.7545	0.6707	0.4966	0.7914	1.0501	0.6297	0.8675	1.9476	0.9499	1.8098
325	94	38276	LC/MS Polar	1050	133.051	100002417	1756-18-9	OC(C(O)C(C)(O)C)=O	677	657	C04039	HMDB12141	DIOH-ISOVALERATE	Amino acid	Branched Chain Amino Acids (pyruvate derived)	2,3-dihydroxyisovalerate	0.0838	0.0872	0.1376	0.0628	0.0897	0.1725	0.0467	0.0669	0.1394	2.0398	2.1332	1.891	2.7604	2.401	1.8275	2.4215	2.3417	1.9607
2356	445	38286	LC/MS Neg	5563	455.353	100002313	508-02-1	C[C@@]1(C)CC[C@]2([C@](O)=O)CC[C@@]3(C)[C@]4(C)CC[C@@]5([H])[C@](C)(C)[C@@H](O)CC[C@]5(C)[C@@]4([H])CC=C3[C@]2([H])C1	10494	10062	C17148	HMDB02364	CPD-9459	Secondary metabolism	Terpenoids	oleanolate	0.438	1.6908	0.5199	1.038	1.1417	0.962	0.891	1.1829	0.5096	1.1054	0.5774	1.4245	1.3275	0.7468	1.5318	1.9249	0.422	0.9573
787	25	38395	LC/MS Neg	5137	313.238	62	263399-35-5	CCCCCC(C(C/C=C\CCCCCCCC(O)=O)O)O	10236635	8412123	C14829	HMDB04705	CPD-13086	Lipids	Oxylipins	12,13-DiHOME	4.0232	4.1899	3.8111	0.9804	0.8782	0.6457	0.1458	0.1984	0.1153	4.1985	3.945	3.8504	1.7015	1.6787	1.0196	0.677	0.8765	0.4478
786	176	38399	LC/MS Neg	5180	313.238	179	263399-34-4	CCCCC/C=C\CC(C(CCCCCCCC(O)=O)O)O	9966640	8142232	C14828	HMDB04704		Lipids	Oxylipins	9,10-DiHOME	2.9376	3.4245	2.9199	0.7841	0.7298	0.5741	0.1809	0.11	0.178	6.3089	6.201	5.0183	1.8004	1.6963	1.0796	0.7996	0.9204	0.5209
1626	559	39764	LC/MS Neg	750	323.029	106	35170-0-7;35170-03-7	O=C1C=CN([C@H]2[C@H](O)[C@H](OP(O)(O)=O)[C@@H](CO)O2)C(N1)=O	101543	91753	C01368			Nucleotide	Pyrimidine metabolism	uridine 3'-monophosphate (3'-UMP)	3.0097	2.7473	2.8447	1.1234	1.2316	1.1668	0.9915	0.8926	0.8275	1.1744	1.0085	1.1001	0.3862	0.4338	0.3316	0.3294	0.3725	0.3003
1569	327	39786	LC/MS Neg	773.9	362.051	100002704	117-68-0	NC1=NC2=C(C(N1)=O)N=CN2C3OC(C(C3O)OP(O)(O)=O)CO	3522	3402				Nucleotide	Purine metabolism	guanosine 3'-monophosphate (3'-GMP)	2.3422	1.448	1.0666	0.7659	0.9334	1.3959	2.2773	2.1158	1.9812	0.2809	0.2557	0.2557	0.4566	0.2557	0.4881	0.7554	0.4919	1.2043
891	259	39831	LC/MS Neg	5200.9	341.27	100002951	2424-92-2	O=C(O)CCCCCCCCCCCCCCCCCCC(O)=O	75502	68030				Lipids	Fatty acid, Dicarboxylate	eicosanedioate (C20-DC)	0.7148	1.8124	0.9549	1.6982	0.9492	0.5568	0.8765	1.2386	1.0062	0.9938	0.9181	1.7754	1.1873	0.5982	1.0612	2.0697	0.8049	7.0414
893	256	39837	LC/MS Neg	5291.8	369.301	100002952	505-56-6	O=C(O)CCCCCCCCCCCCCCCCCCCCC(O)=O	244872	214170	C19625			Lipids	Fatty acid, Dicarboxylate	docosadioate (C22-DC)	0.5054	2.8922	0.8186	0.8858	0.8935	0.9581	0.7838	1.3882	0.7721	1.232	1.0455	1.4731	1.0419	0.6796	1.3264	2.3091	0.4347	1.049
1775	565	39994	LC/MS Pos Early	3138	231.17	100003210	22906-55-4	O=C(C(C(C)C)N)NC(CC(C)C)C(O)=O	352039	312586		HMDB29131		Peptide	Dipeptide	valylleucine	1.1964	1.0368	1.1197	2.4227	2.2126	2.1179	2.547	2.3884	1.8432	0.8247	0.9557	0.9632	0.8041	0.767	0.6688	0.8756	0.7929	0.6468
233	214	40007	LC/MS Pos Early	2085	176.092	100003260	4386-03-02	O=C(CCCNCCC(O)=O)O	2572	2474		HMDB02201		Amino acid	Glutamate family (alpha-ketoglutarate derived)	carboxyethyl-GABA	0.7332	0.9895	1.0105	0.5811	0.7556	0.7999	0.5001	0.6294	0.6174	2.0727	2.0263	2.311	1.4554	1.264	1.2473	1.1304	0.954	1.1746
1749	350	40008	LC/MS Neg	1992	187.109	100003169	868-28-0	O=C(C(C(CC)C)N)NCC(O)=O	342532	303621		HMDB28907		Peptide	Dipeptide	isoleucylglycine	0.8078	0.6322	0.795	1.5085	1.4217	1.3668	1.8103	1.7292	1.5417	1.1955	1.1154	1.1025	0.7201	0.8295	0.7023	0.8975	0.8051	0.7505
1762	361	40010	LC/MS Pos Early	2801	203.139	100003179	7298-84-2	O=C(C(CC(C)C)N)NC(C)C(O)=O	259321	227625		HMDB28922		Peptide	Dipeptide	leucylalanine	0.8565	0.7341	0.8265	3.4558	3.2596	2.7485	3.3015	3.2948	2.5367	0.5089	0.536	0.6381	1.036	0.964	0.7949	1.294	1.0586	0.9324
1768	370	40020	LC/MS Pos Early	3370	260.197	100003196	7369-79-1	O=C(C(CCCCN)N)NC(CC(C)C)C(O)=O	4682588	3870665		HMDB28955		Peptide	Dipeptide	lysylleucine	0.9623	0.7516	0.9693	3.6838	3.5809	3.6457	5.5603	5.3822	4.3915	0.7638	0.535	0.9352	1.0307	0.9658	0.9019	1.1868	1.1017	0.9403
1731	363	40045	LC/MS Pos Early	2778	189.123	100003185	686-50-0	O=C(C(CC(C)C)N)NCC(O)=O	79070	71402		HMDB28929		Peptide	Dipeptide	leucylglycine	0.9732	0.8442	1.0066	1.6582	1.733	1.235	2.46	2.4241	1.7355	0.9934	1.194	1.0326	0.8428	0.7045	0.6411	0.9288	0.6821	0.7279
2495	546	40406	LC/MS Pos Early	2100	76.0757	100003397	1184-78-7	C[N+](C)([O-])C	1145	1113	C01104	HMDB00925		Xenobiotics	Chemicals	trimethylamine N-oxide	1.611	1.1874	1.59	1.4238	1.2785	1.6325	1.571	0.9462	1.4922	0.8683	0.6992	1.0538	0.6755	0.7039	0.5551	0.6905	0.5565	0.7579
278	220	40410	LC/MS Pos Early	2406	139.05	100003425	7699-35-6	O=C(/C=C\C1=CN=CN1)O	1549103	1266070		HMDB34174		Amino acid	Glutamate family (alpha-ketoglutarate derived)	cis-urocanate	1.6624	0.6574	2.1105	2.0418	0.7994	2.3959	1.7048	0.9484	2.2714	0.5706	0.7449	0.5283	1.0516	1.8241	0.825	0.8582	1.2658	0.8397
1659	564	40475	LC/MS Polar	1519	173.093	100003641	686-43-1	O=C(C(C(C)C)N)NCC(O)=O	136487	120256		HMDB29127		Peptide	Dipeptide	valylglycine	1.2012	0.9638	0.9597	1.2628	1.2577	0.8775	1.2672	1.1275	1.0362	1.0843	1.1379	1.0699	0.4272	0.4384	0.5323	0.4792	0.4321	0.5521
2015	125	40479	LC/MS Neg	2076	190.051	100003109	2971-31-5	O=C(NC1=C2C=CC=C1)C2CC(O)=O	3080590	2338343		HMDB35514	2-OXINDOLE-3-ACETIC-ACID	Hormone metabolism	Auxin metabolism	2-oxindole-3-acetate	0.7503	0.7503	0.7503	0.7503	0.7503	0.7503	1.9486	1.3233	0.7503	0.9482	1.4794	0.7503	0.8936	0.7503	0.8444	1.5661	1.0518	0.784
276	162	40499	LC/MS Pos Early	1141	164.055	100002544	2485-33-8	OC(C(O)=O)C[C@@H](C(O)=O)N	439902	388936	C03079	HMDB01344		Amino acid	Glutamate family (alpha-ketoglutarate derived)	4-hydroxyglutamate	2.0464	2.2313	2.0172	0.7315	0.9055	1.0682	0.4715	0.4988	0.6143	2.7828	2.9408	3.3447	0.9318	1.3115	1.1461	0.3958	0.8671	0.5104
1570	101	40663	LC/MS Neg	1162	330.061	100003420	102832-10-0	OCC(O1)C(OP(O)(O)=O)CC1N2C3=NC=NC(N)=C3N=C2	1467	1423				Nucleotide	Purine metabolism	2'-deoxyadenosine 3'-monophosphate	2.3546	1.2094	1.469	1.5199	1	0.4462	0.206	0.2865	1.0028	1.5265	1.5225	1.6161	0.315	0.2878	0.206	0.3294	0.3274	0.2624
1691	481	40703	LC/MS Pos Early	2136	173.092	100003674	2578-57-6	O=[C@]([C@H]1NCCC1)NCC(O)=O	6426709	4932143		HMDB11178		Peptide	Dipeptide	prolylglycine	1.0162	1.0073	1.0187	0.8501	0.7344	0.9927	0.7653	0.8304	0.9888	1.157	1.2612	1.1713	1.0948	1.0768	0.8755	1.05	0.8354	0.697
1799	470	41370	LC/MS Pos Early	2898	223.108	100003588	721-90-4	O=C(CNC(C(CC1=CC=CC=C1)N)=O)O	98207	88678		HMDB28995		Peptide	Dipeptide	phenylalanylglycine	0.98	0.8583	0.926	1.8442	1.8392	1.4625	1.8424	1.7957	1.5346	0.8593	0.9695	0.9361	1.0853	1.02	0.8491	1.0598	0.8755	0.7302
1673	469	41374	LC/MS Pos Early	2909	237.123	100003589	3918-87-4	O=C([C@H](C)NC([C@H](CC1=CC=CC=C1)N)=O)O	5488196	4589716				Peptide	Dipeptide	phenylalanylalanine	0.4782	0.2015	0.4478	2.6888	2.7668	2.2692	3.0374	2.8844	2.237	0.391	0.2953	0.3858	1.0592	0.9224	0.9408	1.2563	1.1866	0.8657
1689	551	41375	LC/MS Neg	1635	237.088	100003598	673-05-5	O=C(CNC(C(CC1=CC=C(C=C1)O)N)=O)O	259323	227627		HMDB29105		Peptide	Dipeptide	tyrosylglycine	4.4083	4.001	3.2567	1.8315	1.8057	1.4428	1.1924	1.3517	0.5872	1.6459	0.8076	0.6254	0.5831	0.4954	0.2649	0.5407	0.3256	0.1481
2477	524	41888	LC/MS Polar	2155	116.035	100003696	123-56-8	O=C1NC(CC1)=O	11439	10955	C07273			Xenobiotics	Chemicals	succinimide	2.3271	2.2783	2.1838	1.3187	1.284	0.9958	1.0042	0.9705	0.7176	1.471	1.6105	1.2302	0.5502	0.563	0.3563	0.5081	0.4549	0.3219
1817	563	42079	LC/MS Pos Early	2295	246.145	100003640	42854-54-6	O=C(C(C(C)C)N)NC(CCC(N)=O)C(O)=O	5253209	4419671		HMDB29125		Peptide	Dipeptide	valylglutamine	1.1346	1.0097	1.1988	1.7581	1.6282	1.5098	1.3249	1.4278	1.0523	0.9468	0.9745	0.9903	0.749	0.8188	0.6554	0.738	0.6864	0.5438
1468	475	42109	LC/MS Neg	608	96.9696	461	7664-38-2	O=P(O)(O)O	1061	1032	C00009	HMDB01429	Pi	Cofactors, Prosthetic Groups, Electron Carriers	Oxidative phosphorylation	phosphate	1.2249	1.0528	1.1466	1.2853	1.298	1.3819	1.607	1.3813	1.383	0.5616	0.5747	0.8293	0.7907	0.8088	0.9284	0.7981	0.7902	0.9472
260	501	42370	LC/MS Pos Early	1528	114.055	35	2906-39-0	OC(C1CCC=N1)=O	1196	10140206	C04322	HMDB01301		Amino acid	Glutamate family (alpha-ketoglutarate derived)	S-1-pyrroline-5-carboxylate	0.493	0.493	0.9862	1.1032	0.9188	1.3875	0.493	0.9703	0.9815	1.457	1.0772	1.2195	1.2389	1.0138	0.7768	1.0499	0.9721	0.8691
170	503	42382	LC/MS Neg	1832.4	383.114	197	979-92-0	OC1C(N2C=NC3=C2N=CN=C3N)OC(CSCCC(N)C(O)=O)C1O	439155	16788012	C00021	HMDB00939	ADENOSYL-HOMO-CYS	Amino acid	Aspartate family (OAA derived)	S-adenosylhomocysteine (SAH)	2.0024	1.9061	1.7499	0.9562	1.0003	0.9997	0.2833	0.4047	0.4089	2.1242	2.076	1.9664	1.0954	1.2112	0.8787	0.5176	0.8107	0.6162
878	555	42395	LC/MS Neg	2440	215.129	100001617	1852-04-6	O=C(O)CCCCCCCCCC(O)=O	15816	15037		HMDB00888		Lipids	Fatty acid, Dicarboxylate	undecanedioate (C11-DC)	1.029	0.7037	0.8621	1.0938	0.7118	0.9982	1.0126	0.6971	0.9222	0.7917	0.7486	1.0208	1.0186	1.0213	0.9206	1.0018	1.0976	1.1036
492	263	42420	LC/MS Polar	2186	135.03	100001320	88759-55-1	OC[C@@H](O)[C@@H](O)C(O)=O	2781043	2061231		HMDB00613		Carbohydrate	Amino sugar and nucleotide sugar	erythronate*	0.7295	0.7153	0.7179	1.0119	1.1409	1.1722	0.7856	0.9406	0.8563	0.8512	0.856	0.9881	1.9459	2.1398	2.0557	1.5612	1.6604	1.6115
997	66	42446	LC/MS Pos Late	2160	758.569	1537	40811-94-7	O=P([O-])(OC[C@@H](COC(CCCCCCCCCCCCCCC)=O)OC(CCCCCCC/C=C\C/C=C\CCCCC)=O)OCC[N+](C)(C)C	5287971	4450224		HMDB07973		Lipids	Phospholipids	1-palmitoyl-2-linoleoyl-GPC (16:0/18:2)	2.3497	2.7628	2.6303	0.9317	0.7999	1.1009	0.8308	0.7894	1.1082	1.9464	2.2595	2.0645	0.6204	1.0683	0.7189	0.6007	0.7508	0.5919
1035	67	42449	LC/MS Pos Late	2275	716.523	100001870		O=C(CCCCCCC/C=C\C/C=C\CCCCC)O[C@@H](COP(OCCN)(O)=O)COC(CCCCCCCCCCCCCCC)=O	9546747	7825697		HMDB05322		Lipids	Phospholipids	1-palmitoyl-2-linoleoyl-GPE (16:0/18:2)	2.0246	2.2135	2.0746	0.9943	1.0057	1.0998	0.6951	0.8088	1.1327	1.5401	1.6087	1.4156	0.6239	0.9049	0.6917	0.532	0.6593	0.6415
1225	108	42562	LC/MS Pos Early	1983	90.0913	100001630	108-01-0	CN(C)CCO		13854944	D07777	HMDB32231		Lipids	Choline metabolism	2-dimethylaminoethanol	0.9912	1.2264	1.3	0.834	0.9784	1.324	0.5838	1.0078	1.0666	1.4413	1.1004	0.9501	1.217	1.2106	0.9413	0.8924	0.8703	0.9922
863	255	42978	LC/MS Polar	2702	131.035	100004251	595-46-0	CC(C(O)=O)(C(O)=O)C	11686	11195		HMDB02001		Lipids	Fatty acid, Dicarboxylate	dimethylmalonic acid	0.9684	0.5112	0.6203	1.4495	0.5112	0.9518	1.0757	1	0.5174	0.5112	1.5119	0.5112	2.7157	0.5112	2.3702	1.4849	0.5112	0.9515
1825	307	42994	LC/MS Pos Early	3009	260.161	100003160		OC(O)C(NC(C(N)CCC(N)O)O)CC(C)C						Peptide	Dipeptide	glutaminylleucine	1.1079	1.1085	1.2519	1.4828	1.619	1.2558	1.2891	1.1501	0.9534	0.92	0.9602	1.0398	0.6536	0.6584	0.5638	0.6051	0.649	0.3693
1880	548	43028	LC/MS Pos Early	2930	262.119	100003609	7360-09-0	O=C(CNC(C(CC1=CNC2=C1C=CC=C2)N)=O)O	263471	231453		HMDB29083		Peptide	Dipeptide	tryptophylglycine	0.9328	1.3719	0.5165	1.0463	0.8922	1.1078	0.9714	1.0286	0.5165	1.5354	1.6179	0.9082	0.5165	0.8789	0.5165	0.5165	0.5165	0.5165
162	174	43231	LC/MS Polar	1692	142.051	100004499	34622-39-4	OC(C1CCCC(N1)=O)=O	3014237	2282737		HMDB61705		Amino acid	Aspartate family (OAA derived)	6-oxopiperidine-2-carboxylate	0.7649	0.7441	0.7781	0.647	0.7094	0.7595	0.6152	0.6851	0.6706	1.3695	1.4041	1.3156	1.3365	1.925	1.3132	1.3285	1.6127	1.2219
283	427	43249	LC/MS Polar	2719.9	173.093	100004523		CC(NCCCC(N)C(O)=O)=O	9920500	8096135				Amino acid	Glutamate family (alpha-ketoglutarate derived)	N-delta-acetylornithine	0.9357	1.1701	1.3158	0.7702	0.8724	1.0824	0.8171	0.9079	0.9945	1.9493	1.9545	2.4777	1.0699	0.8747	0.9306	1.0055	0.943	1.1762
17	512	43378	LC/MS Pos Early	900	152.038	100002927	6853-87-8	NC(CS(C)=O)C(O)=O	82142	74136		HMDB29432		Amino acid	Serine family (phosphoglycerate derived)	S-methylcysteine sulfoxide	0.7838	1.0925	0.9451	1.3899	1.6171	1.5664	1.5245	1.8705	1.5755	0.5591	0.7203	0.7763	0.7584	0.8755	1.0549	0.8682	0.9338	1.2618
287	439	43586	LC/MS Pos Early	2845	189.135	100004488	53308-83-1	OC([C@H](CCCN([H])/C(N([H])[H])=N/C)N([H])[H])=O	132862	117259	C03884	HMDB29416		Amino acid	Glutamate family (alpha-ketoglutarate derived)	N-monomethylarginine	0.4011	0.3956	0.3931	1.0023	1.1638	1.2965	1.0097	1.1818	1.28	0.4186	0.4032	0.44	1.0768	0.9977	0.9975	1.0558	1.0569	0.831
1153	43	43676	LC/MS Neg	5500	520.268	100004606		O=P(O)(OCC(O)COC(CCCCCCCCCC/C=C/C/C=C/CC)=O)OC[C@@H](C(O)=O)N						Lipids	Lyso-phospholipids	1-linoleoyl-GPS (18:2)*	1.1608	2.0306	0.9579	2.0267	1.6284	2.1059	1.0421	1.4254	0.7859	0.1401	0.1401	0.6358	0.4898	0.828	1.2733	0.3568	0.1401	0.1792
857	99	43761	LC/MS Pos Early	3160	146.118	100004542	1115-90-8	OC(C(CCCCC)N([H])[H])=O	227939	198338				Lipids	Fatty acid, Amino	2-aminoheptanoate	0.6988	0.7434	0.752	0.9411	0.9802	1.0196	0.565	0.9812	1.0881	0.7349	1.0188	0.9504	1.7694	1.4434	1.1422	1.5189	1.3834	1.1583
562	138	43805	LC/MS Polar	2706.7	237.062	100000095	103404-70-2	OC1C(O)C(C(CO)O)OC(O)(C(O)=O)C1	4636210	3826376			KDO	Carbohydrate	Sucrose, glucose,fructose metabolism	3-deoxyoctulosonate	1.344	1.1756	1.2999	1.1364	1.0385	1.0264	1.1109	0.9328	0.9391	1.1608	1.2772	0.9736	0.8209	0.7534	0.6971	0.8012	0.8442	0.6424
417	297	43829	LC/MS Pos Early	2700	247.129	100001126	2746-34-1	O=C(N[C@H]([C@@](O)=O)C(C)C)CC[C@@H]([C@](O)=O)N	7015683			HMDB11172		Amino acid	Glutathione metabolism	gamma-glutamylvaline	0.9898	1.3552	0.9724	0.8121	1.0102	0.8391	0.5135	0.5725	0.4865	1.3941	1.3315	1.2665	1.3812	1.225	1.0103	1.0397	0.7637	0.6546
1206	313	43847	LC/MS Polar	3938.7	171.006	100000258	29849-82-9	O=P(O)(OCC(CO)O)O	754	734	C00093	HMDB00126	GLYCEROL-3P	Lipids	Phospholipid Metabolism	glycerol 3-phosphate	1.5538	1.4123	1.6116	0.6982	0.6311	0.6478	0.6518	0.5675	0.6891	1.7504	2.171	3.0228	0.9947	1.0405	1.2848	0.785	0.8479	1.0053
544	346	43849	LC/MS Polar	4785	259.022	370	573-35-3;106032-59-1	O[C@@H]1[C@H]([C@@H]([C@H]([C@H]([C@H]1O)O)OP(O)(O)=O)O)O	440194	17215924	C01177	HMDB00213	1-L-MYO-INOSITOL-1-P	Carbohydrate	Inositol metabolism	inositol 1-phosphate (I1P)	9.0963	7.723	6.2909	0.5268	0.8455	1.3142	1	0.283	0.9963	1.7316	1.7991	3.036	0.7714	0.9894	1.6553	0.283	0.5418	0.7754
331	150	44526	LC/MS Neg	1465	115.04	100000936	3715-29-5	OC(C(C(C)C)=O)=O	49	48	C00141	HMDB00019	2-KETO-ISOVALERATE	Amino acid	Branched Chain Amino Acids (pyruvate derived)	3-methyl-2-oxobutyrate	3.9822	2.5064	2.7234	0.8903	0.7176	0.9762	0.4681	0.5608	0.6829	9.8428	9.4947	5.5789	1.7808	1.5867	1.0238	0.8664	0.9443	0.8444
657	352	44656	LC/MS Neg	1564	101.061	100000708	503-74-2	CC(C)CC(O)=O	10430	10001	C08262	HMDB00718		Lipids	Free fatty acid	isovalerate (C5)	0.7586	3.6013	1.9693	1	1.0798	0.5171	0.5171	0.5171	0.5171	0.7833	0.7356	1.1945	0.5171	0.5171	0.5171	0.5171	0.5171	0.5171
412	291	44872	LC/MS Pos Early	2640	279.101	100001313	17663-87-5	O=C(O)[C@H](CCSC)NC(CC[C@@H](C(O)=O)N)=O	7009567	5373147		HMDB29155		Amino acid	Glutathione metabolism	gamma-glutamylmethionine	2.973	3.6936	3.2594	0.9011	0.9724	1.0276	0.3967	0.3927	0.4739	3.2092	2.6467	2.6992	1.3435	0.7585	0.9294	1.1173	0.6879	0.8502
1347	441	44877	LC/MS Pos Late	2893	538.519	1518	24696-26-2	OC[C@@H]([C@H](O)/C=C/CCCCCCCCCCCCC)NC(CCCCCCCCCCCCCCC)=O	5283564	4446677		HMDB04949		Lipids	Sphingolipid	N-palmitoyl-sphingosine (d18:1/16:0)	3.2051	3.4998	3.0639	0.9666	1.1642	1.0334	0.2714	0.1914	0.4823	2.7578	2.7219	3.0837	0.6917	1.0339	0.9142	0.3295	0.61	0.5702
175	380	44878	LC/MS Pos Early	1250	182.048	100004635	820-10-0	O=S(C)(CCC(N)C(O)=O)=O	69961	63154				Amino acid	Aspartate family (OAA derived)	methionine sulfone	0.8713	1.0821	1.0723	0.8248	0.7879	1.0513	0.5513	0.6276	0.7977	0.9675	1.0385	1.1552	0.9867	1.2699	1.0751	1.0133	1.0779	0.966
101	455	45413	LC/MS Neg	990	260.023	100005384		OS(OC1=CC=C(C[C@H](N)C(O)=O)C=C1)(=O)=O	514186	448617				Amino acid	Aromatic amino acid metabolism (PEP derived)	O-sulfo-L-tyrosine	1.2912	1.1994	1.0987	1.0199	1.1429	0.9841	1.0159	0.9311	0.9083	1.4182	1.1988	1.4336	0.8753	0.8523	0.7368	0.6865	0.7353	0.7149
180	416	45428	LC/MS Pos Early	880	208.064	100005463	108646-71-5	OC(C(CCS(C)=O)NC(C)=O)=O	193368	167798				Amino acid	Aspartate family (OAA derived)	N-acetylmethionine sulfoxide	3.2302	3.3125	3.422	0.9367	0.8835	0.7845	1.173	0.8223	0.6311	3.0723	2.3953	2.166	1.1616	0.4729	0.3768	1.0633	0.6234	0.3882
1157	56	45968	LC/MS Neg	5610	509.288	100005716		O[C@H](COC(CCCCCCC/C=C\CCCCCCCC)=O)COP(OCC(O)CO)(O)=O		34999689				Lipids	Lyso-phospholipids	1-oleoyl-GPG (18:1)*	3.3544	7.4131	2.7073	0.6343	0.427	1	0.2113	0.2113	0.2113	5.504	2.5568	8.6276	0.7287	0.9038	0.8535	0.2113	0.2113	0.2113
1154	82	45970	LC/MS Pos Late	1617	485.287	100005717		O=P(OCC(O)CO)(O)OCC(O)COC(CCCCCCCCCCCCCCC)=O	3300276	2548639				Lipids	Lyso-phospholipids	1-palmitoyl-GPG (16:0)*	2.7748	2.8456	2.8332	1.0664	0.9513	1.0487	0.7222	0.7098	0.8054	2.1973	2.2647	2.9134	0.7534	1.1082	0.9135	0.3956	0.733	0.6978
1150	84	46130	LC/MS Neg	5572	496.268	100005805		CCCCCCCCCCCCCCCC(OC[C@]([H])(COP(O)(OC[C@]([NH3+])(C([O-])=O)[H])=O)O)=O	9547100	7826050				Lipids	Lyso-phospholipids	1-palmitoyl-GPS (16:0)*	1.2005	2.5576	1.159	0.8085	0.8205	1.2751	0.6192	0.9997	0.552	1.6112	1.0003	2.5361	0.9967	0.935	1.1153	0.683	0.552	0.552
582	375	46142	LC/MS Polar	2320	181.072	100001740		OCC(O)C(O)C(O)C(O)CO	5780	440	C00794	HMDB00247	SORBITOL	Carbohydrate	Sucrose, glucose,fructose metabolism	mannitol/sorbitol	1.3893	0.8063	0.9572	1.9795	1.2207	1.3537	2.1416	1.4296	1.4426	0.7649	0.8637	0.873	0.9464	0.9378	1.0439	0.973	0.9388	1.027
636	382	46144	LC/MS Neg	1070	193.072	100005864								Carbohydrate	Sucrose, glucose,fructose metabolism	methyl glucopyranoside (alpha + beta)	1.3968	1.5297	1.3002	1.3366	1.7171	0.9808	1.0418	1.0192	0.7338	0.8914	1.0651	1.0732	0.7875	0.566	0.428	0.5225	0.5065	0.5558
520	554	46148	LC/MS Polar	3665	606.074	100002957		O[C@]1([H])[C@@](O)([H])[C@](COP(O)(OP(O)(O[C@H]2[C@H](NC(C)=O)[C@@H](O)[C@H](O)C(CO)O2)=O)=O)([H])O[C@]1(N(C=C3)C(NC3=O)=O)[H]						Carbohydrate	Amino sugar and nucleotide sugar	UDP-N-acetylglucosamine/galactosamine	2.2968	2.5883	2.323	1.2093	1.1624	1.2512	0.8376	0.7422	0.7936	2.0363	1.7307	2.027	0.7142	0.83	0.7948	0.6994	0.5364	0.6277
263	488	46225	LC/MS Pos Early	1900	129.066	100001540	2353-44-8	O=C(CCC1N)NC1=O	134508	118562				Amino acid	Glutamate family (alpha-ketoglutarate derived)	pyroglutamine*	0.4632	0.5833	0.5345	0.9189	0.9939	1.1457	1.0304	0.919	1.0061	0.8758	0.8015	0.8181	2.1044	1.8162	1.6798	2.3677	1.9823	2.083
154	275	46227	LC/MS Pos Early	2784	309.166	100005373	21291-40-7	OC[C@@H](O)[C@@H](O)[C@H](O)C(CNCCCC[C@@H](N)C(O)=O)=O	123708	110281				Amino acid	Aspartate family (OAA derived)	fructosyllysine	1.2759	0.9008	0.9068	0.989	1.1481	1.4602	0.9003	0.9803	0.8363	0.4737	0.8957	1.0987	1.8263	2.107	2.0425	0.9884	1.6316	1.011
1576	102	46333	LC/MS Neg	1315	330.061	100000485	653-63-4	NC1=C2C(N(C3C([H])C(O)C(COP(O)(O)=O)O3)C=N2)=NC=N1	12599	601	C00360	HMDB00905		Nucleotide	Purine metabolism	2'-deoxyadenosine 5'-monophosphate	1.2619	1.8661	1.9889	0.4083	1.0306	1.9132	0.0393	0.1522	0.4208	1.5352	1.654	1.8019	0.8772	1.2332	0.9694	0.4173	0.7565	0.4639
337	191	46537	LC/MS Polar	1052	117.056	100001300	600-37-3	OC(C(O)=O)C(C)C	99823	90190		HMDB00407		Amino acid	Branched Chain Amino Acids (pyruvate derived)	alpha-hydroxyisovalerate	0.7891	0.6998	0.7683	0.5436	0.5045	0.5563	0.396	0.3888	0.3905	3.5501	4.2473	3.5955	1.9152	2.3072	1.725	1.2505	1.5222	1.2109
530	409	46539	LC/MS Pos Early	715	222.097	100006435			24139			HMDB00215		Carbohydrate	Amino sugar and nucleotide sugar	N-acetylglucosamine/N-acetylgalactosamine	1.2898	1.3741	1.5563	1.0882	1.0984	1.0914	1.1696	1.1172	0.9761	1.0239	0.9608	0.9356	0.7445	0.8094	0.7059	0.6643	0.7019	0.6953
1293	448	46798	LC/MS Pos Late	3115	636.556	100002989	106292-55-1	CCCCCCCC/C=C\CCCCCCCC(OCC(CO)OC(CCCCCCC/C=C\C/C=C\CCCCC)=O)=O		23975985		HMDB07219		Lipids	Glycerolipids - Diacyl	oleoyl-linoleoyl-glycerol (18:1/18:2) [1]	11.1473	9.9731	7.814	1.2243	0.8879	0.9706	0.5308	0.5643	1.2072	5.7857	4.1933	4.0603	0.7126	0.7886	0.5032	0.484	1.0294	0.7222
1294	449	46799	LC/MS Pos Late	3223	636.556	100002990	104346-53-4	CCCCCCCC/C=C\CCCCCCCC(OCC(COC(CCCCCCC/C=C\C/C=C\CCCCC)=O)O)=O		29788004		HMDB07219		Lipids	Glycerolipids - Diacyl	oleoyl-linoleoyl-glycerol (18:1/18:2) [2]	9.5658	8.0745	6.5191	1.2957	0.9316	1.0382	0.6255	0.619	1.0617	5.699	4.0517	3.6135	0.6368	0.7511	0.4933	0.4996	0.9618	0.7475
1486	330	46957	LC/MS Polar	2750	195.051	100001586	20246-53-1	OC([C@H](O)[C@H](O)[C@H](O)[C@@H](O)CO)=O	9794176	7969943	C00257	HMDB03290	L-GULONATE	Cofactors, Prosthetic Groups, Electron Carriers	Ascorbate metabolism	gulonate*	0.7714	0.701	0.7817	1.2982	1.3963	1.2359	1.9381	1.3365	1.2604	1.1341	0.8493	0.9384	1.0849	0.7863	0.7662	1.0616	0.8177	0.6761
11	526	46960	LC/MS Neg	616	96.9601	100002528	14808-79-8	OS(O)(=O)=O	1118	1086	C00059	HMDB01448		Amino acid	Serine family (phosphoglycerate derived)	sulfate*	1.4182	1.4259	1.3193	0.9726	0.705	0.8763	0.7168	1.0272	0.461	1.7106	1.1045	1.1278	1.1354	0.9728	0.8203	1.1726	0.9724	0.9188
648	221	47076	LC/MS Polar	2600	129.019	100006438								Carbohydrate	C5 branched dibasic acid metabolism	citraconate/glutaconate	1.9664	1.369	1.9891	1.6612	1.2084	1.8159	1.4851	1.111	1.7095	0.889	0.7733	0.8555	0.835	0.805	0.8117	0.6716	0.7216	0.6987
16	154	47089	LC/MS Polar	2890	167.997	382	498-40-8	O=C(O)C(N)CS(=O)(O)=O	72886	65718	C00506	HMDB02757		Amino acid	Serine family (phosphoglycerate derived)	3-sulfo-L-alanine	0.579	0.5885	0.5944	0.9625	1.0238	1.0953	0.6855	0.8669	0.8624	0.7837	1.0066	0.9934	2.6085	2.9964	3.0102	1.9918	3.0635	2.3807
1211	316	47155	LC/MS Polar	3850	333.059	100001621	16824-65-0	[H]C(C(O)(C(O)([C@](O)1[H])[H])[H])([C@@](OP(O)(OC[C@@]([H])(CO)O)=O)([C@]1(O)[H])[H])O	167572					Lipids	Phospholipid Metabolism	glycerophosphoinositol*	0.887	0.6652	0.8215	0.4875	0.4328	0.4218	0.3193	0.3078	0.3219	1.3447	1.6663	1.9169	1.2226	1.113	1.4083	1.1258	1.1187	1.2414
18	506	47897	LC/MS Pos Early	1490	180.032	100002324	638-23-3	OC(CSCC(N)C(O)=O)=O	1080	1050	C03727	HMDB29415		Amino acid	Serine family (phosphoglycerate derived)	S-carboxymethyl-L-cysteine	1.0429	1.3331	1.2547	1.0552	1.016	1.255	1.0818	1.0096	0.9904	0.7883	0.8719	1.2313	0.6549	0.7965	0.9411	0.6463	0.6745	0.9704
1575	401	48130	LC/MS Neg	940	382.1	100001664	4542-23-8	OCC(O1)C(O)C(O)C1N2C=NC3=C(NC(CC(O)=O)C(O)=O)N=CN=C32	165243			HMDB00912		Nucleotide	Purine metabolism	N6-succinyladenosine	1.2652	1.8519	1.2268	0.0413	0.0413	0.0619	0.0413	0.0413	0.0413	1.1698	0.8302	0.6956	0.0413	0.0413	0.0413	0.0413	0.0413	0.0413
529	410	48149	LC/MS Pos Early	1212	336.14	1215	2776-93-4	O[C@H]1[C@H](O)[C@@H](CO)O[C@@H](NC(CC(N)C(O)=O)=O)[C@@H]1NC(C)=O	123826	21403014	C04540	HMDB00489		Carbohydrate	Amino sugar and nucleotide sugar	N-acetylglucosaminylasparagine	0.9158	1.3116	1	0.1278	0.2496	0.1278	0.1278	0.1278	0.1278	1.652	2.2323	2.3257	0.1278	0.4284	0.1278	0.1278	0.1278	0.1278
22	421	48187	LC/MS Polar	1249	166.018	100005466		O=S(CCNC(C)=O)(O)=O	159864	140553				Amino acid	Serine family (phosphoglycerate derived)	N-acetyltaurine	0.7631	0.8198	0.8632	0.7888	0.9225	0.7019	0.7546	0.7708	0.7521	1.912	2.3525	3.2792	1.5898	1.5835	1.8516	1.0775	1.3615	1.8487
1873	362	48189	LC/MS Pos Early	2620	260.161	100003183		O=C(C(CC(C)C)N)NC(CCC(N)=O)C(O)=O	4305457	3511125		HMDB28927		Peptide	Dipeptide	leucylglutamine*	1.1265	0.9991	1.2273	2.3531	2.345	2.078	2.4039	2.2126	1.8734	0.737	0.9364	1.0009	0.7965	0.738	0.7444	0.9149	0.8421	0.7401
525	197	48255	LC/MS Polar	2700	165.041	100006115								Carbohydrate	Amino sugar and nucleotide sugar	arabonate/xylonate	0.7706	0.7394	0.6728	1.0607	1.0827	1.1089	0.6033	0.6863	0.6378	0.7386	0.7767	0.9393	2.2099	2.4885	2.3011	1.4386	1.8171	1.5616
1120	55	48258	LC/MS Neg	6250	596.357	100001272	19420-56-5	O[C@H](COC(CCCCCCC/C=C\CCCCCCCC)=O)COP(OCC[N+](C)(C)C)([O-])=O	16081932	17240641		HMDB02815		Lipids	Lyso-phospholipids	1-oleoyl-GPC (18:1)	2.8925	6.0761	2.4134	0.7032	0.6718	1.0488	0.4098	0.521	0.5506	3.3871	1.8455	5.9406	0.9512	1.1559	1.4473	0.4926	0.3996	0.4247
1581	391	48351	LC/MS Pos Early	1430	283.104	100001409	20245-33-4	OC(C1O)C(OC1CO)N(C=N2)C(N=CN3C)=C2C3=O	65095	513976		HMDB02721		Nucleotide	Purine metabolism	N1-methylinosine	0.6548	0.6548	0.6548	0.6548	0.8767	0.6548	3.6906	2.0333	0.9674	1.0326	0.8984	1.2891	0.6548	0.6548	0.6548	0.6548	0.6548	0.6548
114	430	48433	LC/MS Neg	2360	192.067	100006056	13200-85-6	OC([C@@H](NC=O)CC1=CC=CC=C1)=O	759256	663938				Amino acid	Aromatic amino acid metabolism (PEP derived)	N-formylphenylalanine	1.8884	1.5922	1.4028	1.5042	2.0445	2.1274	1.5775	1.8542	1.4613	0.319	0.3599	0.5199	0.5972	0.4465	0.5401	0.3947	0.3789	0.3497
421	163	48487	LC/MS Neg	3319.2	462.192	100006240	99927-70-5	O=C([C@@](CSC1CC(OC1CCCCC)O)(NC(CC[C@](N)(C(O)=O)[H])=O)[H])NCC(O)=O						Amino acid	Glutathione metabolism	4-hydroxy-nonenal-glutathione	0.03	0.03	0.0361	0.1425	0.2206	0.2373	0.209	0.2855	0.2726	1	1.7114	1.7493	2.3155	2.5382	2.5198	1.8145	2.1056	2.2839
382	267	48518	LC/MS Pos Early	2862	265.155	100006048	501-13-3	COC1=C(O)C=CC(/C=C/C(NCCCCN)=O)=C1	5281796	4445108	C10497			Amino acid	Amines and polyamines	feruloylputrescine	0.1259	0.1259	0.1259	3.0488	1.6917	1	7.2761	2.9508	1.8753	0.1259	0.1259	0.1259	0.267	0.2585	0.4056	1.1942	0.7905	0.9793
2526	178	48569	LC/MS Polar	756	161.987	100006203	55589-62-3	CC1=CC(NS(O1)(=O)=O)=O	36573	33607		HMDB33585		Xenobiotics	Chemicals	acesulfame	0.8492	0.3635	1.111	1.1051	0.6891	1.2962	1.2926	0.8949	1.4146	1.1408	0.0136	0.0184	2.2361	0.0136	0.0279	1.2681	0.0136	0.0262
2101	298	48729	LC/MS Neg	1434	315.072	100006372	1820-89-9	O[C@H]([C@@H](O)[C@@H]1O)[C@@H](O[C@@H]1CO)OC2=CC(C(O)=O)=C(O)C=C2	10914066	9089323				Secondary metabolism	Benzenoids	gentisic acid-5-glucoside	0.8244	0.8218	0.9438	0.847	1.0076	1.1285	1.078	1.1667	1.2484	1.0159	0.9924	1.2955	0.8585	0.7319	0.9138	1.1844	0.9855	1.4174
1212	315	48857	LC/MS Polar	2430	245.043	100001619		OC(CO)COP(O)(OCC(CO)O)=O	439964	388990	C03274			Lipids	Phospholipid Metabolism	glycerophosphoglycerol	0.7454	0.5118	0.6548	0.9239	0.8327	0.9127	0.5723	0.627	0.5601	1.0761	1.1604	2.3863	3.0048	2.9472	3.6155	2.8407	2.4779	3.4837
528	196	48885	LC/MS Polar	1932.4	151.061	100006430			6912		C01904		CPD-355	Carbohydrate	Amino sugar and nucleotide sugar	arabitol/xylitol	0.7867	0.5404	0.6029	1.067	0.912	0.8598	1.357	0.9987	1.0373	0.7865	0.9183	1.0448	0.8278	1.0044	1.1154	1.0106	1.0013	1.1894
732	112	52281	LC/MS Polar	1258	103.04	100008928								Lipids	Fatty acid, hydroxy	2-hydroxybutyrate/2-hydroxyisobutyrate	0.5121	0.6476	0.6466	0.5337	0.3611	0.787	0.3611	0.6006	0.5023	1.387	1.9556	1.6245	1.628	1.1388	1.1938	1.0005	1.4588	1
217	121	52282	LC/MS Neg	575	205.035	100008929								Amino acid	Aspartate family (OAA derived)	2-methylcitrate/homocitrate	1.0234	0.9595	1.1193	0.7876	0.7799	1.1843	0.6639	0.951	0.9766	1.199	1.1394	1.3605	1.0602	0.77	1.0338	0.8927	1.1	0.9725
703	446	52285	LC/MS Neg	5655	281.249	100008930								Lipids	Free fatty acid	oleate/vaccenate (18:1)	1.3034	2.329	0.9982	1.0799	1.1097	1.5895	0.727	0.8856	0.9408	1.2639	0.6447	2.2477	0.8669	1.0018	1.203	0.7461	0.5488	0.4273
739	113	52294	LC/MS Pos Early	958	166.071	100002070	40951-21-1	O=C(O)CCC(O)C(O)=O	43	42	C02630	HMDB0059655	CPD-381	Lipids	Fatty acid, hydroxy	2-hydroxyglutarate	0.852	0.99	1.1035	0.785	0.7638	0.8584	0.6632	0.6203	0.8221	1.7167	2.023	1.192	1.3631	1.2813	0.7904	1.0571	1.193	1.01
453	541	52303	LC/MS Pos Early	1320	192.05	100001043	4023-65-8	OC(/C=C(CC(O)=O)/C(O)=O)=O	444212	392201	C02341	HMDB00958	CPD-225	Carbohydrate	TCA cycle	trans-aconitate	0.9447	0.6114	0.9973	1.2596	1.0374	1.3192	1.2291	1.4371	1.5872	0.5053	1.0027	0.6947	0.8275	0.6824	1.1311	1.0368	0.8367	0.9121
1234	58	52431	LC/MS Neg	6094	253.217	100008952						HMDB11565		Lipids	Glycerolipids - Monoacyl	1-palmitoleoylglycerol (16:1)*	0.5747	1.4715	0.6742	1.6007	1.6685	2.1205	1.4443	1.9852	1.0614	0.461	0.2732	0.82	0.929	1	1.5088	0.7433	0.2732	0.3818
1251	127	52432	LC/MS Neg	6016	253.217	100008953						HMDB11565		Lipids	Glycerolipids - Monoacyl	2-palmitoleoylglycerol (16:1)*	0.4979	0.6821	0.4979	1.5986	1.4421	1.329	1.1385	2.2782	0.8615	0.4979	0.5066	0.4979	0.6323	0.4984	1.2267	0.4979	0.4979	0.4979
1011	88	52438	LC/MS Pos Late	2644	788.616	100008904	56421-10-4	O=C(CCCCCCCCCCCCCCCCC)OC[C@]([H])(COP(OCC[N+](C)(C)C)([O-])=O)OC(CCCCCCC/C=C\CCCCCCCC)=O		24766704		HMDB08038		Lipids	Phospholipids	1-stearoyl-2-oleoyl-GPC (18:0/18:1)	6.2315	7.7109	5.9866	0.8591	0.9567	1.0026	0.587	0.9974	1.3541	3.2602	4.0741	4.3994	0.57	1.127	0.745	0.4647	0.8775	0.7865
1578	326	52442	LC/MS Neg	1150	362.051	100002733		O[C@H]1[C@H]([C@H](N2C(NC(N)=NC3=O)=C3N=C2)O[C@@H]1CO)OP(O)(O)=O	444571	392466				Nucleotide	Purine metabolism	guanosine 2'-monophosphate (2'-GMP)*	2.6646	2.5751	2.6037	1.1237	1.4258	1.2491	1.4617	1.1813	1.2362	0.8763	0.7077	0.826	0.4181	0.3805	0.3855	0.2371	0.4934	0.2828
1066	74	52448	LC/MS Pos Late	3206	766.559	100000641		OCC(COP(O)(OC[C@@]([H])(COC(CCCCCCCCCCCCCCC)=O)OC(CCCCCCC/C=C\CCCCCCCC)=O)=O)O	5283509	4446626				Lipids	Phospholipids	1-palmitoyl-2-oleoyl-GPG (16:0/18:1)	5.8941	6.4873	6.1639	0.635	0.6142	0.9643	0.2641	0.2641	0.2641	6.7337	6.9536	7.5791	1.0357	1.4712	0.7308	0.2772	0.687	0.3494
1077	69	52450	LC/MS Polar	910	833.519	1528		O=C(CCCCCCC/C=C\C/C=C\CCCCC)O[C@@H](COP(OC1C(O)C(O)C(O)C(O)C1O)(O)=O)COC(CCCCCCCCCCCCCCC)=O		21403024		HMDB09784		Lipids	Phospholipids	1-palmitoyl-2-linoleoyl-GPI (16:0/18:2)	1.4722	1.5703	1.5127	1.0275	1.1124	1.0112	0.8997	0.9888	0.9056	1.2492	1.2061	1.2385	0.7848	0.8831	0.7716	0.637	0.7715	0.7257
1084	52	52451	LC/MS Polar	902	859.534	100008979		O=C(CCCCCCC/C=C\CCCCCCCC)OC[C@@]([H])(OC(CCCCCCC/C=C\C/C=C\CCCCC)=O)COP(O[C@H]1[C@H](O)[C@@H](O)[C@H](O)[C@@H](O)[C@H]1O)(O)=O		24767723		HMDB09838		Lipids	Phospholipids	1-oleoyl-2-linoleoyl-GPI (18:1/18:2)*	2.9507	3.5095	3.1708	1.284	1.2684	1.3074	0.5815	0.6623	0.6558	2.0242	1.8345	1.7136	0.6006	0.7316	0.5486	0.2472	0.4964	0.4295
1012	86	52452	LC/MS Pos Late	2380	786.601	100008980						HMDB08039		Lipids	Phospholipids	1-stearoyl-2-linoleoyl-GPC (18:0/18:2)*	3.9192	3.4559	3.839	1.0415	0.9133	1.0583	0.8154	0.9585	1.3394	2.0512	2.6496	1.8187	0.3924	0.6704	0.5235	0.6299	0.9344	0.6945
1018	49	52453	LC/MS Pos Late	2165	784.585	100008981								Lipids	Phospholipids	1-oleoyl-2-linoleoyl-GPC (18:1/18:2)*	5.1035	7.2142	6.0661	1.1596	0.8482	1.4856	0.4348	0.3852	0.7003	3.8399	4.0823	4.2618	0.6308	1.1518	0.7363	0.3681	0.6423	0.5047
1017	20	52457	LC/MS Pos Late	2346	786.601	100008905	4235-95-4	O=C(CCCCCCC/C=C\CCCCCCCC)OC[C@@]([H])(OC(CCCCCCC/C=C\CCCCCCCC)=O)COP([O-])(OCC[N+](C)(C)C)=O	10350317	8525772				Lipids	Phospholipids	1,2-dioleoyl-GPC (18:1/18:1)	11.9218	23.7447	15.9757	1.2428	0.7572	1.7623	0.4559	0.1128	0.5629	8.4319	11.499	13.5202	0.4793	1.4791	0.666	0.2029	0.5452	0.3212
996	72	52461	LC/MS Pos Late	2358	760.585	1539	26853-31-6;26853-31-6	O=C(CCCCCCC/C=C\CCCCCCCC)O[C@@H](COC(CCCCCCCCCCCCCCC)=O)COP(OCC[N+](C)(C)C)([O-])=O	6436017	4940699		HMDB07972		Lipids	Phospholipids	1-palmitoyl-2-oleoyl-GPC (16:0/18:1)	6.7328	8.9562	8.0055	0.9724	0.8049	1.3646	0.3456	0.3474	0.7494	5.378	7.2961	7.5313	0.7403	1.6261	1.0276	0.4297	0.7463	0.5515
1082	87	52468	LC/MS Pos Late	3185	880.591	100008994		O=C(CCCCCCCCCCCCCCCCC)OC[C@@]([H])(OC(CCCCCCC/C=C\C/C=C\CCCCC)=O)COP(O[C@H]1[C@H](O)[C@@H](O)[C@H](O)[C@@H](O)[C@H]1O)(O)=O		24767694		HMDB09809		Lipids	Phospholipids	1-stearoyl-2-linoleoyl-GPI (18:0/18:2)	3.5006	3.123	2.926	1.2706	1.1553	1.3452	0.4774	0.7175	0.8447	1.8217	1.5681	1.6173	0.6338	0.6779	0.6477	0.4566	0.6148	0.4434
1026	17	52603	LC/MS Pos Late	2006	782.569	100008903	998-06-1	CCCCC/C=C\C/C=C\CCCCCCCC(OC[C@@H](OC(CCCCCCC/C=C\C/C=C\CCCCC)=O)COP([O-])(OCC[N+](C)(C)C)=O)=O	5288075	4450312		HMDB08138		Lipids	Phospholipids	1,2-dilinoleoyl-GPC (18:2/18:2)	2.2936	3.2183	2.6941	1.0732	0.7943	1.2076	0.9268	0.8857	1.2875	2.2865	2.5418	1.94	0.418	0.6693	0.4533	0.4409	0.5749	0.5446
1349	440	52604	LC/MS Pos Late	3090	540.535	100009028	5966-29-0	[H][C@](NC(CCCCCCCCCCCCCCC)=O)(CO)[C@@](O)([H])CCCCCCCCCCCCCCC	5283572	4446685		HMDB11760		Lipids	Sphingolipid	N-palmitoyl-sphinganine (d18:0/16:0)	2.6331	2.5065	2.7554	1.0916	1.2485	1.1858	0.4621	0.4055	0.4146	1.9807	2.2231	2.3348	0.6295	0.9084	0.6784	0.3005	0.4086	0.5477
1059	70	52618	LC/MS Pos Late	2450	760.512	100001857	384833-20-9	CCCCCCCCCCCCCCCC(OC[C@]([H])(COP(O)(OC[C@]([NH3+])(C([O-])=O)[H])=O)OC(CCCCCCC/C=C\C/C=C\CCCCC)=O)=O		35032460		HMDB12358		Lipids	Phospholipids	1-palmitoyl-2-linoleoyl-GPS (16:0/18:2)	1.6141	1.6718	1.6303	1.7119	1.9531	2.0939	0.9464	1.2463	1.7618	0.8926	0.9323	0.9067	0.7912	1.0536	0.8971	0.5275	0.7849	0.7146
1063	22	52625	LC/MS Pos Late	3157	740.544	100000652	200880-41-7	OCC(COP(O)(OC[C@@]([H])(COC(CCCCCCCCCCCCCCC)=O)OC(CCCCCCCCCCCCCCC)=O)=O)O	11846227	10020701		HMDB10570		Lipids	Phospholipids	1,2-dipalmitoyl-GPG (16:0/16:0)	3.1749	3.0206	3.024	0.9139	1.0017	1.1529	0.7152	0.8161	0.9929	2.5419	2.6461	2.8021	0.9932	1.2596	0.9352	0.6894	0.9983	0.7819
1064	68	52628	LC/MS Pos Late	2730	764.544	1543	322647-44-9	O=P(O)(OCC(O)CO)OC[C@@H](COC(CCCCCCCCCCCCCCC)=O)OC(CCCCCCC/C=C\C/C=C\CCCCC)=O		21403027		HMDB10575		Lipids	Phospholipids	1-palmitoyl-2-linoleoyl-GPG (16:0/18:2)	2.9859	3.2374	2.817	1.0577	1.1664	1.0761	0.5791	0.6772	0.9423	1.8507	1.7595	1.6199	0.4242	0.672	0.555	0.2589	0.4224	0.3435
1274	460	52633	LC/MS Pos Late	3080	610.54	100009052		OC[C@]([H])(OC(CCCCCCC/C=C\C/C=C\CCCCC)=O)COC(CCCCCCCCCCCCCCC)=O	9543695	7822645		HMDB07103		Lipids	Glycerolipids - Diacyl	palmitoyl-linoleoyl-glycerol (16:0/18:2) [1]*	5.0761	4.2377	3.6637	1.0828	1.0091	0.877	0.8628	0.7959	1.4602	3.0078	2.1788	2.0248	0.5463	0.6293	0.4453	0.5906	0.9909	0.8213
1275	461	52634	LC/MS Pos Late	3197	610.54	100009055						HMDB07103		Lipids	Glycerolipids - Diacyl	palmitoyl-linoleoyl-glycerol (16:0/18:2) [2]*	5.6685	4.8181	4.2743	1.1258	0.9775	0.9666	0.9928	0.9683	1.6066	4.289	2.9856	2.4714	0.568	0.6783	0.5007	0.6719	1.0072	0.9001
1076	75	52669	LC/MS Pos Late	3140	854.575	100009066		O=C(CCCCCCCCCCCCCCC)OC[C@@]([H])(OC(CCCCCCC/C=C\CCCCCCCC)=O)COP(O[C@H]1[C@H](O)[C@@H](O)[C@H](O)[C@@H](O)[C@H]1O)(O)=O		24767668		HMDB09783		Lipids	Phospholipids	1-palmitoyl-2-oleoyl-GPI (16:0/18:1)*	2.9862	2.5081	2.6223	0.9772	0.9395	1.3781	0.2528	0.3164	0.4208	2.1994	2.1666	2.5296	1.0228	1.2502	0.8913	0.4786	0.7073	0.5994
711	428	52674	LC/MS Neg	6804	365.342	100001231	506-37-6	CCCCCCCC\C=C/CCCCCCCCCCCCCC(O)=O	5281120	4444565	C08323	HMDB02368		Lipids	Free fatty acid	nervonate (24:1n9)*	0.6315	0.8576	0.5199	1.1642	1.6822	1.9229	0.99	1.9123	1.484	0.4922	0.2109	0.9679	1.0806	1.01	1.5398	1.0579	0.7918	0.2491
972	65	52679	LC/MS Pos Late	2820	690.507	100009070		O=C(CCCCCCCCCCCCCCC)OC[C@]([H])(COP(O)(O)=O)OC(CCCCCCC/C=C\C/C=C\CCCCC)=O	9547167	7826110		HMDB07860		Lipids	Phospholipids	1-palmitoyl-2-linoleoyl-GPA (16:0/18:2)*	0.9757	0.8352	1.0563	1.3992	1.4387	1.6184	1.182	1.1451	1.8175	0.692	0.7615	0.74	0.9376	0.9936	1.0064	0.93	0.9679	1.2665
979	16	52680	LC/MS Pos Late	2530	714.507	100009072		O=C(CCCCCCC/C=C\C/C=C\CCCCC)OC[C@]([H])(COP(O)(O)=O)OC(CCCCCCC/C=C\C/C=C\CCCCC)=O		30786253				Lipids	Phospholipids	1,2-dilinoleoyl-GPA (18:2/18:2)*	1.2733	1.3449	1.4277	1.3317	1.4167	1.4474	1.1039	1.0698	1.4485	0.9302	0.9072	0.8824	0.5126	0.5135	0.5239	0.5052	0.5341	0.6839
998	59	52684	LC/MS Pos Late	2034	756.554	100009076		O=C(CCCCCCCCCCCCCCC)OC[C@]([H])(COP(OCC[N+](C)(C)C)([O-])=O)OC(CCCCCCC/C=C\C/C=C\C/C=C\CC)=O		24766646		HMDB07975		Lipids	Phospholipids	1-palmitoyl-2-alpha-linolenoyl-GPC (16:0/18:3n3)*	3.0086	4.3522	3.4343	1.1223	0.4663	0.8777	1.2442	0.8281	1.1938	2.5314	2.6802	2.1967	0.2613	0.4536	0.2955	0.4357	0.5591	0.4346
1048	50	52687	LC/MS Pos Late	2270	742.538	100009078		O=C(CCCCCCC/C=C\CCCCCCCC)OC[C@]([H])(COP(OCCN)(O)=O)OC(CCCCCCC/C=C\C/C=C\CCCCC)=O	9546753	7825703		HMDB05349		Lipids	Phospholipids	1-oleoyl-2-linoleoyl-GPE (18:1/18:2)*	4.8989	5.3392	4.6955	1.3644	1.2029	1.5653	0.4479	0.4754	0.7971	2.694	2.7717	2.7305	0.5299	0.7848	0.7192	0.2975	0.4668	0.4591
1109	38	52690	LC/MS Neg	5483	433.236	100009082		O=C(CCCCCCC/C=C\C/C=C\CCCCC)OC[C@]([H])(COP(O)(O)=O)O		24766514		HMDB07856		Lipids	Lyso-phospholipids	1-linoleoyl-GPA (18:2)*	1.2023	1.5963	1.0201	1.4823	1.2407	1.5371	0.6437	1.0374	0.5774	0.9799	0.4918	1.0242	0.6536	0.8281	1.5335	0.5103	0.1949	0.2214
973	62	52694	LC/MS Pos Late	2526	688.491	100009089		O=C(CCCCCCCCCCCCCCC)OC[C@]([H])(COP(O)(O)=O)OC(CCCCCCC/C=C\C/C=C\C/C=C\CC)=O						Lipids	Phospholipids	1-palmitoyl-2-linolenoyl-GPA (16:0/18:3)*	1.1716	1.0292	0.8266	2.1241	1.9342	1.9638	2.3111	1.9098	2.5373	0.8177	1.0023	0.9977	0.3648	0.5394	0.4906	0.813	0.5748	0.7906
980	35	52695	LC/MS Pos Late	2300	712.491	100009086		O=C(CCCCCCC/C=C\C/C=C\CCCCC)OC[C@]([H])(COP(O)(O)=O)OC(CCCCCCC/C=C\C/C=C\C/C=C\CC)=O						Lipids	Phospholipids	1-linoleoyl-2-linolenoyl-GPA (18:2/18:3)*	1.4306	1.4269	1.3677	1.2709	1.0472	1	1.2158	1.0717	1.3216	0.8697	0.8303	0.7654	0.1322	0.1322	0.1491	0.2979	0.1823	0.2755
1033	19	52734	LC/MS Polar	923	857.519	100009185		O=C(CCCCCCC/C=C\C/C=C\CCCCC)OC[C@@]([H])(OC(CCCCCCC/C=C\C/C=C\CCCCC)=O)COP(O[C@H]1[C@H](O)[C@@H](O)[C@H](O)[C@@H](O)[C@H]1O)(O)=O		24767735		HMDB09850		Lipids	Phospholipids	1,2-dilinoleoyl-GPI (18:2/18:2)*	1.3843	1.5519	1.4561	1.166	1.2269	0.9681	0.9702	1.0843	1.0315	1.1817	1.0298	0.8982	0.3748	0.469	0.4012	0.3033	0.3825	0.3853
1650	7	52739	LC/MS Neg	1871	572.115	100009059	3256-24-4	OC1C(C(CO)OC1N(C=C2)C(N([H])C2=O)=O)OP(OCC(C(C3O)O)OC3N4C5=NC=NC(N([H])[H])=C5N=C4)(O)=O	273124	240299				Nucleotide	Dinucleotides	(3'-5')-uridylyladenosine	3.1433	3.4248	3.2959	0.6409	0.913	1.4308	0.5292	0.7099	1.2196	2.0849	1.8569	2.1318	0.6759	1.0182	0.7446	0.6001	0.9818	0.7808
1644	2	52740	LC/MS Neg	2002	572.115	100009060	3051-84-1	O[C@H]([C@@H]1OP(OC[C@H]2O[C@@H](N(C=CC3=O)C(N3)=O)[C@H](O)[C@@H]2O)(O)=O)[C@@H](O[C@@H]1CO)N4C(N=CN=C5N)=C5N=C4	112074	100483				Nucleotide	Dinucleotides	(3'-5')-adenylyluridine	1.536	1.5614	1.4411	0.3615	0.3615	0.4118	0.4449	0.3615	0.4256	1.4099	1.6412	1.63	0.3615	0.3615	0.4627	0.3615	0.3615	0.5901
1653	10	52741	LC/MS Neg	1688	549.088	100009058	2415-43-2	O[C@H]1[C@H](N(C=CC2=O)C(N2)=O)O[C@H](CO)[C@H]1OP(OC[C@H]3O[C@@H](N(C=CC4=O)C(N4)=O)[C@H](O)[C@@H]3O)(O)=O	102258	92384				Nucleotide	Dinucleotides	(3'-5')-uridylyluridine	2.9314	2.9805	2.5897	0.5407	0.7273	1.0371	0.3279	0.5906	0.9629	2.9052	3.2295	3.1756	0.7572	1.1226	0.8398	0.5571	1.1777	0.7828
1652	9	52742	LC/MS Neg	1637	588.11	100009057	3474-04-02	O[C@H]([C@@H]1O)[C@@H](O[C@@H]1COP(O[C@@H]([C@H]2O)[C@H](O[C@H]2N(C=CC3=O)C(N3)=O)CO)(O)=O)N4C(N=C(N)NC5=O)=C5N=C4	107394	96654				Nucleotide	Dinucleotides	(3'-5')-uridylylguanosine	3.6455	4.3476	3.3255	0.2508	0.4952	0.9106	0.2508	0.2508	0.2947	3.0029	2.9393	3.1979	0.818	1.4627	0.9558	0.3129	1.0442	0.4552
1645	3	52744	LC/MS Neg	1754	571.131	100009061	2382-66-3	O[C@H]([C@@H]1O)[C@@H](O[C@@H]1COP(O[C@@H]([C@H]2O)[C@H](O[C@H]2N(C=CC(N)=N3)C3=O)CO)(O)=O)N4C(N=CN=C5N)=C5N=C4	91519	82640				Nucleotide	Dinucleotides	(3'-5')-cytidylyladenosine	4.2685	4.1453	4.2642	1.0718	1.1706	1.4469	0.4758	0.603	0.8897	2.1106	1.8885	1.9309	0.6666	0.9282	0.6538	0.5473	0.8202	0.6308
1647	5	52745	LC/MS Neg	1537	587.126	100009063	2382-65-2	O[C@H]([C@@H]1O)[C@@H](O[C@@H]1COP(O[C@@H]([C@H]2O)[C@H](O[C@H]2N(C=CC(N)=N3)C3=O)CO)(O)=O)N4C(N=C(N)NC5=O)=C5N=C4	65101	58611				Nucleotide	Dinucleotides	(3'-5')-cytidylylguanosine	4.4851	4.5435	4.3647	0.579	0.8704	1.1846	0.346	0.346	0.4682	2.4401	2.3547	2.4073	0.6637	1.1296	0.7393	0.3563	0.7759	0.346
1655	1	52753	LC/MS Neg	1920	571.131	100009062	4833-63-0	O[C@H]([C@@H]1OP(OC[C@H]2O[C@@H](N(C=CC(N)=N3)C3=O)[C@H](O)[C@@H]2O)(O)=O)[C@@H](O[C@@H]1CO)N4C(N=CN=C5N)=C5N=C4	10875494	9050769				Nucleotide	Dinucleotides	(3'-5')-adenylylcytidine	1.546	1.6209	1.5966	0.1867	0.1867	0.7556	0.1867	0.1867	0.3452	1.0529	1	1.1049	0.1867	0.4193	0.4276	0.1867	0.1867	0.1867
821	458	52944	LC/MS Pos Late	1482	342.337	100009233		C[N+](C)(C)CCOC(CCCCCCCCCCCCCC[CH2-])=O	151731	133731				Lipids	Fatty acid ester	palmitoylcholine	1.3808	0.9611	1.1891	0.2511	0.3911	0.3515	0.2511	0.2511	0.2511	1.294	1.0389	1.5529	0.2511	0.2511	0.3358	0.2511	0.2511	0.2511
1051	18	53174	LC/MS Pos Late	2083	740.523	100009217		O=C(CCCCCCC/C=C\C/C=C\CCCCC)OC[C@]([H])(COP(OCCN)(O)=O)OC(CCCCCCC/C=C\C/C=C\CCCCC)=O	9546812	7825762		HMDB09093		Lipids	Phospholipids	1,2-dilinoleoyl-GPE (18:2/18:2)*	2.5723	3.1067	2.685	1.0139	1.0124	0.9876	0.7186	0.835	1.0937	2.4181	2.3426	2.0164	0.4373	0.5794	0.4246	0.3747	0.4915	0.4822
1027	36	53176	LC/MS Pos Late	1939	780.554	100009343		O=C(CCCCCCC/C=C\C/C=C\CCCCC)OC[C@]([H])(COP(OCC[N+](C)(C)C)([O-])=O)OC(CCCCCCC/C=C\C/C=C\C/C=C\CC)=O		24766802		HMDB08141		Lipids	Phospholipids	1-linoleoyl-2-linolenoyl-GPC (18:2/18:3)*	1.8991	2.3829	2.1714	1.0497	0.8369	0.6994	1	0.8971	1.1819	1.8013	2.0491	1.7045	0.3422	0.4686	0.5321	0.5979	0.3422	0.7625
30	122	53229	LC/MS Pos Early	1652	120.066	100009246		OCC(N)(C)C(O)=O	94309	85112	C02115			Amino acid	Serine family (phosphoglycerate derived)	2-methylserine	0.3891	0.2941	0.3555	0.2941	0.2941	0.3519	0.2941	0.2941	0.2941	1.4267	2.3034	2.2732	1.3527	1.0923	0.2941	0.5664	0.9077	1.1427
743	146	53230	LC/MS Neg	1725	131.071	100006367	10191-24-9	CCCC(O)CC(O)=O	151492	133518				Lipids	Fatty acid, hydroxy	3-hydroxyhexanoate	0.7229	0.7576	1.5552	1.3622	1.0762	0.8515	0.8613	0.8752	1.2487	0.9496	1.4339	0.9317	1.0504	1.0626	0.7735	1.326	0.7229	0.7229
475	508	53237	LC/MS Polar	2255	209.067	100002619	3019-74-7	OCC([C@@H](O)[C@H](O)[C@H](O)[C@H](O)CO)=O	5459879	4573620		HMDB03219		Carbohydrate	Calvin cycle and pentose phosphate	sedoheptulose	1.1749	1.1593	0.9667	0.574	0.4863	0.4645	0.6074	0.4528	0.4245	1.0788	1.117	1.078	1.0333	1.0345	0.8576	1.1883	1.0755	0.9519
531	500	54671	LC/MS Polar	1400	195.051	100006122			5289590				D-XYLULOSE	Carbohydrate	Amino sugar and nucleotide sugar	ribulose/xylulose	1.4914	1.4449	1.3477	0.9819	1.1244	1.0181	1.1499	1.1712	1.372	0.6792	0.9677	0.836	0.7528	0.6632	0.903	0.9682	0.7934	1.2678
1430	139	54675	LC/MS Neg	2313	728.152	100010805		O[C@@H]([C@H](N1C2=NC=NC(N([H])[H])=C2N=C1)O[C@@H]3COP(OP(OCC(C)(C)[C@H](C(N([H])CCC(N([H])CCSC(C)=O)=O)=O)O)(O)=O)(O)=O)[C@@H]3O	193680	168079				Cofactors, Prosthetic Groups, Electron Carriers	CoA metabolism	3'-dephospho-acetyl-CoA	0.6294	0.6294	0.6294	0.6294	0.6294	0.6294	0.6294	0.6294	0.6472	0.6294	0.6294	0.6294	0.9086	1.0652	1.6647	0.9348	1.1454	1.1624
464	348	54724	LC/MS Polar	2970	173.009	100009239	4702-32-3	OC(C(C1)C(C(O)=O)OC1=O)=O	98259	88729				Carbohydrate	TCA cycle	isocitric lactone	1.2087	0.9945	0.5121	1.1756	1.1182	1.2197	1.5173	0.9125	0.7503	1.3951	0.8568	1.5608	0.7361	1.0055	0.9494	0.9657	1.0515	0.7848
1158	41	54885	LC/MS Neg	5516	507.273	100009227		[H][C@@](CO)(O)COP(OC[C@]([H])(O)COC(CCCCCCC/C=C\C/C=C\CCCCC)=O)(O)=O						Lipids	Lyso-phospholipids	1-linoleoyl-GPG (18:2)*	4.0879	5.4481	2.8219	1.3771	1.1167	1.3956	0.533	0.6771	0.4912	2.374	0.8793	2.9058	0.3323	0.7471	1	0.1967	0.1421	0.1421
1315	63	54887	LC/MS Pos Late	2498	934.646	100010874		O=C(CCCCCCCCCCCCCCC)OCC(OC(CCCCCCC/C=C/C/C=C/CCCCC)=O)COC(C1O)OC(C(C1O)O)COC(C2O)OC(C(C2O)O)CO		24785221				Lipids	Galactolipids	1-palmitoyl-2-linoleoyl-digalactosylglycerol (16:0/18:2)*	0.9556	0.7882	0.9165	2.015	2.0034	1.8873	2.1587	2.3908	2.5218	0.6833	0.661	0.528	0.8195	0.9381	0.875	1.0444	1.1066	1.165
1314	13	54891	LC/MS Pos Late	2046	792.562	100010877		O[C@@H]([C@H](OC[C@@H](COC(CCCCCCC/C=C\C/C=C\C/C=C\CC)=O)OC(CCCCCCC/C=C\C/C=C\C/C=C\CC)=O)O[C@H](CO)[C@@H]1O)[C@H]1O	5282287	4445458	C13871			Lipids	Galactolipids	1,2-dilinolenoyl-galactosylglycerol (18:3/18:3)*	1.5743	1.1813	1.3657	1.0215	1.1717	0.5622	1.2816	1.1999	0.7241	1.3944	0.9785	1.157	0.2646	0.1979	0.191	0.3326	0.2838	0.1579
1321	12	54892	LC/MS Pos Late	1941	954.615	100009392		[H][C@](COC(CCCCCCC/C=C\C/C=C\C/C=C\CC)=O)(OC(CCCCCCC/C=C\C/C=C\C/C=C\CC)=O)CO[C@H](O1)[C@H](O)[C@@H](O)[C@H]([C@H]1COC(O2)[C@H](O)[C@@H](O)[C@H]([C@H]2CO)O)O						Lipids	Galactolipids	1,2-dilinolenoyl-digalactosylglycerol (18:3/18:3)	1.6669	1.588	1.4098	0.9138	0.9707	0.6187	0.9941	0.9365	0.8605	1.383	1.0316	1.0059	0.6187	0.6187	0.6187	0.6187	0.6187	0.6187
1316	60	54893	LC/MS Pos Late	2278	932.63	100010875		O=C(CCCCCCCCCCCCCCC)OCC(OC(CCCCCCC/C=C/C/C=C/C/C=C/CC)=O)COC(C1O)OC(C(C1O)O)COC(C2O)OC(C(C2O)O)CO		24785524				Lipids	Galactolipids	1-palmitoyl-2-linolenoyl-digalactosylglycerol (16:0/18:3)	1.6186	1.482	1.3901	1.0635	0.9852	0.7362	1.1026	1.0148	0.9711	1.7836	1.347	1.1512	0.3762	0.4158	0.3299	0.4931	0.5366	0.4404
1319	33	54896	LC/MS Pos Late	2073	956.63	100010872		O=C(CCCCCCC/C=C/C/C=C/CCCCC)OCC(OC(CCCCCCC/C=C/C/C=C/C/C=C/CC)=O)COC(C1O)OC(C(C1O)O)COC(C2O)OC(C(C2O)O)CO		24785583				Lipids	Galactolipids	1-linoleoyl-2-linolenoyl-digalactosylglycerol (18:2/18:3)*	2.0498	1.7632	1.5629	1.0575	0.9901	0.6813	1.3228	1.0012	0.9988	1.4611	1.0854	1.3624	0.1217	0.1424	0.1215	0.2229	0.2388	0.2387
1318	14	54897	LC/MS Pos Late	2256	958.646	100010873		O=C(CCCCCCC/C=C/C/C=C/CCCCC)OCC(OC(CCCCCCC/C=C/C/C=C/CCCCC)=O)COC(C1O)OC(C(C1O)O)COC(C2O)OC(C(C2O)O)CO		24785309				Lipids	Galactolipids	1,2-dilinoleoyl-digalactosylglycerol (18:2/18:2)*	1.2945	0.9871	1.1251	1.703	1.4694	1.2506	1.7645	1.7102	1.834	1.0129	0.8093	0.8139	0.298	0.3178	0.2934	0.3608	0.3921	0.391
1312	34	54898	LC/MS Pos Late	2209	794.578	100010878								Lipids	Galactolipids	1-linoleoyl-2-linolenoyl-galactosylglycerol (18:2/18:3)*	2.3585	1.8671	2.0984	1.0416	0.9959	0.6261	1.1599	1.0041	0.9175	1.7941	1.2698	1.2282	0.1894	0.1663	0.1465	0.2289	0.2519	0.2241
1311	15	54899	LC/MS Pos Late	2415	796.593	100010879		O[C@H]([C@H]1O)[C@H]([C@@H](CO)O[C@H]1OCC(COC(CCCCCCC/C=C/C/C=C/CCCCC)=O)OC(CCCCCCC/C=C/C/C=C/CCCCC)=O)O	6535011	5019375				Lipids	Galactolipids	1,2-dilinoleoyl-galactosylglycerol (18:2/18:2)*	1.9765	1.6698	1.698	1.2205	1.1055	0.7552	1.0461	0.9353	0.9539	1.5854	1.1405	1.1736	0.2465	0.2308	0.2047	0.2642	0.3128	0.2305
1309	61	54900	LC/MS Pos Late	2455	770.578	100010894		O=C(CCCCCCC/C=C/C/C=C/C/C=C/CC)OCC(OC(CCCCCCCCCCCCCCC)=O)COC1OC(CO)C(O)C(O)C1O		24785443				Lipids	Galactolipids	1-palmitoyl-2-linolenoyl-galactosylglycerol (16:0/18:3)*	1.965	2.1751	2.1062	1.2743	1.3017	0.9448	1.046	0.954	0.9185	5.5432	3.5927	2.1773	0.5954	0.5815	0.3933	0.6187	0.6891	0.3891
1308	64	54901	LC/MS Pos Late	2731	772.593	100010893		CCCCC/C=C\C/C=C\CCCCCCCC(OC[C@@H](OC(CCCCCCCCCCCCCCC)=O)CO[C@H](O[C@@H]1CO)[C@H](O)[C@@H](O)[C@H]1O)=O		23326991				Lipids	Galactolipids	1-palmitoyl-2-linoleoyl-galactosylglycerol (16:0/18:2)*	1.1409	1.1038	1.2725	2.7067	2.6728	2.1405	1.5256	1.7164	2.0764	0.8917	0.7759	0.6507	0.8452	0.8962	0.826	0.6732	0.8324	0.6838
424	293	54914	LC/MS Pos Early	1351	235.093	100009231	5875-35-4	OC([C@H](CO)NC(CC[C@H](N)C(O)=O)=O)=O		18691889				Amino acid	Glutathione metabolism	gamma-glutamylserine	1.5992	1.9683	1.4717	0.8043	0.8474	0.7889	0.604	0.6022	0.5861	2.2956	2.7451	2.5004	1.3966	1.3617	0.9998	1.0002	0.8807	0.8343
2308	225	54926	LC/MS Neg	2480	337.093	100010906								Secondary metabolism	Phenylpropanoids	coumaroylquinate (1)	1.6532	0.4487	0.268	0.2534	0.2534	0.2838	0.2534	0.4789	1	0.2534	0.83	1.2784	0.9885	1.6714	2.6553	1.2235	4.0165	2.9548
2309	226	54927	LC/MS Neg	2345	337.093	100010907								Secondary metabolism	Phenylpropanoids	coumaroylquinate (2)	1.4514	0.983	1.0838	0.7877	1.017	0.7938	0.5807	0.6891	0.5736	0.4492	1.3167	2.2609	0.9406	1.9018	2.6401	0.6621	1.1093	1.6073
2312	227	54928	LC/MS Neg	2152	337.093	100010908								Secondary metabolism	Phenylpropanoids	coumaroylquinate (3)	3.5761	0.2744	0.3255	0.2744	0.4693	0.2808	0.2744	0.5695	1.1011	0.2744	0.8329	1.7271	0.8324	1.9876	3.0934	1	5.4257	3.8655
2310	228	54929	LC/MS Neg	1982	337.093	100010909								Secondary metabolism	Phenylpropanoids	coumaroylquinate (4)	0.6388	0.4961	0.4885	0.9974	1.0026	1.2046	0.4782	0.5432	0.5734	0.4072	0.7604	1.41	2.1516	2.9453	3.6839	1.5703	2.041	2.509
2311	229	54930	LC/MS Neg	1934	337.093	100010910								Secondary metabolism	Phenylpropanoids	coumaroylquinate (5)	1.7698	0.9955	1.2116	0.76	1.0735	0.8609	0.2341	0.552	0.374	0.2941	1.0045	2.1484	0.9725	2.1037	2.9741	0.6614	1.3465	1.7457
1273	463	54942	LC/MS Pos Late	3695	612.556	100010917					C13861	HMDB07102		Lipids	Glycerolipids - Diacyl	palmitoyl-oleoyl-glycerol (16:0/18:1) [2]*	13.3795	10.1158	9.1787	1.1993	1.0039	0.9961	0.485	0.5995	0.9807	9.8893	8.9314	6.539	0.9063	0.9832	0.6074	0.6294	1.1692	0.7732
1272	462	54943	LC/MS Pos Late	3562	612.556	100010916					C13861	HMDB07102		Lipids	Glycerolipids - Diacyl	palmitoyl-oleoyl-glycerol (16:0/18:1) [1]*	2.7677	1.9002	1.4328	0.1212	0.1212	0.1212	0.1212	0.1212	0.1212	0.9012	1	0.9175	0.1212	0.1212	0.1212	0.1212	0.1212	0.1212
1291	450	54946	LC/MS Pos Late	3695	638.572	100010919						HMDB07218		Lipids	Glycerolipids - Diacyl	oleoyl-oleoyl-glycerol (18:1/18:1) [2]*	15.1908	11.991	9.2652	1.7396	1.348	0.7999	1.0529	0.8494	0.9185	7.7709	7.7591	5.6063	0.8107	0.8279	0.8501	0.4886	0.9471	0.6999
1286	519	54947	LC/MS Pos Late	3762	638.572	100010921								Lipids	Glycerolipids - Diacyl	stearoyl-linoleoyl-glycerol (18:0/18:2) [2]*	6.2971	5.539	3.9116	0.7366	0.8469	0.4876	0.8813	0.998	1.4034	2.6678	2.2832	1.9056	0.5941	0.3289	0.2504	0.7479	1.0101	1.002
1302	366	54964	LC/MS Pos Late	2478	632.525	100010927						HMDB07250		Lipids	Glycerolipids - Diacyl	linoleoyl-linolenoyl-glycerol (18:2/18:3) [2]*	3.4151	2.7079	2.1059	1.1028	0.6833	0.5456	1.0918	0.9082	1.1118	2.5555	1.7039	1.5183	0.2537	0.2907	0.2282	0.4041	0.7572	0.6363
1276	459	54965	LC/MS Pos Late	2834	608.525	100010939						HMDB07105		Lipids	Glycerolipids - Diacyl	palmitoyl-linolenoyl-glycerol (16:0/18:3) [2]*	4.7324	3.2045	2.7048	0.6287	0.3483	0.3483	0.6233	0.4939	1	2.253	1.4395	1.2294	0.3483	0.3483	0.3483	0.3483	0.4472	0.3797
1283	249	54966	LC/MS Pos Late	2733	608.525	100010940								Lipids	Glycerolipids - Diacyl	diacylglycerol (16:1/18:2 [2], 16:0/18:3 [1])*	5.0988	4.1473	3.0371	1.1139	0.7657	0.3234	1	0.6029	1.4301	2.3941	1.7668	1.7313	0.2001	0.3271	0.161	0.161	0.7314	0.6772
1299	367	54968	LC/MS Pos Late	2720	634.54	100010941						HMDB07248		Lipids	Glycerolipids - Diacyl	linoleoyl-linoleoyl-glycerol (18:2/18:2) [1]*	5.4787	4.4049	3.8636	1.1674	0.9219	0.8685	1.0236	0.966	1.4845	3.2215	2.3067	2.0357	0.478	0.5431	0.4012	0.5296	0.9764	0.7664
1300	368	54969	LC/MS Pos Late	2790	634.54	100010942						HMDB07248		Lipids	Glycerolipids - Diacyl	linoleoyl-linoleoyl-glycerol (18:2/18:2) [2]*	4.682	3.861	2.6925	0.9995	0.7862	0.7779	1.0005	0.9955	2.1048	3.2427	1.8893	1.6364	0.3926	0.4479	0.2997	0.5529	1.175	0.8515
1296	447	54970	LC/MS Pos Late	2819	634.54	100010944						HMDB07220		Lipids	Glycerolipids - Diacyl	oleoyl-linolenoyl-glycerol (18:1/18:3) [2]*	4.6694	2.193	2.9069	1.2558	0.9151	0.4249	0.6819	1.3018	0.1748	0.1748	2.3983	1.3736	0.364	0.1748	0.3404	0.2371	1.0849	0.4921
1359	443	54979	LC/MS Pos Late	3392	566.551	1547	104404-17-3	OC[C@H](NC(CCCCCCCCCCCCCCCCC)=O)[C@H](O)/C=C/CCCCCCCCCCCCC	5283565	4446678		HMDB04950		Lipids	Sphingolipid	N-stearoyl-sphingosine (d18:1/18:0)*	6.4426	7.1689	7.0494	1.1368	1.7015	0.9109	0.4298	0.4298	0.6188	4.354	4.2626	4.7984	0.7203	1	0.7987	0.5828	0.6499	0.9285
1265	464	54990	LC/MS Pos Late	3734	586.54	100010948						HMDB07098		Lipids	Glycerolipids - Diacyl	palmitoyl-palmitoyl-glycerol (16:0/16:0) [2]*	3.6749	2.6557	2.7469	0.8686	0.9296	0.7783	0.8153	0.4315	1.4279	2.9626	3.296	2.1385	0.9683	1	0.3519	0.3519	1.6086	0.9181
230	126	55072	LC/MS Pos Early	1760	174.087	100002784	3715-10-04	OC(C(CCC/N=C(N)/N)=O)=O	558	542	C03771	HMDB04225		Amino acid	Glutamate family (alpha-ketoglutarate derived)	2-oxoarginine*	0.8729	0.8416	0.4116	1.6423	1.1271	1.6733	2.1004	1.7194	1.6278	0.2494	0.2494	0.4949	0.2494	0.2494	0.2967	0.2494	0.2494	0.2494
1322	281	57345	LC/MS Polar	2518	299.098	100003064	16232-91-0	O[C@H]1[C@@H](O)[C@@H](CO)O[C@@H](OC[C@H](O)CO)[C@@H]1O	16048618	10263569	C05401	HMDB06790		Lipids	Galactolipids	galactosylglycerol	0.9763	0.9721	1.2159	1.0011	0.9989	1.0369	1.0228	1.0491	1.0031	1.1416	1.0589	1.3358	0.7771	0.7973	0.8362	0.6822	0.6682	0.7353
1323	250	57346	LC/MS Polar	3952	461.151	100003065		O[C@@H]1[C@H](O)[C@@H](O)[C@@H](OC[C@@H]2[C@H](O)[C@H](O)[C@@H](O)[C@H](OC[C@H](O)CO)O2)O[C@@H]1CO		24695921				Lipids	Galactolipids	digalactosylglycerol*	2.1414	2.3842	2.5417	0.9289	0.7618	0.707	0.7758	0.8284	0.9105	3.1821	3.8254	3.4854	1.1322	1.0008	1.1058	0.8039	0.8162	0.9992
977	48	57348	LC/MS Pos Late	2800	716.523	100009093		O=C(CCCCCCC/C=C\CCCCCCCC)OC[C@]([H])(COP(O)(O)=O)OC(CCCCCCC/C=C\C/C=C\CCCCC)=O		29368422				Lipids	Phospholipids	1-oleoyl-2-linoleoyl-GPA (18:1/18:2)*	1.6009	1.833	1.7161	1.4698	1.2386	1.7879	0.4942	0.5741	1.0099	0.9901	1.0305	1.2026	0.7458	0.8284	0.8349	0.495	0.6386	0.8702
1075	23	57375	LC/MS Pos Late	3122	828.56	100009169		O=C(CCCCCCCCCCCCCCC)OC[C@@]([H])(OC(CCCCCCCCCCCCCCC)=O)COP(O[C@H]1[C@H](O)[C@@H](O)[C@H](O)[C@@H](O)[C@H]1O)(O)=O		24767663		HMDB09778		Lipids	Phospholipids	1,2-dipalmitoyl-GPI (16:0/16:0)*	1.3461	1.0076	1.2025	0.4548	0.5331	0.9018	0.1656	0.1656	0.3778	1.6721	1.4162	1.6723	0.7188	1.3827	1	0.6901	1.0861	0.7768
2321	248	57394	LC/MS Pos Early	1036	305.134	100001816	74235-24-8	O[C@]([C@H]1N(CC1)C[C@@H](O)[C@@H](C(O)=O)NCCCC(O)=O)=O		32816053				Secondary metabolism	Siderophores	deoxymugineic acid	0.3269	0.3316	0.3756	0.8837	0.9437	0.7993	1.767	1.4105	1.0764	0.7163	0.6923	0.4829	1.5699	1.2423	1.0563	1.5066	1.353	1.1465
1074	51	57400	LC/MS Pos Late	2767	790.559	100009113		[H][C@@](CO)(O)COP(OC[C@]([H])(OC(CCCCCCC/C=C\C/C=C\CCCCC)=O)COC(CCCCCCC/C=C\CCCCCCCC)=O)(O)=O		24768134		HMDB10635		Lipids	Phospholipids	1-oleoyl-2-linoleoyl-GPG (18:1/18:2)*	1.997	2.4098	1.8945	0.1692	0.1692	0.1692	0.1692	0.1692	0.1692	1	0.8588	0.9301	0.1692	0.1692	0.1692	0.1692	0.1692	0.1692
1213	318	57404	LC/MS Pos Early	577	260.053	100015666		OC([C@@H](N)COP(OCC(CO)O)(O)=O)=O	3081457	2339060				Lipids	Phospholipid Metabolism	glycerophosphoserine*	0.6844	0.5857	0.5857	1.0585	0.8195	0.9415	0.7637	0.8875	0.6836	0.7197	0.5857	1.7883	2.9841	2.8074	3.4745	2.9189	2.1721	2.9466
1356	217	57440	LC/MS Pos Late	3920	594.582	100015755								Lipids	Sphingolipid	ceramide (d18:1/20:0, d16:1/22:0, d20:1/18:0)*	4.8354	4.658	4.6069	0.5926	1	1.2384	0.5926	0.5926	0.6089	4.3359	4.4599	4.8021	0.9143	0.8129	0.8178	0.5926	0.605	0.8203
735	92	57547	LC/MS Polar	1318	133.051	100010869	14868-24-7	OC(C)(C(O)=O)C(C)O	301941	266858		HMDB29576		Lipids	Fatty acid, hydroxy	2,3-dihydroxy-2-methylbutyrate	0.4668	0.7539	0.8926	0.5556	0.9007	0.905	0.5025	0.816	0.8472	1.1975	1.2455	1.6731	1.3129	1.2649	1.4961	1.095	1.1714	1.5081
1640	338	57565	LC/MS Pos Early	2207	140.082	100003365	73-67-6	OCC1=CN=C(C)N=C1N	777	756	C01279		THIAMINE BIOSYNTHESIS II	Nucleotide	Pyrimidine metabolism	hydroxymethylpyrimidine	1.2745	1.1548	0.9744	1.0424	1.1523	0.9951	1.7286	1.3168	0.9892	0.5455	1.5607	1.3339	0.2513	0.8506	0.6397	0.328	1.0049	0.8962
2340	216	57635	LC/MS Pos Late	1720	568.428	100015966								Secondary metabolism	Terpenoids	carotene diol (1)	1.0733	1.2221	0.9267	0.5825	0.5825	0.5825	0.5825	0.5825	0.5825	1.8637	0.6309	0.5825	0.5825	0.5825	0.5825	0.5825	0.5825	0.5825
713	332	57652	LC/MS Neg	5398	251.202	100009394	28290-73-5	CCCCC/C=C\C/C=C\CCCCCC(O)=O		13628094		HMDB00477		Lipids	Free fatty acid	hexadecadienoate (16:2n6)	1.5508	1.0226	0.8047	1.9263	2.7788	1.0681	0.9774	1.7633	2.4243	0.6332	0.6332	0.6332	0.6978	0.7066	0.8512	0.6332	0.9046	0.6332
1641	124	57655	LC/MS Neg	1831	257.078	100010896	2140-76-3	CO[C@@H]1[C@@H]([C@H](O[C@H]1N2C=CC(NC2=O)=O)CO)O	102212	92343				Nucleotide	Pyrimidine metabolism	2'-O-methyluridine	1.0802	1.0305	1.3024	0.8452	0.8932	0.8454	0.9695	1.0405	1.0383	1.1661	1.0817	0.3502	0.7749	0.3502	0.3502	0.4988	0.3502	0.3502
777	111	57663	LC/MS Neg	6384	355.322	100015637		CCCCCCCCCCCCCCCCCCCCC(O)C(O)=O	193484	167899				Lipids	Fatty acid, hydroxy	2-hydroxybehenate	0.8735	1.536	0.8161	1.2293	1.4346	1.7857	1.0763	1.3126	1.148	0.7374	0.5179	1.0356	0.9644	0.8422	1.1961	0.9073	0.2428	0.4131
861	387	57687	LC/MS Pos Early	2186	160.133	100015962		C[N+](C)(C)CCCCC([O-])=O		34236878				Lipids	Fatty acid, Amino	N,N,N-trimethyl-5-aminovalerate	0.4793	0.4793	0.4793	1.1149	1.0862	0.6957	0.6756	0.6134	0.7456	1.2353	0.8054	0.9329	1.1522	1.0438	1.2501	1.488	1.1447	0.9562
363	152	57747	LC/MS Polar	2700	99.0452	100002458	5746-90-7	OC(C/C(C)=C/C(O)=O)=O	1551553	1267861		HMDB00522		Amino acid	Branched Chain Amino Acids (pyruvate derived)	3-methylglutaconate	1.0205	1.5095	1.5233	0.8786	1.506	1.5311	0.8834	0.9795	1.1849	0.7591	0.8403	1.2287	0.7591	0.9399	1.2008	0.7591	0.849	0.8203
2395	252	57786	LC/MS Neg	2165	210.041	100003884	15893-52-4	O=C1N(C2=C(C=C(C=C2)OC)OC1O)O	2358	2268	C04720			Secondary metabolism	Benzoxazinoids	DIMBOA	2.3904	2.2809	2.4332	0.9908	1.131	1.1863	0.8508	1.0092	0.8813	1.3069	1.4052	1.3678	0.8784	0.8379	0.7306	0.7008	0.7377	0.5961
389	11	57814	LC/MS Pos Early	3080	188.176	100016038								Amino acid	Amines and polyamines	(N(1) + N(8))-acetylspermidine	0.3287	0.3094	0.424	0.8311	1.0303	1.472	1.1123	1.2112	1.3019	0.5379	0.4416	0.5993	1.1569	1.242	0.9711	1.0289	1.1018	0.5682
1544	185	57838	LC/MS Neg	560	462.067	1303	19046-78-7	OC(C1O)C(OC1COP(O)(O)=O)N2C(N=CN=C3NC(C(O)=O)CC(O)=O)=C3N=C2	195	190	C03794	HMDB00536	ADENYLOSUCC	Nucleotide	Purine metabolism	adenylosuccinate	2.3291	2.5908	1.5442	0.3433	0.3433	0.3433	0.3433	0.3433	0.3433	0.4558	0.3433	0.4467	0.3433	0.3433	0.3433	0.3433	0.3433	0.3433
779	115	61699	LC/MS Polar	710	383.353	100019894		OC(CCCCCCCCCCCCCCCCCCCCCC)C(O)=O	102430	92507	C17873	HMDB39540		Lipids	Fatty acid, hydroxy	2-hydroxylignocerate*	1.1161	0.7939	1.2408	1.204	1.969	1.3978	1.2138	1.1585	1.3267	0.4161	0.6908	0.7326	0.8173	0.8626	0.8388	0.321	0.8839	1.2469
775	110	61700	LC/MS Polar	728	327.291	100019892		CCCCCCCCCCCCCCCCCCC(O)C(O)=O	5225199	4395406				Lipids	Fatty acid, hydroxy	2-hydroxyarachidate*	1.643	2.0661	1.7882	1.5831	1.6352	1.2206	1.2525	1.2079	1.1063	0.7536	0.8937	0.8208	0.6321	0.6419	0.5109	0.2494	0.4311	0.3239
1604	241	61705	LC/MS Polar	4100	322.045	100019915								Nucleotide	Pyrimidine metabolism	cytidine 2' or 3'-monophosphate (2' or 3'-CMP)	4.4607	3.5623	3.6496	1.1336	1.1462	0.9515	1.4736	1.0078	1.0558	0.9922	0.7562	1.1264	0.2082	0.2627	0.2565	0.2418	0.2496	0.2293
742	114	61827	LC/MS Neg	2900	145.087	100019960		OC(C(O)CCCCC)=O	2750949	2032206				Lipids	Fatty acid, hydroxy	2-hydroxyheptanoate*	1.3502	1.2663	1.2244	1.0642	1.1151	1.0605	0.8466	0.9395	0.8432	1.0827	1.2446	1.3919	0.8326	0.8849	0.8019	0.729	0.716	0.7738
1595	167	61833	LC/MS Neg	1119	245.078	100001425	5627-05-04	OC[C@H]1O[C@@H](N2CCC(NC2=O)=O)[C@@H]([C@@H]1O)O	94312	85115				Nucleotide	Pyrimidine metabolism	5,6-dihydrouridine	1.2489	1.5241	1.6914	1.3447	1.7418	1.5164	1.6815	1.5882	1.5345	0.6317	0.5455	0.684	0.4368	0.6978	0.4657	0.5622	0.7511	0.5163
1515	474	61857	LC/MS Pos Late	3176	871.573	100001827	603-17-8	O=C1[C@H]([C@](OC)=O)C(C([C@@H](CCC(OC/C=C(C)/CCC[C@@H](C)CCC[C@@H](C)CCCC(C)C)=O)[C@@H]/2C)=NC2=C/C3=C(C)C(C=C)=C4N3)=C(N/C5=C\C(C(CC)=C/6C)=NC6=C/4)C1=C5C			C05797			Cofactors, Prosthetic Groups, Electron Carriers	Chlorophyll and heme metabolism	pheophytin A	0.8399	0.8724	1.0072	1.2769	1.9428	1.0259	1.008	1.4225	0.9928	0.3347	0.5726	3.9323	0.3347	0.3347	0.5638	0.7711	0.7664	1.3613
532	499	61858	LC/MS Polar	2350	165.041	100019968								Carbohydrate	Amino sugar and nucleotide sugar	ribulonate/xylulonate/lyxonate*	0.8594	0.9918	0.8393	1.1081	0.8094	0.9769	1.0082	1.1615	1.0489	0.5216	0.5889	0.915	1.4074	1.5369	1.5375	0.8139	1.411	1.2118
889	444	61860	LC/MS Neg	4676	309.207	100019982								Lipids	Fatty acid, Dicarboxylate	octadecadienedioate (C18:2-DC)*	1.6155	1.7357	1.6735	1.0018	1.0262	0.9885	0.9141	1.0965	0.8648	1.3765	1.4518	1.6938	0.9982	0.8054	0.7396	0.7591	0.6579	0.8133
881	258	61864	LC/MS Neg	2700	227.129	100019972								Lipids	Fatty acid, Dicarboxylate	dodecenedioate (C12:1-DC)*	1.3977	1.3155	1.3152	1.1208	1.0955	0.9771	0.791	1.0229	0.8227	0.854	0.8638	1.3688	0.9655	1.0764	1.0916	0.697	0.7754	0.838
752	142	62069	LC/MS Polar	3131	161.046	100004396		OC(CC(O)=O)CCC(O)=O	151913	133894		HMDB00345		Lipids	Fatty acid, hydroxy	3-hydroxyadipate*	0.756	0.7568	1.0014	2.2705	0.9654	1.1884	0.8893	0.938	1.1695	0.9986	1.0052	1.1825	0.9652	1.0365	1.1116	0.9267	0.9661	1.0985
403	238	62103	LC/MS Pos Early	2547	298.053	100002466	70555-24-7	OC(CNC(C(N)CSSC[C@@H](C(O)=O)N)=O)=O		17215992		HMDB00709		Amino acid	Glutathione metabolism	cysteinylglycine disulfide*	0.7692	0.7937	0.8479	0.7455	0.6161	0.9578	0.3199	0.3868	0.5251	1.0422	1.6593	1.3143	1.6348	1.4935	1.4695	1.2019	1.6252	1.7218
1324	77	62372	LC/MS Neg	6161	491.323	100010885		O[C@H]([C@H]1O)[C@H]([C@@H](CO)O[C@H]1OC[C@@H](COC(CCCCCCCCCCCCCCC)=O)O)O	10413348	8588782				Lipids	Lyso-galactolipids	1-palmitoyl-galactosylglycerol (16:0)*	0.2113	0.5424	0.2763	1.212	1.4115	1.6293	1	1.4703	0.9999	0.8765	0.3441	0.9637	1.5383	1.1344	1.5411	1.4251	0.2113	0.2832
1328	76	62374	LC/MS Neg	5979	653.375	100010890								Lipids	Lyso-galactolipids	1-palmitoyl-digalactosylglycerol (16:0)*	0.475	0.674	0.3949	0.9961	0.9631	1.1376	1.0039	1.7649	0.9142	1.7657	0.7068	1.6428	1.6232	1.1601	1.5399	2.1693	0.3021	0.4271
1335	128	62375	LC/MS Neg	5890	653.375	100020697								Lipids	Lyso-galactolipids	2-palmitoyl-digalactosylglycerol (16:0)*	0.5774	1.364	0.7044	0.5644	0.6343	0.9991	0.5102	1.0009	0.4771	2.3633	1.001	2.6792	1.8662	1.111	1.2537	1.7434	0.3513	0.3069
1415	85	62379	LC/MS Neg	5543	555.284	100016115		CCCCCCCCCCCCCCCC(OC[C@@H](O)CO[C@]1([H])[C@H](O)[C@@H](O)[C@H](O)[C@@](O1)([H])CS(O)(=O)=O)=O		29330003				Lipids	Sulfolipids	1-palmitoyl-sulfoquinovopyranosyl-glycerol (16:0)*	0.8545	1.5982	1.0718	0.6173	0.7722	0.9282	0.4947	0.8789	0.3731	3.6964	1.5525	4.6726	1.8208	2.0972	2.7781	1.9819	0.6046	0.5035
1646	4	62397	LC/MS Neg	1472	547.12	100020727		O[C@@H]1[C@@H]([C@@H](CO)O[C@H]1N2C=CC(N([H])[H])=NC2=O)OP(OC[C@H]([C@H]([C@H]3O)O)O[C@H]3N4C=CC(N([H])[H])=NC4=O)(O)=O	94237	85046				Nucleotide	Dinucleotides	(3'-5')-cytidylylcytidine*	2.103	2.0801	1.7761	1.125	1.4813	1.3709	0.9879	0.3327	0.8982	0.905	0.9358	1.0121	0.4344	0.3327	0.3327	0.3327	0.3481	0.3327
1651	8	62398	LC/MS Neg	1591	548.104	100020729								Nucleotide	Dinucleotides	(3'-5')-uridylylcytidine*	1.5008	1.5389	1.5895	0.9428	1.3943	1.5213	0.7977	0.9668	1.1956	1.0332	1.0401	1.0439	0.5444	0.8419	0.5369	0.4372	0.774	0.3797
1648	6	62399	LC/MS Neg	1522	548.104	100020728								Nucleotide	Dinucleotides	(3'-5')-cytidylyluridine*	3.6201	3.876	4.2814	0.9551	1.2408	1.4824	0.5274	0.5589	0.8676	2.5395	2.4193	2.4336	0.6444	1.0449	0.5893	0.3835	0.786	0.4007
323	27	62558	LC/MS Neg	2628	202.108	100020427		O=C(O)C(C(C)CC)NC(C)C(O)=O						Amino acid	Branched Chain Amino Acids (OAA derived)	1-carboxyethylisoleucine	1.4544	0.3643	1.2297	1.8252	0.7236	1.9391	1.7599	0.8664	1.7773	0.5173	0.3643	0.3643	1.0897	0.4886	0.9103	0.8079	0.4577	1.1669
371	28	62559	LC/MS Neg	2663	202.108	100020425		O=C(O)C(NC(C)C(O)=O)CC(C)C						Amino acid	Branched Chain Amino Acids (pyruvate derived)	1-carboxyethylleucine	1.3706	0.405	0.9382	1.6412	0.8194	1.7796	1.6667	1.2198	2.1272	0.4802	0.405	0.405	0.9927	0.405	0.8373	0.7812	0.405	1.0073
372	30	62562	LC/MS Neg	2008	188.093	100020423		CC(C)C(NC(C)C(O)=O)C(O)=O						Amino acid	Branched Chain Amino Acids (pyruvate derived)	1-carboxyethylvaline	1.4847	0.325	1.341	1.9265	0.7022	2.1228	1.8986	0.9069	1.9685	0.601	0.3479	0.6818	1.0931	0.7526	1.1439	0.8465	0.4992	1.1889
70	29	62566	LC/MS Neg	2844	236.093	100020419		O=C(O)C(NC(C)C(O)=O)CC1=CC=CC=C1		19276386				Amino acid	Aromatic amino acid metabolism (PEP derived)	1-carboxyethylphenylalanine	1.5347	0.5122	1.5777	1.8473	0.6838	2.0645	1.8689	0.9602	1.9644	0.6343	0.3421	0.5097	1.0398	0.7672	1.1038	0.8099	0.5865	1.054
259	135	62853	LC/MS Pos Early	2065	115.087	100020361	1892-22-4	NC1CCCNC1=O	5200225	4371576		HMDB00323		Amino acid	Glutamate family (alpha-ketoglutarate derived)	3-amino-2-piperidone	0.9923	0.4624	0.8531	1.7716	0.9658	1.7858	1.6144	1.0077	1.5394	0.6872	0.324	0.604	1.8274	0.9325	1.3881	1.4678	0.7337	1.3077
152	400	62860	LC/MS Pos Early	2831	161.129	100003415	1188-07-4	O=C([C@H](CCCCNC)N)O	164795	144469	C02728	HMDB02038		Amino acid	Aspartate family (OAA derived)	N6-methyllysine	0.7027	0.7092	0.6124	0.9811	1.2015	1.2375	0.8871	1.0189	0.9335	0.5085	0.6473	0.5336	1.3376	1.5646	1.3405	1.2233	1.8773	1.101
153	395	62862	LC/MS Pos Early	2831	175.144	100020417	2259-86-1	OC([C@@H](N)CCCCN(C)C)=O	193344	167778	C05545	HMDB13287		Amino acid	Aspartate family (OAA derived)	N6,N6-dimethyllysine	0.5588	0.5586	0.5125	0.8856	1.0776	1.1403	0.8394	0.9914	1.0086	0.6723	0.7842	0.8014	1.8445	1.8951	1.7183	1.595	1.9838	1.323
64	140	62863	LC/MS Pos Early	2736	146.06	100020219		O=CC1=CNC2=CC=CC=C12	10256	9838	C08493	HMDB29737		Amino acid	Aromatic amino acid metabolism (PEP derived)	3-formylindole	0.3831	0.319	0.6337	0.9856	0.8646	1.333	1.2688	1.1252	1.3745	1.0767	1.5086	1.5224	0.8377	0.9673	1.0144	0.8133	1.0484	0.9838
598	376	62864	LC/MS Polar	2736	195.051	100003695	642-99-9	O=C([C@H]([C@H]([C@@H]([C@@H](CO)O)O)O)O)O	3246006	2496757				Carbohydrate	Sucrose, glucose,fructose metabolism	mannonate*	0.5488	0.982	0.1365	1.304	0.9677	1.018	0.4949	0.8712	0.981	0.6429	1.5834	2.7626	0.8222	2.6482	3.519	1.5603	2.218	2.9927
760	145	62915	LC/MS Neg	2252	245.139	100001454	34574-69-1	O=C(O)CC(O)CCCCCCCCC(O)=O	16663321	13628081		HMDB00413		Lipids	Fatty acid, hydroxy	3-hydroxydodecanedioate*	1.302	1.0038	1.294	1.629	1.1152	0.9022	1.2077	1.2476	0.9111	1.2408	0.9962	1.0282	0.5836	0.5631	0.4884	0.6312	0.5971	0.5892
884	531	62918	LC/MS Neg	3148	253.144	100021100								Lipids	Fatty acid, Dicarboxylate	tetradecadienedioate (C14:2-DC)*	1.3473	0.7902	0.9405	1.5018	1.132	1.7166	1.4651	0.7985	1.4425	0.393	0.393	0.5239	0.9679	1.1127	0.9901	0.8246	0.393	1.0099
221	46	62946	LC/MS Pos Early	1989	141.066	100002910	4200-48-0	O=C(O)CC1=CN=CN1C	6451814	4954265		HMDB04988		Amino acid	Glutamate family (alpha-ketoglutarate derived)	1-methyl-5-imidazoleacetate	0.5521	0.5474	0.3683	0.9558	0.8219	0.902	1.4355	1.3184	1.1426	1.1635	1.0132	0.9033	1.3127	1.0401	0.8555	1.2569	1.1643	0.9868
2006	388	62947	LC/MS Pos Early	2470	229.155	100020217		O=C(C([N+](C)(C)C)C)N1CCCC1C([O-])=O						Peptide	Dipeptide Derivative	N,N,N-trimethyl-alanylproline betaine (TMAP)	1.1182	1.4251	1.5767	0.6898	0.811	0.9796	0.5849	0.6383	0.7228	2.0192	2.3747	2.844	1.0204	1.0305	1.1117	0.6367	0.7638	0.9419
733	133	62950	LC/MS Polar	1660	119.035	100002284	5057-93-2	C[C@@H](O)[C@H](O)C(O)=O	10964471	9139682		HMDB02453		Lipids	Fatty acid, hydroxy	2S,3R-dihydroxybutyrate	0.8103	0.72	0.8135	1.6103	1.2004	1.347	1.7129	1.6615	1.274	0.7398	0.7632	0.8336	0.981	0.8459	0.9219	1.1058	1.0921	1.019
738	96	62951	LC/MS Polar	1793	119.035	100002285	1518-62-3	OCCC(O)C(O)=O	192742	167259		HMDB00360		Lipids	Fatty acid, hydroxy	2,4-dihydroxybutyrate	0.5422	0.6182	0.6427	1.2432	1.4695	1.3679	1.4495	1.6585	1.4312	0.8174	0.8385	0.6809	1.109	0.983	0.9393	1.1195	0.9826	1.017
1341	246	63037	LC/MS Pos Late	1302	316.285	100021236		OC[C@@](N)([H])[C@@](O)([H])[C@]([H])(O)CCC/C=C/CCCCCCCCC		26333231				Lipids	Sphingolipid	dehydrophytosphingosine*	1.0152	0.9834	1.0242	1.0788	1.0187	0.9616	1.1873	1.1627	1.1374	1.1409	1.1235	0.9848	0.6131	0.579	0.5647	0.4991	0.5327	0.5511
2085	97	63042	LC/MS Polar	729	153.019	100020837	303-07-1	OC(C1=C(O)C=CC=C1O)=O	9338	8974		HMDB13676		Secondary metabolism	Benzenoids	2,6-dihydroxybenzoic acid	0.7417	0.1565	0.1565	0.1903	0.1565	0.1565	6.0657	0.6387	0.5237	0.7078	0.7643	1	3.9681	2.7581	3.8062	2.8527	1.5965	3.3795
1381	520	63060	LC/MS Pos Late	2688	411.362	100021199		O=C1CC[C@]2(C)[C@]3([H])[C@](CCC2=C1)([H])[C@@]4([H])[C@@](CC3)(C)[C@]([C@@H](/C=C/[C@@H](CC)C(C)C)C)([H])CC4	6442194	4946289				Lipids	Sterols	stigmastadienone	1.3557	1.3853	1.1725	1.2016	1.4521	1.0849	1.6996	1.7338	1.3903	0.9151	0.8429	0.6776	0.526	0.5384	0.4483	0.5249	0.5589	0.717
374	93	63069	LC/MS Polar	941	147.066	100002634	562-43-6	CC(CC)(O)C(O)C(O)=O	8	7	C04104			Amino acid	Branched Chain Amino Acids (pyruvate derived)	2,3-dihydroxy-3-methylvalerate	0.0707	0.0801	0.1428	0.0635	0.0516	0.1782	0.0281	0.0125	0.0606	2.8013	3.3771	2.7552	3.468	3.441	2.5091	2.0709	2.1914	1.8218
2396	224	63077	LC/MS Neg	3619	164.035	100021017		COC1=CC(O2)=C(NC2=O)C=C1	10772	10317		HMDB36582		Secondary metabolism	Benzoxazinoids	coixol	2.3185	2.1707	2.0157	1.6023	1.6845	1.5073	1.5678	1.664	1.1749	0.8251	0.6145	0.5917	0.5891	0.5757	0.4731	0.5752	0.5208	0.4251
781	132	63109	LC/MS Polar	1543	119.035	100002367	759-06-8	OC([C@H](O)[C@H](O)C)=O		17215960		HMDB00498		Lipids	Fatty acid, hydroxy	2R,3R-dihydroxybutyrate	1.0553	0.9852	0.8213	1.8405	1.7288	1.4085	2.041	1.7435	1.5524	0.3856	0.459	0.5633	0.7093	0.7945	0.99	0.8277	1.01	1.3033
189	389	63151	LC/MS Pos Early	1370	118.086	100020371	2812-31-9	C[C@@](C(O)=O)(N(C)C)[H]	5488191	4589713				Amino acid	Aspartate family (OAA derived)	N,N-dimethylalanine	0.2626	1.3902	1	0.7912	0.455	0.845	0.3699	0.8344	0.2626	1.3766	0.5172	1.6518	0.9644	1.1025	1.3631	1.2817	1.3054	1.0638
191	426	63155	LC/MS Pos Early	905	148.06	100021194	106327-05-3	OC(C(C)N([H])CC(O)=O)=O	2764308	2044984				Amino acid	Aspartate family (OAA derived)	N-carboxymethylalanine	0.795	1.1045	1.0606	0.5367	0.6599	0.6153	0.5235	0.9194	0.5577	3.4081	1.6861	2.1576	2.2219	1.1828	0.9926	1.3842	0.7919	1.0074
541	466	63264	LC/MS Polar	2180	165.041	100021467								Carbohydrate	Amino sugar and nucleotide sugar	pentose acid*	0.4893	0.6814	0.6016	0.8269	1.0935	1.0882	0.6415	0.9669	0.8138	0.6709	0.8503	1.0331	1.7521	1.5429	1.7949	1.3962	1.3295	1.0681
2076	131	63269	LC/MS Pos Early	2248	130.086	100006441	56879-46-0	OC(CC1CCCN1)=O	123784	110335				Secondary metabolism	Alkaloid derivative	2-pyrrolidineacetic acid	9.7302	10.2461	9.314	0.7737	0.9214	1	0.3879	0.4468	0.3193	5.9378	5.5691	6.1681	0.5008	1.0361	0.2659	0.1386	0.1386	1.1634
756	117	63357	LC/MS Polar	2358	217.108	100020378	103963-71-9	OC(C(O)=O)CCCCCCCC(O)=O	128458	113866		HMDB00424		Lipids	Fatty acid, hydroxy	2-hydroxysebacate	0.9949	0.6913	0.8755	1.3541	1.1634	1.1297	2.0017	1.4563	1.269	0.9648	0.9803	1.3796	0.7778	0.7872	0.8171	1.0167	0.8586	1.0051
2314	268	63399	LC/MS Neg	2166	367.103	100021485								Secondary metabolism	Phenylpropanoids	feruloylquinate (1)	2.3863	1.6773	1.3628	1.0993	1.3151	0.9978	0.8516	0.9341	0.6271	0.4488	0.7455	0.8746	0.7882	1.2309	1.6237	0.7568	1.0022	1.2996
2315	269	63400	LC/MS Neg	2229	367.103	100021486								Secondary metabolism	Phenylpropanoids	feruloylquinate (2)	0.9781	0.8084	0.7253	1.462	1.4521	1.2235	0.4257	0.6617	0.5447	0.2247	0.5523	0.4756	1.9846	2.4745	2.9343	1.0219	1.8008	1.5895
2316	270	63401	LC/MS Neg	2341	367.103	100021487								Secondary metabolism	Phenylpropanoids	feruloylquinate (3)	3.9385	1	0.6046	0.6658	0.5228	0.5819	0.4707	1.0316	1.6145	0.3981	0.3981	0.4095	0.6455	1.2226	1.8381	1.1321	3.655	3.1854
2317	271	63402	LC/MS Neg	2546	367.103	100021488								Secondary metabolism	Phenylpropanoids	feruloylquinate (4)	2.1878	1.9206	1.5157	1.4506	1.6114	1.235	1.0979	1.1433	0.8801	0.3559	0.5152	0.5753	0.6811	0.923	1.077	0.5466	0.7396	0.8539
353	351	63424	LC/MS Polar	2583	157.051	100002423	7596-39-6	CC(C)/C(C(O)=O)=C/C(O)=O	5280533	4444164	C02631			Amino acid	Branched Chain Amino Acids (pyruvate derived)	isopropylmaleate	0.8119	0.9413	0.8398	1.0566	1.5892	1.0531	1.0196	1.4686	1.0359	1.3104	1.1794	0.5376	1.161	0.7415	0.4044	0.9804	0.7256	0.4198

## Sheet: Statistical Heat Map ROOT
	University Of Missouri UNMO-02-18VW Water stress in maize ROOT
	Heat map of statistically significant biochemicals profiled in this study. Red and green shaded cells indicate p≤0.05 (red indicates that the mean values are significantly higher for that comparison; green values significantly lower). Light red and light green shaded cells indicate 0.05<p<0.10 (light red indicates that the mean values trend higher for that comparison; light green values trend low…										Fold of Change (Ratios of Group Means in Scaled Imputed Data)										Statistical Values (From log transformed scaled imputed data)																									Mean Values (Scaled Imputed Data)
											Water Deficit Effects			Position Effects (Well Watered)			Position Effects (Water Deficit)				WD_A / WW_A		WD_B / WW_B		WD_C / WW_C		WW_B / WW_A		WW_C / WW_A		WW_C / WW_B		WD_B / WD_A		WD_C / WD_A		WD_C / WD_B		TEST2 COMP1		TEST2 COMP2		TEST2 COMP3
	Pathway Order	Super Pathway	Sub Pathway	Biochemical Name	Platform	Comp ID	KEGG	PlantCyc	PUBCHEM	X	WD_A / WW_A	WD_B / WW_B	WD_C / WW_C	WW_B / WW_A	WW_C / WW_A	WW_C / WW_B	WD_B / WD_A	WD_C / WD_A	WD_C / WD_B	X	p-value	q-value	p-value	q-value	p-value	q-value	p-value	q-value	p-value	q-value	p-value	q-value	p-value	q-value	p-value	q-value	p-value	q-value	p-value	q-value	p-value	q-value	p-value	q-value	X	WW_A	WD_A	WW_B	WD_B
	1	Amino acid	Serine family (phosphoglycerate derived)	glycine	LC/MS pos early	58	C00037	GLY	750		1.47	1.21	1.02	3.22	4.12	1.28	2.66	2.85	1.07		0.0007	0.0018	0.0421	0.0259	0.8395	0.3234	1.3358e-08	8.2817e-08	1.4322e-09	8.9802e-09	0.0132	0.0475	1.0103e-07	3.2195e-07	4.5436e-08	8.8203e-08	0.418	0.4486	0.0017	0.0006	2.178e-10	5.0359e-10	0.0326	0.0683		0.2831	0.4166	0.9114	1.1073
	3			serine	LC/MS pos early	1648	C00065	SER	5951		1.61	1.68	1.74	1.85	1.87	1.01	1.94	2.02	1.04		4.5771e-05	0.0002	1.8589e-05	3.7088e-05	9.9926e-06	1.9177e-05	3.5486e-06	4.7178e-06	3.16e-06	3.2628e-06	0.9287	0.7716	1.6544e-06	2.5161e-06	8.7845e-07	6.8213e-07	0.6017	0.5262	6.3599e-08	7.6269e-08	3.9877e-08	2.022e-08	0.7583	0.5282		0.5351	0.8614	0.9921	1.6673
	7			N-acetylserine	LC/MS pos early	37076		ACETYLSERINE	65249		1	1.1	1	0.91	0.76	0.83	1	0.75	0.75		0.9023	0.5009	0.3674	0.163	0.9895	0.3643	0.4096	0.1091	0.0233	0.0093	0.1069	0.2116	0.9662	0.2313	0.019	0.0047	0.0206	0.0854	0.5463	0.1089	0.006	0.0009	0.7799	0.537		1.1522	1.1563	1.0519	1.1601
	11			sulfate*	LC/MS neg	46960	C00059		1118		0.95	1.15	1.39	0.61	0.53	0.86	0.74	0.78	1.05		0.6855	0.4177	0.4631	0.1963	0.0596	0.0352	0.0176	0.0074	0.0025	0.0012	0.3125	0.4418	0.1405	0.0448	0.2146	0.0418	0.7932	0.6104	0.1871	0.0412	0.0074	0.0011	0.2502	0.2661		1.3878	1.3143	0.8513	0.9762
	12			cysteine	LC/MS pos early	1868	C00097	CYS	5862		5.59	7.01	8.11	3.22	2.82	0.88	4.04	4.1	1.01		3.3015e-07	4.0649e-06	8.3178e-08	4.8732e-07	3.2728e-08	2.1198e-07	1.4884e-05	1.4852e-05	5.3814e-05	3.8218e-05	0.3966	0.4927	2.4921e-06	3.4385e-06	2.149e-06	1.4649e-06	0.9067	0.6408	1.7765e-10	8.6709e-10	1.7343e-07	6.9621e-08	0.2858	0.2913		0.2633	1.4716	0.8473	5.9409
	13			cystathionine	LC/MS pos early	15705	C02291	L-CYSTATHIONINE	439258		1.82	0.61	0.78	0.77	0.5	0.64	0.26	0.21	0.82		0.1148	0.1016	0.0868	0.0475	0.4731	0.2022	0.3816	0.1032	0.0643	0.024	0.2811	0.4102	0.0008	0.0004	0.0008	0.0003	0.9966	0.664	0.6107	0.1208	0.0013	0.0002	0.071	0.1113		1.5837	2.875	1.2248	0.7515
	14			cystine	LC/MS pos early	56	C00491	CYSTINE	67678		1	8.81	22.1	9.57	3.7	0.39	84.3	81.87	0.97		1	0.5258	0.0004	0.0005	9.8226e-06	1.9027e-05	0.0006	0.0003	0.069	0.0252	0.0211	0.065	6.0038e-07	1.1848e-06	8.0646e-07	6.3731e-07	0.7992	0.6128	1.3989e-05	8.1468e-06	8.1456e-07	2.7375e-07	0.0008	0.0051		0.0358	0.0358	0.3425	3.0179
	15			cysteine sulfinic acid	LC/MS pos early	37443	C00606	3-SULFINOALANINE	109		2.16	3.66	3.91	2.07	1.98	0.96	3.53	3.6	1.02		0.0007	0.0018	6.0155e-06	1.3835e-05	3.211e-06	7.5628e-06	0.0009	0.0005	0.0018	0.0009	0.7135	0.6932	7.3185e-06	7.7737e-06	6.3261e-06	3.5088e-06	0.9147	0.6448	6.3991e-08	7.6269e-08	2.4235e-06	7.0396e-07	0.0508	0.0923		0.4356	0.939	0.9035	3.311
	16			3-sulfo-L-alanine	LC/MS polar	47089	C00506		72886		1.58	2.8	3.08	1.75	1.37	0.78	3.09	2.67	0.86		0.0009	0.0021	3.7048e-07	1.5128e-06	1.5214e-07	7.6912e-07	0.0002	0.0001	0.011	0.0048	0.033	0.0919	1.2618e-07	3.7529e-07	6.6179e-07	5.4719e-07	0.1448	0.241	5.5979e-09	1.1034e-08	1.867e-07	7.3418e-08	0.0013	0.0071		0.5873	0.9279	1.0272	2.8717
	17			S-methylcysteine sulfoxide	LC/MS pos early	43378			82142		0.73	0.59	0.62	1.62	1.76	1.09	1.31	1.49	1.14		0.0269	0.0323	0.0011	0.0011	0.002	0.002	0.0021	0.0011	0.0007	0.0004	0.5303	0.5821	0.0539	0.0196	0.0085	0.0023	0.3353	0.3885	4.6604e-05	2.4497e-05	0.0004	7.1479e-05	0.446	0.3818		0.9405	0.6853	1.5245	0.8962
	18			S-carboxymethyl-L-cysteine	LC/MS pos early	47897	C03727		1080		0.8	0.72	0.74	0.92	0.85	0.93	0.83	0.79	0.96		0.1037	0.094	0.0303	0.0193	0.0413	0.0257	0.5392	0.1365	0.2672	0.0839	0.6048	0.6331	0.2095	0.064	0.1172	0.0243	0.7236	0.5817	0.0028	0.0009	0.1619	0.0189	0.8785	0.5721		1.2102	0.9638	1.1087	0.7975
	20			hypotaurine	LC/MS pos early	590	C00519		107812		3.89	4.29	4.17	1.38	1.13	0.82	1.52	1.22	0.8		3.8298e-05	0.0002	2.3173e-05	4.3742e-05	2.5134e-05	4.3777e-05	0.1563	0.0488	0.5833	0.1659	0.3615	0.4731	0.0883	0.0308	0.4119	0.0742	0.3349	0.3885	9.3271e-08	1.0742e-07	0.0965	0.0118	0.9669	0.5947		0.3556	1.3843	0.4912	2.1085
	21			taurine	LC/MS polar	2125	C00245		1123		6.98	3.83	3.48	1.15	0.98	0.86	0.63	0.49	0.78		1.399e-07	2.2031e-06	7.1034e-06	1.5969e-05	1.2554e-05	2.3232e-05	0.4376	0.1142	0.876	0.2308	0.3548	0.4702	0.0239	0.0095	0.0019	0.0006	0.1926	0.2874	4.7886e-09	1.0085e-08	0.0396	0.0052	0.0378	0.0765		0.4657	3.2502	0.5354	2.0497
	22			N-acetyltaurine	LC/MS polar	48187			159864		3.08	2.08	1.88	0.99	0.93	0.94	0.67	0.57	0.85		4.6405e-06	3.3487e-05	0.0002	0.0003	0.001	0.0011	0.8968	0.1991	0.6266	0.1765	0.7201	0.6934	0.0183	0.0075	0.0017	0.0005	0.2236	0.3144	3.4091e-07	3.36e-07	0.0235	0.0032	0.0711	0.1113		0.8154	2.5145	0.8044	1.675
	25			isovalerylglycine	LC/MS neg	35107			546304		0.53	0.39	0.45	2.03	1.67	0.82	1.5	1.42	0.95		0.0064	0.0095	0.0009	0.0009	0.0022	0.0021	0.0062	0.0029	0.0271	0.0107	0.4389	0.5233	0.047	0.0177	0.0781	0.0169	0.7791	0.6032	2.2366e-05	1.2325e-05	0.0049	0.0008	0.7429	0.5218		1.1525	0.6112	2.3393	0.9143
	27			cysteine s-sulfate	LC/MS polar	22176	C05824		115015		1.55	4.54	5.63	1	1	1	2.92	3.62	1.24		0.0571	0.0601	6.3556e-06	1.4451e-05	1.0767e-06	3.0996e-06	1	0.2173	1	0.2559	1	0.7796	0.0001	9.4196e-05	1.6127e-05	8.0908e-06	0.1798	0.2726	1.5342e-07	1.6554e-07	0.0009	0.0002	0.0009	0.0054		0.2021	0.3138	0.2021	0.9172
	30			2-methylserine	LC/MS pos early	53229	C02115		94309		5.78	2.91	2.97	0.91	0.85	0.94	0.46	0.44	0.96		0.0001	0.0005	0.0167	0.0114	0.0066	0.0053	0.7673	0.1767	0.6327	0.1778	0.8543	0.7502	0.0117	0.005	0.0209	0.0052	0.7581	0.5978	2.3897e-05	1.3099e-05	0.0659	0.0083	0.1765	0.2122		0.3462	2.0011	0.3134	0.913
	38		Aromatic amino acid metabolism (PEP derived)	quinate	LC/MS polar	18335	C00296	QUINATE	6508		0.63	1.1	1.37	0.94	0.79	0.84	1.63	1.71	1.05		0.0018	0.0036	0.4542	0.1946	0.0202	0.0137	0.6412	0.1539	0.0738	0.0266	0.1645	0.2775	0.001	0.0006	0.0005	0.0002	0.6815	0.561	0.7561	0.1427	0.0502	0.0065	0.0015	0.0079		1.109	0.7022	1.0414	1.1418
	39			3-dehydroshikimate	LC/MS polar	36764	C02637	3-DEHYDRO-SHIKIMATE	80		1.47	2.54	3.23	0.31	0.22	0.72	0.53	0.49	0.92		0.0181	0.0235	5.2595e-05	9.1508e-05	6.4534e-06	1.3462e-05	7.0282e-06	8.1213e-06	5.9679e-07	7.8221e-07	0.0669	0.153	0.0014	0.0007	0.0005	0.0002	0.6001	0.526	6.3122e-07	5.5299e-07	7.1203e-07	2.4211e-07	0.0143	0.0393		1.4124	2.0739	0.4321	1.0968
	40			shikimate	LC/MS polar	15144	C00493	SHIKIMATE	8742		1.39	2.11	2.53	1.06	0.97	0.92	1.61	1.77	1.1		0.0028	0.005	2.9458e-06	8.0741e-06	3.1957e-07	1.34e-06	0.4796	0.1233	0.8703	0.2304	0.3876	0.489	0.0002	0.0001	4.6896e-05	2.0809e-05	0.3292	0.3885	2.494e-08	3.5506e-08	0.0014	0.0003	0.0022	0.0099		0.7738	1.0763	0.8172	1.7283
	41			anthranilate	LC/MS pos early	4970	C00108	ANTHRANILATE	227		2.3	2.04	1.71	1.25	1.31	1.05	1.11	0.98	0.88		0.0013	0.0027	0.0055	0.0044	0.0224	0.0149	0.2163	0.0649	0.1695	0.0558	0.8781	0.758	0.6182	0.1579	0.9303	0.147	0.5591	0.5145	7.5801e-05	3.6477e-05	0.4335	0.0468	0.5636	0.4404		0.5937	1.3646	0.7408	1.5083
	43			tryptophan	LC/MS pos early	54	C00078	TRP	6305		1.07	1.02	1.04	2.83	2.77	0.98	2.69	2.69	1		0.351	0.2537	0.7791	0.2973	0.5693	0.2356	2.4925e-09	3.6938e-08	3.13e-09	1.519e-08	0.7643	0.7138	4.1646e-09	3.3451e-08	4.1914e-09	1.6273e-08	0.9935	0.664	0.3084	0.0648	4.965e-11	2.2077e-10	0.8902	0.5744		0.3673	0.3935	1.0382	1.06
	56			kynurenate	LC/MS neg	1417	C01717		3845		0.85	0.59	0.72	1.09	1.03	0.95	0.76	0.88	1.16		0.3645	0.2615	0.0073	0.0056	0.0624	0.0365	0.6296	0.152	0.8144	0.2184	0.803	0.7299	0.0997	0.0342	0.4004	0.0725	0.3795	0.4174	0.0037	0.0012	0.6691	0.0702	0.3086	0.3077		1.2225	1.0372	1.3285	0.7841
	57			kynurenine	LC/MS pos early	15140	C00328		161166		1.82	1.27	1.41	2.36	2.3	0.97	1.65	1.78	1.08		0.0002	0.0007	0.0574	0.0333	0.0112	0.0084	8.8169e-06	9.4014e-06	1.189e-05	1.0243e-05	0.8309	0.7396	0.001	0.0006	0.0003	0.0001	0.5129	0.4924	7.0477e-05	3.4564e-05	2.0799e-06	6.2294e-07	0.1269	0.1679		0.4107	0.7466	0.9682	1.2329
	64			3-formylindole	LC/MS pos early	62863	C08493		10256		3.07	0.89	0.76	2.38	2.82	1.18	0.69	0.69	1.01		1.6574e-05	9.0163e-05	0.5315	0.2206	0.1164	0.062	0.0002	0.0001	3.2231e-05	2.4313e-05	0.2978	0.4288	0.0487	0.0182	0.0524	0.012	0.9684	0.664	0.0218	0.0059	0.0274	0.0037	9.7676e-05	0.001		0.4453	1.3692	1.0611	0.9398
	67			phenylalanine	LC/MS pos early	64	C00079	PHE	6140		0.65	0.72	0.76	1.86	1.62	0.87	2.07	1.88	0.91		0.0001	0.0004	0.0013	0.0013	0.0037	0.0032	3.8088e-06	4.9571e-06	4.38e-05	3.1725e-05	0.104	0.2068	6.8094e-07	1.2658e-06	2.7139e-06	1.782e-06	0.268	0.3449	5.3162e-06	3.4417e-06	7.2487e-08	3.4066e-08	0.3689	0.3441		0.802	0.5222	1.4926	1.0802
	68			phenethylamine	LC/MS pos early	12142	C05332	PHENYLETHYLAMINE	1001		0.77	0.9	0.44	1.13	1.85	1.64	1.33	1.05	0.79		0.145	0.1218	0.6761	0.2679	0.0006	0.0007	0.5662	0.1417	0.0054	0.0024	0.016	0.053	0.111	0.0368	0.7466	0.1228	0.1898	0.2845	0.0025	0.0008	0.0623	0.0079	0.0311	0.0673		1.0175	0.7797	1.1491	1.0384
	70			1-carboxyethylphenylalanine	LC/MS neg	62566					0.41	0.63	0.51	1.27	1.32	1.04	1.96	1.65	0.84		0.0448	0.0504	0.3341	0.1496	0.0955	0.0523	0.5041	0.1285	0.3521	0.1057	0.7847	0.7222	0.0785	0.0277	0.187	0.0369	0.6102	0.5307	0.0129	0.0036	0.1675	0.0195	0.6839	0.4937		1.2082	0.4954	1.5319	0.9703
	75			phenyllactate (PLA)	LC/MS neg	22130	C05607		3848		0.77	0.65	0.72	0.91	0.92	1.01	0.77	0.86	1.12		0.0488	0.0534	0.0032	0.0027	0.0151	0.0107	0.4602	0.119	0.5312	0.1544	0.9078	0.7656	0.0443	0.0168	0.2227	0.0429	0.3561	0.3982	0.0003	0.0001	0.1403	0.0166	0.5892	0.449		1.171	0.9006	1.0676	0.6944
	76			phenylpyruvate	LC/MS neg	566	C00166	PHENYL-PYRUVATE	997		0.97	0.42	0.47	1.93	1.2	0.62	0.83	0.58	0.7		0.6848	0.4177	0.0029	0.0025	0.0072	0.0058	0.0178	0.0074	0.5309	0.1544	0.0578	0.1342	0.5774	0.1506	0.0506	0.0117	0.1356	0.2326	0.0011	0.0004	0.0654	0.0082	0.0771	0.1175		0.9954	0.9628	1.9192	0.7998
	79			tyrosine	LC/MS pos early	1299	C00082	TYR	6057		0.65	0.79	0.89	2.81	2.65	0.94	3.47	3.65	1.05		0.0003	0.0008	0.0171	0.0116	0.1835	0.0909	3.4253e-08	1.6289e-07	6.4965e-08	1.3415e-07	0.5029	0.569	4.7598e-09	3.5391e-08	2.8792e-09	1.5124e-08	0.5205	0.4953	0.0002	7.3099e-05	1.876e-10	4.7149e-10	0.0623	0.1063		0.4327	0.2792	1.2172	0.9676
	80			tyramine	LC/MS pos early	1603	C00483	TYRAMINE	5610		0.68	1.06	1.64	1.69	1.75	1.04	2.64	4.22	1.6		0.2456	0.1885	0.9393	0.3374	0.1213	0.0638	0.1011	0.0337	0.1199	0.0409	0.9207	0.7716	0.0096	0.0042	0.0007	0.0002	0.1625	0.258	0.7673	0.144	0.0021	0.0004	0.1661	0.2043		0.6524	0.4441	1.1028	1.1709
	86			4-hydroxyphenylpyruvate	LC/MS neg	1669	C01179	P-HYDROXY-PHENYLPYRUVATE	979		1	1.22	0.85	1.11	1.59	1.44	1.35	1.36	1		1	0.5258	0.1517	0.0767	0.265	0.1237	0.4772	0.1229	0.0065	0.0029	0.0254	0.0746	0.0428	0.0163	0.056	0.0127	0.884	0.6367	0.8381	0.1553	0.0083	0.0013	0.2019	0.232		0.787	0.787	0.8703	1.0661
	91			3-(4-hydroxyphenyl)lactate	LC/MS neg	32197	C03672	CPD-2222	9378		1.5	0.59	0.77	2.89	2.05	0.71	1.14	1.05	0.91		0.2297	0.1785	0.0758	0.0425	0.2686	0.1248	0.002	0.001	0.0185	0.0075	0.2513	0.3782	0.4853	0.1299	0.771	0.1256	0.6803	0.561	0.3095	0.0649	0.0195	0.0027	0.1005	0.1412		0.5722	0.8572	1.6515	0.9808
	94			3-methoxytyrosine	LC/MS pos early	12017			1670		0.65	0.94	0.92	0.98	1.04	1.06	1.42	1.47	1.04		0.0159	0.0213	0.5799	0.2382	0.5607	0.2334	0.9541	0.2107	0.7566	0.2055	0.7135	0.6932	0.0502	0.0185	0.0268	0.0064	0.7349	0.5848	0.0407	0.0105	0.1559	0.0184	0.234	0.2567		1.0882	0.7045	1.0658	1.0002
	101			O-sulfo-L-tyrosine	LC/MS neg	45413			514186		1.13	0.78	0.75	0.88	0.8	0.91	0.61	0.53	0.87		0.0823	0.0789	0.0022	0.002	0.0006	0.0008	0.0597	0.0217	0.0036	0.0017	0.1532	0.2686	4.5224e-06	5.5529e-06	3.2969e-07	3.384e-07	0.0464	0.1319	0.0026	0.0008	1.5147e-06	4.7845e-07	0.0011	0.0066		1.1964	1.3502	1.049	0.8215
	102			N-acetylphenylalanine	LC/MS neg	33950	C03519		74839		0.24	0.24	0.28	0.9	0.59	0.66	0.9	0.67	0.75		2.2567e-06	1.9292e-05	2.6641e-06	7.5078e-06	7.3991e-06	1.5184e-05	0.5527	0.1389	0.0115	0.005	0.0355	0.0961	0.6418	0.1627	0.0622	0.014	0.1404	0.2377	8.8874e-09	1.5706e-08	0.0096	0.0014	0.7837	0.537		1.763	0.4284	1.5797	0.384
	106			N-acetyltyrosine	LC/MS neg	32390			68310		0.41	0.9	0.99	0.72	0.57	0.8	1.57	1.37	0.87		0.0091	0.0131	0.6417	0.2568	0.9926	0.3643	0.4108	0.1092	0.1078	0.0374	0.3931	0.4898	0.1011	0.0344	0.1995	0.0391	0.6833	0.5612	0.0603	0.015	0.6481	0.0682	0.1015	0.142		1.7234	0.7107	1.237	1.1182
	114			N-formylphenylalanine	LC/MS neg	48433			759256		0.25	0.28	0.23	1.16	1	0.86	1.32	0.94	0.71		2.0341e-07	2.7665e-06	6.6361e-07	2.371e-06	1.4078e-07	7.2947e-07	0.2987	0.0841	0.9742	0.2515	0.313	0.4418	0.05	0.0185	0.7491	0.123	0.0276	0.0994	5.3293e-10	1.8836e-09	0.0495	0.0064	0.5788	0.4432		1.6278	0.3996	1.892	0.5279
	138		Aspartate family (OAA derived)	aspartate	LC/MS pos early	443	C00049	L-ASPARTATE	5960		0.93	0.82	0.89	0.43	0.31	0.71	0.38	0.29	0.77		0.2663	0.2012	0.0066	0.0052	0.0769	0.0438	1.2142e-08	8.2817e-08	2.186e-10	3.3291e-09	0.0001	0.0018	2.3384e-09	2.608e-08	1.3837e-10	1.7652e-09	0.001	0.0133	0.0031	0.001	8.243e-12	5.956e-11	0.3524	0.337		2.5264	2.3418	1.0976	0.8992
	139			homoserine	LC/MS polar	18351	C00263	HOMO-SER	12647		2.76	1.55	1.63	1.55	1.55	1	0.87	0.92	1.05		1.7583e-06	1.5943e-05	0.0031	0.0027	0.0012	0.0013	0.0031	0.0015	0.003	0.0014	0.9884	0.7796	0.2395	0.072	0.4946	0.0863	0.6035	0.5266	6.062e-07	5.4031e-07	0.1192	0.0143	0.0083	0.0258		0.5453	1.5025	0.846	1.312
	144			threonine	LC/MS pos early	1284	C00188	THR	6288		1.16	1.23	1.27	2.09	2.04	0.98	2.22	2.25	1.02		0.0848	0.081	0.0263	0.0169	0.0102	0.0078	9.2992e-07	1.7421e-06	1.3434e-06	1.5522e-06	0.7595	0.7138	4.4501e-07	9.306e-07	3.5946e-07	3.578e-07	0.8479	0.6344	0.001	0.0004	1.2267e-08	7.5438e-09	0.7187	0.5111		0.499	0.5772	1.0434	1.2801
	148			asparagine	LC/MS pos early	512	C00152	ASN	6267		1.6	1.43	1.32	2.04	2.32	1.14	1.81	1.9	1.05		2.5659e-05	0.0001	0.0004	0.0005	0.0027	0.0025	4.0519e-07	9.1089e-07	6.6345e-08	1.3415e-07	0.1009	0.2033	3.1032e-06	4.0756e-06	1.339e-06	9.4898e-07	0.5059	0.4923	1.4251e-06	1.1066e-06	9.1148e-09	6.5047e-09	0.1737	0.2104		0.4535	0.7277	0.9239	1.3166
	151			lysine	LC/MS pos early	1301	C00047	LYS	5962		0.64	0.67	0.67	1.22	1.28	1.05	1.27	1.33	1.04		7.233e-06	4.8092e-05	2.0978e-05	4.1151e-05	1.4528e-05	2.6183e-05	0.0057	0.0027	0.0012	0.0006	0.4088	0.5019	0.0014	0.0007	0.0005	0.0002	0.5617	0.5145	3.8315e-08	5.035e-08	7.8294e-05	1.7208e-05	0.86	0.5645		1.0563	0.68	1.2854	0.8662
	152			N6-methyllysine	LC/MS pos early	62860	C02728		164795		0.83	1.24	1.48	1.69	1.4	0.83	2.51	2.49	0.99		0.1541	0.1284	0.097	0.0517	0.0106	0.008	0.001	0.0006	0.0161	0.0067	0.1575	0.2711	6.0903e-06	6.8546e-06	8.9382e-06	4.751e-06	0.7795	0.6032	0.0809	0.0196	4.0978e-06	1.1334e-06	0.0199	0.0492		0.6748	0.5631	1.1401	1.4142
	153			N6,N6-dimethyllysine	LC/MS pos early	62862	C05545		193344		1.39	1.76	1.73	1.9	1.74	0.91	2.42	2.17	0.9		0.0056	0.0085	7.0095e-05	0.0001	0.0001	0.0002	2.3697e-05	2.2366e-05	9.2079e-05	6.0658e-05	0.3856	0.489	8.726e-07	1.4783e-06	4.0043e-06	2.4661e-06	0.2347	0.324	1.8245e-06	1.3867e-06	1.7917e-07	7.1427e-08	0.1893	0.2236		0.5433	0.7526	1.0345	1.8193
	154			fructosyllysine	LC/MS pos early	46227			123708		0.8	1.66	1.34	1.17	0.88	0.76	2.42	1.47	0.61		0.2064	0.1638	0.024	0.0156	0.2129	0.1024	0.4559	0.1184	0.5773	0.1648	0.204	0.3244	0.0005	0.0003	0.0598	0.0135	0.0228	0.0906	0.1647	0.0365	0.0063	0.001	0.0467	0.0871		1.0279	0.8227	1.1991	1.9919
	156			saccharopine	LC/MS pos early	1495	C00449	SACCHAROPINE	160556		20.38	34.64	67.5	0.57	0.19	0.34	0.97	0.63	0.65		2.4864e-09	8.8907e-08	3.6785e-10	1.2267e-08	5.4523e-11	2.9453e-09	0.0155	0.0067	2.5117e-06	2.7384e-06	0.0001	0.0021	0.9914	0.2344	0.0445	0.0104	0.0454	0.1298	5.2e-13	1.3314e-11	2.177e-05	5.4715e-06	0.0037	0.0146		0.0857	1.7467	0.0489	1.6941
	157			pipecolate	LC/MS pos early	1444	C00408		849		6.95	8.26	7.57	1.5	1.54	1.03	1.78	1.68	0.94		8.9963e-06	5.6078e-05	2.7587e-06	7.6662e-06	4.269e-06	9.5141e-06	0.1471	0.0462	0.1211	0.0411	0.9077	0.7656	0.0302	0.0118	0.0455	0.0106	0.8258	0.6244	1.2269e-08	1.9961e-08	0.0235	0.0032	0.814	0.5464		0.3647	2.5331	0.5471	4.521
	158			2-aminoadipate	LC/MS polar	6146	C00956	CPD-468	469		9.33	6.69	7.88	0.84	0.55	0.66	0.6	0.47	0.77		1.363e-09	5.8258e-08	9.9101e-09	1.0436e-07	3.5281e-09	5.2232e-08	0.2999	0.0841	0.0012	0.0006	0.0086	0.0336	0.003	0.0015	0.0001	5.2748e-05	0.0928	0.1947	5.85e-12	5.996e-11	6.7209e-05	1.5117e-05	0.2218	0.2482		0.3697	3.4507	0.311	2.0821
	160			2-hydroxyadipate	LC/MS polar	31934	C02360		193530		2.23	1.56	1.56	1	1.98	1.97	0.7	1.39	1.97		0.0621	0.0643	0.1988	0.0952	0.2153	0.1033	0.9971	0.2173	0.0722	0.0261	0.0717	0.1607	0.497	0.1328	0.2449	0.0468	0.0785	0.1771	0.0183	0.005	0.0387	0.0051	0.8417	0.5563		0.7084	1.5764	0.7114	1.1091
	162			6-oxopiperidine-2-carboxylate	LC/MS polar	43231			3014237		1.79	2.16	2.11	0.93	0.86	0.93	1.12	1.02	0.91		4.3732e-05	0.0002	3.2157e-06	8.5789e-06	3.9531e-06	8.906e-06	0.4085	0.1091	0.1341	0.0452	0.4677	0.5428	0.3212	0.0917	0.9044	0.144	0.3797	0.4174	2.1824e-08	3.1956e-08	0.4585	0.0494	0.3646	0.3417		0.7624	1.363	0.7053	1.5249
	167			5-aminovalerate	LC/MS pos early	18319	C00431		138		1.16	1.35	1.01	2.59	2.68	1.04	3.01	2.31	0.77		0.3472	0.2521	0.1094	0.0576	0.9745	0.3643	5.5491e-05	4.3981e-05	3.752e-05	2.7869e-05	0.7994	0.7299	1.8361e-05	1.6604e-05	0.0002	6.4182e-05	0.1763	0.2705	0.1396	0.0315	1.3798e-06	4.4066e-07	0.5054	0.4121		0.4023	0.4686	1.0416	1.4104
	168			methionine	LC/MS pos early	1302	C00073	MET	6137		1.04	1.04	1.26	1.87	1.29	0.69	1.88	1.57	0.83		0.8206	0.4731	0.8103	0.3048	0.1474	0.0756	0.0018	0.0009	0.1512	0.0505	0.0301	0.0856	0.0017	0.0009	0.0146	0.0037	0.2702	0.3449	0.2649	0.0564	0.0004	7.7406e-05	0.579	0.4432		0.6992	0.725	1.3052	1.362
	170			S-adenosylhomocysteine (SAH)	LC/MS neg	42382	C00021	ADENOSYL-HOMO-CYS	439155		1.09	1.08	1.77	0.52	0.19	0.37	0.52	0.32	0.61		0.4808	0.324	0.5907	0.2422	0.0005	0.0006	0.0002	0.0001	9.8456e-09	3.1161e-08	2.2571e-06	0.0002	0.0001	8.2344e-05	4.4909e-07	4.1343e-07	0.0012	0.0146	0.0045	0.0014	4.8873e-09	4.3463e-09	0.0185	0.0477		1.8861	2.0555	0.9854	1.0618
	171			S-adenosylmethionine (SAM)	LC/MS pos early	15915	C00019	S-ADENOSYLMETHIONINE	34756		0.83	0.82	0.76	1.19	0.8	0.67	1.18	0.74	0.62		0.5377	0.3482	0.4826	0.2028	0.1703	0.0855	0.6132	0.1492	0.4583	0.1353	0.2229	0.3457	0.6756	0.1703	0.1377	0.028	0.0664	0.1598	0.1297	0.0295	0.0941	0.0116	0.818	0.5464		1.0952	0.91	1.3046	1.0734
	172			5-methylthioadenosine (MTA)	LC/MS pos early	1419	C00170	5-METHYLTHIOADENOSINE	439176		0.64	0.74	0.8	1.06	0.71	0.67	1.22	0.89	0.73		0.0117	0.0163	0.0656	0.0376	0.1465	0.0754	0.7576	0.1751	0.0386	0.0148	0.0216	0.0662	0.231	0.0698	0.3842	0.0697	0.0513	0.1386	0.0026	0.0009	0.0157	0.0022	0.6061	0.4577		1.3927	0.8979	1.4784	1.0981
	175			methionine sulfone	LC/MS pos early	44878			69961		1.04	1.25	1.55	0.88	0.65	0.74	1.05	0.97	0.92		0.6725	0.4145	0.0546	0.0321	0.0012	0.0013	0.2423	0.0712	0.0015	0.0008	0.0148	0.0513	0.6491	0.1642	0.7696	0.1256	0.4583	0.4747	0.0021	0.0007	0.0206	0.0029	0.0607	0.1041		1.0086	1.0538	0.888	1.1106
	176			methionine sulfoxide	LC/MS pos early	18374	C02989	L-Methionine-sulfoxides	158980		0.67	1.14	1.17	0.94	0.92	0.98	1.6	1.61	1.01		0.0251	0.0305	0.4215	0.1833	0.3209	0.1455	0.6245	0.1511	0.5805	0.1654	0.9488	0.7716	0.0136	0.0057	0.0106	0.0028	0.8929	0.6367	0.6973	0.1331	0.1841	0.0213	0.0446	0.0847		1.0952	0.7342	1.0282	1.1766
	177			S-methylmethionine	LC/MS pos early	38127	C05319	CPD-397	458		1.04	1.21	1.19	2.58	2.62	1.01	3.02	3.01	1		0.7753	0.457	0.158	0.0789	0.232	0.11	4.1872e-06	5.2828e-06	3.5546e-06	3.5938e-06	0.9005	0.7623	9.4879e-07	1.5873e-06	1.0899e-06	8.1105e-07	0.9073	0.6408	0.103	0.0242	3.9286e-08	2.0097e-08	0.6716	0.4899		0.4001	0.4147	1.0341	1.2506
	180			N-acetylmethionine sulfoxide	LC/MS pos early	45428			193368		0.77	0.77	0.79	0.26	0.26	1.01	0.26	0.27	1.03		0.3548	0.2558	0.2105	0.0995	0.3389	0.152	0.0005	0.0003	0.0005	0.0003	0.9417	0.7716	0.0003	0.0002	0.0005	0.0002	0.8051	0.6145	0.0825	0.0199	1.8918e-05	4.8174e-06	0.9612	0.5933		3.3216	2.5445	0.8682	0.6704
	182			N2-acetyllysine	LC/MS polar	36751	C12989	N-ACETYL-L-LYSINE	92907		1.81	1	1	0.5	0.5	1	0.28	0.28	1		0.0055	0.0084	1	0.3516	1	0.3643	0.001	0.0006	0.001	0.0005	1	0.7796	5.6468e-06	6.4594e-06	5.6468e-06	3.2118e-06	1	0.664	0.0747	0.0182	1.894e-06	5.7927e-07	0.0524	0.0941		0.9866	1.7826	0.494	0.494
	184			N6-acetyllysine	LC/MS polar	36752	C02727		92832		2	1.86	1.94	0.77	0.57	0.74	0.72	0.55	0.77		9.9601e-05	0.0004	0.0002	0.0003	0.0001	0.0002	0.047	0.0175	0.0005	0.0003	0.0249	0.0735	0.0214	0.0087	0.0004	0.0001	0.0427	0.1259	5.939e-07	5.3872e-07	7.1362e-05	1.5927e-05	0.9527	0.5933		0.9902	1.9786	0.7644	1.4237
	185			N6,N6,N6-trimethyllysine	LC/MS pos early	1498	C03793		440120		0.79	0.71	0.65	1.23	1.14	0.93	1.1	0.94	0.86		0.117	0.1024	0.0281	0.0179	0.0082	0.0064	0.1739	0.0531	0.3529	0.1057	0.6406	0.6517	0.536	0.1415	0.6205	0.1051	0.2744	0.3458	0.0011	0.0004	0.3356	0.0372	0.5933	0.4501		1.0779	0.8527	1.3225	0.9385
	187			alanine	LC/MS pos early	1126	C00041	L-ALPHA-ALANINE	5950		1.9	2.52	2.7	1.99	1.84	0.93	2.64	2.62	0.99		0.001	0.0022	5.3813e-05	9.2819e-05	1.7625e-05	3.1491e-05	0.0006	0.0003	0.0017	0.0008	0.5665	0.6084	3.5392e-05	2.8535e-05	2.7561e-05	1.3022e-05	0.8679	0.6357	3.6443e-07	3.524e-07	5.7485e-06	1.5528e-06	0.2316	0.2559		0.4807	0.9137	0.9562	2.4098
	188			N-acetylalanine	LC/MS polar	1585	C02847		88064		1	1.07	0.98	0.67	0.6	0.9	0.72	0.59	0.83		0.9931	0.5258	0.2431	0.1121	0.6965	0.2787	8.8768e-06	9.4014e-06	7.6886e-07	9.6497e-07	0.0731	0.1628	5.2441e-05	4.057e-05	4.9547e-07	4.3807e-07	0.0037	0.0282	0.6447	0.1256	4.2408e-08	2.1133e-08	0.5059	0.4121		1.4782	1.4775	0.9893	1.0591
	189			N,N-dimethylalanine	LC/MS pos early	63151			5488191		1.34	1.64	2.49	0.79	0.55	0.7	0.97	1.03	1.06		0.3846	0.2727	0.2517	0.1155	0.0346	0.0219	0.8903	0.198	0.2682	0.084	0.3277	0.4529	0.8747	0.2117	0.7548	0.1237	0.8767	0.6367	0.0236	0.0064	0.7889	0.0819	0.5583	0.4403		0.8843	1.1819	0.6971	1.1433
	191			N-carboxymethylalanine	LC/MS pos early	63155			2764308		2.45	2.43	1.59	0.61	0.68	1.1	0.61	0.44	0.72		0.0038	0.0065	0.005	0.0041	0.0744	0.0425	0.0679	0.0243	0.1114	0.0382	0.7784	0.7193	0.0523	0.0192	0.0059	0.0016	0.2579	0.3383	0.0002	9.8177e-05	0.0085	0.0013	0.4697	0.3988		0.9867	2.4173	0.604	1.4658
	192			N-acetylasparagine	LC/MS pos early	33942			99715		0.88	1.32	1.5	0.67	0.54	0.8	1.01	0.92	0.9		0.3963	0.2771	0.0683	0.039	0.0134	0.0097	0.0135	0.0059	0.0009	0.0005	0.1611	0.2738	0.991	0.2344	0.5522	0.0956	0.5596	0.5145	0.0387	0.01	0.0135	0.002	0.0497	0.0913		1.2085	1.0606	0.8118	1.0745
	193			N-acetylaspartate (NAA)	LC/MS polar	22185	C01042		65065		0.83	1.18	1.4	0.84	0.57	0.68	1.19	0.97	0.81		0.0545	0.0583	0.0853	0.047	0.0022	0.0021	0.061	0.0221	3.3787e-05	2.5355e-05	0.001	0.0073	0.0765	0.0271	0.6996	0.1161	0.0378	0.1191	0.0583	0.0146	0.0005	9.752e-05	0.0035	0.0141		1.1939	0.9879	0.9999	1.1805
	194			N-acetyl-beta-alanine	LC/MS neg	37432	C01073		76406		1.22	1.76	1.59	0.62	0.63	1.02	0.89	0.82	0.92		0.3656	0.2617	0.0113	0.0083	0.0356	0.0225	0.0206	0.0084	0.0291	0.0114	0.855	0.7502	0.549	0.1441	0.3138	0.0584	0.6715	0.5596	0.0034	0.0011	0.0502	0.0065	0.3635	0.3417		1.0511	1.2778	0.649	1.143
	195			N-acetylmethionine	LC/MS neg	1589	C02712		448580		1.25	0.85	0.89	0.46	0.29	0.64	0.31	0.21	0.67		0.0679	0.0675	0.1388	0.0712	0.3232	0.1463	1.3661e-05	1.3845e-05	1.0613e-07	1.9075e-07	0.0014	0.0089	1.8487e-07	4.7583e-07	7.1728e-09	2.4141e-08	0.0037	0.0282	0.7311	0.1385	1.6006e-09	1.8505e-09	0.0547	0.0957		2.275	2.844	1.0458	0.891
	197			N-formylmethionine	LC/MS neg	2829	C03145		439750		0.66	0.4	0.58	0.97	0.45	0.47	0.59	0.4	0.67		0.1247	0.1088	0.0047	0.0039	0.0885	0.0493	0.8155	0.1853	0.0086	0.0038	0.0134	0.0478	0.0624	0.0226	0.0059	0.0016	0.2226	0.3144	0.0017	0.0006	0.0021	0.0004	0.4001	0.3616		1.8142	1.2045	1.7648	0.7118
	205			N6-carboxymethyllysine	LC/MS pos early	36713			123800		2.88	1.91	2.02	0.56	0.36	0.64	0.37	0.25	0.68		0.0013	0.0027	0.0145	0.0101	0.0154	0.0109	0.022	0.0089	0.0012	0.0006	0.1429	0.263	0.002	0.001	0.0001	5.1638e-05	0.1354	0.2326	0.0001	4.7983e-05	5.5972e-05	1.2788e-05	0.5697	0.441		1.1192	3.2179	0.6279	1.2012
	217			2-methylcitrate/homocitrate	LC/MS neg	52282					1.19	1.04	1.14	0.89	0.84	0.94	0.77	0.8	1.04		0.214	0.168	0.717	0.2791	0.296	0.1354	0.3229	0.0897	0.1744	0.057	0.687	0.6817	0.0721	0.0259	0.1221	0.0252	0.7629	0.5978	0.135	0.0307	0.0814	0.0101	0.7885	0.5383		1.0341	1.233	0.9173	0.9547
	219		Glutamate family (alpha-ketoglutarate derived)	imidazole lactate	LC/MS pos early	15716	C05568		440129		0.73	0.83	0.66	1.57	1.68	1.07	1.78	1.52	0.85		0.0284	0.0339	0.1546	0.0777	0.0065	0.0053	0.0033	0.0016	0.0013	0.0007	0.6147	0.637	0.0006	0.0003	0.0055	0.0016	0.2357	0.324	0.0012	0.0004	0.0001	2.5374e-05	0.4797	0.4029		0.7925	0.5794	1.2466	1.0318
	220			1-methyl-4-imidazoleacetate	LC/MS pos early	32350	C05828		75810		0.42	0.69	0.9	1.47	1.32	0.9	2.4	2.81	1.17		1.7069e-06	1.5943e-05	0.0027	0.0024	0.3055	0.1395	0.002	0.001	0.0161	0.0067	0.283	0.4115	1.4004e-06	2.1793e-06	2.4313e-07	2.7483e-07	0.1437	0.2406	5.039e-06	3.2966e-06	8.3022e-07	2.774e-07	0.0006	0.0041		0.8982	0.3789	1.3219	0.9093
	221			1-methyl-5-imidazoleacetate	LC/MS pos early	62946			6451814		2.1	1.2	0.87	1.83	2.65	1.45	1.04	1.11	1.06		8.0479e-05	0.0003	0.221	0.1037	0.3176	0.1447	0.0004	0.0003	5.8279e-06	5.5095e-06	0.0138	0.0485	0.8152	0.2006	0.4466	0.0793	0.5938	0.5255	0.0043	0.0013	0.0002	4.7787e-05	0.0013	0.0071		0.4893	1.0267	0.8932	1.0694
	223			3-methylhistidine	LC/MS pos early	15677	C01152		64969		1.99	2.28	2.82	0.91	0.76	0.84	1.04	1.08	1.04		2.4563e-06	1.9863e-05	3.1212e-07	1.301e-06	2.4508e-08	1.8142e-07	0.2457	0.0718	0.006	0.0027	0.0564	0.1323	0.5794	0.1506	0.3006	0.0565	0.6179	0.5318	4.684e-10	1.8108e-09	0.2982	0.0331	0.0274	0.0632		0.7578	1.5089	0.6876	1.5705
	225			4-acetamidobutanoate	LC/MS pos early	1558	C02946		18189		0.85	1.17	0.88	0.36	0.28	0.78	0.5	0.29	0.59		0.4562	0.3116	0.809	0.3048	0.7313	0.2898	0.0028	0.0014	0.0005	0.0003	0.3339	0.458	0.0186	0.0076	0.001	0.0003	0.1343	0.2326	0.6228	0.1223	0.0001	2.1697e-05	0.7743	0.5361		2.3923	2.0219	0.8611	1.0114
	227			4-hydroxybutyrate (GHB)	LC/MS polar	34585	C00989	4-HYDROXY-BUTYRATE	10413		0.98	0.81	1.15	1.16	0.74	0.64	0.96	0.86	0.9		0.7768	0.457	0.0509	0.0303	0.1629	0.0823	0.1347	0.0431	0.0077	0.0034	0.0004	0.0044	0.7879	0.1955	0.1811	0.036	0.2746	0.3458	0.585	0.1162	0.0031	0.0005	0.0702	0.1113		1.0595	1.0411	1.2326	1.0021
	229			arginine	LC/MS pos early	1638	C00062	ARG	232		0.86	0.82	0.87	2.69	2.42	0.9	2.56	2.44	0.96		0.0916	0.0856	0.0351	0.022	0.1121	0.0604	3.656e-08	1.6742e-07	1.2334e-07	2.1749e-07	0.2256	0.3474	6.0287e-08	2.5215e-07	1.0953e-07	1.482e-07	0.5481	0.5116	0.0051	0.0015	1.1602e-09	1.5596e-09	0.885	0.5721		0.4718	0.4077	1.2692	1.0427
	230			2-oxoarginine*	LC/MS pos early	55072	C03771		558		0.47	0.18	0.14	2.09	2.56	1.23	0.8	0.75	0.94		0.004	0.0067	3.9466e-06	9.9955e-06	8.4708e-07	2.7715e-06	0.0035	0.0017	0.0006	0.0003	0.3389	0.4611	0.4418	0.1202	0.3078	0.0575	0.792	0.6104	4.95e-08	6.1875e-08	0.0631	0.008	0.0043	0.0165		0.7087	0.3313	1.4809	0.2652
	232			argininosuccinate	LC/MS pos early	15497	C03406	L-ARGININO-SUCCINATE	828		1.81	1.5	2.07	0.61	0.3	0.49	0.5	0.34	0.67		0.0002	0.0006	0.0033	0.0029	2.614e-05	4.5149e-05	0.0007	0.0004	1.2455e-07	2.1749e-07	2.9323e-05	0.0008	5.0549e-05	3.9333e-05	4.952e-07	4.3807e-07	0.0039	0.0286	1.1785e-06	9.2917e-07	2.1979e-08	1.2518e-08	0.1582	0.1959		1.318	2.3833	0.8021	1.2012
	233			carboxyethyl-GABA	LC/MS pos early	40007			2572		2.35	1.86	1.87	0.78	0.64	0.82	0.62	0.51	0.82		3.3656e-06	2.5175e-05	7.5319e-05	0.0001	7.6127e-05	0.0001	0.0399	0.0152	0.0013	0.0007	0.0886	0.1829	0.0007	0.0004	3.531e-05	1.6087e-05	0.0876	0.1859	8.1451e-08	9.5963e-08	2.7507e-05	6.7092e-06	0.2355	0.2567		0.9111	2.1367	0.7122	1.3222
	234			citrulline	LC/MS pos early	2132	C00327	L-CITRULLINE	9750		3.7	3.49	3.59	0.77	0.62	0.81	0.73	0.6	0.83		1.1586e-06	1.1182e-05	1.6525e-06	5.1661e-06	1.4065e-06	3.7859e-06	0.0809	0.0283	0.0067	0.003	0.1975	0.3164	0.0478	0.0179	0.005	0.0014	0.2422	0.3292	3.2138e-09	7.8433e-09	0.0017	0.0003	0.9781	0.5982		0.6092	2.2521	0.4684	1.6354
	236			dimethylarginine (SDMA + ADMA)	LC/MS pos early	36808	C03626		123831		0.99	0.69	0.62	1.51	1.72	1.14	1.05	1.08	1.03		0.9765	0.5251	0.0073	0.0056	0.0012	0.0013	0.0038	0.0019	0.0005	0.0003	0.261	0.3898	0.7084	0.1776	0.586	0.1	0.8627	0.6357	0.001	0.0004	0.0073	0.0011	0.0294	0.0657		0.9014	0.8918	1.3578	0.9332
	237			ergothioneine	LC/MS pos early	37459	C05570		3032311		5.17	3.27	9.09	2.35	0.86	0.36	1.49	1.51	1.01		3.1891e-05	0.0001	0.0006	0.0007	2.6174e-06	6.3824e-06	0.0066	0.0031	0.6777	0.1879	0.003	0.0162	0.187	0.0581	0.182	0.0361	0.9863	0.664	1.1012e-07	1.2542e-07	0.0151	0.0022	0.0651	0.1085		0.205	1.0603	0.4825	1.5782
	238			gamma-aminobutyrate (GABA)	LC/MS pos early	1416	C00334	4-AMINO-BUTYRATE	119		1.83	1.51	1.75	0.87	0.67	0.77	0.72	0.64	0.9		7.773e-09	1.9381e-07	5.4516e-07	2.1388e-06	1.7255e-08	1.4902e-07	0.0064	0.003	6.8372e-07	8.6706e-07	5.1881e-05	0.0011	4.8982e-06	5.8555e-06	2.4012e-07	2.7483e-07	0.0241	0.0938	6.689e-11	3.809e-10	3.6034e-08	1.8766e-08	0.019	0.0481		0.9104	1.6625	0.7903	1.192
	239			glutamate	LC/MS pos early	57	C00025	GLT	611		1.04	1.24	1.36	0.74	0.57	0.77	0.88	0.74	0.85		0.3277	0.2398	0.0002	0.0003	7.5388e-06	1.5319e-05	8.4972e-06	9.2158e-06	1.1077e-08	3.2912e-08	3.9413e-05	0.001	0.0085	0.0037	1.0392e-05	5.4589e-06	0.0015	0.0152	4.0831e-06	2.8279e-06	1.9806e-08	1.1565e-08	0.0021	0.0098		1.2022	1.2522	0.8886	1.1021
	240			glutamate, gamma-methyl ester	LC/MS pos early	33487			68662		1.43	1.18	1.3	0.47	0.35	0.76	0.39	0.32	0.83		0.0047	0.0075	0.1569	0.0785	0.0256	0.0168	8.8963e-06	9.4014e-06	3.5816e-07	5.078e-07	0.021	0.065	7.7683e-07	1.368e-06	1.3737e-07	1.6497e-07	0.1321	0.2326	0.001	0.0004	1.052e-08	7.0592e-09	0.4109	0.3662		2.0295	2.9079	0.9501	1.1258
	241			glutamine	LC/MS pos early	53	C00064	GLN	5961		1.43	1.25	1.46	1.61	1.32	0.82	1.4	1.35	0.96		0.0034	0.0059	0.048	0.0288	0.0024	0.0022	0.0004	0.0002	0.0146	0.0061	0.0683	0.1546	0.005	0.0023	0.01	0.0026	0.7201	0.5801	0.0001	5.4926e-05	0.0002	4.6682e-05	0.4743	0.4007		0.664	0.948	1.0676	1.3317
	245			histidine	LC/MS neg	59	C00135	HIS	6274		1.77	1.45	1.51	1.95	1.86	0.95	1.6	1.58	0.99		1.069e-05	6.397e-05	0.0005	0.0006	0.0003	0.0003	2.2361e-06	3.4559e-06	4.9355e-06	4.778e-06	0.5442	0.5917	7.6257e-05	5.577e-05	9.9434e-05	4.1108e-05	0.8681	0.6357	4.3842e-07	4.0853e-07	3.8273e-07	1.3741e-07	0.2004	0.2317		0.5302	0.9386	1.0341	1.499
	247			histidinol	LC/MS pos early	15316	C00860	HISTIDINOL	165271		10.21	10.83	11.08	1.51	1.44	0.95	1.61	1.56	0.97		1.126e-06	1.1182e-05	9.2356e-07	3.1538e-06	8.7461e-07	2.7715e-06	0.1492	0.0467	0.2053	0.0669	0.8435	0.7483	0.1128	0.0372	0.1456	0.0295	0.8796	0.6367	2.1693e-09	5.9407e-09	0.0779	0.0097	0.9871	0.5987		0.1832	1.8711	0.2774	3.0038
[truncated: 475 more rows]
[truncated: 21 more columns]

## Sheet: Significant metabolite changes
Heat map of statistically significant compounds. Red and green shaded cells indicate p≤0.05 (red indicates that the mean values are significantly higher for that comparison; green values significantly lower). Light red and light green shaded cells indicate 0.05<p<0.10 (light red indicates that the mean values trend higher for that comparison; light green values trend lower).			Fold of Change (Ratios of Group Means in Scaled Imputed Data)
[truncated: 570 more rows]
