# Supplementary material for: Maize nodal root growth maintenance during water deficit: metabolic acclimation and the role of increased solute deposition in osmotic adjustment
Source: Front Plant Sci. 2025 Jun 9;16:1566453. doi: 10.3389/fpls.2025.1566453 (PMC12183189; doi:10.3389/fpls.2025.1566453)
Supplement: Supplementary file 2 [file DataSheet2.xlsx]

## Sheet: Sheet1
																Transcript abundance (counts)																					Standard Deviation
	FR697_MS	FR697_MS	FR697_MS	FR697_MS	FR697_MS	FR697_MS	FR697_MS	FR697_MS	FR697_MS	FR697_MS	FR697_MS	FR697_MS	FR697_MS	FR697_MS	FR697_MS	WW			WD			FR697_SS	FR697_SS	FR697_SS	FR697_SS	FR697_SS	FR697_SS	FR697_SS	FR697_SS	FR697_SS	FR697_SS	FR697_SS	FR697_SS	FR697_SS	FR697_SS	FR697_SS	WW			FR697_WW	FR697_WW	FR697_WW	FR697_WW	FR697_WW	FR697_WW	FR697_WW	FR697_WW	FR697_WW	FR697_WW
transcript ID	S7011	S7012	S7013	S7021	S7022	S7023	S7031	S7032	S7033	S7041	S7042	S7043	S7051	S7052	S7053	R1	R2	R3	R1	R2	R3	S8011	S8012	S8013	S8021	S8022	S8023	S8031	S8032	S8033	S8041	S8042	S8043	S8051	S8052	S8053	R1	R2	R3	S9011	S9012	S9013	S9021	S9022	S9023	S9031	S9032	S9033	S9041
ENSRNA049437471	0	0	0	0	0	0	0	0	0	0	0	0	0	0	0	0	0	0	0	0	0	0	0	0	0	0	0	0	0	0	0	0	0	0	0	0	0	0	0	0	0	0	0	0	0	0	0	0	0
ENSRNA049437658	0	0	0	0	0	0	0	0	0	0	0	0	0	0	0	0	0	50.949	0	0	0	0	0	0	0	0	0	0	0	0	0	0	0	0	0	0	0	0	45.5702	0	0	0	0	0	0	0	0	0	0
ENSRNA049437967	0	0	0	0	0	0	0	0	0	0	0	0	0	0	0	0	0	0	0	0	0	0	0	0	0	0	0	0	0	0	0	0	0	0	0	0	0	0	0	0	0	0	0	0	0	0	0	0	0
ENSRNA049438083	0	0	0	0	0	0	0	0	0	0	0	0	0	0	0	0	0	0	0	0	0	0	0	0	0	0	0	0	0	0	0	0	0	0	0	0	0	0	0	0	0	0	0	0	0	0	0	0	0
ENSRNA049438128	0	0	0	0	0	0	0	0	0	0	0	0	0	0	0	0	0	0	0	208.68	0	0	0	0	0	1043.4	0	0	0	0	0	0	0	0	0	0	0	0	0	0	0	0	0	0	0	0	0	0	0
ENSRNA049438140	0	0	0	0	0	0	0	0	0	0	0	0	0	0	0	0	0	0	0	0	0	0	0	0	0	0	0	0	0	0	0	0	0	0	0	0	0	0	0	0	0	0	0	0	0	0	0	0	0
ENSRNA049438262	0	0	0	0	0	0	0	0	0	0	0	0	0	0	0	0	0	0	0	212.904	0	0	0	0	0	0	0	0	0	0	0	0	0	0	1064.52	0	0	0	0	0	0	0	0	0	0	0	0	0	0
ENSRNA049438276	0	0	0	0	0	0	0	0	0	0	0	0	0	0	0	0	0	0	0	0	0	0	0	0	0	0	0	0	0	0	0	0	0	0	0	0	0	0	0	0	0	0	0	0	0	0	0	0	0
ENSRNA049438309	0	0	0	0	0	0	0	0	0	0	0	0	0	0	0	0	0	0	0	0	0	0	0	0	0	0	0	0	0	0	0	0	0	0	0	0	0	0	0	0	0	0	0	0	0	0	0	0	0
ENSRNA049438321	0	0	0	0	0	0	0	0	0	0	0	0	0	0	0	0	0	0	0	0	0	0	0	0	0	0	0	0	0	0	0	0	0	0	0	0	0	0	0	0	0	0	0	0	0	0	0	0	0
ENSRNA049438404	0	0	0	0	0	0	0	0	0	0	0	0	0	0	0	0	0	0	0	0	0	0	0	0	0	0	0	0	0	0	0	0	0	0	0	0	0	0	0	0	0	0	0	0	0	0	0	0	0
ENSRNA049438546	0	0	0	0	0	0	0	0	0	0	0	0	0	0	0	0	0	0	0	0	0	0	0	0	0	0	0	0	0	0	0	0	0	0	0	0	0	0	0	0	0	0	0	0	0	0	0	0	0
ENSRNA049438664	0	0	0	0	0	0	0	0	0	0	0	0	0	0	0	0	0	0	0	0	0	0	0	0	0	0	0	0	0	0	0	0	0	0	0	0	0	0	0	0	0	0	0	0	0	0	0	0	0
ENSRNA049438710	0	0	0	0	0	0	0	0	0	0	0	0	0	0	0	0	0	0	0	0	0	0	0	0	0	0	0	0	0	0	0	0	0	0	0	0	0	0	0	0	0	0	0	0	0	0	0	0	0
ENSRNA049438763	0	0	0	0	0	0	0	0	0	0	0	0	0	0	0	0	0	0	0	0	0	0	0	0	0	0	0	0	0	0	0	0	0	0	0	0	0	0	0	0	0	0	0	0	0	0	0	0	0
ENSRNA049438777	0	0	0	0	0	0	0	0	0	0	0	0	0	0	0	0	0	0	0	0	0	0	0	0	0	0	0	0	0	0	0	0	0	0	0	0	0	0	0	0	0	0	0	0	0	0	0	0	0
ENSRNA049438795	0	0	0	0	0	0	0	0	0	0	0	0	0	0	0	0	0	0	0	0	0	0	0	0	0	0	0	0	0	0	0	0	0	0	0	0	0	0	0	0	0	0	0	0	0	0	0	0	0
ENSRNA049438847	0	0	0	0	0	0	0	0	0	0	0	0	0	0	0	0	0	0	0	0	0	0	0	0	0	0	0	0	0	0	0	0	0	0	0	0	0	0	0	0	0	0	0	0	0	0	0	0	0
ENSRNA049438872	0	0	0	0	0	0	0	0	0	0	0	0	0	0	0	0	0	0	0	0	0	0	0	0	0	0	0	0	0	0	0	0	0	0	0	0	0	0	0	0	0	0	0	0	0	0	0	0	0
ENSRNA049438894	0	0	0	0	0	0	0	0	0	0	0	0	0	0	0	0	0	0	0	0	0	0	0	0	0	0	0	0	0	0	0	0	0	0	0	0	0	0	0	0	0	0	0	0	0	0	0	0	0
ENSRNA049438956	0	0	0	0	0	0	0	0	0	0	0	0	0	0	0	0	0	0	0	0	0	0	0	0	0	0	0	0	0	0	0	0	0	0	0	0	0	0	0	0	0	0	0	0	0	0	0	0	0
ENSRNA049438965	0	0	0	0	0	0	0	0	0	0	0	0	0	0	0	0	0	0	0	0	0	0	0	0	0	0	0	0	0	0	0	0	0	0	0	0	0	0	0	0	0	0	0	0	0	0	0	0	0
ENSRNA049439000	0	0	0	0	0	0	0	0	0	0	0	0	0	0	0	0	0	0	0	0	0	0	0	0	0	0	0	0	0	0	0	0	0	0	0	0	0	0	0	0	0	0	0	0	0	0	0	0	0
ENSRNA049439015	0	0	0	0	0	0	0	0	0	0	0	0	0	0	0	0	0	0	0	0	0	0	0	0	0	0	0	0	0	0	0	0	0	0	0	0	0	0	0	0	0	0	0	0	0	0	0	0	0
ENSRNA049439227	0	0	0	0	0	0	0	0	0	0	0	0	0	0	0	0	0	0	0	0	0	0	0	0	0	0	0	0	0	0	0	0	0	0	0	0	0	0	0	0	0	0	0	0	0	0	0	0	0
ENSRNA049439244	0	0	0	0	0	0	0	0	0	0	0	0	0	0	0	0	0	0	0	0	0	0	0	0	0	0	0	0	0	0	0	0	0	0	0	0	0	0	0	0	0	0	0	0	0	0	0	0	0
ENSRNA049439289	0	0	0	0	0	0	0	0	0	0	0	0	0	0	0	0	0	0	0	0	0	0	0	0	0	0	0	0	0	0	0	0	0	0	0	0	0	0	0	0	0	0	0	0	0	0	0	0	0
ENSRNA049439420	0	0	0	0	0	0	0	0	0	0	0	0	0	0	0	0	0	0	0	0	0	0	0	0	0	0	0	0	0	0	0	0	0	0	0	0	0	0	0	0	0	0	0	0	0	0	0	0	0
ENSRNA049439530	0	0	0	0	0	0	0	0	0	0	0	0	0	0	0	0	0	0	0	0	0	0	0	0	0	0	0	0	0	0	0	0	0	0	0	0	0	0	0	0	0	0	0	0	0	0	0	0	0
ENSRNA049439609	0	0	0	0	0	0	0	0	0	0	0	0	0	0	0	0	0	0	0	0	0	0	0	0	0	0	0	0	0	0	0	0	0	0	0	0	0	0	0	0	0	0	0	0	0	0	0	0	0
ENSRNA049439691	0	0	0	0	0	0	0	0	0	0	0	0	0	0	0	0	0	0	0	0	0	0	0	0	0	0	0	0	0	0	0	0	0	0	0	0	0	0	0	0	0	0	0	0	0	0	0	0	0
ENSRNA049439730	0	0	0	0	0	0	0	0	0	0	0	0	0	0	0	0	0	0	0	0	0	0	0	0	0	0	0	0	0	0	0	0	0	0	0	0	0	0	0	0	0	0	0	0	0	0	0	0	0
ENSRNA049439822	0	0	0	0	0	0	0	0	0	0	0	0	0	0	0	0	0	0	0	0	0	0	0	0	0	0	0	0	0	0	0	0	0	0	0	0	0	0	0	0	0	0	0	0	0	0	0	0	0
ENSRNA049439996	0	0	0	0	0	0	0	0	0	0	0	0	0	0	0	0	0	0	0	0	0	0	0	0	0	0	0	0	0	0	0	0	0	0	0	0	0	0	0	0	0	0	0	0	0	0	0	0	0
ENSRNA049440072	0	0	0	0	0	0	0	0	0	0	0	0	0	0	0	0	0	0	0	0	0	0	0	0	0	0	0	0	0	0	0	0	0	0	0	0	0	0	0	0	0	0	0	0	0	0	0	0	0
ENSRNA049440088	0	0	0	0	0	0	0	0	0	0	0	0	0	0	0	0	0	0	0	0	0	0	0	0	0	0	0	0	0	0	0	0	0	0	0	0	0	0	0	0	0	0	0	0	0	0	0	0	0
ENSRNA049440136	0	0	0	0	0	0	0	0	0	0	0	0	0	0	0	0	0	0	0	0	0	0	0	0	0	0	0	0	0	0	0	0	0	0	0	0	0	0	0	0	0	0	0	0	0	0	0	0	0
ENSRNA049440219	0	0	0	0	0	0	0	0	0	0	0	0	0	0	0	0	0	0	0	0	0	0	0	0	0	0	0	0	0	0	0	0	0	0	0	0	0	0	0	0	0	0	0	0	0	0	0	0	0
ENSRNA049440360	0	0	0	0	0	0	0	0	0	0	0	0	0	0	0	0	0	0	0	0	0	0	0	0	0	0	0	0	0	0	0	0	0	0	0	0	0	0	0	0	0	0	0	0	0	0	0	0	0
ENSRNA049440518	0	0	0	0	0	0	0	0	0	0	0	0	0	0	0	0	0	0	0	0	0	0	0	0	0	0	0	0	0	0	0	0	0	0	0	0	0	0	0	0	0	0	0	0	0	0	0	0	0
ENSRNA049440629	0	0	0	0	0	0	0	0	0	0	0	0	0	0	0	0	0	0	0	0	0	0	0	0	0	0	0	0	0	0	0	0	0	0	0	0	0	0	0	0	0	0	0	0	0	0	0	0	0
ENSRNA049440661	0	0	0	0	0	0	0	0	0	0	0	0	0	0	0	0	0	0	0	0	0	0	0	0	0	0	0	0	0	0	0	0	0	0	0	0	0	0	0	0	0	0	0	0	0	0	0	0	0
ENSRNA049440693	0	0	0	0	0	0	0	0	0	0	0	0	0	0	0	0	0	0	0	0	0	0	0	0	0	0	0	0	0	0	0	0	0	0	0	0	0	0	0	0	0	0	0	0	0	0	0	0	0
ENSRNA049440749	0	0	0	0	0	0	0	0	0	0	0	0	0	0	0	0	0	0	0	0	0	0	0	0	0	0	0	0	0	0	0	0	0	0	0	0	0	0	0	0	0	0	0	0	0	0	0	0	0
ENSRNA049440843	0	0	0	0	0	0	0	0	0	0	0	0	0	0	0	0	0	0	0	0	0	0	0	0	0	0	0	0	0	0	0	0	0	0	0	0	0	0	0	0	0	0	0	0	0	0	0	0	0
ENSRNA049440883	0	0	0	0	0	0	0	0	0	0	0	0	0	0	0	0	0	0	0	0	0	0	0	0	0	0	0	0	0	0	0	0	0	0	0	0	0	0	0	0	0	0	0	0	0	0	0	0	0
ENSRNA049440947	0	0	0	0	0	0	0	0	0	0	0	0	0	0	0	0	0	0	0	0	0	0	0	0	0	0	0	0	0	0	0	0	0	0	0	0	0	0	0	0	0	0	0	0	0	0	0	0	0
ENSRNA049441024	0	0	0	0	0	0	0	0	0	0	0	0	0	0	0	0	0	0	0	0	0	0	0	0	0	0	0	0	0	0	0	0	0	0	0	0	0	0	0	0	0	0	0	0	0	0	0	0	0
ENSRNA049441066	0	0	0	0	0	0	0	0	0	0	0	0	0	0	0	0	0	0	0	0	0	0	0	0	0	0	0	0	0	0	0	0	0	0	0	0	0	0	0	0	0	0	0	0	0	0	0	0	0
ENSRNA049441078	0	0	0	0	0	0	0	0	0	0	0	0	0	0	0	0	0	0	0	0	0	0	0	0	0	0	0	0	0	0	0	0	0	0	0	0	0	0	0	0	0	0	0	0	0	0	0	0	0
ENSRNA049441095	0	0	0	0	0	0	0	0	0	0	0	0	0	0	0	0	0	0	0	0	0	0	0	0	0	0	0	0	0	0	0	0	0	0	0	0	0	0	0	0	0	0	0	0	0	0	0	0	0
ENSRNA049441214	0	0	0	0	0	0	0	0	0	0	0	0	0	0	0	0	0	0	0	0	0	0	0	0	0	0	0	0	0	0	0	0	0	0	0	0	0	0	0	0	0	0	0	0	0	0	0	0	0
ENSRNA049441268	0	0	0	0	0	0	0	0	0	0	0	0	0	0	0	0	0	0	0	0	0	0	0	0	0	0	0	0	0	0	0	0	0	0	0	0	0	0	0	0	0	0	0	0	0	0	0	0	0
ENSRNA049441281	0	0	0	0	0	0	0	0	0	0	0	0	0	0	0	0	0	0	0	0	0	0	0	0	0	0	0	0	0	0	0	0	0	0	0	0	0	0	0	0	0	0	0	0	0	0	0	0	0
ENSRNA049441288	0	0	0	0	0	0	0	0	0	0	0	0	0	0	0	0	0	0	0	0	0	0	0	0	0	0	0	0	0	0	0	0	0	0	0	0	0	0	0	0	0	0	0	0	0	0	0	0	0
ENSRNA049441297	0	0	0	0	0	0	0	0	0	0	0	0	0	0	0	0	0	0	0	0	0	0	0	0	0	0	0	0	0	0	0	0	0	0	0	0	0	0	0	0	0	0	0	0	0	0	0	0	0
ENSRNA049441338	0	0	0	0	0	0	0	0	0	0	0	0	0	0	0	0	0	0	0	0	0	0	0	0	0	0	0	0	0	0	0	0	0	0	0	0	0	0	0	0	0	0	0	0	0	0	0	0	0
ENSRNA049441369	0	0	0	0	0	0	0	0	0	0	0	0	0	0	0	0	0	0	0	0	0	0	0	0	0	0	0	0	0	0	0	0	0	0	0	0	0	0	0	0	0	0	0	0	0	0	0	0	0
ENSRNA049441404	0	0	0	0	0	0	0	0	0	0	0	0	0	0	0	0	0	0	0	0	0	0	0	0	0	0	0	0	0	0	0	0	0	0	0	0	0	0	0	0	0	0	0	0	0	0	0	0	0
ENSRNA049441413	0	0	0	0	0	0	0	0	0	0	0	0	0	0	0	0	0	0	0	0	0	0	0	0	0	0	0	0	0	0	0	0	0	0	0	0	0	0	0	0	0	0	0	0	0	0	0	0	0
ENSRNA049441426	0	0	0	0	0	0	0	0	0	0	0	0	0	0	0	0	0	0	0	0	0	0	0	0	0	0	0	0	0	0	0	0	0	0	0	0	0	0	0	0	0	0	0	0	0	0	0	0	0
ENSRNA049441496	0	0	0	0	0	0	0	0	0	0	0	0	0	0	0	0	0	0	0	0	0	0	0	0	0	0	0	0	0	0	0	0	0	0	0	0	0	0	0	0	0	0	0	0	0	0	0	0	0
ENSRNA049441530	0	0	0	0	0	0	0	0	0	0	0	0	0	0	0	0	0	0	0	0	0	0	0	0	0	0	0	0	0	0	0	0	0	0	0	0	0	0	0	0	0	0	0	0	0	0	0	0	0
ENSRNA049441657	0	0	0	0	0	0	0	0	0	0	0	0	0	0	0	0	0	0	0	0	0	0	0	0	0	0	0	0	0	0	0	0	0	0	0	0	0	0	0	0	0	0	0	0	0	0	0	0	0
ENSRNA049441680	0	0	0	0	0	0	0	0	0	0	0	0	0	0	0	0	0	0	0	0	0	0	0	0	0	0	0	0	0	0	0	0	0	0	0	0	0	0	0	0	0	0	0	0	0	0	0	0	0
ENSRNA049441718	0	0	0	0	0	0	0	0	0	0	0	0	0	0	0	0	0	0	0	0	0	0	0	0	0	0	0	0	0	0	0	0	0	0	0	0	0	0	0	0	0	0	0	0	0	0	0	0	0
ENSRNA049441729	0	0	0	0	0	0	0	0	0	0	0	0	0	0	0	0	0	0	0	0	0	0	0	0	0	0	0	0	0	0	0	0	0	0	0	0	0	0	0	0	0	0	0	0	0	0	0	0	0
ENSRNA049441754	0	0	0	0	0	0	0	0	0	0	0	0	0	0	0	0	0	0	0	0	0	0	0	0	0	0	0	0	0	0	0	0	0	0	0	0	0	0	0	0	0	0	0	0	0	0	0	0	0
ENSRNA049441770	0	0	0	0	0	0	0	0	0	0	0	0	0	0	0	0	0	0	0	0	0	0	0	0	0	0	0	0	0	0	0	0	0	0	0	0	0	0	0	0	0	0	0	0	0	0	0	0	0
ENSRNA049441819	0	0	0	0	0	0	0	0	0	0	0	0	0	0	0	0	0	0	0	0	0	0	0	0	0	0	0	0	0	0	0	0	0	0	0	0	0	0	0	0	0	0	0	0	0	0	0	0	0
ENSRNA049441904	0	0	0	0	0	0	0	0	0	0	0	0	0	0	0	0	0	0	0	0	0	0	0	0	0	0	0	0	0	0	0	0	0	0	0	0	0	0	0	0	0	0	0	0	0	0	0	0	0
ENSRNA049442071	0	0	0	0	0	0	0	0	0	0	0	0	0	0	0	0	0	0	0	0	0	0	0	0	0	0	0	0	0	0	0	0	0	0	0	0	0	0	0	0	0	0	0	0	0	0	0	0	0
ENSRNA049442135	0	0	0	0	0	0	0	0	0	0	0	0	0	0	0	0	0	0	0	0	0	0	0	0	0	0	0	0	0	0	0	0	0	0	0	0	0	0	0	0	0	0	0	0	0	0	0	0	0
ENSRNA049442196	0	0	0	0	0	0	0	0	0	0	0	0	0	0	0	0	0	0	0	0	0	0	0	0	0	0	0	0	0	0	0	0	0	0	0	0	0	0	0	0	0	0	0	0	0	0	0	0	0
ENSRNA049442349	0	0	0	0	0	0	0	0	0	0	0	0	0	0	0	0	0	0	0	0	0	0	0	0	0	0	0	0	0	0	0	0	0	0	0	0	0	0	0	0	0	0	0	0	0	0	0	0	0
ENSRNA049442509	0	0	0	0	0	0	0	0	0	0	0	0	0	0	0	0	0	0	0	0	0	0	0	0	0	0	0	0	0	0	0	0	0	0	0	0	0	0	0	0	0	0	0	0	0	0	0	0	0
ENSRNA049442545	0	0	0	0	0	0	0	0	0	0	0	0	0	0	0	0	0	0	0	0	0	0	0	0	0	0	0	0	0	0	0	0	0	0	0	0	0	0	0	0	0	0	0	0	0	0	0	0	0
ENSRNA049442590	0	0	0	0	0	0	0	0	0	0	0	0	0	0	0	0	0	0	0	0	0	0	0	0	0	0	0	0	0	0	0	0	0	0	0	0	0	0	0	0	0	0	0	0	0	0	0	0	0
ENSRNA049442601	0	0	0	0	0	0	0	0	0	0	0	0	0	0	0	0	0	0	0	0	0	0	0	0	0	0	0	0	0	0	0	0	0	0	0	0	0	0	0	0	0	0	0	0	0	0	0	0	0
ENSRNA049442640	0	0	0	0	0	0	0	0	0	0	0	0	0	0	0	0	0	0	0	0	0	0	0	0	0	0	0	0	0	0	0	0	0	0	0	0	0	0	0	0	0	0	0	0	0	0	0	0	0
ENSRNA049442661	0	0	0	0	0	0	0	0	0	0	0	0	0	0	0	0	0	0	0	0	0	0	0	0	0	0	0	0	0	0	0	0	0	0	0	0	0	0	0	0	0	0	0	0	0	0	0	0	0
ENSRNA049442682	0	0	0	0	0	0	0	0	0	0	0	0	0	0	0	0	0	0	0	0	0	0	0	0	0	0	0	0	0	0	0	0	0	0	0	0	0	0	0	0	0	0	0	0	0	0	0	0	0
ENSRNA049442701	0	0	0	0	0	0	0	0	0	0	0	0	0	0	0	0	0	0	0	0	0	0	0	0	0	0	0	0	0	0	0	0	0	0	0	0	0	0	0	0	0	0	0	0	0	0	0	0	0
ENSRNA049442711	0	0	0	0	0	0	0	0	0	0	0	0	0	0	0	0	0	0	0	0	0	0	0	0	0	0	0	0	0	0	0	0	0	0	0	0	0	0	0	0	0	0	0	0	0	0	0	0	0
ENSRNA049442725	0	0	0	0	0	0	0	0	0	0	0	0	0	0	0	0	0	0	0	0	0	0	0	0	0	0	0	0	0	0	0	0	0	0	0	0	0	0	0	0	0	0	0	0	0	0	0	0	0
ENSRNA049442735	0	0	0	0	0	0	0	0	0	0	0	0	0	0	0	0	0	0	0	0	0	0	0	0	0	0	0	0	0	0	0	0	0	0	0	0	0	0	0	0	0	0	0	0	0	0	0	0	0
ENSRNA049442753	0	0	0	0	0	0	0	0	0	0	0	0	0	0	0	0	0	0	0	0	0	0	0	0	0	0	0	0	0	0	0	0	0	0	0	0	0	0	0	0	0	0	0	0	0	0	0	0	0
ENSRNA049442759	0	0	0	0	0	0	0	0	0	0	0	0	0	0	0	0	0	0	0	0	0	0	0	0	0	0	0	0	0	0	0	0	0	0	0	0	0	0	0	0	0	0	0	0	0	0	0	0	0
ENSRNA049442767	0	0	0	0	0	0	0	0	0	0	0	0	0	0	0	0	0	0	0	0	0	0	0	0	0	0	0	0	0	0	0	0	0	0	0	0	0	0	0	0	0	0	0	0	0	0	0	0	0
ENSRNA049442774	0	0	0	0	0	0	0	0	0	0	0	0	0	0	0	0	0	0	0	0	0	0	0	0	0	0	0	0	0	0	0	0	0	0	0	0	0	0	0	0	0	0	0	0	0	0	0	0	0
ENSRNA049442786	0	0	0	0	0	0	0	0	0	0	0	0	0	0	0	0	0	0	0	0	0	0	0	0	0	0	0	0	0	0	0	0	0	0	0	0	0	0	0	0	0	0	0	0	0	0	0	0	0
ENSRNA049442804	0	0	0	0	0	0	0	0	0	0	0	0	0	0	0	0	0	0	0	0	0	0	0	0	0	0	0	0	0	0	0	0	0	0	0	0	0	0	0	0	0	0	0	0	0	0	0	0	0
ENSRNA049442822	0	0	0	0	0	0	0	0	0	0	0	0	0	0	0	0	0	0	0	0	0	0	0	0	0	0	0	0	0	0	0	0	0	0	0	0	0	0	0	0	0	0	0	0	0	0	0	0	0
ENSRNA049442831	0	0	0	0	0	0	0	0	0	0	0	0	0	0	0	0	0	0	0	0	0	0	0	0	0	0	0	0	0	0	0	0	0	0	0	0	0	0	0	0	0	0	0	0	0	0	0	0	0
ENSRNA049442838	0	0	0	0	0	0	0	0	0	0	0	0	0	0	0	0	0	0	0	0	0	0	0	0	0	0	0	0	0	0	0	0	0	0	0	0	0	0	0	0	0	0	0	0	0	0	0	0	0
ENSRNA049442848	0	0	0	0	0	0	0	0	0	0	0	0	0	0	0	0	0	0	0	0	0	0	0	0	0	0	0	0	0	0	0	0	0	0	0	0	0	0	0	0	0	0	0	0	0	0	0	0	0
ENSRNA049442855	0	0	0	0	0	0	0	0	0	0	0	0	0	0	0	0	0	0	0	0	0	0	0	0	0	0	0	0	0	0	0	0	0	0	0	0	0	0	0	0	0	0	0	0	0	0	0	0	0
ENSRNA049442862	0	0	0	0	0	0	0	0	0	0	0	0	0	0	0	0	0	0	0	0	0	0	0	0	0	0	0	0	0	0	0	0	0	0	0	0	0	0	0	0	0	0	0	0	0	0	0	0	0
ENSRNA049442884	0	0	0	0	0	0	0	0	0	0	0	0	0	0	0	0	0	0	0	0	0	0	0	0	0	0	0	0	0	0	0	0	0	0	0	0	0	0	0	0	0	0	0	0	0	0	0	0	0
ENSRNA049442905	0	0	0	0	0	0	0	0	0	0	0	0	0	0	0	0	0	0	0	0	0	0	0	0	0	0	0	0	0	0	0	0	0	0	0	0	0	0	0	0	0	0	0	0	0	0	0	0	0
ENSRNA049442915	0	0	0	0	0	0	0	0	0	0	0	0	0	0	0	0	0	0	0	0	0	0	0	0	0	0	0	0	0	0	0	0	0	0	0	0	0	0	0	0	0	0	0	0	0	0	0	0	0
ENSRNA049442934	0	0	0	0	0	0	0	0	0	0	0	0	0	0	0	0	0	0	0	0	0	0	0	0	0	0	0	0	0	0	0	0	0	0	0	0	0	0	0	0	0	0	0	0	0	0	0	0	0
ENSRNA049442941	0	0	0	0	0	0	0	0	0	0	0	0	0	0	0	0	0	0	0	0	0	0	0	0	0	0	0	0	0	0	0	0	0	0	0	0	0	0	0	0	0	0	0	0	0	0	0	0	0
ENSRNA049442949	0	0	0	0	0	0	0	0	0	0	0	0	0	0	0	0	0	0	0	0	0	0	0	0	0	0	0	0	0	0	0	0	0	0	0	0	0	0	0	0	0	0	0	0	0	0	0	0	0
ENSRNA049442959	0	0	0	0	0	0	0	0	0	0	0	0	0	0	0	0	0	0	0	0	0	0	0	0	0	0	0	0	0	0	0	0	0	0	0	0	0	0	0	0	0	0	0	0	0	0	0	0	0
ENSRNA049442971	0	0	0	0	0	0	0	0	0	0	0	0	0	0	0	0	0	0	0	0	0	0	0	0	0	0	0	0	0	0	0	0	0	0	0	0	0	0	0	0	0	0	0	0	0	0	0	0	0
ENSRNA049442979	0	0	0	0	0	0	0	0	0	0	0	0	0	0	0	0	0	0	0	0	0	0	0	0	0	0	0	0	0	0	0	0	0	0	0	0	0	0	0	0	0	0	0	0	0	0	0	0	0
ENSRNA049442989	0	0	0	0	0	0	0	0	0	0	0	0	0	0	0	0	0	0	0	0	0	0	0	0	0	0	0	0	0	0	0	0	0	0	0	0	0	0	0	0	0	0	0	0	0	0	0	0	0
ENSRNA049443000	0	0	0	0	0	0	0	0	0	0	0	0	0	0	0	0	0	0	0	0	0	0	0	0	0	0	0	0	0	0	0	0	0	0	0	0	0	0	0	0	0	0	0	0	0	0	0	0	0
ENSRNA049443007	0	0	0	0	0	0	0	0	0	0	0	0	0	0	0	0	0	0	0	0	0	0	0	0	0	0	0	0	0	0	0	0	0	0	0	0	0	0	0	0	0	0	0	0	0	0	0	0	0
ENSRNA049443014	0	0	0	0	0	0	0	0	0	0	0	0	0	0	0	0	0	0	0	0	0	0	0	0	0	0	0	0	0	0	0	0	0	0	0	0	0	0	0	0	0	0	0	0	0	0	0	0	0
ENSRNA049443029	0	0	0	0	0	0	0	0	0	0	0	0	0	0	0	0	0	0	0	0	0	0	0	0	0	0	0	0	0	0	0	0	0	0	0	0	0	0	0	0	0	0	0	0	0	0	0	0	0
ENSRNA049443039	0	0	0	0	0	0	0	0	0	0	0	0	0	0	0	0	0	0	0	0	0	0	0	0	0	0	0	0	0	0	0	0	0	0	0	0	0	0	0	0	0	0	0	0	0	0	0	0	0
ENSRNA049443050	0	0	0	0	0	0	0	0	0	0	0	0	0	0	0	0	0	0	0	0	0	0	0	0	0	0	0	0	0	0	0	0	0	0	0	0	0	0	0	0	0	0	0	0	0	0	0	0	0
ENSRNA049443058	0	0	0	0	0	0	0	0	0	0	0	0	0	0	0	0	0	0	0	0	0	0	0	0	0	0	0	0	0	0	0	0	0	0	0	0	0	0	0	0	0	0	0	0	0	0	0	0	0
ENSRNA049443077	0	0	0	0	0	0	0	0	0	0	0	0	0	0	0	0	0	0	0	0	0	0	0	0	0	0	0	0	0	0	0	0	0	0	0	0	0	0	0	0	0	0	0	0	0	0	0	0	0
ENSRNA049443081	0	0	0	0	0	0	0	0	0	0	0	0	0	0	0	0	0	0	0	0	0	0	0	0	0	0	0	0	0	0	0	0	0	0	0	0	0	0	0	0	0	0	0	0	0	0	0	0	0
ENSRNA049443083	0	0	0	0	0	0	0	0	0	0	0	0	0	0	0	0	0	0	0	0	0	0	0	0	0	0	0	0	0	0	0	0	0	0	0	0	0	0	0	0	0	0	0	0	0	0	0	0	0
ENSRNA049443089	0	0	0	0	0	0	0	0	0	0	0	0	0	0	0	0	0	0	0	0	0	0	0	0	0	0	0	0	0	0	0	0	0	0	0	0	0	0	0	0	0	0	0	0	0	0	0	0	0
ENSRNA049443187	0	0	0	0	0	0	0	0	0	0	0	0	0	0	0	0	0	0	0	0	0	0	0	0	0	0	0	0	0	0	0	0	0	0	0	0	0	0	0	0	0	0	0	0	0	0	0	0	0
ENSRNA049443234	0	0	0	0	0	0	0	0	0	0	0	0	0	0	0	0	0	0	0	0	0	0	0	0	0	0	0	0	0	0	0	0	0	0	0	0	0	0	0	0	0	0	0	0	0	0	0	0	0
ENSRNA049443270	0	0	0	0	0	0	0	0	0	0	0	0	0	0	0	0	0	0	0	0	0	0	0	0	0	0	0	0	0	0	0	0	0	0	0	0	0	0	0	0	0	0	0	0	0	0	0	0	0
ENSRNA049443287	0	0	0	0	0	0	0	0	0	0	0	0	0	0	0	0	0	0	0	0	0	0	0	0	0	0	0	0	0	0	0	0	0	0	0	0	0	0	0	0	0	0	0	0	0	0	0	0	0
ENSRNA049443307	0	0	0	0	0	0	0	0	0	0	0	0	0	0	0	0	0	0	0	0	0	0	0	0	0	0	0	0	0	0	0	0	0	0	0	0	0	0	0	0	0	0	0	0	0	0	0	0	0
ENSRNA049443319	0	0	0	0	0	0	0	0	0	0	0	0	0	0	0	0	0	50.949	0	0	0	0	0	0	0	0	0	0	0	0	0	0	0	0	0	0	0	0	45.5702	0	0	0	0	0	0	0	0	0	0
ENSRNA049443342	0	0	0	0	0	0	0	0	0	0	0	0	0	0	0	0	0	0	0	0	0	0	0	0	0	0	0	0	0	0	0	0	0	0	0	0	0	0	0	0	0	0	0	0	0	0	0	0	0
ENSRNA049443370	0	0	0	0	0	0	0	0	0	0	0	0	0	0	0	0	0	0	0	0	0	0	0	0	0	0	0	0	0	0	0	0	0	0	0	0	0	0	0	0	0	0	0	0	0	0	0	0	0
ENSRNA049443391	0	0	0	0	0	0	0	0	0	0	0	0	0	0	0	0	0	0	0	0	0	0	0	0	0	0	0	0	0	0	0	0	0	0	0	0	0	0	0	0	0	0	0	0	0	0	0	0	0
ENSRNA049443478	0	0	0	0	0	0	0	0	0	0	0	0	0	0	0	0	0	0	0	0	0	0	0	0	0	0	0	0	0	0	0	0	0	0	0	0	0	0	0	0	0	0	0	0	0	0	0	0	0
ENSRNA049443507	0	0	0	0	0	0	0	0	0	0	0	0	0	0	0	0	0	0	0	0	0	0	0	0	0	0	0	0	0	0	0	0	0	0	0	0	0	0	0	0	0	0	0	0	0	0	0	0	0
ENSRNA049443537	0	0	0	0	0	0	0	0	0	0	0	0	0	0	0	0	0	0	0	0	0	0	0	0	0	0	0	0	0	0	0	0	0	0	0	0	0	0	0	0	0	0	0	0	0	0	0	0	0
ENSRNA049443552	0	0	0	0	0	0	0	0	0	0	0	0	0	0	0	0	0	0	0	0	0	0	0	0	0	0	0	0	0	0	0	0	0	0	0	0	0	0	0	0	0	0	0	0	0	0	0	0	0
ENSRNA049443563	0	0	0	0	0	0	0	0	0	0	0	0	0	0	0	0	0	0	0	0	0	0	0	0	0	0	0	0	0	0	0	0	0	0	0	0	0	0	0	0	0	0	0	0	0	0	0	0	0
ENSRNA049443697	0	0	0	0	0	0	0	0	0	0	0	0	0	0	0	0	0	0	0	0	0	0	0	0	0	0	0	0	0	0	0	0	0	0	0	0	0	0	0	0	0	0	0	0	0	0	0	0	0
ENSRNA049443707	0	0	0	0	0	0	0	0	0	0	0	0	0	0	0	0	0	0	0	0	0	0	0	0	0	0	0	0	0	0	0	0	0	0	0	0	0	0	0	0	0	0	0	0	0	0	0	0	0
ENSRNA049443716	0	0	0	0	0	0	0	0	0	0	0	0	0	0	0	0	0	0	0	0	0	0	0	0	0	0	0	0	0	0	0	0	0	0	0	0	0	0	0	0	0	0	0	0	0	0	0	0	0
ENSRNA049443728	0	0	0	0	0	0	0	0	0	0	0	0	0	0	0	0	0	0	0	0	0	0	0	0	0	0	0	0	0	0	0	0	0	0	0	0	0	0	0	0	0	0	0	0	0	0	0	0	0
ENSRNA049443772	0	0	0	0	0	0	0	0	0	0	0	0	0	0	0	0	0	0	0	0	0	0	0	0	0	0	0	0	0	0	0	0	0	0	0	0	0	0	0	0	0	0	0	0	0	0	0	0	0
ENSRNA049443842	0	0	0	0	0	0	0	0	0	0	0	0	0	0	0	0	0	0	0	0	0	0	0	0	0	0	0	0	0	0	0	0	0	0	0	0	0	0	0	0	0	0	0	0	0	0	0	0	0
ENSRNA049443881	0	0	0	0	0	0	0	0	0	0	0	0	0	0	0	0	0	0	0	0	0	0	0	0	0	0	0	0	0	0	0	0	0	0	0	0	0	0	0	0	0	0	0	0	0	0	0	0	0
ENSRNA049443891	0	0	0	0	0	0	0	0	0	0	0	0	0	0	0	0	0	0	0	0	0	0	0	0	0	0	0	0	0	0	0	0	0	0	0	0	0	0	0	0	0	0	0	0	0	0	0	0	0
ENSRNA049443931	0	0	0	0	0	0	0	0	0	0	0	0	0	0	0	0	0	0	0	0	0	0	0	0	0	0	0	0	0	0	0	0	0	0	0	0	0	0	0	0	0	0	0	0	0	0	0	0	0
ENSRNA049443949	0	0	0	0	0	0	0	0	0	0	0	0	0	0	0	0	0	0	0	0	0	0	0	0	0	0	0	0	0	0	0	0	0	0	0	0	0	0	0	0	0	0	0	0	0	0	0	0	0
ENSRNA049443992	0	0	0	0	0	0	0	0	0	0	0	0	0	0	0	0	0	0	0	0	0	0	0	0	0	0	0	0	0	0	0	0	0	0	0	0	0	0	0	0	0	0	0	0	0	0	0	0	0
ENSRNA049444035	0	0	0	0	0	0	0	0	0	0	0	0	0	0	0	0	0	0	0	0	0	0	0	0	0	0	0	0	0	0	0	0	0	0	0	0	0	0	0	0	0	0	0	0	0	0	0	0	0
ENSRNA049444055	0	0	0	0	0	0	0	0	0	0	0	0	0	0	0	0	0	0	0	0	0	0	0	0	0	0	0	0	0	0	0	0	0	0	0	0	0	0	0	0	0	0	0	0	0	0	0	0	0
ENSRNA049444131	0	0	0	0	0	0	0	0	0	0	0	0	0	0	0	0	0	0	0	0	0	0	0	0	0	0	0	0	0	0	0	0	0	0	0	0	0	0	0	0	0	0	0	0	0	0	0	0	0
ENSRNA049444159	0	0	0	0	0	0	0	0	0	0	0	0	0	0	0	0	0	0	0	0	0	0	0	0	0	0	0	0	0	0	0	0	0	0	0	0	0	0	0	0	0	0	0	0	0	0	0	0	0
ENSRNA049444172	0	0	0	0	0	0	0	0	0	0	0	0	0	0	0	0	0	0	0	0	0	0	0	0	0	0	0	0	0	0	0	0	0	0	0	0	0	0	0	0	0	0	0	0	0	0	0	0	0
ENSRNA049444234	0	0	0	0	0	0	0	0	0	0	0	0	0	0	0	0	0	0	0	0	0	0	0	0	0	0	0	0	0	0	0	0	0	0	0	0	0	0	0	0	0	0	0	0	0	0	0	0	0
ENSRNA049444291	0	0	0	0	0	0	0	0	0	0	0	0	0	0	0	0	0	0	0	0	0	0	0	0	0	0	0	0	0	0	0	0	0	0	0	0	0	0	0	0	0	0	0	0	0	0	0	0	0
ENSRNA049444341	0	0	0	0	0	0	0	0	0	0	0	0	0	0	0	0	0	0	0	0	0	0	0	0	0	0	0	0	0	0	0	0	0	0	0	0	0	0	0	0	0	0	0	0	0	0	0	0	0
ENSRNA049444385	0	0	0	0	0	0	0	0	0	0	0	0	0	0	0	0	0	0	0	0	0	0	0	0	0	0	0	0	0	0	0	0	0	0	0	0	0	0	0	0	0	0	0	0	0	0	0	0	0
ENSRNA049444450	0	0	0	0	0	0	0	0	0	0	0	0	0	0	0	0	0	0	0	0	0	0	0	0	0	0	0	0	0	0	0	0	0	0	0	0	0	0	0	0	0	0	0	0	0	0	0	0	0
ENSRNA049444459	0	0	0	0	0	0	0	0	0	0	0	0	0	0	0	0	0	0	0	0	0	0	0	0	0	0	0	0	0	0	0	0	0	0	0	0	0	0	0	0	0	0	0	0	0	0	0	0	0
ENSRNA049444480	0	0	0	0	0	0	0	0	0	0	0	0	0	0	0	0	0	0	0	0	0	0	0	0	0	0	0	0	0	0	0	0	0	0	0	0	0	0	0	0	0	0	0	0	0	0	0	0	0
ENSRNA049444619	0	0	0	0	0	0	0	0	0	0	0	0	0	0	0	0	0	0	0	0	0	0	0	0	0	0	0	0	0	0	0	0	0	0	0	0	0	0	0	0	0	0	0	0	0	0	0	0	0
ENSRNA049444648	0	0	0	0	0	0	0	0	0	0	0	0	0	0	0	0	0	0	0	0	0	0	0	0	0	0	0	0	0	0	0	0	0	0	0	0	0	0	0	0	0	0	0	0	0	0	0	0	0
ENSRNA049444705	0	0	0	0	0	0	0	0	0	0	0	0	0	0	0	0	0	0	0	0	0	0	0	0	0	0	0	0	0	0	0	0	0	0	0	0	0	0	0	0	0	0	0	0	0	0	0	0	0
ENSRNA049445111	0	0	0	0	0	0	0	0	0	0	0	0	0	0	0	0	0	0	0	0	0	0	0	0	0	0	0	0	0	0	0	0	0	0	0	0	0	0	0	0	0	0	0	0	0	0	0	0	0
ENSRNA049445130	0	0	0	0	0	0	0	0	0	0	0	0	0	0	0	0	0	0	0	0	0	0	0	0	0	0	0	0	0	0	0	0	0	0	0	0	0	0	0	0	0	0	0	0	0	0	0	0	0
ENSRNA049445136	0	0	0	0	0	0	0	0	0	0	0	0	0	0	0	0	0	0	0	0	0	0	0	0	0	0	0	0	0	0	0	0	0	0	0	0	0	0	0	0	0	0	0	0	0	0	0	0	0
ENSRNA049445172	0	0	0	0	0	0	0	0	0	0	0	0	0	0	0	0	0	0	0	0	0	0	0	0	0	0	0	0	0	0	0	0	0	0	0	0	0	0	0	0	0	0	0	0	0	0	0	0	0
ENSRNA049445189	0	0	0	0	0	0	0	0	0	0	0	0	0	0	0	0	0	0	0	0	0	0	0	0	0	0	0	0	0	0	0	0	0	0	0	0	0	0	0	0	0	0	0	0	0	0	0	0	0
ENSRNA049445213	0	0	0	0	0	0	0	0	0	0	0	0	0	0	0	0	0	0	0	0	0	0	0	0	0	0	0	0	0	0	0	0	0	0	0	0	0	0	0	0	0	0	0	0	0	0	0	0	0
ENSRNA049445254	0	0	0	0	0	0	0	0	0	0	0	0	0	0	0	0	0	0	0	0	0	0	0	0	0	0	0	0	0	0	0	0	0	0	0	0	0	0	0	0	0	0	0	0	0	0	0	0	0
ENSRNA049445265	0	0	0	0	0	0	0	0	0	0	0	0	0	0	0	0	0	0	0	0	0	0	0	0	0	0	0	0	0	0	0	0	0	0	0	0	0	0	0	0	0	0	0	0	0	0	0	0	0
ENSRNA049445272	0	0	0	0	0	0	0	0	0	0	0	0	0	0	0	0	0	0	0	0	0	0	0	0	0	0	0	0	0	0	0	0	0	0	0	0	0	0	0	0	0	0	0	0	0	0	0	0	0
ENSRNA049445293	0	0	0	0	0	0	0	0	0	0	0	0	0	0	0	0	0	0	0	0	0	0	0	0	0	0	0	0	0	0	0	0	0	0	0	0	0	0	0	0	0	0	0	0	0	0	0	0	0
ENSRNA049445360	0	0	0	0	0	0	0	0	0	0	0	0	0	0	0	0	0	0	0	0	0	0	0	0	0	0	0	0	0	0	0	0	0	0	0	0	0	0	0	0	0	0	0	0	0	0	0	0	0
ENSRNA049445368	0	0	0	0	0	0	0	0	0	0	0	0	0	0	0	0	0	0	0	0	0	0	0	0	0	0	0	0	0	0	0	0	0	0	0	0	0	0	0	0	0	0	0	0	0	0	0	0	0
ENSRNA049445418	0	0	0	0	0	0	0	0	0	0	0	0	0	0	0	0	0	0	0	0	0	0	0	0	0	0	0	0	0	0	0	0	0	0	0	0	0	0	0	0	0	0	0	0	0	0	0	0	0
ENSRNA049445432	0	0	0	0	0	0	0	0	0	0	0	0	0	0	0	0	0	0	0	0	0	0	0	0	0	0	0	0	0	0	0	0	0	0	0	0	0	0	0	0	0	0	0	0	0	0	0	0	0
ENSRNA049445461	0	0	0	0	0	0	0	0	0	0	0	0	0	0	0	0	0	0	0	133.269	0	0	0	0	0	0	0	0	666.344	0	0	0	0	0	0	0	0	0	0	0	0	0	0	0	0	0	0	0	0
ENSRNA049445478	0	0	0	0	0	0	0	0	0	0	0	0	0	0	0	0	0	0	0	0	0	0	0	0	0	0	0	0	0	0	0	0	0	0	0	0	0	0	0	0	0	0	0	0	0	0	0	0	0
ENSRNA049445501	0	0	0	0	0	0	0	0	0	0	0	0	0	0	0	0	0	0	0	0	0	0	0	0	0	0	0	0	0	0	0	0	0	0	0	0	0	0	0	0	0	0	0	0	0	0	0	0	0
ENSRNA049445517	0	0	0	0	0	0	0	0	0	0	0	0	0	0	0	0	0	0	0	0	0	0	0	0	0	0	0	0	0	0	0	0	0	0	0	0	0	0	0	0	0	0	0	0	0	0	0	0	0
ENSRNA049445530	0	0	0	0	0	0	0	0	0	0	0	0	0	0	0	0	0	0	0	0	0	0	0	0	0	0	0	0	0	0	0	0	0	0	0	0	0	0	0	0	0	0	0	0	0	0	0	0	0
ENSRNA049445542	0	0	0	0	0	0	0	0	0	0	0	0	0	0	0	0	0	0	0	0	0	0	0	0	0	0	0	0	0	0	0	0	0	0	0	0	0	0	0	0	0	0	0	0	0	0	0	0	0
ENSRNA049445609	0	0	0	0	0	0	0	0	0	0	0	0	0	0	0	0	0	0	0	0	0	0	0	0	0	0	0	0	0	0	0	0	0	0	0	0	0	0	0	0	0	0	0	0	0	0	0	0	0
ENSRNA049445740	0	0	0	0	0	0	0	0	0	0	0	0	0	0	0	0	0	0	0	0	0	0	0	0	0	0	0	0	0	0	0	0	0	0	0	0	0	0	0	0	0	0	0	0	0	0	0	0	0
ENSRNA049445751	0	0	0	0	0	0	0	0	0	0	0	0	0	0	0	0	0	0	0	0	0	0	0	0	0	0	0	0	0	0	0	0	0	0	0	0	0	0	0	0	0	0	0	0	0	0	0	0	0
ENSRNA049445818	0	0	0	0	0	0	0	0	0	0	0	0	0	0	0	0	0	0	0	0	0	0	0	0	0	0	0	0	0	0	0	0	0	0	0	0	0	0	0	0	0	0	0	0	0	0	0	0	0
ENSRNA049445907	0	0	0	0	0	0	0	0	0	0	0	0	0	0	0	0	0	0	0	0	0	0	0	0	0	0	0	0	0	0	0	0	0	0	0	0	0	0	0	0	0	0	0	0	0	0	0	0	0
ENSRNA049445941	0	0	0	0	0	0	0	0	0	0	0	0	0	0	0	0	0	0	0	0	0	0	0	0	0	0	0	0	0	0	0	0	0	0	0	0	0	0	0	0	0	0	0	0	0	0	0	0	0
ENSRNA049445985	0	0	0	0	0	0	0	0	0	0	0	0	0	0	0	0	0	0	0	0	0	0	0	0	0	0	0	0	0	0	0	0	0	0	0	0	0	0	0	0	0	0	0	0	0	0	0	0	0
ENSRNA049445993	0	0	0	0	0	0	0	0	0	0	0	0	0	0	0	0	0	0	0	0	0	0	0	0	0	0	0	0	0	0	0	0	0	0	0	0	0	0	0	0	0	0	0	0	0	0	0	0	0
ENSRNA049446001	0	0	0	0	0	0	0	0	0	0	0	0	0	0	0	0	0	0	0	0	0	0	0	0	0	0	0	0	0	0	0	0	0	0	0	0	0	0	0	0	0	0	0	0	0	0	0	0	0
ENSRNA049446062	0	0	0	0	0	0	0	0	0	0	0	0	0	0	0	0	0	0	0	0	0	0	0	0	0	0	0	0	0	0	0	0	0	0	0	0	0	0	0	0	0	0	0	0	0	0	0	0	0
ENSRNA049446082	0	0	0	0	0	0	0	0	0	0	0	0	0	0	0	0	0	0	0	0	0	0	0	0	0	0	0	0	0	0	0	0	0	0	0	0	0	0	0	0	0	0	0	0	0	0	0	0	0
ENSRNA049446119	0	0	0	0	0	0	0	0	0	0	0	0	0	0	0	0	0	0	0	0	0	0	0	0	0	0	0	0	0	0	0	0	0	0	0	0	0	0	0	0	0	0	0	0	0	0	0	0	0
ENSRNA049446128	0	0	0	0	0	0	0	0	0	0	0	0	0	0	0	0	0	0	0	0	0	0	0	0	0	0	0	0	0	0	0	0	0	0	0	0	0	0	0	0	0	0	0	0	0	0	0	0	0
ENSRNA049446134	0	0	0	0	0	0	0	0	0	0	0	0	0	0	0	0	0	0	0	0	0	0	0	0	0	0	0	0	0	0	0	0	0	0	0	0	0	0	0	0	0	0	0	0	0	0	0	0	0
ENSRNA049446167	0	0	0	0	0	0	0	0	0	0	0	0	0	0	0	0	0	0	0	0	0	0	0	0	0	0	0	0	0	0	0	0	0	0	0	0	0	0	0	0	0	0	0	0	0	0	0	0	0
ENSRNA049446227	0	0	0	0	0	0	0	0	0	0	0	0	0	0	0	0	0	0	0	0	0	0	0	0	0	0	0	0	0	0	0	0	0	0	0	0	0	0	0	0	0	0	0	0	0	0	0	0	0
ENSRNA049446241	0	0	0	0	0	0	0	0	0	0	0	0	0	0	0	0	0	0	0	0	0	0	0	0	0	0	0	0	0	0	0	0	0	0	0	0	0	0	0	0	0	0	0	0	0	0	0	0	0
ENSRNA049446268	0	0	0	0	0	0	0	0	0	0	0	0	0	0	0	0	0	0	0	0	0	0	0	0	0	0	0	0	0	0	0	0	0	0	0	0	0	0	0	0	0	0	0	0	0	0	0	0	0
ENSRNA049446356	0	0	0	0	0	0	0	0	0	0	0	0	0	0	0	0	0	0	0	0	0	0	0	0	0	0	0	0	0	0	0	0	0	0	0	0	0	0	0	0	0	0	0	0	0	0	0	0	0
ENSRNA049446377	0	0	0	0	0	0	0	0	0	0	0	0	0	0	0	0	0	0	0	0	0	0	0	0	0	0	0	0	0	0	0	0	0	0	0	0	0	0	0	0	0	0	0	0	0	0	0	0	0
ENSRNA049446412	0	0	0	0	0	0	0	0	0	0	0	0	0	0	0	0	0	0	0	0	0	0	0	0	0	0	0	0	0	0	0	0	0	0	0	0	0	0	0	0	0	0	0	0	0	0	0	0	0
ENSRNA049446421	0	0	0	0	0	0	0	0	0	0	0	0	0	0	0	0	0	0	0	0	0	0	0	0	0	0	0	0	0	0	0	0	0	0	0	0	0	0	0	0	0	0	0	0	0	0	0	0	0
ENSRNA049446444	0	0	0	0	0	0	0	0	0	0	0	0	0	0	0	0	0	0	0	0	0	0	0	0	0	0	0	0	0	0	0	0	0	0	0	0	0	0	0	0	0	0	0	0	0	0	0	0	0
ENSRNA049446451	0	0	0	0	0	0	0	0	0	0	0	0	0	0	0	0	0	0	0	0	0	0	0	0	0	0	0	0	0	0	0	0	0	0	0	0	0	0	0	0	0	0	0	0	0	0	0	0	0
ENSRNA049446611	0	0	0	0	0	0	0	0	0	0	0	0	0	0	0	0	0	0	0	0	0	0	0	0	0	0	0	0	0	0	0	0	0	0	0	0	0	0	0	0	0	0	0	0	0	0	0	0	0
ENSRNA049446634	0	0	0	0	0	0	0	0	0	0	0	0	0	0	0	0	0	0	0	0	0	0	0	0	0	0	0	0	0	0	0	0	0	0	0	0	0	0	0	0	0	0	0	0	0	0	0	0	0
ENSRNA049446642	0	0	0	0	0	0	0	0	0	0	0	0	0	0	0	0	0	0	0	0	0	0	0	0	0	0	0	0	0	0	0	0	0	0	0	0	0	0	0	0	0	0	0	0	0	0	0	0	0
ENSRNA049446682	0	0	0	0	0	0	0	0	0	0	0	0	0	0	0	0	0	0	0	0	0	0	0	0	0	0	0	0	0	0	0	0	0	0	0	0	0	0	0	0	0	0	0	0	0	0	0	0	0
ENSRNA049446764	0	0	0	0	0	0	0	0	0	0	0	0	0	0	0	0	0	0	0	0	0	0	0	0	0	0	0	0	0	0	0	0	0	0	0	0	0	0	0	0	0	0	0	0	0	0	0	0	0
ENSRNA049446878	0	0	0	0	0	0	0	0	0	0	0	0	0	0	0	0	0	0	0	0	0	0	0	0	0	0	0	0	0	0	0	0	0	0	0	0	0	0	0	0	0	0	0	0	0	0	0	0	0
ENSRNA049446904	0	0	0	0	0	0	0	0	0	0	0	0	0	0	0	0	0	0	0	0	0	0	0	0	0	0	0	0	0	0	0	0	0	0	0	0	0	0	0	0	0	0	0	0	0	0	0	0	0
ENSRNA049446916	0	0	0	0	0	0	0	0	0	0	0	0	0	0	0	0	0	101.898	0	0	0	0	0	0	0	0	0	0	0	0	0	0	0	0	0	0	0	0	91.1402	0	0	0	0	0	0	0	0	0	0
ENSRNA049446944	0	0	0	0	0	0	0	0	0	0	0	0	0	0	0	0	0	0	0	0	0	0	0	0	0	0	0	0	0	0	0	0	0	0	0	0	0	0	0	0	0	0	0	0	0	0	0	0	0
ENSRNA049446955	0	0	0	0	0	0	0	0	0	0	0	0	0	0	0	0	0	0	0	0	0	0	0	0	0	0	0	0	0	0	0	0	0	0	0	0	0	0	0	0	0	0	0	0	0	0	0	0	0
ENSRNA049447050	0	0	0	0	0	0	0	0	0	0	0	0	0	0	0	0	0	0	0	0	0	0	0	0	0	0	0	0	0	0	0	0	0	0	0	0	0	0	0	0	0	0	0	0	0	0	0	0	0
ENSRNA049447086	0	0	0	0	0	0	0	0	0	0	0	0	0	0	0	0	0	0	0	0	0	0	0	0	0	0	0	0	0	0	0	0	0	0	0	0	0	0	0	0	0	0	0	0	0	0	0	0	0
ENSRNA049447128	0	0	0	0	0	0	0	0	0	0	0	0	0	0	0	0	0	0	0	0	0	0	0	0	0	0	0	0	0	0	0	0	0	0	0	0	0	0	0	0	0	0	0	0	0	0	0	0	0
ENSRNA049447147	0	0	0	0	0	0	0	0	0	0	0	0	0	0	0	0	0	0	0	0	0	0	0	0	0	0	0	0	0	0	0	0	0	0	0	0	0	0	0	0	0	0	0	0	0	0	0	0	0
ENSRNA049447196	0	0	0	0	0	0	0	0	0	0	0	0	0	0	0	0	0	0	0	0	0	0	0	0	0	0	0	0	0	0	0	0	0	0	0	0	0	0	0	0	0	0	0	0	0	0	0	0	0
ENSRNA049447287	0	0	0	0	0	0	0	0	0	0	0	0	0	0	0	0	0	0	0	0	0	0	0	0	0	0	0	0	0	0	0	0	0	0	0	0	0	0	0	0	0	0	0	0	0	0	0	0	0
ENSRNA049447361	0	0	0	0	0	0	0	0	0	0	0	0	0	0	0	0	0	0	0	0	0	0	0	0	0	0	0	0	0	0	0	0	0	0	0	0	0	0	0	0	0	0	0	0	0	0	0	0	0
ENSRNA049447456	0	0	0	0	0	0	0	0	0	0	0	0	0	0	0	0	0	0	0	0	0	0	0	0	0	0	0	0	0	0	0	0	0	0	0	0	0	0	0	0	0	0	0	0	0	0	0	0	0
ENSRNA049447479	0	0	0	0	0	0	0	0	0	0	0	0	0	0	0	0	0	0	0	0	0	0	0	0	0	0	0	0	0	0	0	0	0	0	0	0	0	0	0	0	0	0	0	0	0	0	0	0	0
ENSRNA049447490	0	0	0	0	0	0	0	0	0	0	0	0	0	0	0	0	0	0	0	0	0	0	0	0	0	0	0	0	0	0	0	0	0	0	0	0	0	0	0	0	0	0	0	0	0	0	0	0	0
ENSRNA049447516	0	0	0	0	0	0	0	0	0	0	0	0	0	0	0	0	0	0	0	0	0	0	0	0	0	0	0	0	0	0	0	0	0	0	0	0	0	0	0	0	0	0	0	0	0	0	0	0	0
ENSRNA049447575	0	0	0	0	0	0	0	0	0	0	0	0	0	0	0	0	0	0	0	0	0	0	0	0	0	0	0	0	0	0	0	0	0	0	0	0	0	0	0	0	0	0	0	0	0	0	0	0	0
ENSRNA049447583	0	0	0	0	0	0	0	0	0	0	0	0	0	0	0	0	0	0	0	0	0	0	0	0	0	0	0	0	0	0	0	0	0	0	0	0	0	0	0	0	0	0	0	0	0	0	0	0	0
ENSRNA049447596	0	0	0	0	0	0	0	0	0	0	0	0	0	0	0	0	41.6018	0	0	0	0	0	0	0	0	0	0	0	0	0	0	0	0	0	0	0	0	37.2098	0	0	208.009	0	0	0	0	0	0	0	0
ENSRNA049447605	0	0	0	0	0	0	0	0	0	0	0	0	0	0	0	0	41.6018	0	0	0	0	0	0	0	0	0	0	0	0	0	0	0	0	0	0	0	0	37.2098	0	0	208.009	0	0	0	0	0	0	0	0
ENSRNA049447762	0	0	0	0	0	0	0	0	0	0	0	0	0	0	0	0	0	0	0	0	0	0	0	0	0	0	0	0	0	0	0	0	0	0	0	0	0	0	0	0	0	0	0	0	0	0	0	0	0
ENSRNA049447892	0	0	0	0	0	0	0	0	0	0	0	0	0	0	0	0	0	0	0	0	0	0	0	0	0	0	0	0	0	0	0	0	0	0	0	0	0	0	0	0	0	0	0	0	0	0	0	0	0
ENSRNA049447910	0	0	0	0	0	0	0	0	0	0	0	0	0	0	0	0	0	0	0	0	0	0	0	0	0	0	0	0	0	0	0	0	0	0	0	0	0	0	0	0	0	0	0	0	0	0	0	0	0
ENSRNA049447917	0	0	0	0	0	0	873.937	0	0	0	0	0	0	0	0	0	0	0	0	0	0	0	0	0	0	0	0	0	0	0	0	0	0	0	0	0	0	0	0	0	0	0	0	0	0	0	0	0	0
ENSRNA049447995	0	0	0	0	0	0	0	0	0	0	0	0	0	0	0	0	0	0	0	0	0	0	0	0	0	0	0	0	0	0	0	0	0	0	0	0	0	0	0	0	0	0	0	0	0	0	0	0	0
ENSRNA049448001	0	0	0	0	0	0	0	0	0	0	0	0	0	0	0	0	0	0	0	0	0	0	0	0	0	0	0	0	0	0	0	0	0	0	0	0	0	0	0	0	0	0	0	0	0	0	0	0	0
ENSRNA049448019	0	0	0	0	0	0	0	0	0	0	0	0	0	0	0	0	0	0	0	0	0	0	0	0	0	0	0	0	0	0	0	0	0	0	0	0	0	0	0	0	0	0	0	0	0	0	0	0	0
ENSRNA049448032	0	0	0	0	0	0	0	0	0	0	0	0	0	0	0	0	0	0	0	0	0	0	0	0	0	0	0	0	0	0	0	0	0	0	0	0	0	0	0	0	0	0	0	0	0	0	0	0	0
ENSRNA049448075	0	0	0	0	0	0	0	0	0	0	0	0	0	0	0	0	0	0	0	0	0	0	0	0	0	0	0	0	0	0	0	0	0	0	0	0	0	0	0	0	0	0	0	0	0	0	0	0	0
ENSRNA049448084	0	0	0	0	0	0	0	0	0	0	0	0	0	0	0	0	0	0	0	0	0	0	0	0	0	0	0	0	0	0	0	0	0	0	0	0	0	0	0	0	0	0	0	0	0	0	0	0	0
ENSRNA049448099	0	0	0	0	0	0	0	0	0	0	0	0	0	0	0	0	0	0	0	0	0	0	0	0	0	0	0	0	0	0	0	0	0	0	0	0	0	0	0	0	0	0	0	0	0	0	0	0	0
ENSRNA049448124	0	0	0	0	0	0	0	0	0	0	0	0	0	0	0	0	0	0	0	0	0	0	0	0	0	0	0	0	0	0	0	0	0	0	0	0	0	0	0	0	0	0	0	0	0	0	0	0	0
ENSRNA049448153	0	0	0	0	0	0	0	0	0	0	0	0	0	0	0	0	0	0	0	0	0	0	0	0	0	0	0	0	0	0	0	0	0	0	0	0	0	0	0	0	0	0	0	0	0	0	0	0	0
ENSRNA049448186	0	0	0	0	0	0	0	0	0	0	0	0	0	0	0	0	0	0	0	0	0	0	0	0	0	0	0	0	0	0	0	0	0	0	0	0	0	0	0	0	0	0	0	0	0	0	0	0	0
ENSRNA049448201	0	0	0	0	0	0	0	0	0	0	0	0	0	0	0	0	0	0	0	0	0	0	0	0	0	0	0	0	0	0	0	0	0	0	0	0	0	0	0	0	0	0	0	0	0	0	0	0	0
ENSRNA049448313	0	0	0	0	0	0	0	0	0	0	0	0	0	0	0	0	0	0	0	0	0	0	0	0	0	0	0	0	0	0	0	0	0	0	0	0	0	0	0	0	0	0	0	0	0	0	0	0	0
ENSRNA049448385	0	0	0	0	0	0	0	0	0	0	0	0	0	0	0	0	0	0	0	0	0	0	0	0	0	0	0	0	0	0	0	0	0	0	0	0	0	0	0	0	0	0	0	0	0	0	0	0	0
ENSRNA049448409	0	0	0	0	0	0	0	0	0	0	0	0	0	0	0	0	0	0	0	0	0	0	0	0	0	0	0	0	0	0	0	0	0	0	0	0	0	0	0	0	0	0	0	0	0	0	0	0	0
ENSRNA049448466	0	0	0	0	0	0	0	0	0	0	0	0	0	0	0	0	0	0	0	0	0	0	0	0	0	0	0	0	0	0	0	0	0	0	0	0	0	0	0	0	0	0	0	0	0	0	0	0	0
ENSRNA049448571	0	0	0	0	0	0	0	0	0	0	0	0	0	0	0	0	0	0	0	0	0	0	0	0	0	0	0	0	0	0	0	0	0	0	0	0	0	0	0	0	0	0	0	0	0	0	0	0	0
ENSRNA049448577	0	0	0	0	0	0	0	0	0	0	0	0	0	0	0	0	0	0	0	0	0	0	0	0	0	0	0	0	0	0	0	0	0	0	0	0	0	0	0	0	0	0	0	0	0	0	0	0	0
ENSRNA049448599	0	0	0	0	0	0	0	0	0	0	0	0	0	0	0	0	0	0	0	0	0	0	0	0	0	0	0	0	0	0	0	0	0	0	0	0	0	0	0	0	0	0	0	0	0	0	0	0	0
ENSRNA049448607	0	0	0	0	0	0	0	0	0	0	0	0	0	0	0	0	0	0	0	0	0	0	0	0	0	0	0	0	0	0	0	0	0	0	0	0	0	0	0	0	0	0	0	0	0	0	0	0	0
ENSRNA049448612	0	0	0	0	0	0	0	0	0	0	0	0	0	0	0	0	0	0	0	0	0	0	0	0	0	0	0	0	0	0	0	0	0	0	0	0	0	0	0	0	0	0	0	0	0	0	0	0	0
ENSRNA049448679	0	0	0	0	0	0	0	0	0	0	0	0	0	0	0	0	0	0	0	0	0	0	0	0	0	0	0	0	0	0	0	0	0	0	0	0	0	0	0	0	0	0	0	0	0	0	0	0	0
ENSRNA049448693	0	0	0	0	0	0	0	0	0	0	0	0	0	0	0	0	0	0	0	0	0	0	0	0	0	0	0	0	0	0	0	0	0	0	0	0	0	0	0	0	0	0	0	0	0	0	0	0	0
ENSRNA049448758	0	0	0	0	0	0	0	0	0	0	0	0	0	0	0	0	0	0	0	0	0	0	0	0	0	0	0	0	0	0	0	0	0	0	0	0	0	0	0	0	0	0	0	0	0	0	0	0	0
ENSRNA049448768	0	0	0	0	0	0	0	0	0	0	0	0	0	0	0	0	0	0	0	0	0	0	0	0	0	0	0	0	0	0	0	0	0	0	0	0	0	0	0	0	0	0	0	0	0	0	0	0	0
ENSRNA049448844	0	0	0	0	0	0	0	0	0	0	0	0	0	0	0	0	0	0	0	0	0	0	0	0	0	0	0	0	0	0	0	0	0	0	0	0	0	0	0	0	0	0	0	0	0	0	0	0	0
ENSRNA049448858	0	0	0	0	0	0	0	0	0	0	0	0	0	0	0	0	0	0	0	133.269	0	0	0	0	0	0	0	0	666.344	0	0	0	0	0	0	0	0	0	0	0	0	0	0	0	0	0	0	0	0
ENSRNA049448887	0	0	0	0	0	0	0	0	0	0	0	0	0	0	0	0	0	0	0	0	0	0	0	0	0	0	0	0	0	0	0	0	0	0	0	0	0	0	0	0	0	0	0	0	0	0	0	0	0
ENSRNA049448902	0	0	0	0	0	0	0	0	0	0	0	0	0	0	0	0	0	0	0	0	0	0	0	0	0	0	0	0	0	0	0	0	0	0	0	0	0	0	0	0	0	0	0	0	0	0	0	0	0
ENSRNA049449017	0	0	0	0	0	0	0	0	0	0	0	0	0	0	0	0	0	0	0	0	0	0	0	0	0	0	0	0	0	0	0	0	0	0	0	0	0	0	0	0	0	0	0	0	0	0	0	0	0
ENSRNA049449042	0	0	0	0	0	0	0	0	0	0	0	0	0	0	0	0	0	0	0	0	0	0	0	0	0	0	0	0	0	0	0	0	0	0	0	0	0	0	0	0	0	0	0	0	0	0	0	0	0
ENSRNA049449053	0	0	0	0	0	0	0	0	0	0	0	0	0	0	0	0	0	0	0	0	0	0	0	0	0	0	0	0	0	0	0	0	0	0	0	0	0	0	0	0	0	0	0	0	0	0	0	0	0
ENSRNA049449117	0	0	0	0	0	0	0	0	0	0	0	0	0	0	0	0	0	0	0	0	0	0	0	0	0	0	0	0	0	0	0	0	0	0	0	0	0	0	0	0	0	0	0	0	0	0	0	0	0
ENSRNA049449125	0	0	0	0	0	0	0	0	0	0	0	0	0	0	0	0	0	0	0	0	0	0	0	0	0	0	0	0	0	0	0	0	0	0	0	0	0	0	0	0	0	0	0	0	0	0	0	0	0
ENSRNA049449148	0	0	0	0	0	0	0	0	0	0	0	0	0	0	0	0	0	0	0	0	0	0	0	0	0	0	0	0	0	0	0	0	0	0	0	0	0	0	0	0	0	0	0	0	0	0	0	0	0
ENSRNA049449186	0	0	0	0	0	0	0	0	0	0	0	0	0	0	0	0	0	0	0	0	0	0	0	0	0	0	0	0	0	0	0	0	0	0	0	0	0	0	0	0	0	0	0	0	0	0	0	0	0
ENSRNA049449221	0	0	0	0	0	0	0	0	0	0	0	0	0	0	0	0	0	0	0	0	0	0	0	0	0	0	0	0	0	0	0	0	0	0	0	0	0	0	0	0	0	0	0	0	0	0	0	0	0
ENSRNA049449252	0	0	0	0	0	0	0	0	0	0	0	0	0	0	0	0	0	0	0	0	0	0	0	0	0	0	0	0	0	0	0	0	0	0	0	0	0	0	0	0	0	0	0	0	0	0	0	0	0
ENSRNA049449262	0	0	0	0	0	0	0	0	0	0	0	0	0	0	0	0	0	0	0	0	0	0	0	0	0	0	0	0	0	0	0	0	0	0	0	0	0	0	0	0	0	0	0	0	0	0	0	0	0
ENSRNA049449275	0	0	0	0	0	0	0	0	0	0	0	0	0	0	0	0	0	0	0	0	0	0	0	0	0	0	0	0	0	0	0	0	0	0	0	0	0	0	0	0	0	0	0	0	0	0	0	0	0
ENSRNA049449307	0	0	0	0	0	0	0	0	0	0	0	0	0	0	0	0	0	0	0	0	0	0	0	0	0	0	0	0	0	0	0	0	0	0	0	0	0	0	0	0	0	0	0	0	0	0	0	0	0
ENSRNA049449327	0	0	0	0	0	0	0	0	0	0	0	0	0	0	0	0	0	0	0	0	0	0	0	0	0	0	0	0	0	0	0	0	0	0	0	0	0	0	0	0	0	0	0	0	0	0	0	0	0
ENSRNA049449347	0	0	0	0	0	0	0	0	0	0	0	0	0	0	0	0	0	0	0	0	0	0	0	0	0	0	0	0	0	0	0	0	0	0	0	0	0	0	0	0	0	0	0	0	0	0	0	0	0
ENSRNA049449366	0	0	0	0	0	0	0	0	0	0	0	0	0	0	0	0	0	0	0	0	0	0	0	0	0	0	0	0	0	0	0	0	0	0	0	0	0	0	0	0	0	0	0	0	0	0	0	0	0
ENSRNA049449374	0	0	0	0	0	0	0	0	0	0	0	0	0	0	0	0	0	0	0	0	0	0	0	0	0	0	0	0	0	0	0	0	0	0	0	0	0	0	0	0	0	0	0	0	0	0	0	0	0
ENSRNA049449434	0	0	0	0	0	0	0	0	0	0	0	0	0	0	0	0	0	0	0	0	0	0	0	0	0	0	0	0	0	0	0	0	0	0	0	0	0	0	0	0	0	0	0	0	0	0	0	0	0
ENSRNA049449443	0	0	0	0	0	0	0	0	0	0	0	0	0	0	0	0	0	0	0	0	0	0	0	0	0	0	0	0	0	0	0	0	0	0	0	0	0	0	0	0	0	0	0	0	0	0	0	0	0
ENSRNA049449459	0	0	0	0	0	0	0	0	0	0	0	0	0	0	0	0	0	0	0	0	0	0	0	0	0	0	0	0	0	0	0	0	0	0	0	0	0	0	0	0	0	0	0	0	0	0	0	0	0
ENSRNA049449466	0	0	0	0	0	0	0	0	0	0	0	0	0	0	0	0	0	0	0	0	0	0	0	0	0	0	0	0	0	0	0	0	0	0	0	0	0	0	0	0	0	0	0	0	0	0	0	0	0
ENSRNA049449485	0	0	0	0	0	0	0	0	0	0	0	0	0	0	0	0	0	0	0	0	0	0	0	0	0	0	0	0	0	0	0	0	0	0	0	0	0	0	0	0	0	0	0	0	0	0	0	0	0
ENSRNA049449552	0	0	0	0	0	0	0	0	0	0	0	0	0	0	0	0	0	0	0	0	0	0	0	0	0	0	0	0	0	0	0	0	0	0	0	0	0	0	0	0	0	0	0	0	0	0	0	0	0
ENSRNA049449576	0	0	0	0	0	0	0	0	0	0	0	0	0	0	0	0	0	0	0	0	0	0	0	0	0	0	0	0	0	0	0	0	0	0	0	0	0	0	0	0	0	0	0	0	0	0	0	0	0
ENSRNA049449610	0	0	0	0	0	0	0	0	0	0	0	0	0	0	0	0	0	0	0	0	0	0	0	0	0	0	0	0	0	0	0	0	0	0	0	0	0	0	0	0	0	0	0	0	0	0	0	0	0
ENSRNA049449631	0	0	0	0	0	0	0	0	0	0	0	0	0	0	0	0	0	0	0	0	0	0	0	0	0	0	0	0	0	0	0	0	0	0	0	0	0	0	0	0	0	0	0	0	0	0	0	0	0
ENSRNA049449652	0	0	0	0	0	0	0	0	0	0	0	0	0	0	0	0	0	0	0	0	0	0	0	0	0	0	0	0	0	0	0	0	0	0	0	0	0	0	0	0	0	0	0	0	0	0	0	0	0
ENSRNA049449674	0	0	0	0	0	0	0	0	0	0	0	0	0	0	0	0	0	0	0	0	0	0	0	0	0	0	0	0	0	0	0	0	0	0	0	0	0	0	0	0	0	0	0	0	0	0	0	0	0
ENSRNA049449682	0	0	0	0	0	0	0	0	0	0	0	0	0	0	0	0	0	0	0	0	0	0	0	0	0	0	0	0	0	0	0	0	0	0	0	0	0	0	0	0	0	0	0	0	0	0	0	0	0
ENSRNA049449689	0	0	0	0	0	0	0	0	0	0	0	0	0	0	0	0	0	0	0	0	0	0	0	0	0	0	0	0	0	0	0	0	0	0	0	0	0	0	0	0	0	0	0	0	0	0	0	0	0
ENSRNA049449699	0	0	0	0	0	0	0	0	0	0	0	0	0	0	0	0	0	0	0	0	0	0	0	0	0	0	0	0	0	0	0	0	0	0	0	0	0	0	0	0	0	0	0	0	0	0	0	0	0
ENSRNA049449723	0	0	0	0	0	0	0	0	0	0	0	0	0	0	0	0	0	0	0	0	0	0	0	0	0	0	0	0	0	0	0	0	0	0	0	0	0	0	0	0	0	0	0	0	0	0	0	0	0
ENSRNA049449756	0	0	0	0	0	0	0	0	0	0	0	0	0	0	0	0	0	0	0	0	0	0	0	0	0	0	0	0	0	0	0	0	0	0	0	0	0	0	0	0	0	0	0	0	0	0	0	0	0
ENSRNA049449857	0	0	0	0	0	0	0	0	0	0	0	0	0	0	0	0	0	0	0	0	0	0	0	0	0	0	0	0	0	0	0	0	0	0	0	0	0	0	0	0	0	0	0	0	0	0	0	0	0
ENSRNA049449932	0	0	0	0	0	0	0	0	0	0	0	0	0	0	0	0	0	0	0	0	0	0	0	0	0	0	0	0	0	0	0	0	0	0	0	0	0	0	0	0	0	0	0	0	0	0	0	0	0
ENSRNA049449962	0	0	0	0	0	0	0	0	0	0	0	0	0	0	0	0	0	0	0	0	0	0	0	0	0	0	0	0	0	0	0	0	0	0	0	0	0	0	0	0	0	0	0	0	0	0	0	0	0
ENSRNA049449983	0	0	0	0	0	0	0	0	0	0	0	0	0	0	0	0	0	0	0	0	0	0	0	0	0	0	0	0	0	0	0	0	0	0	0	0	0	0	0	0	0	0	0	0	0	0	0	0	0
ENSRNA049450031	0	0	0	0	0	0	0	0	0	0	0	0	0	0	0	0	0	0	0	0	0	0	0	0	0	0	0	0	0	0	0	0	0	0	0	0	0	0	0	0	0	0	0	0	0	0	0	0	0
ENSRNA049450072	0	0	0	0	0	0	0	0	0	0	0	0	0	0	0	0	0	0	0	0	0	0	0	0	0	0	0	0	0	0	0	0	0	0	0	0	0	0	0	0	0	0	0	0	0	0	0	0	0
ENSRNA049450111	0	0	0	0	0	0	0	0	0	0	0	0	0	0	0	0	0	0	0	0	0	0	0	0	0	0	0	0	0	0	0	0	0	0	0	0	0	0	0	0	0	0	0	0	0	0	0	0	0
ENSRNA049450167	0	0	0	0	0	0	0	0	0	0	0	0	0	0	0	0	0	0	0	0	0	0	0	0	0	0	0	0	0	0	0	0	0	0	0	0	0	0	0	0	0	0	0	0	0	0	0	0	0
ENSRNA049450283	0	0	0	0	0	0	0	0	0	0	0	0	0	0	0	0	0	0	0	0	0	0	0	0	0	0	0	0	0	0	0	0	0	0	0	0	0	0	0	0	0	0	0	0	0	0	0	0	0
ENSRNA049450307	0	0	0	0	0	0	0	0	0	0	0	0	0	0	0	0	0	0	0	0	0	0	0	0	0	0	0	0	0	0	0	0	0	0	0	0	0	0	0	0	0	0	0	0	0	0	0	0	0
ENSRNA049450384	0	0	0	0	0	0	0	0	0	0	0	0	0	0	0	0	0	0	0	0	0	0	0	0	0	0	0	0	0	0	0	0	0	0	0	0	0	0	0	0	0	0	0	0	0	0	0	0	0
ENSRNA049450397	0	0	0	0	0	0	0	0	0	0	0	0	0	0	0	0	0	0	0	0	0	0	0	0	0	0	0	0	0	0	0	0	0	0	0	0	0	0	0	0	0	0	0	0	0	0	0	0	0
ENSRNA049450472	0	0	0	0	0	0	0	0	0	0	0	0	0	0	0	0	0	0	0	0	0	0	0	0	0	0	0	0	0	0	0	0	0	0	0	0	0	0	0	0	0	0	0	0	0	0	0	0	0
ENSRNA049450492	0	0	0	0	0	0	0	0	0	0	0	0	0	0	0	0	0	0	0	0	0	0	0	0	0	0	0	0	0	0	0	0	0	0	0	0	0	0	0	0	0	0	0	0	0	0	0	0	0
ENSRNA049450511	0	0	0	0	0	0	0	0	0	0	0	0	0	0	0	0	0	0	0	0	0	0	0	0	0	0	0	0	0	0	0	0	0	0	0	0	0	0	0	0	0	0	0	0	0	0	0	0	0
ENSRNA049450532	0	0	0	0	0	0	0	0	0	0	0	0	0	0	0	0	0	0	0	0	0	0	0	0	0	0	0	0	0	0	0	0	0	0	0	0	0	0	0	0	0	0	0	0	0	0	0	0	0
ENSRNA049450586	0	0	0	0	0	0	0	0	0	0	0	0	0	0	0	0	0	0	0	0	0	0	0	0	0	0	0	0	0	0	0	0	0	0	0	0	0	0	0	0	0	0	0	0	0	0	0	0	0
ENSRNA049450597	0	0	0	0	0	0	0	0	0	0	0	0	0	0	0	0	0	0	0	0	0	0	0	0	0	0	0	0	0	0	0	0	0	0	0	0	0	0	0	0	0	0	0	0	0	0	0	0	0
ENSRNA049450697	0	0	0	0	0	0	0	0	0	0	0	0	0	0	0	0	0	0	0	0	0	0	0	0	0	0	0	0	0	0	0	0	0	0	0	0	0	0	0	0	0	0	0	0	0	0	0	0	0
ENSRNA049450759	0	0	0	0	0	0	873.937	0	0	0	0	0	0	0	0	0	0	0	0	0	0	0	0	0	0	0	0	0	0	0	0	0	0	0	0	0	0	0	0	0	0	0	0	0	0	0	0	0	0
ENSRNA049450782	0	0	0	0	0	0	0	0	0	0	0	0	0	0	0	0	0	0	0	0	0	0	0	0	0	0	0	0	0	0	0	0	0	0	0	0	0	0	0	0	0	0	0	0	0	0	0	0	0
ENSRNA049450801	0	0	0	0	0	0	0	0	0	0	0	0	0	0	0	0	0	0	0	0	0	0	0	0	0	0	0	0	0	0	0	0	0	0	0	0	0	0	0	0	0	0	0	0	0	0	0	0	0
ENSRNA049450817	0	0	0	0	0	0	0	0	0	0	0	0	0	0	0	0	0	0	0	0	0	0	0	0	0	0	0	0	0	0	0	0	0	0	0	0	0	0	0	0	0	0	0	0	0	0	0	0	0
ENSRNA049450888	0	0	0	0	0	0	0	0	0	0	0	0	0	0	0	0	0	0	0	0	0	0	0	0	0	0	0	0	0	0	0	0	0	0	0	0	0	0	0	0	0	0	0	0	0	0	0	0	0
ENSRNA049450899	0	0	0	0	0	0	0	0	0	0	0	0	0	0	0	0	0	0	0	0	0	0	0	0	0	0	0	0	0	0	0	0	0	0	0	0	0	0	0	0	0	0	0	0	0	0	0	0	0
ENSRNA049450907	0	0	0	0	0	0	0	0	0	0	0	0	0	0	0	0	0	0	0	0	0	0	0	0	0	0	0	0	0	0	0	0	0	0	0	0	0	0	0	0	0	0	0	0	0	0	0	0	0
ENSRNA049450914	0	0	0	0	0	0	0	0	0	0	0	0	0	0	0	0	0	0	0	0	0	0	0	0	0	0	0	0	0	0	0	0	0	0	0	0	0	0	0	0	0	0	0	0	0	0	0	0	0
ENSRNA049450934	0	0	0	0	0	0	0	0	0	0	0	0	0	0	0	0	0	0	0	0	0	0	0	0	0	0	0	0	0	0	0	0	0	0	0	0	0	0	0	0	0	0	0	0	0	0	0	0	0
ENSRNA049450950	0	0	0	0	0	0	0	0	0	0	0	0	0	0	0	0	0	0	0	0	0	0	0	0	0	0	0	0	0	0	0	0	0	0	0	0	0	0	0	0	0	0	0	0	0	0	0	0	0
ENSRNA049450969	0	0	0	0	0	0	0	0	0	0	0	0	0	0	0	0	0	0	0	0	0	0	0	0	0	0	0	0	0	0	0	0	0	0	0	0	0	0	0	0	0	0	0	0	0	0	0	0	0
ENSRNA049451031	0	0	0	0	0	0	0	0	0	0	0	0	0	0	0	0	0	0	0	0	0	0	0	0	0	0	0	0	0	0	0	0	0	0	0	0	0	0	0	0	0	0	0	0	0	0	0	0	0
ENSRNA049451091	0	0	0	0	0	0	0	0	0	0	0	0	0	0	0	0	0	0	0	0	0	0	0	0	0	0	0	0	0	0	0	0	0	0	0	0	0	0	0	0	0	0	0	0	0	0	0	0	0
ENSRNA049451159	0	0	0	0	0	0	0	0	0	0	0	0	0	0	0	0	0	0	0	0	0	0	0	0	0	0	0	0	0	0	0	0	0	0	0	0	0	0	0	0	0	0	0	0	0	0	0	0	0
ENSRNA049451230	0	0	0	0	0	0	0	0	0	0	0	0	0	0	0	0	0	0	0	0	0	0	0	0	0	0	0	0	0	0	0	0	0	0	0	0	0	0	0	0	0	0	0	0	0	0	0	0	0
ENSRNA049451266	0	0	0	0	0	0	0	0	0	0	0	0	0	0	0	0	0	0	0	0	0	0	0	0	0	0	0	0	0	0	0	0	0	0	0	0	0	0	0	0	0	0	0	0	0	0	0	0	0
ENSRNA049451307	0	0	0	0	0	0	0	0	0	0	0	0	0	0	0	0	0	0	0	0	0	0	0	0	0	0	0	0	0	0	0	0	0	0	0	0	0	0	0	0	0	0	0	0	0	0	0	0	0
ENSRNA049451328	0	0	0	0	0	0	0	0	0	0	0	0	0	0	0	0	0	0	0	0	0	0	0	0	0	0	0	0	0	0	0	0	0	0	0	0	0	0	0	0	0	0	0	0	0	0	0	0	0
ENSRNA049451362	0	0	0	0	0	0	0	0	0	0	0	0	0	0	0	0	0	0	0	0	0	0	0	0	0	0	0	0	0	0	0	0	0	0	0	0	0	0	0	0	0	0	0	0	0	0	0	0	0
ENSRNA049451374	0	0	0	0	0	0	0	0	0	0	0	0	0	0	0	0	0	0	0	0	0	0	0	0	0	0	0	0	0	0	0	0	0	0	0	0	0	0	0	0	0	0	0	0	0	0	0	0	0
ENSRNA049451382	0	0	0	0	0	0	0	0	0	0	0	0	0	0	0	0	0	0	0	0	0	0	0	0	0	0	0	0	0	0	0	0	0	0	0	0	0	0	0	0	0	0	0	0	0	0	0	0	0
ENSRNA049451411	0	0	0	0	0	0	0	0	0	0	0	0	0	0	0	0	0	0	0	0	0	0	0	0	0	0	0	0	0	0	0	0	0	0	0	0	0	0	0	0	0	0	0	0	0	0	0	0	0
ENSRNA049451533	0	0	0	0	0	0	0	0	0	0	0	0	0	0	0	0	0	0	0	0	0	0	0	0	0	0	0	0	0	0	0	0	0	0	0	0	0	0	0	0	0	0	0	0	0	0	0	0	0
ENSRNA049451572	0	0	0	0	0	0	0	0	0	0	0	0	0	0	0	0	0	0	0	0	0	0	0	0	0	0	0	0	0	0	0	0	0	0	0	0	0	0	0	0	0	0	0	0	0	0	0	0	0
ENSRNA049451576	0	0	0	0	0	0	0	0	0	0	0	0	0	0	0	0	0	0	0	0	0	0	0	0	0	0	0	0	0	0	0	0	0	0	0	0	0	0	0	0	0	0	0	0	0	0	0	0	0
ENSRNA049451616	0	0	0	0	0	0	0	0	0	0	0	0	0	0	0	0	0	0	0	0	0	0	0	0	0	0	0	0	0	0	0	0	0	0	0	0	0	0	0	0	0	0	0	0	0	0	0	0	0
ENSRNA049451664	0	0	0	0	0	0	0	0	0	0	0	0	0	0	0	0	0	0	0	0	0	0	0	0	0	0	0	0	0	0	0	0	0	0	0	0	0	0	0	0	0	0	0	0	0	0	0	0	0
ENSRNA049451736	0	0	0	0	0	0	0	0	0	0	0	0	0	0	0	0	0	0	0	0	0	0	0	0	0	0	0	0	0	0	0	0	0	0	0	0	0	0	0	0	0	0	0	0	0	0	0	0	0
ENSRNA049451776	0	0	0	0	0	0	0	0	0	0	0	0	0	0	0	0	0	0	0	0	0	0	0	0	0	0	0	0	0	0	0	0	0	0	0	0	0	0	0	0	0	0	0	0	0	0	0	0	0
ENSRNA049451852	0	0	0	0	0	0	0	0	0	0	0	0	0	0	0	0	0	0	0	0	0	0	0	0	0	0	0	0	0	0	0	0	0	0	0	0	0	0	0	0	0	0	0	0	0	0	0	0	0
ENSRNA049451885	0	0	0	0	0	0	0	0	0	0	0	0	0	0	0	0	0	0	0	0	0	0	0	0	0	0	0	0	0	0	0	0	0	0	0	0	0	0	0	0	0	0	0	0	0	0	0	0	0
ENSRNA049452030	0	0	0	0	0	0	0	0	0	0	0	0	0	0	0	0	0	0	0	0	0	0	0	0	0	0	0	0	0	0	0	0	0	0	0	0	0	0	0	0	0	0	0	0	0	0	0	0	0
ENSRNA049452066	0	0	0	0	0	0	0	0	0	0	0	0	0	0	0	0	0	0	0	0	0	0	0	0	0	0	0	0	0	0	0	0	0	0	0	0	0	0	0	0	0	0	0	0	0	0	0	0	0
ENSRNA049452118	0	0	0	0	0	0	0	0	0	0	0	0	0	0	0	0	0	0	0	0	0	0	0	0	0	0	0	0	0	0	0	0	0	0	0	0	0	0	0	0	0	0	0	0	0	0	0	0	0
ENSRNA049453565	0	0	0	0	0	0	0	0	0	0	0	0	0	0	0	0	0	0	0	0	0	0	0	0	0	0	0	0	0	0	0	0	0	0	0	0	0	0	0	0	0	0	0	0	0	0	0	0	0
ENSRNA049453582	0	0	0	0	0	0	0	0	0	0	0	0	0	0	0	0	0	0	0	0	0	0	0	0	0	0	0	0	0	0	0	0	0	0	0	0	0	0	0	0	0	0	0	0	0	0	0	0	0
ENSRNA049453644	0	0	0	0	0	0	0	0	0	0	0	0	0	0	0	0	0	0	0	0	0	0	0	0	0	0	0	0	0	0	0	0	0	0	0	0	0	0	0	0	0	0	0	0	0	0	0	0	0
ENSRNA049453670	0	0	0	0	0	0	0	0	0	0	0	0	0	0	0	0	0	0	0	0	0	0	0	0	0	0	0	0	0	0	0	0	0	0	0	0	0	0	0	0	0	0	0	0	0	0	0	0	0
ENSRNA049453693	0	0	0	0	0	0	0	0	0	0	0	0	0	0	0	0	0	0	0	0	0	0	0	0	0	0	0	0	0	0	0	0	0	0	0	0	0	0	0	0	0	0	0	0	0	0	0	0	0
ENSRNA049453717	0	0	0	0	0	0	0	0	0	0	0	0	0	0	0	0	0	0	0	0	0	0	0	0	0	0	0	0	0	0	0	0	0	0	0	0	0	0	0	0	0	0	0	0	0	0	0	0	0
ENSRNA049453784	0	0	0	0	0	0	0	0	0	0	0	0	0	0	0	0	0	0	0	0	0	0	0	0	0	0	0	0	0	0	0	0	0	0	0	0	0	0	0	0	0	0	0	0	0	0	0	0	0
ENSRNA049453826	0	0	0	0	0	0	0	0	0	0	0	0	0	0	0	0	0	0	0	0	0	0	0	0	0	0	0	0	0	0	0	0	0	0	0	0	0	0	0	0	0	0	0	0	0	0	0	0	0
ENSRNA049453841	0	155.853	0	0	0	0	0	0	0	0	0	0	0	0	0	54.1538	0	0	17.7032	0	59.1754	0	0	0	0	0	295.877	0	0	0	0	0	0	88.5158	0	0	48.4366	0	0	0	0	0	0	0	0	0	0	0	0
ENSRNA049453982	0	0	0	0	0	0	0	0	0	0	0	0	0	0	0	0	0	0	0	0	0	0	0	0	0	0	0	0	0	0	0	0	0	0	0	0	0	0	0	0	0	0	0	0	0	0	0	0	0
ENSRNA049454111	0	0	0	0	0	0	0	0	0	0	0	0	0	0	0	0	0	0	0	0	0	0	0	0	0	0	0	0	0	0	0	0	0	0	0	0	0	0	0	0	0	0	0	0	0	0	0	0	0
ENSRNA049454125	0	0	0	0	0	0	0	0	0	0	0	0	0	0	0	0	0	0	0	0	0	0	0	0	0	0	0	0	0	0	0	0	0	0	0	0	0	0	0	0	0	0	0	0	0	0	0	0	0
ENSRNA049454203	0	0	0	0	0	0	0	0	0	0	0	0	0	0	0	0	0	0	0	0	0	0	0	0	0	0	0	0	0	0	0	0	0	0	0	0	0	0	0	0	0	0	0	0	0	0	0	0	0
ENSRNA049454254	0	0	0	0	0	0	0	0	0	0	0	0	0	0	0	0	0	0	0	0	0	0	0	0	0	0	0	0	0	0	0	0	0	0	0	0	0	0	0	0	0	0	0	0	0	0	0	0	0
ENSRNA049454268	0	0	0	0	0	0	0	0	0	0	0	0	0	0	0	0	0	0	0	0	0	0	0	0	0	0	0	0	0	0	0	0	0	0	0	0	0	0	0	0	0	0	0	0	0	0	0	0	0
ENSRNA049454282	0	0	0	0	0	0	0	0	0	0	0	0	0	0	0	0	0	0	0	0	0	0	0	0	0	0	0	0	0	0	0	0	0	0	0	0	0	0	0	0	0	0	0	0	0	0	0	0	0
ENSRNA049454293	0	0	0	0	0	0	0	0	0	0	0	0	0	0	0	0	0	0	0	0	0	0	0	0	0	0	0	0	0	0	0	0	0	0	0	0	0	0	0	0	0	0	0	0	0	0	0	0	0
ENSRNA049454366	0	0	0	0	0	0	0	0	0	0	0	0	0	0	0	0	0	0	0	0	0	0	0	0	0	0	0	0	0	0	0	0	0	0	0	0	0	0	0	0	0	0	0	0	0	0	0	0	0
ENSRNA049454404	0	0	0	0	0	0	0	0	0	0	0	0	0	0	0	0	0	0	0	0	0	0	0	0	0	0	0	0	0	0	0	0	0	0	0	0	0	0	0	0	0	0	0	0	0	0	0	0	0
ENSRNA049454571	0	0	18.7347	0	0	0	0	0	0	0	0	25.3586	0	0	34.2229	4.31822	13.3887	9.3876	8.38352	3.75546	8.4308	13.4415	0	0	28.4761	0	21.0988	0	0	0	0	0	0	0	18.7773	21.0552	3.86233	4.94832	5.50772	0	19.3234	0	0	0	16.4897	0	23.0355	0	21.5911
ENSRNA049454705	0	0	0	0	0	0	0	0	0	0	0	0	0	0	0	0	0	0	0	0	0	0	0	0	0	0	0	0	0	0	0	0	0	0	0	0	0	0	0	0	0	0	0	0	0	0	0	0	0
ENSRNA049454750	0	0	0	0	0	0	0	0	0	0	0	0	0	0	0	0	0	0	0	0	0	0	0	0	0	0	0	0	0	0	0	0	0	0	0	0	0	0	0	0	0	0	0	0	0	0	0	0	0
ENSRNA049454767	0	0	0	0	0	0	0	0	0	0	0	0	0	0	0	0	0	0	0	0	0	0	0	0	0	0	0	0	0	0	0	0	0	0	0	0	0	0	0	0	0	0	0	0	0	0	0	0	0
ENSRNA049454868	0	0	0	0	0	0	0	0	0	0	0	0	0	0	0	0	0	0	0	0	0	0	0	0	0	0	0	0	0	0	0	0	0	0	0	0	0	0	0	0	0	0	0	0	0	0	0	0	0
ENSRNA049454877	0	0	0	0	0	0	0	0	0	0	0	0	0	0	0	0	0	0	0	0	0	0	0	0	0	0	0	0	0	0	0	0	0	0	0	0	0	0	0	0	0	0	0	0	0	0	0	0	0
ENSRNA049454895	0	0	0	0	0	0	0	0	0	0	0	0	0	0	0	0	0	0	0	0	0	0	0	0	0	0	0	0	0	0	0	0	0	0	0	0	0	0	0	0	0	0	0	0	0	0	0	0	0
ENSRNA049454938	0	0	0	0	0	0	0	0	0	0	0	0	0	0	0	0	0	0	0	0	0	0	0	0	0	0	0	0	0	0	0	0	0	0	0	0	0	0	0	0	0	0	0	0	0	0	0	0	0
ENSRNA049454976	0	0	0	0	0	0	0	0	0	0	0	0	0	0	0	0	0	0	0	0	0	0	0	0	0	0	0	0	0	0	0	0	0	0	0	0	0	0	0	0	0	0	0	0	0	0	0	0	0
ENSRNA049454997	0	0	0	0	0	0	0	0	0	0	0	0	0	0	0	0	0	0	0	0	0	0	0	0	0	0	0	0	0	0	0	0	0	0	0	0	0	0	0	0	0	0	0	0	0	0	0	0	0
ENSRNA049455034	0	0	0	0	0	0	0	0	0	0	0	0	0	0	0	0	0	0	0	0	0	0	0	0	0	0	0	0	0	0	0	0	0	0	0	0	0	0	0	0	0	0	0	0	0	0	0	0	0
ENSRNA049455185	0	0	104.168	191.5	0	0	0	0	0	245.826	0	119.589	0	104.018	290.087	57.8593	111.813	143.276	133.106	116.917	19.9775	116.165	240.077	0	412.133	105.033	0	0	239.476	0	137.232	0	99.8873	0	0	0	21.2221	54.1961	56.7921	104.549	0	0	0	0	160.427	91.4676	330.236	316.675	93.2799
ENSRNA049455202	60.5612	0	0	212.056	276.27	180.037	57.1679	0	0	0	106.9	190.567	0	88.1726	261.133	194.333	53.769	183.981	220.853	79.2354	220.012	224.367	115.09	127.307	456.311	128.319	291.211	0	152.768	72.8693	345.116	0	167.121	78.4731	0	441.55	43.4149	29.5646	11.3479	242.95	0	156.699	68.6513	0	167.017	182.057	143.596	210.053	127.602
ENSRNA049455219	0	0	0	0	0	0	0	0	0	0	0	0	0	0	0	0	0	0	0	0	0	0	0	0	0	0	0	0	0	0	0	0	0	0	0	0	0	0	0	0	0	0	0	0	0	0	0	0	0
ENSRNA049455242	0	0	0	0	0	0	0	0	0	0	0	0	0	0	0	0	0	0	0	0	0	0	0	0	0	0	0	0	0	0	0	0	0	0	0	0	0	0	0	0	0	0	0	0	0	0	0	0	0
ENSRNA049455261	0	0	0	0	0	0	0	0	0	0	0	0	0	0	0	0	0	0	0	0	0	0	0	0	0	0	0	0	0	0	0	0	0	0	0	0	0	0	0	0	0	0	0	0	0	0	0	0	0
ENSRNA049455282	0	0	0	0	0	0	0	0	0	0	0	0	0	0	0	0	0	0	0	0	0	0	0	0	0	0	0	0	0	0	0	0	0	0	0	0	0	0	0	0	0	0	0	0	0	0	0	0	0
ENSRNA049455301	0	0	0	0	0	0	0	0	0	0	0	0	0	0	0	0	0	0	0	0	0	0	0	0	0	0	0	0	0	0	0	0	0	0	0	0	0	0	0	0	0	0	0	0	0	0	0	0	0
ENSRNA049455313	0	0	0	0	0	0	0	0	0	0	0	0	0	0	0	0	0	0	0	0	0.147621	0	0	0	0	0	0	0	0	0	0	0	0	0	0	0.738105	0	0	0	0	0	0	0	0	0	0	0	0	0
ENSRNA049455334	0	0	0	0	0	0	0	0	0	0	0	0	0	0	0	0	0	0	0	0	0	0	0	0	0	0	0	0	0	0	0	0	0	0	0	0	0	0	0	0	0	0	0	0	0	0	0	0	0
ENSRNA049455358	0	0	0	0	0	0	0	0	0	0	0	0	0	0	0	0	0	0	0	0	0	0	0	0	0	0	0	0	0	0	0	0	0	0	0	0	0	0	0	0	0	0	0	0	0	0	0	0	0
ENSRNA049455410	0	0	0	0	0	0	0	0	0	0	0	0	0	0	0	0	0	0	0	0	0	0	0	0	0	0	0	0	0	0	0	0	0	0	0	0	0	0	0	0	0	0	0	0	0	0	0	0	0
ENSRNA049455425	0	0	0	0	0	0	0	0	0	0	0	0	0	0	0	0	0	5.50996	0	16.8951	0	0	0	0	0	20.4554	0	0	0	0	0	64.0199	0	0	0	0	0	0	3.01839	0	0	0	0	0	0	0	0	0	0
ENSRNA049455527	0	0	0	0	0	0	0	0	0	0	0	0	0	0	0	0	0	0	0	0	0	0	0	0	0	0	0	0	0	0	0	0	0	0	0	0	0	0	0	0	0	0	0	0	0	0	0	0	0
ENSRNA049455555	0	0	0	0	0	0	0	0	0	0	0	0	0	0	0	0	0	0	0	0	0	0	0	0	0	0	0	0	0	0	0	0	0	0	0	0	0	0	0	0	0	0	0	0	0	0	0	0	0
ENSRNA049455608	0	0.00842327	0	0	0.016031	0	0	0.0217322	0	0	0	0.00993745	0	0	0.0054965	0	0.00178816	0.00160512	0	0.00599676	0	0	0	0	0	0.0299838	0	0	0	0	0	0	0	0	0	0	0	0.00159938	0.00143566	0	0	0	0	0	0	0	0	0	0
ENSRNA049455651	0	0	0	0	0	0	0	0	0	0	0	0	0	0	0	0	0	0	0	0	0	0	0	0	0	0	0	0	0	0	0	0	0	0	0	0	0	0	0	0	0	0	0	0	0	0	0	0	0
ENSRNA049455662	0	0	0	0	0	0	0	0	0	0	0	0	0	0	0	0	0	0	0	0	0	0	0	0	0	0	0	0	0	0	0	0	0	0	0	0	0	0	0	0	0	0	0	0	0	0	0	0	0
ENSRNA049455682	0	0	0	0	0	0	0	0	0	0	0	0	0	0	0	0	0	0	0	0	0	0	0	0	0	0	0	0	0	0	0	0	0	0	0	0	0	0	0	0	0	0	0	0	0	0	0	0	0
ENSRNA049455853	0	0	0	0	0	0	0	0	0	0	0	0	0	0	0	0	0	0	0	0	0	0	0	0	0	0	0	0	0	0	0	0	0	0	0	0	0	0	0	0	0	0	0	0	0	0	0	0	0
ENSRNA049455955	46.3841	33.8462	120.084	50.5213	119.266	87.3551	104.434	42.5472	57.3969	0	39.8235	46.8285	55.6839	84.767	95.043	46.7968	78.1899	80.5094	51.2462	29.4514	47.3126	62.6708	21.6672	28.6904	78.9391	61.3662	115.789	43.4258	46.8508	47.4802	51.907	0	25.1877	19.2885	17.3729	19.4156	22.9333	20.972	23.3964	52.1009	88.9072	105.716	18.0983	54.3821	30.5116	143.712	127.967	19.488	20.0728
ENSRNA049456141	0	0	0	0	0	0	0	0	0	0	0	0	0	0	0	0	0	0	0	0	0	0	0	0	0	0	0	0	0	0	0	0	0	0	0	0	0	0	0	0	0	0	0	0	0	0	0	0	0
ENSRNA049456187	0	0	0	0	0	0	0	0	0	0	0	0	0	0	0	0	0	0	0	0	0	0	0	0	0	0	0	0	0	0	0	0	0	0	0	0	0	0	0	0	0	0	0	0	0	0	0	0	0
ENSRNA049456199	0	0	0	0	0	0	0	0	0	0	0	0	0	0	0	0	0	0	0	0	0	0	0	0	0	0	0	0	0	0	0	0	0	0	0	0	0	0	0	0	0	0	0	0	0	0	0	0	0
ENSRNA049456227	0	0	0	0	0	0	0	0	0	0	0	0	0	0	0	0	0	0	0	0	0	0	0	0	0	0	0	0	0	0	0	0	0	0	0	0	0	0	0	0	0	0	0	0	0	0	0	0	0
ENSRNA049456243	0	0	0	0	0	0	0	0	0	0	0	0	0	0	0	0	0	0	0	0	0	0	0	0	0	0	0	0	0	0	0	0	0	0	0	0	0	0	0	0	0	0	0	0	0	0	0	0	0
ENSRNA049456278	0	0	0	0	0	0	0	0	0	0	0	0	0	0	0	0	0	0	0	0	0	0	0	0	0	0	0	0	0	0	0	0	0	0	0	0	0	0	0	0	0	0	0	0	0	0	0	0	0
ENSRNA049456300	0	0	0	0	0	0	0	0	0	0	0	0	0	0	0	0	0	0	0	0	514.448	0	0	0	0	0	0	0	0	0	0	0	0	0	0	2572.24	0	0	0	0	0	0	0	0	0	0	0	0	0
ENSRNA049456320	0	0	0	0	0	0	0	0	0	0	0	0	0	0	0	0	0	0	0	0	0	0	0	0	0	0	0	0	0	0	0	0	0	0	0	0	0	0	0	0	0	0	0	0	0	0	0	0	0
ENSRNA049456343	0	0	0	0	0	16.8257	0	0	0	0	0	0	0	0	0	0	5.76008	3.74358	0	3.34484	3.69392	0	0	0	0	0	18.4696	0	0	0	0	0	0	0	16.7242	0	0	5.15197	3.34836	0	0	0	0	0	0	0	0	18.7179	0
ENSRNA049456385	0	0	0	0	0	0	0	0	0	0	0	0	0	0	0	0	0	0	0	0	0	0	0	0	0	0	0	0	0	0	0	0	0	0	0	0	0	0	0	0	0	0	0	0	0	0	0	0	0
ENSRNA049456396	0	0	0	0	0	0	0	0	0	0	0	0	0	0	0	0	0	0	0	0	0	0	0	0	0	0	0	0	0	0	0	0	0	0	0	0	0	0	0	0	0	0	0	0	0	0	0	0	0
ENSRNA049456416	0	0	0	0	0	0	0	0	0	0	0	0	0	0	0	0	0	0	0	0	0	0	0	0	0	0	0	0	0	0	0	0	0	0	0	0	0	0	0	0	0	0	0	0	0	0	0	0	0
ENSRNA049456552	0	0	0	0	0	0	0	0	0	0	0	0	0	0	31.2755	0	0	0	0	9.53722	0	0	0	0	0	0	0	0	0	0	0	47.6861	0	0	0	0	0	0	0	0	0	0	0	0	0	0	0	0	0
ENSRNA049456609	0	0	0	0	0	0	0	0	0	0	0	0	0	0	0	0	0	0	0	0	0	0	0	0	0	0	0	0	0	0	0	0	0	0	0	0	0	0	0	0	0	0	0	0	0	0	0	0	0
ENSRNA049456636	0	0	0	0	0	0	0	0	0	0	0	0	0	0	0	0	0	0	0	0	0	0	0	0	0	0	0	0	0	0	0	0	0	0	0	0	0	0	0	0	0	0	0	0	0	0	0	0	0
ENSRNA049456661	0	0	0	0	0	0	0	0	0	0	0	0	0	0	0	0	0	0	0	0	0	0	0	0	0	0	0	0	0	0	0	0	0	0	0	0	0	0	0	0	0	0	0	0	0	0	0	0	0
ENSRNA049456692	0	0	0	0	1085.74	0	0	0	0	0	0	0	0	0	0	0	0	0	0	0	0	0	0	0	0	0	0	0	0	0	0	0	0	0	0	0	0	0	0	0	0	0	0	0	0	0	0	0	0
ENSRNA049456702	0	0	0	0	0	0	0	0	0	0	0	0	0	0	0	0	0	0	0	0	0	0	0	0	0	0	0	0	0	0	0	0	0	0	0	0	0	0	0	0	0	0	0	0	0	0	0	0	0
ENSRNA049456719	0	0	0	0	0	0	0	0	0	0	0	0	0	0	0	0	120.742	0	0	0	0	0	0	0	0	0	0	0	0	0	0	0	0	0	0	0	0	107.995	0	0	0	0	0	0	0	0	0	0	0
ENSRNA049456746	0	0	0	0	0	0	0	0	0	0	0	0	0	0	0	0	0	0	0	0	0	0	0	0	0	0	0	0	0	0	0	0	0	0	0	0	0	0	0	0	0	0	0	0	0	0	0	0	0
ENSRNA049456769	0	0	0	0	0	0	0	0	0	0	0	0	0	0	0	0	0	0	0	0	0	0	0	0	0	0	0	0	0	0	0	0	0	0	0	0	0	0	0	0	0	0	0	0	0	0	0	0	0
ENSRNA049456789	0	0	0	0	0	0	0	0	0	0	0	0	0	0	0	0	0	0	0	0	0	0	0	0	0	0	0	0	0	0	0	0	0	0	0	0	0	0	0	0	0	0	0	0	0	0	0	0	0
ENSRNA049456826	0	0	0	0	0	0	0	0	0	0	0	0	0	0	0	0	0	0	0	0	0	0	0	0	0	0	0	0	0	0	0	0	0	0	0	0	0	0	0	0	0	0	0	0	0	0	0	0	0
ENSRNA049457014	0	0	0	0	0	0	0	0	0	0	0	0	0	0	0	0	0	0	0	0	0	0	0	0	0	0	0	0	0	0	0	0	0	0	0	0	0	0	0	0	0	0	0	0	0	0	0	0	0
ENSRNA049457038	0	0	0	0	0	0	0	0	0	0	0	0	0	0	0	0	0	0	0	0	0	0	0	0	0	0	0	0	0	0	0	0	0	0	0	0	0	0	0	0	0	0	0	0	0	0	0	0	0
ENSRNA049457064	0	0	0	0	0	0	0	0	0	0	0	0	0	0	0	0	0	0	0	0	0	0	0	0	0	0	0	0	0	0	0	0	0	0	0	0	0	0	0	0	0	0	0	0	0	0	0	0	0
ENSRNA049457072	0	0	0	0	0	0	0	0	0	0	0	0	0	0	0	0	0	0	0	0	0	0	0	0	0	0	0	0	0	0	0	0	0	0	0	0	0	0	0	0	0	0	0	0	0	0	0	0	0
ENSRNA049457187	0	0	0	0	0	0	0	0	0	0	0	0	0	0	0	0	0	0	0	0	0	0	0	0	0	0	0	0	0	0	0	0	0	0	0	0	0	0	0	0	0	0	0	0	0	0	0	0	0
ENSRNA049457201	0	0	0	0	7.45415	0	0	0	0	0	0	0	0	0	0	0	0	1.51022	0	0	0	0	0	0	0	0	0	0	0	0	0	0	0	0	0	0	0	0	1.35079	0	0	7.55112	0	0	0	0	0	0	0
ENSRNA049457226	0	0	0	0	0	0	0	0	0	0	0	0	0	0	0	0	0	0	0	0	0	0	0	0	0	0	0	0	0	0	0	0	0	0	0	0	0	0	0	0	0	0	0	0	0	0	0	0	0
ENSRNA049457253	0	0	0	0	0	0	0	0	0	0	0	0	0	0	0	0	0	0	0	0	0	0	0	0	0	0	0	0	0	0	0	0	0	0	0	0	0	0	0	0	0	0	0	0	0	0	0	0	0
ENSRNA049457279	0	0	0	0	0	0	0	0	0	0	0	0	0	0	0	0	0	0	0	133.972	0	0	669.86	0	0	0	0	0	0	0	0	0	0	0	0	0	0	0	0	0	0	0	0	0	0	0	0	0	0
ENSRNA049457302	0	0	0	0	0	0	0	0	0	0	0	0	0	0	0	0	0	0	0	0	0	0	0	0	0	0	0	0	0	0	0	0	0	0	0	0	0	0	0	0	0	0	0	0	0	0	0	0	0
ENSRNA049457319	0	0	0	0	0	0	0	0	0	0	0	0	0	0	0	0	0	0	0	0	0	0	0	0	0	0	0	0	0	0	0	0	0	0	0	0	0	0	0	0	0	0	0	0	0	0	0	0	0
ENSRNA049457334	0	0	0	0	0	0	0	0	0	0	0	0	0	0	0	0	0	0	0	0	0	0	0	0	0	0	0	0	0	0	0	0	0	0	0	0	0	0	0	0	0	0	0	0	0	0	0	0	0
ENSRNA049457359	0	0	0	0	0	0	0	0	0	0	0	0	0	0	0	0	0	0	0	0	0	0	0	0	0	0	0	0	0	0	0	0	0	0	0	0	0	0	0	0	0	0	0	0	0	0	0	0	0
ENSRNA049457405	0	0	0	0	0	0	0	0	0	0	0	0	0	0	0	0	0	0	0	0	0	0	0	0	0	0	0	0	0	0	0	0	0	0	0	0	0	0	0	0	0	0	0	0	0	0	0	0	0
ENSRNA049457438	0	0	0	0	0	0	0	0	0	0	0	0	0	0	0	0	0	0	0	0	0	0	0	0	0	0	0	0	0	0	0	0	0	0	0	0	0	0	0	0	0	0	0	0	0	0	0	0	0
ENSRNA049457460	0	0	0	0	0	0	0	0	0	0	0	0	0	0	0	0	0	0	0	0	0	0	0	0	0	0	0	0	0	0	0	0	0	0	0	0	0	0	0	0	0	0	0	0	0	0	0	0	0
ENSRNA049457503	0	0	0	0	0	0	0	0	0	0	0	0	0	0	0	0	0	0	0	0	0	0	0	0	0	0	0	0	0	0	0	0	0	0	0	0	0	0	0	0	0	0	0	0	0	0	0	0	0
ENSRNA049457531	116.177	0	0	0	37.3869	0	0	0	64.0742	0	0	0	0	0	75.1684	54.3962	0	0	5.74566	0	0	28.7283	0	0	0	0	0	0	0	0	0	0	0	0	0	0	23.2992	0	0	93.5781	0	0	46.217	0	0	132.186	0	0	0
ENSRNA049457554	0	0	0	0	0	0	0	0	0	0	0	0.484684	0	0	0	0	0	0	0.0828526	0	0	0	0	0	0	0	0	0.414263	0	0	0	0	0	0	0	0	0	0	0	0	0	0	0	0	0	0	0	0	0
ENSRNA049457570	0	0	0	0	0	0	0	2.23903	0	0	0	2.16348	0	0.421311	0	0.543318	0.662356	0.668458	0.196142	0	0.388198	0	0	0	0	0	0	0	0	0	0	0	1.05558	0.98071	0	0.88541	0.317955	0.378813	0.29438	0	2.04132	0.719674	1.75416	1.27046	0.840305	0.962432	0	0	0
ENSRNA049457592	0	0	0	0	0	0	0	0	0	0	0	0	0	0	0	0	0	0	0	0	0	0	0	0	0	0	0	0	0	0	0	0	0	0	0	0	0	0	0	0	0	0	0	0	0	0	0	0	0
ENSRNA049457643	0	0	0	0	0	0	0	0	0	0	0	0	0	0	0	0	0	0	0	0	0	0	0	0	0	0	0	0	0	0	0	0	0	0	0	0	0	0	0	0	0	0	0	0	0	0	0	0	0
ENSRNA049457729	0	0	0	0	0	0	0	0	0	0	0	0	0	0	0	0	0	0	0	0	0	0	0	0	0	0	0	0	0	0	0	0	0	0	0	0	0	0	0	0	0	0	0	0	0	0	0	0	0
ENSRNA049457749	0	0	0	0	0	0	0	0	0	0	0	0	0	0	0	0	0	0	0	0	0	0	0	0	0	0	0	0	0	0	0	0	0	0	0	0	0	0	0	0	0	0	0	0	0	0	0	0	0
ENSRNA049457777	0	0	0	0	0	0	0	0	0	0	0	0	0	0	0	0	0	0	0	0	0	0	0	0	0	0	0	0	0	0	0	0	0	0	0	0	0	0	0	0	0	0	0	0	0	0	0	0	0
ENSRNA049457806	0	0	0	0	0	0	0	0	0	0	0	0	0	0	0	0	0	0	0	0	0	0	0	0	0	0	0	0	0	0	0	0	0	0	0	0	0	0	0	0	0	0	0	0	0	0	0	0	0
ENSRNA049457944	0	0	0	0	0	0	0	0	0	0	0	0	0	0	0	0	0	0	0	0	0	0	0	0	0	0	0	0	0	0	0	0	0	0	0	0	0	0	0	0	0	0	0	0	0	0	0	0	0
ENSRNA049458154	0	0	0	0	0	0	0	0	0	0	0	0	0	0	0	0	0	0	0	0	0	0	0	0	0	0	0	0	0	0	0	0	0	0	0	0	0	0	0	0	0	0	0	0	0	0	0	0	0
ENSRNA049458208	0	0	0	0	0	0	0	0	0	0	0	0	0	0	0	0	0	0	0	0	0	0	0	0	0	0	0	0	0	0	0	0	0	0	0	0	0	0	0	0	0	0	0	0	0	0	0	0	0
ENSRNA049458245	0	0	0	0	0	0	0	0	0	0	0	0	0	0	0	0	0	0	0	0	0	0	0	0	0	0	0	0	0	0	0	0	0	0	0	0	0	0	0	0	0	0	0	0	0	0	0	0	0
ENSRNA049458293	0	0	0	0	0	0	0	0	0	0	0	0	0	0	0	0	0	0	0	0	0	0	0	0	0	0	0	0	0	0	0	0	0	0	0	0	0	0	0	0	0	0	0	0	0	0	0	0	0
ENSRNA049458322	0	0	0	0	0	0	0	0	0	0	0	0	0	0	0	0	0	0	0	0	0	0	0	0	0	0	0	0	0	0	0	0	0	0	0	0	0	0	0	0	0	0	0	0	0	0	0	0	0
ENSRNA049458369	0	0	0	0	0	0	0	0	0	0	0	0	0	0	0	0	0	0	0	0	0	0	0	0	0	0	0	0	0	0	0	0	0	0	0	0	0	0	0	0	0	0	0	0	0	0	0	0	0
ENSRNA049458390	0	0	0	0	0	0	0	0	0	0	0	0	0	0	0	0	0	0	0	0	0	0	0	0	0	0	0	0	0	0	0	0	0	0	0	0	0	0	0	0	0	0	0	0	0	0	0	0	0
ENSRNA049458426	0	0	0	0	0	0	0	0	0	0	0	0	0	0	0	0	0	0	0	0	0	0	0	0	0	0	0	0	0	0	0	0	0	0	0	0	0	0	0	0	0	0	0	0	0	0	0	0	0
ENSRNA049458448	0	0	0	0	0	0	0	0	0	0	0	0	0	313.268	0	0	0	0	0	0	0	0	0	0	0	0	0	0	0	0	0	0	0	0	0	0	0	0	0	0	0	0	0	0	0	0	0	0	0
ENSRNA049458467	0	0	0	0	0	0	0	0	0	0	0	0	0	0	0	0	0	0	0	0	0	0	0	0	0	0	0	0	0	0	0	0	0	0	0	0	0	0	0	0	0	0	0	0	0	0	0	0	0
ENSRNA049458495	0	0	0	0	0	0	0	0	0	0	0	0	0	0	0	0	0	0	0	0	0	0	0	0	0	0	0	0	0	0	0	0	0	0	0	0	0	0	0	0	0	0	0	0	0	0	0	0	0
ENSRNA049458540	0	0	0	0	0	0	0	0	0	0	0	0	0	0	0	0	0	0	0	0	0	0	0	0	0	0	0	0	0	0	0	0	0	0	0	0	0	0	0	0	0	0	0	0	0	0	0	0	0
ENSRNA049458582	0	0	0	0	0	0	0	0	0	0	0	0	0	0	0	0	0	0	0	0	0	0	0	0	0	0	0	0	0	0	0	0	0	0	0	0	0	0	0	0	0	0	0	0	0	0	0	0	0
ENSRNA049458611	0	0	0	0	0	0	0	0	0	0	0	0	0	0	0	0	0	0	0	0	0	0	0	0	0	0	0	0	0	0	0	0	0	0	0	0	0	0	0	0	0	0	0	0	0	0	0	0	0
ENSRNA049458634	0	0	0	0	0	0	0	0	0	0	0	0	0	0	0	0	0	0	0	0	0	0	0	0	0	0	0	0	0	0	0	0	0	0	0	0	0	0	0	0	0	0	0	0	0	0	0	0	0
ENSRNA049458655	0	0	0	0	0	0	0	0	0	0	0	0	0	0	0	0	0	0	0	0	0	0	0	0	0	0	0	0	0	0	0	0	0	0	0	0	0	0	0	0	0	0	0	0	0	0	0	0	0
ENSRNA049458671	0	0	0	0	0	0	0	0	0	0	0	0	0	0	0	0	0	0	0	0	0	0	0	0	0	0	0	0	0	0	0	0	0	0	0	0	0	0	0	0	0	0	0	0	0	0	0	0	0
ENSRNA049458691	0	0	0	0	0	0	0	0	0	0	0	0	0	0	0	0	0	0	0	0	0	0	0	0	0	0	0	0	0	0	0	0	0	0	0	0	0	0	0	0	0	0	0	0	0	0	0	0	0
ENSRNA049458706	0	0	0	0	0	0	0	0	0	0	0	0	0	0	0	0	0	0	0	0	0	0	0	0	0	0	0	0	0	0	0	0	0	0	0	0	0	0	0	0	0	0	0	0	0	0	0	0	0
ENSRNA049458722	0	0	0	0	0	0	0	0	0	0	0	0	0	0	0	0	0	0	0	0	0	0	0	0	0	0	0	0	0	0	0	0	0	0	0	0	0	0	0	0	0	0	0	0	0	0	0	0	0
ENSRNA049458742	0	0	0	0	0	0	0	0	0	0	0	0	0	0	0	0	0	0	0	0	0	0	0	0	0	0	0	0	0	0	0	0	0	0	0	0	0	0	0	0	0	0	0	0	0	0	0	0	0
ENSRNA049458758	0	0	0	0	0	0	0	0	0	0	0	0	0	0	0	0	0	0	0	0	0	0	0	0	0	0	0	0	0	0	0	0	0	0	0	0	0	0	0	0	0	0	0	0	0	0	0	0	0
ENSRNA049458782	0	0	0	0	0	0	0	0	0	0	0	0	0	0	0	0	0	0	0	0	0	0	0	0	0	0	0	0	0	0	0	0	0	0	0	0	0	0	0	0	0	0	0	0	0	0	0	0	0
ENSRNA049458795	0	0	0	0	0	0	0	0	0	0	0	0	163.764	0	0	0	0	0	0	0	0	0	0	0	0	0	0	0	0	0	0	0	0	0	0	0	0	0	0	0	0	0	0	0	0	0	0	0	0
ENSRNA049458812	119.674	0	0	0	112.978	0	0	0	0	0	0	0	0	0	0	0	0	0	0	0	0	0	0	0	0	0	0	0	0	0	0	0	0	0	0	0	0	0	0	0	0	0	0	0	0	0	0	0	0
ENSRNA049458826	0	0	0	91.91	0	0	0	0	0	0	0	84.1669	0	0	0	28.4714	35.5532	0	30.8128	0	0	0	0	0	0	0	0	0	0	0	0	0	0	154.064	0	0	25.4656	31.7997	0	0	0	0	142.357	0	0	0	0	0	0
ENSRNA049458846	24.4063	0	0	19.5719	0	0	0	0	0	0	0	0	0	0	0	0	0	0	0	0	0	0	0	0	0	0	0	0	0	0	0	0	0	0	0	0	0	0	0	0	0	0	0	0	0	0	0	0	0
ENSRNA049458857	0	0	0	0	0	0	0	0	0	0	0	0	0	0	0	0	0	0	0	0	0	0	0	0	0	0	0	0	0	0	0	0	0	0	0	0	0	0	0	0	0	0	0	0	0	0	0	0	0
ENSRNA049458874	11.829	10.5766	0	0	5.64453	0	9.57681	0	0	0	0	0	0	3.02281	0	6.33616	0	0	1.99445	1.51757	1.66792	0	0	0	9.97224	7.58784	0	0	0	8.33959	0	0	0	0	0	0	3.6917	0	0	0	0	0	20.2909	0	0	0	0	0	0
ENSRNA049458957	0	0	0	0	0	0	0	0	0	0	0	0	0	0	0	0	0	0	0	0	0	0	0	0	0	0	0	0	0	0	0	0	0	0	0	0	0	0	0	0	0	0	0	0	0	0	0	0	0
ENSRNA049458986	0	0	0	0	0	0	0	0	0	0	0	0	0	0	0	0	0	0	0	0	0	0	0	0	0	0	0	0	0	0	0	0	0	0	0	0	0	0	0	0	0	0	0	0	0	0	0	0	0
ENSRNA049459008	0	0	0	0	0	0	0	0	0	0	0	0	0	0	0	0	0	0	0	0	0	0	0	0	0	0	0	0	0	0	0	0	0	0	0	0	0	0	0	0	0	0	0	0	0	0	0	0	0
ENSRNA049459026	0	0	0	0	0	0	0	0	0	0	0	0	0	0	0	0	0	0	0	0	0	0	0	0	0	0	0	0	0	0	0	0	0	0	0	0	0	0	0	0	0	0	0	0	0	0	0	0	0
ENSRNA049459041	0	0	0	0	0	0	0	0	0	0	0	0	0	0	0	0	0	0	0	0	0	0	0	0	0	0	0	0	0	0	0	0	0	0	0	0	0	0	0	0	0	0	0	0	0	0	0	0	0
ENSRNA049459056	0	0	0	0	0	0	0	0	0	0	0	0	0	0	0	0	0	0	0	0	0	0	0	0	0	0	0	0	0	0	0	0	0	0	0	0	0	0	0	0	0	0	0	0	0	0	0	0	0
ENSRNA049459076	0	0	0	0	0	0	0	0	0	0	0	0	0	0	0	0	0	0	0	0	0	0	0	0	0	0	0	0	0	0	0	0	0	0	0	0	0	0	0	0	0	0	0	0	0	0	0	0	0
ENSRNA049459101	0	0	0	0	0	0	0	0	0	0	0	0	0	0	0	10.9628	6.73966	14.8468	6.678	6.22996	0	0	0	0	0	31.1498	0	33.39	0	0	0	0	0	0	0	0	6.00494	6.02814	5.5741	27.177	0	23.0183	27.6371	0	0	0	0	29.9402	0
ENSRNA049459132	0	0	0	0	0	117.715	0	0	0	0	0	0	0	0	0	77.858	0	28.3366	15.5259	0	0	77.6293	0	0	0	0	0	0	0	0	0	0	0	0	0	0	44.962	0	25.345	144.269	0	0	0	0	0	245.021	0	141.683	0
ENSRNA049459156	0	0	0	0	0	0	0	0	0	0	0	0	0	0	0	55.8032	0	0	0	71.5004	0	0	357.502	0	0	0	0	0	0	0	0	0	0	0	0	0	49.9119	0	0	0	0	0	0	0	0	279.016	0	0	0
ENSRNA049459180	0	0	0	0	0	0	0	0	0	0	0	0	0	0	0	0	0	0	0	0	0	0	0	0	0	0	0	0	0	0	0	0	0	0	0	0	0	0	0	0	0	0	0	0	0	0	0	0	0
ENSRNA049459199	0	0	16.4284	0	14.3402	0	0	0	27.6981	0	0	0	0	0	0	6.95922	0	0	2.42238	0	7.46292	12.1119	0	0	0	0	0	0	0	0	0	0	0	0	0	37.3146	6.22452	0	0	0	0	0	34.7961	0	0	0	0	0	0
ENSRNA049459243	0	0	0	0	0	0	0	0	0	0	0	0	0	0	0	0	0	0	0	0	0	0	0	0	0	0	0	0	0	0	0	0	0	0	0	0	0	0	0	0	0	0	0	0	0	0	0	0	0
ENSRNA049459267	0.10631	0	0	0.205508	0	0.241762	0	0	0	0	0	0	0	0	0.442318	0.251061	0.549785	0.40202	0.101879	0.187623	0.233271	0	0.736576	0.086764	0.266212	0.201541	0.205149	0	0	0.218156	0	0	0.22087	0.243181	0	0.435418	0.0703031	0.213218	0.0467543	0.299437	1.16083	0.387108	0.490723	0.934246	0.233145	0	0	0.436263	0.238482
ENSRNA049459284	0	0	0	0	0	0	0	0	0	0	0	0	0	0	0	0	0	0	0	0	0	0	0	0	0	0	0	0	0	0	0	0	0	0	0	0	0	0	0	0	0	0	0	0	0	0	0	0	0
ENSRNA049459300	0.13009	0.0877674	0.146323	0.0589638	0.0926874	0.0909629	0.0575661	0.0755304	0.0424038	0.0112631	0.0264593	0.05753	0.0401054	0.058943	0.0382473	0.0918356	0.117574	0.0973422	0.0378115	0.0538054	0.0616826	0.0691842	0.0601102	0.0691613	0.0314184	0.113022	0.088643	0.0358155	0.0106171	0.0380559	0	0.0758451	0.0412543	0.0526393	0.00943261	0.0712985	0.0150086	0.0381917	0.0181222	0.137827	0.106572	0.100941	0.0466476	0.276332	0.126776	0.104438	0.0237949	0.0307398	0.109888
ENSRNA049459370	0	0	0	0	0	0	0	0	0	0	0	0	0	0	0	0	0	0	0	0	0	0	0	0	0	0	0	0	0	0	0	0	0	0	0	0	0	0	0	0	0	0	0	0	0	0	0	0	0
ENSRNA049459418	0	0	0	0	0	0	0	0	0	0	0	0.484684	0	0	0	0	0	0	0	0	0	0	0	0	0	0	0	0	0	0	0	0	0	0	0	0	0	0	0	0	0	0	0	0	0	0	0	0	0
ENSRNA049459426	0	0	0	0	0	0	0	0	0	0	0	0	0	0	0	0	0	0	0	0	0	0	0	0	0	0	0	0	0	0	0	0	0	0	0	0	0	0	0	0	0	0	0	0	0	0	0	0	0
ENSRNA049459435	0	0	0	0	0	0	0	0	0	0	0	0	0	0	0	0	0	0	0	0	0	0	0	0	0	0	0	0	0	0	0	0	0	0	0	0	0	0	0	0	0	0	0	0	0	0	0	0	0
ENSRNA049459505	0	0	0	0	0	0	0	0	0	0	0	0	0	0	0	0	0	0	0	0	0	0	0	0	0	0	0	0	0	0	0	0	0	0	0	0	0	0	0	0	0	0	0	0	0	0	0	0	0
ENSRNA049459562	0	0	0	0	0	0	0	0	0	0	0	0	0	0	0	25.257	0	0	0	0	0	0	0	0	0	0	0	0	0	0	0	0	0	0	0	0	22.5905	0	0	0	0	0	126.285	0	0	0	0	0	0
ENSRNA049459593	0	0	0	0	0	0	0	0	0	0	0	0	0	0	0	0	0	0	0	0	0	0	0	0	0	0	0	0	0	0	0	0	0	0	0	0	0	0	0	0	0	0	0	0	0	0	0	0	0
ENSRNA049459608	0	0	0	0	0	0	0	0	0	0	0	0	0	0	0	0	0	0	0	0	0	0	0	0	0	0	0	0	0	0	0	0	0	0	0	0	0	0	0	0	0	0	0	0	0	0	0	0	0
ENSRNA049459632	0	0	0	0	0	0	0	0	0	0	0	0	0	0	0	0	2.41688	0	0	0	0	0	0	0	0	0	0	0	0	0	0	0	0	0	0	0	0	2.16172	0	0	12.0844	0	0	0	0	0	0	0	0
ENSRNA049459657	0	0	0	0	0	0	0	0	0	0	0	0	0	5.52402	0	0	0	0	0	0	0	0	0	0	0	0	0	0	0	0	0	0	0	0	0	0	0	0	0	0	0	0	0	0	0	0	0	0	0
ENSRNA049459739	0	0	0	0	0	0	0	0	0	0	0	0	0	0	0	0	0	0	0	0	0	0	0	0	0	0	0	0	0	0	0	0	0	0	0	0	0	0	0	0	0	0	0	0	0	0	0	0	0
ENSRNA049459805	0	0	0	0	0	0	0	0	0	0	0	0	0	0	0	0	0	0	0	0	0	0	0	0	0	0	0	0	0	0	0	0	0	0	0	0	0	0	0	0	0	0	0	0	0	0	0	0	0
ENSRNA049459833	0	0	0	0	0	0	0	0	0	0	0	0	0	0	0	0	0	0	0	0	0	0	0	0	0	0	0	0	0	0	0	0	0	0	0	0	0	0	0	0	0	0	0	0	0	0	0	0	0
ENSRNA049459870	0	0	0	0	0	0	0	0	0	0	0	0	0	0	0	0	0	0	0	0	0	0	0	0	0	0	0	0	0	0	0	0	0	0	0	0	0	0	0	0	0	0	0	0	0	0	0	0	0
ENSRNA049459897	0	0	0	0	0	0	0	0	0	0	0	0	0	0	0	0	0	0	0	0	0	0	0	0	0	0	0	0	0	0	0	0	0	0	0	0	0	0	0	0	0	0	0	0	0	0	0	0	0
ENSRNA049459930	0	0	0	0	0	0	0	0	0	0	0	0	0	0	0	0	0	6.92264	0	0	0	0	0	0	0	0	0	0	0	0	0	0	0	0	0	0	0	0	6.1918	0	0	0	0	0	0	0	0	0	0
ENSRNA049460030	0	0	0	0	0	0	0	0	0	0	0	0	0	0	0	0	0	0	0	0	0	0	0	0	0	0	0	0	0	0	0	0	0	0	0	0	0	0	0	0	0	0	0	0	0	0	0	0	0
ENSRNA049460066	0	0	0	0	0	0	0	0	0	0	0	0	0	0	0	0	0	0	0	0	0	0	0	0	0	0	0	0	0	0	0	0	0	0	0	0	0	0	0	0	0	0	0	0	0	0	0	0	0
ENSRNA049460114	0	0	0	0	0	0	0	0	0	0	0	0	0	0	0	0	0	0	0	0	0	0	0	0	0	0	0	0	0	0	0	0	0	0	0	0	0	0	0	0	0	0	0	0	0	0	0	0	0
ENSRNA049460134	0	0	0	0	0	0	0	0	0	0	0	0	0	0	0	0	0	0	0	0	0	0	0	0	0	0	0	0	0	0	0	0	0	0	0	0	0	0	0	0	0	0	0	0	0	0	0	0	0
ENSRNA049460151	0	0	0	0	0	0	0	0	0	0	0	0	0	0	0	0	0	0	0	0	0	0	0	0	0	0	0	0	0	0	0	0	0	0	0	0	0	0	0	0	0	0	0	0	0	0	0	0	0
ENSRNA049460169	0	0	0	0	0	0	0	0	0	0	0	0	0	0	0	0	0	0	0	0	0	0	0	0	0	0	0	0	0	0	0	0	0	0	0	0	0	0	0	0	0	0	0	0	0	0	0	0	0
ENSRNA049460340	0	0	0	0	0	0	0	0	0	0	0	0	0	0	0	0	0	0	0	0	0	0	0	0	0	0	0	0	0	0	0	0	0	0	0	0	0	0	0	0	0	0	0	0	0	0	0	0	0
ENSRNA049460361	0	0	0	0	0	0	0	0	0	0	0	0	0	0	0	0	0	0	0	0	0	0	0	0	0	0	0	0	0	0	0	0	0	0	0	0	0	0	0	0	0	0	0	0	0	0	0	0	0
ENSRNA049460379	0	0	0	0	0	0	0	0	0	0	0	0	0	0	0	0	0	0	0	0	0	0	0	0	0	0	0	0	0	0	0	0	0	0	0	0	0	0	0	0	0	0	0	0	0	0	0	0	0
ENSRNA049460392	0	0	0	0	0	0	0	0	0	0	0	0	0	0	0	0	0	0	0	0	0	0	0	0	0	0	0	0	0	0	0	0	0	0	0	0	0	0	0	0	0	0	0	0	0	0	0	0	0
ENSRNA049460407	0	16.5769	0	0	0	0	0	0	0	0	0	0	0	0	0	0.995054	0	1.91583	0.901504	0	0	4.50752	0	0	0	0	0	0	0	0	0	0	0	0	0	0	0.890003	0	1.08016	4.97527	0	0	0	0	0	0	0	5.6953	0
ENSRNA049460422	0	0	0	0	0	0	0	0	0	0	0	0	0	0	0	0	0	0	0	0	0	0	0	0	0	0	0	0	0	0	0	0	0	0	0	0	0	0	0	0	0	0	0	0	0	0	0	0	0
ENSRNA049460512	0	0	0	0	0	0	0	0	0	0	0	0	0	0	0	0	0	0	0	0	0	0	0	0	0	0	0	0	0	0	0	0	0	0	0	0	0	0	0	0	0	0	0	0	0	0	0	0	0
ENSRNA049460546	0	0	0	0	0	0	0	0	0	0	0	0	0	0	0	0	0	0	0	0	0	0	0	0	0	0	0	0	0	0	0	0	0	0	0	0	0	0	0	0	0	0	0	0	0	0	0	0	0
ENSRNA049460564	0	0	0	0	0	0	0	0	0	0	0	0	0	0	0	0	0	0	0	0	0	0	0	0	0	0	0	0	0	0	0	0	0	0	0	0	0	0	0	0	0	0	0	0	0	0	0	0	0
ENSRNA049460670	0	0	0	0	0	0	0	0	0	0	0	0	0	0	0	0	0	0	0	0	0	0	0	0	0	0	0	0	0	0	0	0	0	0	0	0	0	0	0	0	0	0	0	0	0	0	0	0	0
ENSRNA049460686	0	0	0	0	0	0	0	0	0	0	0	0	0	0	0	0	0	0	0	0	0	0	0	0	0	0	0	0	0	0	0	0	0	0	0	0	0	0	0	0	0	0	0	0	0	0	0	0	0
ENSRNA049460705	0	0	0	0	0	0	0	0	0	0	0	0	0	0	0	0	0	0	0	0	0	0	0	0	0	0	0	0	0	0	0	0	0	0	0	0	0	0	0	0	0	0	0	0	0	0	0	0	0
ENSRNA049460723	0	0	0	0	0	0	0	0	0	0	0	0	0	0	0	0	0	0	0	0	0	0	0	0	0	0	0	0	0	0	0	0	0	0	0	0	0	0	0	0	0	0	0	0	0	0	0	0	0
ENSRNA049460733	0	0	0	0	0	0	0	0	159.024	0	0	0	0	0	0	0	25.2244	0	0	0	0	0	0	0	0	0	0	0	0	0	0	0	0	0	0	0	0	22.5614	0	0	0	0	0	0	0	0	0	0	0
ENSRNA049460753	0	0	0	0	0	117.715	0	0	0	0	0	0	0	0	0	40.8688	0	0	0	0	0	0	0	0	0	0	0	0	0	0	0	0	0	0	0	0	36.5542	0	0	0	0	0	0	0	0	0	0	0	0
ENSRNA049460770	0	0	0	0	0	0	0	0	0	0	0	0	0	0	0	0	0	0	0	0	0	0	0	0	0	0	0	0	0	0	0	0	0	0	0	0	0	0	0	0	0	0	0	0	0	0	0	0	0
ENSRNA049460809	0	0	0	0	0	0	0	0	0	0	0	0	0	0	0	0	0	0	0	0	0	0	0	0	0	0	0	0	0	0	0	0	0	0	0	0	0	0	0	0	0	0	0	0	0	0	0	0	0
ENSRNA049460846	0	0	0	0	0	0	0	0	0	0	0	0	0	0	0	0	0	0	0	0	0	0	0	0	0	0	0	0	0	0	0	0	0	0	0	0	0	0	0	0	0	0	0	0	0	0	0	0	0
ENSRNA049460861	0	0	0	0	0	0	0	0	0	0	0	0	0	0	0	0	0	0	0	0	0	0	0	0	0	0	0	0	0	0	0	0	0	0	0	0	0	0	0	0	0	0	0	0	0	0	0	0	0
ENSRNA049460941	0	0	0	0	0	0	0	0	0	0	0	0	0	0	0	0	0	0	0	0	0	0	0	0	0	0	0	0	0	0	0	0	0	0	0	0	0	0	0	0	0	0	0	0	0	0	0	0	0
ENSRNA049460987	0	0	0	0	0	0	0	0	0	0	0	0	0	0	0	0	0	0	0	0	0	0	0	0	0	0	0	0	0	0	0	0	0	0	0	0	0	0	0	0	0	0	0	0	0	0	0	0	0
ENSRNA049461002	0	0	0	0	0	0	0	0	0	0	0	0	0	0	0	0	0	0	0	0	0	0	0	0	0	0	0	0	0	0	0	0	0	0	0	0	0	0	0	0	0	0	0	0	0	0	0	0	0
ENSRNA049461178	0	0	0	0	0	0	0	0	0	0	0	0	0	0	0	0	0	0	0	0	0	0	0	0	0	0	0	0	0	0	0	0	0	0	0	0	0	0	0	0	0	0	0	0	0	0	0	0	0
ENSRNA049461227	0	0	0	0	0	0	0	0	0	0	0	0	0	0	0	0	0	0	0	0	0	0	0	0	0	0	0	0	0	0	0	0	0	0	0	0	0	0	0	0	0	0	0	0	0	0	0	0	0
ENSRNA049461250	0	0	0	0	0	0	0	0	0	0	0	0	0	0	0	0	0	0	0	0	0	0	0	0	0	0	0	0	0	0	0	0	0	0	0	0	0	0	0	0	0	0	0	0	0	0	0	0	0
ENSRNA049461441	0	0	0	0	0	0	0	0	0	0	0	0	0	0	0	0	0	0	0	0	0	0	0	0	0	0	0	0	0	0	0	0	0	0	0	0	0	0	0	0	0	0	0	0	0	0	0	0	0
ENSRNA049461457	0	0	0	0	0	0	0	0	0	0	0	0	0	0	0	0	0	0	0	0	0	0	0	0	0	0	0	0	0	0	0	0	0	0	0	0	0	0	0	0	0	0	0	0	0	0	0	0	0
ENSRNA049461468	0	0	0	91.91	0	0	150.208	0	0	0	0	0	0	0	0	30.8384	0	0	0	0	0	0	0	0	0	0	0	0	0	0	0	0	0	0	0	0	27.5827	0	0	154.192	0	0	0	0	0	0	0	0	0
ENSRNA049461479	0	0	0	0	0	0	0	0	0	0	0	0	0	0	0	0	0	0	0	0	0	0	0	0	0	0	0	0	0	0	0	0	0	0	0	0	0	0	0	0	0	0	0	0	0	0	0	0	0
ENSRNA049461505	0	0	0	0	0	0	0	0	0	0	0	0	0	0	0	0	0	0	0	0	0	0	0	0	0	0	0	0	0	0	0	0	0	0	0	0	0	0	0	0	0	0	0	0	0	0	0	0	0
ENSRNA049461520	0	0	0	0	0	0	0	0	0	0	0	0	0	0	0	0	0	0	0	0	0	0	0	0	0	0	0	0	0	0	0	0	0	0	0	0	0	0	0	0	0	0	0	0	0	0	0	0	0
ENSRNA049461533	0	0	0	0	0	0	0	0	0	0	0	0	0	0	0	0	0	0	0	0	0	0	0	0	0	0	0	0	0	0	0	0	0	0	0	0	0	0	0	0	0	0	0	0	0	0	0	0	0
ENSRNA049461556	0	0	0	0	0	0	0	0	0	0	0	0	0	0	0	0	0	0	0	0	0	0	0	0	0	0	0	0	0	0	0	0	0	0	0	0	0	0	0	0	0	0	0	0	0	0	0	0	0
ENSRNA049461578	0	0	0	0	0	0	0	0	0	0	0	0	0	0	0	0	0	0	0	0	0	0	0	0	0	0	0	0	0	0	0	0	0	0	0	0	0	0	0	0	0	0	0	0	0	0	0	0	0
ENSRNA049461590	0	0	0	0	0	0	0	0	0	0	0	0	0	0	0	0	0	0	0	0	0	0	0	0	0	0	0	0	0	0	0	0	0	0	0	0	0	0	0	0	0	0	0	0	0	0	0	0	0
ENSRNA049461612	0	0	0	0	0	0	0	0	0	0	0	0	0	0	0	0	0	0	97.9056	0	0	489.528	0	0	0	0	0	0	0	0	0	0	0	0	0	0	0	0	0	0	0	0	0	0	0	0	0	0	0
ENSRNA049461634	0	0	0	0	0	0	0	0	0	0	0	0	0	0	0	0	0	0	0	0	0	0	0	0	0	0	0	0	0	0	0	0	0	0	0	0	0	0	0	0	0	0	0	0	0	0	0	0	0
ENSRNA049461656	0	0	0	0	0	0	0	0	0	0	0	0	0	0	0	0	0	0	0	0	0	0	0	0	0	0	0	0	0	0	0	0	0	0	0	0	0	0	0	0	0	0	0	0	0	0	0	0	0
ENSRNA049461681	0	0	0	0	0	0	0	0	0	0	0	0	0	0	0	0	0	0	0	0	0	0	0	0	0	0	0	0	0	0	0	0	0	0	0	0	0	0	0	0	0	0	0	0	0	0	0	0	0
ENSRNA049461704	0	0	0	0	0	0	0	0	0	0	0	0	0	0	0	0	0	0	0	0	0	0	0	0	0	0	0	0	0	0	0	0	0	0	0	0	0	0	0	0	0	0	0	0	0	0	0	0	0
ENSRNA049461717	0	0	0	0	0	0	0	0	0	0	0	0	0	0	0	0	0	0	0	0	0	0	0	0	0	0	0	0	0	0	0	0	0	0	0	0	0	0	0	0	0	0	0	0	0	0	0	0	0
ENSRNA049461732	0	0	0	0	0	0	0	0	0	0	0	0	0	0	0	0	0	0	0	0	0	0	0	0	0	0	0	0	0	0	0	0	0	0	0	0	0	0	0	0	0	0	0	0	0	0	0	0	0
ENSRNA049461747	0	0	0	0	0	0	0	0	0	0	0	0	0	0	0	0	0	0	0	130.451	0	0	0	0	0	0	0	0	0	0	0	0	0	0	652.253	0	0	0	0	0	0	0	0	0	0	0	0	0	0
ENSRNA049461765	0	0	0	27.803	0	0	0	0	0	0	0	0	0	0	0	0	0	0	0	0	0	0	0	0	0	0	0	0	0	0	0	0	0	0	0	0	0	0	0	0	0	0	0	0	0	0	0	0	0
ENSRNA049461783	0	0	0	0	0	0	0	0	0	0	0	0	0	0	53.5975	0	0	4.90418	8.17198	0	0	40.8599	0	0	0	0	0	0	0	0	0	0	0	0	0	0	0	0	4.38643	0	0	0	0	0	0	0	0	0	0
ENSRNA049461861	0	0	0	0	0	0	0	0	0	0	0	0	0	0	0	0	0	0	0	0	0	0	0	0	0	0	0	0	0	0	0	0	0	0	0	0	0	0	0	0	0	0	0	0	0	0	0	0	0
ENSRNA049461886	0	0	0	0	0	0	0	0	0	0	0	0	0	0	0	0	0	0	0	0	0	0	0	0	0	0	0	0	0	0	0	0	0	0	0	0	0	0	0	0	0	0	0	0	0	0	0	0	0
ENSRNA049461913	0	0	0	0	0	0	0	0	0	0	0	0	0	0	0	0	0	0	0	0	0	0	0	0	0	0	0	0	0	0	0	0	0	0	0	0	0	0	0	0	0	0	0	0	0	0	0	0	0
ENSRNA049462043	0	0	0	0	0	0	0	0	0	0	0	0	0	0	0	0	0	0	0	0	0	0	0	0	0	0	0	0	0	0	0	0	0	0	0	0	0	0	0	0	0	0	0	0	0	0	0	0	0
ENSRNA049462054	0	0	0	0	0	0	0	0	0	0	0	0	0	0	0	0	0	0	0	0	0	0	0	0	0	0	0	0	0	0	0	0	0	0	0	0	0	0	0	0	0	0	0	0	0	0	0	0	0
ENSRNA049462071	0	24.8653	0	4.19374	0	5.61031	0	0	0	0	0	0	0	0	9.43071	4.59446	2.38011	3.53644	1.51865	1.11898	8.03635	0	0	17.4284	0	0	15.2543	0	0	0	7.59326	0	7.49903	0	5.5949	0	1.05268	1.31902	1.96338	4.97527	5.24015	0	5.54886	0	9.97538	5.88713	0	0	6.56102
ENSRNA049462239	0	0	0	0	0	0	0	0	0	0	0	0	0	0	0	0	0	0	0	0	0	0	0	0	0	0	0	0	0	0	0	0	0	0	0	0	0	0	0	0	0	0	0	0	0	0	0	0	0
ENSRNA049462250	0.10631	0	0	0	0	0	0	0	0	0	0	0	0	0	0	0	0	0	0	0.021045	0	0	0.105225	0	0	0	0	0	0	0	0	0	0	0	0	0	0	0	0	0	0	0	0	0	0	0	0	0	0
ENSRNA049462284	0	0	0	0	0	0	0	0	0	0	0	0	0	0	0	0	0	0	0	0	0	0	0	0	0	0	0	0	0	0	0	0	0	0	0	0	0	0	0	0	0	0	0	0	0	0	0	0	0
ENSRNA049462303	0	0	0	0	0	0	0	0	0	0	0	0	0	0	0	0	0	0	0	0	0	0	0	0	0	0	0	0	0	0	0	0	0	0	0	0	0	0	0	0	0	0	0	0	0	0	0	0	0
ENSRNA049462318	0	0	0	0	0	0	0	0	0	0	0	0	0	0	0	0	0	0	0	0	0	0	0	0	0	0	0	0	0	0	0	0	0	0	0	0	0	0	0	0	0	0	0	0	0	0	0	0	0
ENSRNA049462331	0	0	0.238966	0	0	0	0	0	0	0	0	0	0	0	0	0	0	0	0	0	0	0	0	0	0	0	0	0	0	0	0	0	0	0	0	0	0	0	0	0	0	0	0	0	0	0	0	0	0
ENSRNA049462348	0.455223	1.03574	1.43369	0.348247	0.694133	1.24923	1.15833	8.84202	0.686215	0.93051	0.728305	0.776665	0	0.321532	0.509412	2.39186	2.3811	1.45408	0.789243	1.83736	1.11861	1.18941	2.25378	1.41147	0.124224	1.48081	1.21563	1.75103	1.89631	0.496988	0.45021	2.71021	0.866025	0.431343	0.845705	1.60296	0.388666	0.857853	0.229135	2.38835	2.5668	1.23982	2.19315	5.64504	1.33456	1.14248	0.475556	1.03176	3.86683
ENSRNA049462493	0	0	0	0	0	0	0	0	0	0	0	0	0	0	0	0	0	0	0	0	0	0	0	0	0	0	0	0	0	0	0	0	0	0	0	0	0	0	0	0	0	0	0	0	0	0	0	0	0
ENSRNA049462522	0	0	0	0	0	0	0	0	0	0	0	0	0	0	0	0	0	0	0	0	0	0	0	0	0	0	0	0	0	0	0	0	0	0	0	0	0	0	0	0	0	0	0	0	0	0	0	0	0
ENSRNA049462555	0	0	0	0	0	0	0	0	0	0	0	0	0	0	0	0	0	0	0	0	0	0	0	0	0	0	0	0	0	0	0	0	0	0	0	0	0	0	0	0	0	0	0	0	0	0	0	0	0
ENSRNA049462573	0	0	0	0	0	0	0	0	0	0	0	0	0	0	0	0	0	0	0	0	0	0	0	0	0	0	0	0	0	0	0	0	0	0	0	0	0	0	0	0	0	0	0	0	0	0	0	0	0
ENSRNA049462587	0	0	0	0	0	0	0	0	0	0	0	0	0	0	0	0	0	0	0	0	0	0	0	0	0	0	0	0	0	0	0	0	0	0	0	0	0	0	0	0	0	0	0	0	0	0	0	0	0
ENSRNA049462609	0	0	0	0	0	0	0	0	0	0	0	0	0	0	0	0	0	0	0	0	0	0	0	0	0	0	0	0	0	0	0	0	0	0	0	0	0	0	0	0	0	0	0	0	0	0	0	0	0
ENSRNA049462641	0	0	0	0	0	0	0	0	0	0	0	0	0	0	0	0	0	0	0	0	0	0	0	0	0	0	0	0	0	0	0	0	0	0	0	0	0	0	0	0	0	0	0	0	0	0	0	0	0
ENSRNA049462656	0	0	0	0	0	0	0	0	0	0	0	0	0	0	0	0	0	0	0	0	0	0	0	0	0	0	0	0	0	0	0	0	0	0	0	0	0	0	0	0	0	0	0	0	0	0	0	0	0
ENSRNA049462687	0	0	0	0	0	0	0	0	0	0	0	0	0	0	0	0	0	0	0	0	0	0	0	0	0	0	0	0	0	0	0	0	0	0	0	0	0	0	0	0	0	0	0	0	0	0	0	0	0
ENSRNA049462736	0	0	0	0	0	0	0	0	0	0	0	0	0	0	0	0	0	0	0	0	0	0	0	0	0	0	0	0	0	0	0	0	0	0	0	0	0	0	0	0	0	0	0	0	0	0	0	0	0
ENSRNA049462828	0	0	0	0	0	0	0	0	0	0	0	0	0	0	0	0	0	0	0	0	0	0	0	0	0	0	0	0	0	0	0	0	0	0	0	0	0	0	0	0	0	0	0	0	0	0	0	0	0
ENSRNA049462923	0	0	0	0	0	0	0	0	0	0	0	0	0	0	0	0	0	0	0	0	0	0	0	0	0	0	0	0	0	0	0	0	0	0	0	0	0	0	0	0	0	0	0	0	0	0	0	0	0
ENSRNA049462956	0	0	0	0	0	0	0	0	0	0	0	0	0	0	0	0	0	0	0	0	0	0	0	0	0	0	0	0	0	0	0	0	0	0	0	0	0	0	0	0	0	0	0	0	0	0	0	0	0
ENSRNA049463024	0	0	0	0	0	0	0	0	0	0	0	0	0	0	0	0	0	0	0	0	0	0	0	0	0	0	0	0	0	0	0	0	0	0	0	0	0	0	0	0	0	0	0	0	0	0	0	0	0
ENSRNA049463047	0	0	0	0	0	0	0	0	0	0	0	0	0	0	0	0	0	0	0	0	0	0	0	0	0	0	0	0	0	0	0	0	0	0	0	0	0	0	0	0	0	0	0	0	0	0	0	0	0
ENSRNA049463067	0	0	0	0	0	0	0	0	0	0	0	0	0	0	0	0	0	0	0	0	0	0	0	0	0	0	0	0	0	0	0	0	0	0	0	0	0	0	0	0	0	0	0	0	0	0	0	0	0
ENSRNA049463085	0	0	0	0	0	0	0	0	0	0	0	0	0	0	0	0	334.454	0	0	0	0	0	0	0	0	0	0	0	0	0	0	0	0	0	0	0	0	299.145	0	0	0	0	0	0	0	0	1672.27	0	0
ENSRNA049463137	0	0	0	0	0	0	0	0	0	0	0	0	0	0	0	0	0	0	0	0	0	0	0	0	0	0	0	0	0	0	0	0	0	0	0	0	0	0	0	0	0	0	0	0	0	0	0	0	0
ENSRNA049463188	0	0	0	0	0	0	0	0	0	0	0	0	0	0	0	0	0	0	0	0	0	0	0	0	0	0	0	0	0	0	0	0	0	0	0	0	0	0	0	0	0	0	0	0	0	0	0	0	0
ENSRNA049463218	0	0	0	0	0	0	0	0	0	0	0	0	0	0	0	0	0	0	0	0	0	0	0	0	0	0	0	0	0	0	0	0	0	0	0	0	0	0	0	0	0	0	0	0	0	0	0	0	0
ENSRNA049463233	0	0	0	0	0	0	0	0	0	0	0	0	0	0	0	0	0	0	0	0	54.7136	0	0	0	0	0	0	0	0	0	0	0	273.568	0	0	0	0	0	0	0	0	0	0	0	0	0	0	0	0
ENSRNA049463340	0	0	0	0	0	0	0	0	0	0	0	0	0	0	0	0	0	0	0	0	0	0	0	0	0	0	0	0	0	0	0	0	0	0	0	0	0	0	0	0	0	0	0	0	0	0	0	0	0
ENSRNA049463396	0	0	0	0	0	0	0	0	0	0	0	0	0	0	0	0	0	0	0	0	0	0	0	0	0	0	0	0	0	0	0	0	0	0	0	0	0	0	0	0	0	0	0	0	0	0	0	0	0
ENSRNA049463412	0	0	0	0	0	0	0	0	0	0	0	0	0	0	0	0	0	0	0	0	0	0	0	0	0	0	0	0	0	0	0	0	0	0	0	0	0	0	0	0	0	0	0	0	0	0	0	0	0
ENSRNA049463431	0	0	0	0	0	0	0	0	0	0	0	0	0	0	0	0	0	0	0	0	0	0	0	0	0	0	0	0	0	0	0	0	0	0	0	0	0	0	0	0	0	0	0	0	0	0	0	0	0
ENSRNA049463447	0	0	0	0	0	0	0	0	0	0	0	0	0	0	0	0	0	0	0	0	0	0	0	0	0	0	0	0	0	0	0	0	0	0	0	0	0	0	0	0	0	0	0	0	0	0	0	0	0
ENSRNA049463473	0	0	0	0	0	0	0	0	0	0	0	0	0	0	0	0	0	0	0	0	0	0	0	0	0	0	0	0	0	0	0	0	0	0	0	0	0	0	0	0	0	0	0	0	0	0	0	0	0
ENSRNA049463500	0	0	0	0	0	0	0	0	0	0	0	0	0	0	0	0	0	0	0	0	0	0	0	0	0	0	0	0	0	0	0	0	0	0	0	0	0	0	0	0	0	0	0	0	0	0	0	0	0
ENSRNA049463531	0	0	0	0	0	0	0	0	0	0	0	0	0	0	0	0	0	0	0	0	0	0	0	0	0	0	0	0	0	0	0	0	0	0	0	0	0	0	0	0	0	0	0	0	0	0	0	0	0
ENSRNA049463546	4.46832	0	0	3.99541	0	0	6.41942	0	0	8.68847	0	3.10433	3.39793	1.21993	0	5.03296	1.19028	0	1.62772	0.54933	0	0	0	0	0	2.74665	0	5.31604	0	0	0	0	0	2.82258	0	0	1.23671	0.675684	0	4.39562	2.34803	0	7.5695	3.60338	0	0	0	0	5.83983
ENSRNA049463586	0	0	0	0	0	0	0	0	0	0	0	0	0	0	0	0	0	0	0	0	0	0	0	0	0	0	0	0	0	0	0	0	0	0	0	0	0	0	0	0	0	0	0	0	0	0	0	0	0
ENSRNA049463630	0	0	0	0	0	0	0	0	0	0	0	0	0	0	0	0	0	0	0	0	0	0	0	0	0	0	0	0	0	0	0	0	0	0	0	0	0	0	0	0	0	0	0	0	0	0	0	0	0
ENSRNA049463648	0	0	0	0	0	0	0	0	0	0	0	0	0	0	0	0	0	0	0	0	0	0	0	0	0	0	0	0	0	0	0	0	0	0	0	0	0	0	0	0	0	0	0	0	0	0	0	0	0
ENSRNA049463667	0	0	0	0	0	0	63.207	0	0	0	0	0	0	0	0	0	0	0	0	0	0	0	0	0	0	0	0	0	0	0	0	0	0	0	0	0	0	0	0	0	0	0	0	0	0	0	0	0	0
ENSRNA049463686	0	0	0	0	0	0	0	0	0	0	0	0	0	0	0	0	0	0	0	0	0	0	0	0	0	0	0	0	0	0	0	0	0	0	0	0	0	0	0	0	0	0	0	0	0	0	0	0	0
ENSRNA049463701	0	0	0	0	0	0	0	0	0	0	0	0	0	0	0	0	0	0	0	0	0	0	0	0	0	0	0	0	0	0	0	0	0	0	0	0	0	0	0	0	0	0	0	0	0	0	0	0	0
ENSRNA049463715	0	0	0	0	0	0	0	0	0	0	0	0	0	0	0	0	0	0	0	0	0	0	0	0	0	0	0	0	0	0	0	0	0	0	0	0	0	0	0	0	0	0	0	0	0	0	0	0	0
ENSRNA049463738	0	0	0	0	0	0	0	0	0	0	0	0	0	0	0	0	0	0	0	0	0	0	0	0	0	0	0	0	0	0	0	0	0	0	0	0	0	0	0	0	0	0	0	0	0	0	0	0	0
ENSRNA049463761	0	0	0	0	0	0	0	0	0	0	0	0	0	0	0	0	0	0	0	0	0	0	0	0	0	0	0	0	0	0	0	0	0	0	0	0	0	0	0	0	0	0	0	0	0	0	0	0	0
ENSRNA049463774	0	0	0	0	0	0	0	0	0	0	0	0	0	0	0	0	0	0	0	0	0	0	0	0	0	0	0	0	0	0	0	0	0	0	0	0	0	0	0	0	0	0	0	0	0	0	0	0	0
ENSRNA049463790	0	0	0	0	0	16.8257	0	0	0	0	19.1598	0	0	0	30.4983	3.33136	19.4871	10.4244	2.42238	0	7.38784	12.1119	0	0	0	0	36.9392	0	0	0	0	0	0	0	0	0	2.97966	8.67424	6.55372	16.6568	17.0701	0	0	51.5649	14.686	0	0	37.4358	0
ENSRNA049463813	14.8781	64.7478	18.7753	0	28.6803	16.8257	50.2806	0	0	0	0	0	0	40.6348	30.4983	10.0686	17.8348	36.3195	13.5427	4.15648	17.6608	24.2239	20.7824	0	0	0	18.4696	0	0	45.5522	24.9321	0	24.2824	18.5575	0	0	5.75402	8.44222	7.40594	0	17.0701	14.5186	0	51.5649	29.3719	0	20.5389	58.8276	19.3662
ENSRNA049463828	0	0	0	0	0	0	0	0	0	0	0	0	0	0	0	0	0	3.74358	0	0	15.6031	0	0	55.2396	0	0	0	0	0	22.7761	0	0	0	0	0	0	0	0	3.34836	0	0	0	0	0	0	0	0	18.7179	0
ENSRNA049463846	0	0	32.8568	24.3476	0	0	0	0	0	46.3174	0	0	26.8147	0	0	0	11.9086	14.2878	2.42238	17.0192	3.73146	12.1119	20.7824	0	0	0	0	0	0	0	0	30.8652	0	0	33.4484	18.6573	0	4.40574	5.84786	0	17.0701	29.0371	0	0	29.3719	0	20.5389	0	0
ENSRNA049463865	0	32.3739	16.4284	0	0	0	0	0	0	0	19.1598	0	0	0	30.4983	6.79204	0	6.68078	2.42238	0	3.69392	12.1119	0	0	0	0	18.4696	0	0	0	0	0	0	0	0	0	3.72128	0	3.70337	16.6568	0	0	0	0	14.686	17.3034	0	18.7179	0
ENSRNA049464122	0	0	0	0	0	0	0	0	0	0	0	0	0	0	0	0	0	0	0	0	0	0	0	0	0	0	0	0	0	0	0	0	0	0	0	0	0	0	0	0	0	0	0	0	0	0	0	0	0
ENSRNA049464139	0	0	0	0	0	0	0	0	0	0	0	0	0	0	0	0	0	0	117.638	0	0	0	0	0	0	0	0	588.188	0	0	0	0	0	0	0	0	0	0	0	0	0	0	0	0	0	0	0	0	0
ENSRNA049464209	0	0	0	0	0	0	0	0	0	0	0	0	0	0	0	0	0	0	0	0	0	0	0	0	0	0	0	0	0	0	0	0	0	0	0	0	0	0	0	0	0	0	0	0	0	0	0	0	0
ENSRNA049464241	0	0	0	0	0	0	0	0	0	0	0	0	0	0	0	0	0	0	0	0	0	0	0	0	0	0	0	0	0	0	0	0	0	0	0	0	0	0	0	0	0	0	0	0	0	0	0	0	0
ENSRNA049464263	0	0	0	0	0	0	0	0	0	0	0	0	0	0	0	0	0	0	0	0	0	0	0	0	0	0	0	0	0	0	0	0	0	0	0	0	0	0	0	0	0	0	0	0	0	0	0	0	0
ENSRNA049464284	0	0	0	0	0	0	0	0	0	0	0	0	0	0	0	0	0	0	0	0	0	0	0	0	0	0	0	0	0	0	0	0	0	0	0	0	0	0	0	0	0	0	0	0	0	0	0	0	0
ENSRNA049464403	0	0	0	0	0	0	0	0	0	0	0	0	0	0	0	0	0	0	0	0	0	0	0	0	0	0	0	0	0	0	0	0	0	0	0	0	0	0	0	0	0	0	0	0	0	0	0	0	0
ENSRNA049464595	0	0	0	0	0	0	0	0	0	0	0	0	0	0	0	0	0	0	0	0	0	0	0	0	0	0	0	0	0	0	0	0	0	0	0	0	0	0	0	0	0	0	0	0	0	0	0	0	0
ENSRNA049464622	0	0	0	0	0	0	0	0	0	0	0	0	0	0	0	0	0	0	0	0	0	0	0	0	0	0	0	0	0	0	0	0	0	0	0	0	0	0	0	0	0	0	0	0	0	0	0	0	0
ENSRNA049464727	0	0	0	0	0	0	0	0	0	0	0	0	0	0	0	0	0	0	0	0	0	0	0	0	0	0	0	0	0	0	0	0	0	0	0	0	0	0	0	0	0	0	0	0	0	0	0	0	0
ENSRNA049464922	0	0	0	0	0	0	0	0	0	0	0	0	0	0	0	0	0	0	0	0	0	0	0	0	0	0	0	0	0	0	0	0	0	0	0	0	0	0	0	0	0	0	0	0	0	0	0	0	0
ENSRNA049464940	0	0	0	0	0	0	0	0	0	0	0	0	0	0	0	0	0	0	0	0	0	0	0	0	0	0	0	0	0	0	0	0	0	0	0	0	0	0	0	0	0	0	0	0	0	0	0	0	0
ENSRNA049464954	0	0	0	0	0	0	157.738	0	0	0	0	0	0	0	0	0	0	0	0	0	0	0	0	0	0	0	0	0	0	0	0	0	0	0	0	0	0	0	0	0	0	0	0	0	0	0	0	0	0
ENSRNA049464979	0	0	0	0	0	0	0	0	0	0	0	0	0	0	0	0	0	0	0	0	0	0	0	0	0	0	0	0	0	0	0	0	0	0	0	0	0	0	0	0	0	0	0	0	0	0	0	0	0
ENSRNA049464994	60.5612	0	0	141.371	276.27	180.037	57.1679	0	0	0	106.9	76.2268	0	88.1726	261.133	141.772	136.924	202.751	257.568	56.2174	155.265	407.94	0	0	456.311	128.319	166.406	0	152.768	72.8693	345.116	0	95.4978	78.4731	0	441.55	28.5249	60.3234	25.9488	242.95	0	156.699	68.6513	0	167.017	182.057	358.99	210.053	127.602
ENSRNA049465015	60.5612	0	0	141.371	276.27	180.037	57.1679	0	0	0	106.9	76.2268	0	88.1726	261.133	141.772	136.924	202.751	257.568	56.2174	155.265	407.94	0	0	456.311	128.319	166.406	0	152.768	72.8693	345.116	0	95.4978	78.4731	0	441.55	28.5249	60.3234	25.9488	242.95	0	156.699	68.6513	0	167.017	182.057	358.99	210.053	127.602
ENSRNA049465074	0	0	0	0	0	0	0	0	0	0	0	0	0	0	0	0	0	0	0	0	0	0	0	0	0	0	0	0	0	0	0	0	0	0	0	0	0	0	0	0	0	0	0	0	0	0	0	0	0
ENSRNA049465110	0.78615	1.22776	0.914977	0.636514	0.939	0.668574	0.647684	0.843626	0.75255	0.304374	0.238904	0.305428	0.376905	0.983692	0.848648	1.56733	2.16004	1.46783	0.592786	0.716541	1.00936	1.0835	1.43042	1.01029	0.776126	0.475435	1.52798	0.349404	1.25297	0.905355	0.461878	0.171069	0.135225	0.293022	0.25281	1.46795	0.133237	1.06485	0.306987	1.46956	1.36194	1.25382	1.51557	6.90181	1.61939	1.18913	0.797912	0.267991	2.1044
ENSRNA049465132	0	0	0	0	0	0	0	0	0	0	0	0	0	0	0	0	0	0	0	0	0	0	0	0	0	0	0	0	0	0	0	0	0	0	0	0	0	0	0	0	0	0	0	0	0	0	0	0	0
ENSRNA049465220	0	0	0	0	0	0	0	0	0	0	0	0	0	0	0	0	0	0	0	0	0	0	0	0	0	0	0	0	0	0	0	0	0	0	0	0	0	0	0	0	0	0	0	0	0	0	0	0	0
ENSRNA049465281	0	0	0	0	0	0	0	0	0	0	0	0	0	0	0	0	0	0	0	0	0	0	0	0	0	0	0	0	0	0	0	0	0	0	0	0	0	0	0	0	0	0	0	0	0	0	0	0	0
ENSRNA049465301	0	0	0	0	0	0	0	0	0	0	0	0	0	0	0	0	0	0	0	0	0	0	0	0	0	0	0	0	0	0	0	0	0	0	0	0	0	0	0	0	0	0	0	0	0	0	0	0	0
ENSRNA049465312	0	0	0	0	0	0	0	0	0	0	0	0	0	0	0	0	0	0	0	0	0	0	0	0	0	0	0	0	0	0	0	0	0	0	0	0	0	0	0	0	0	0	0	0	0	0	0	0	0
ENSRNA049465331	0	0	0	0	0	0	0	0	0	0	0	0	0	0	0	0	0	0	0	0	0	0	0	0	0	0	0	0	0	0	0	0	0	0	0	0	0	0	0	0	0	0	0	0	0	0	0	0	0
ENSRNA049465355	0	0	0	0	0	0	38.7131	0	0	0	0	0	0	0	0	5.52742	18.6628	0	0	0	6.14996	0	0	0	0	0	30.7498	0	0	0	0	0	0	0	0	0	4.94387	6.87413	0	0	27.5438	0	27.6371	0	0	0	32.0719	0	0
ENSRNA049465372	0	0	0	0	0	0	0	0	0	0	0	0	0	0	0	0.000926574	0	0	0	0	0	0	0	0	0	0	0	0	0	0	0	0	0	0	0	0	0.000828753	0	0	0	0	0	0	0	0	0	0	0	0.00463287
ENSRNA049465399	0	0	0	0	0	0	150.208	0	0	0	135.916	0	0	0	0	69.4304	29.4098	0	94.2891	0	26.1312	82.4834	0	0	195.319	0	0	0	0	0	193.643	0	130.656	0	0	0	39.8331	26.3049	0	0	147.049	0	0	0	0	0	0	0	131.668
ENSRNA049465410	561.475	0	0	86.3014	106.207	0	143.092	0	0	0	257.048	79.3878	327.528	72.4461	0	77.999	24.0752	0	52.3139	31.899	24.9688	77.6293	0	0	183.94	0	0	0	159.495	0	0	0	124.844	0	0	0	47.3868	21.5335	0	0	0	0	267.485	0	0	122.51	0	0	0
ENSRNA049465428	0	0	0	0	0	0	0	0	0	0	0	0	0	0	0	0	0	0	0	0	0	0	0	0	0	0	0	0	0	0	0	0	0	0	0	0	0	0	0	0	0	0	0	0	0	0	0	0	0
ENSRNA049465449	34.4894	0	0	9.82116	0	19.817	37.1262	0	0	0	0	0	0	32.2994	0	29.4335	13.6091	11.1996	6.75186	9.99214	3.03628	0	0	0	9.68898	0	6.14795	14.9908	0	0	9.07953	49.9607	9.03345	0	0	0	4.54226	9.0737	2.58981	17.8297	6.23395	5.45816	26.2795	53.656	11.6597	34.4997	8.15574	20.4094	46.4977
ENSRNA049465483	0	0	0	0	0	0	0	0	0	0	0	0	0	0	0	0	0	0	0	0	0	0	0	0	0	0	0	0	0	0	0	0	0	0	0	0	0	0	0	0	0	0	0	0	0	0	0	0	0
ENSRNA049465509	0	0	0	0	0	0	0	0	0	0	0	0	0	0	0	0	0	0	0	0	0	0	0	0	0	0	0	0	0	0	0	0	0	0	0	0	0	0	0	0	0	0	0	0	0	0	0	0	0
ENSRNA049465575	0	0	0	0	0	0	0	0	0	0	0	0	0	0	0	0	0	0	0	0	0	0	0	0	0	0	0	0	0	0	0	0	0	0	0	0	0	0	0	0	0	0	0	0	0	0	0	0	0
ENSRNA049465590	0	0	0	0	0	0	0	0	0	0	0	0	0	0	0	0	0	0	0	0	0	0	0	0	0	0	0	0	0	0	0	0	0	0	0	0	0	0	0	0	0	0	0	0	0	0	0	0	0
ENSRNA049465606	0	0	0	0	0	0	0	0	0	0	0	0	0	0	0	14.4954	0	0	0	0	0	0	0	0	0	0	0	0	0	0	0	0	0	0	0	0	12.9651	0	0	72.4771	0	0	0	0	0	0	0	0	0
ENSRNA049465635	0	0	0	0	0	0	0	0	0	0	0	0	0	0	0	0	0	0	0	0	0	0	0	0	0	0	0	0	0	0	0	0	0	0	0	0	0	0	0	0	0	0	0	0	0	0	0	0	0
ENSRNA049465657	0	0	0	0	0	0	0	0	0	0	0	0	0	0	0	0	0	0	0	0	0	0	0	0	0	0	0	0	0	0	0	0	0	0	0	0	0	0	0	0	0	0	0	0	0	0	0	0	0
ENSRNA049465733	0	0	0	0	0	0	0	0	0	0	0	0	0	0	0	0	0	0	0	0	0	0	0	0	0	0	0	0	0	0	0	0	0	0	0	0	0	0	0	0	0	0	0	0	0	0	0	0	0
ENSRNA049465791	0	0	0	0	0	0	0	0	0	0	0	0	0	0	0	0	0	0	0	0	0	0	0	0	0	0	0	0	0	0	0	0	0	0	0	0	0	0	0	0	0	0	0	0	0	0	0	0	0
ENSRNA049465819	0	0	0	0	0	0	0	0	0	0	0	0	0	0	0	0	0	0	0	0	0	0	0	0	0	0	0	0	0	0	0	0	0	0	0	0	0	0	0	0	0	0	0	0	0	0	0	0	0
ENSRNA049465834	0	0	0	0	0	0	0	0	0	0	0	0	0	0	0	0	0	0	0	0	0	0	0	0	0	0	0	0	0	0	0	0	0	0	0	0	0	0	0	0	0	0	0	0	0	0	0	0	0
ENSRNA049465846	0	0	0	0	0	0	0	0	0	0	0	0	0	0	0	0	0	0	0	0	0	0	0	0	0	0	0	0	0	0	0	0	0	0	0	0	0	0	0	0	0	0	0	0	0	0	0	0	0
ENSRNA049465879	0.843398	1.01956	1.50225	0.240324	1.0428	0.512856	1.82653	2.01335	2.24994	0.228781	0.447797	0.764704	0.286033	0	0.801335	1.10531	2.22525	1.4442	0.35636	0.889782	1.08711	0.0900395	0.799467	1.54289	0.854816	1.16504	1.59216	0.287547	0.932109	0.619232	0.443233	1.18236	0.4738	0.106163	0.369935	1.20748	0.166195	0.436635	0.215816	0.557814	1.84907	1.28709	0.926484	4.07545	1.91411	1.02228	1.1701	1.38634	1.3996
ENSRNA049466048	8.92411	0	0	0	0	0	0	0	0	0	0	0	0	0	0	3.02846e-50	0	2.62098e-17	14.937	0	0	7.66659e-60	0	0	74.6851	0	0	0	0	0	0	0	0	0	0	0	2.70874e-50	0	2.34428e-17	0	0	1.31049e-16	0	0	0	1.51423e-49	0	0	0
ENSRNA049466083	0	0	0	0	0	0	0	0	0	0	0	0	0	0	0	0	0	0	0	0	0	0	0	0	0	0	0	0	0	0	0	0	0	0	0	0	0	0	0	0	0	0	0	0	0	0	0	0	0
ENSRNA049466198	0	0	0	0	0	0	0	0	0	0	0	0	0	0	0	0	0	0	0	0	0	0	0	0	0	0	0	0	0	0	0	0	0	0	0	0	0	0	0	0	0	0	0	0	0	0	0	0	0
ENSRNA049466210	0	0	0	0	0	0	0	0	0	0	0	0	0	0	0	0	0	0	0	0	0	0	0	0	0	0	0	0	0	0	0	0	0	0	0	0	0	0	0	0	0	0	0	0	0	0	0	0	0
ENSRNA049466224	0	0	0	0	0	0	0	0	0	0	0	0	0	0	0	0	0	0	0	0	0	0	0	0	0	0	0	0	0	0	0	0	0	0	0	0	0	0	0	0	0	0	0	0	0	0	0	0	0
ENSRNA049466250	0	0	0	0	0	0	0	0	0	0	0	0	0	0	0	0	0	0	0	0	0	0	0	0	0	0	0	0	0	0	0	0	0	0	0	0	0	0	0	0	0	0	0	0	0	0	0	0	0
ENSRNA049466270	0	0	0	0	0	0	0	0	0	0	0	0	0	0	0	0	0	0	0	0	0	0	0	0	0	0	0	0	0	0	0	0	0	0	0	0	0	0	0	0	0	0	0	0	0	0	0	0	0
ENSRNA049466281	0	0	0	0	0	0	0	0	0	0	0	0	0	0	0	0	0	0	0	0	0	0	0	0	0	0	0	0	0	0	0	0	0	0	0	0	0	0	0	0	0	0	0	0	0	0	0	0	0
ENSRNA049466300	0	0	0	0	0	0	0	0	0	0	0	0	0	0	0	0	0	0	0	0	0	0	0	0	0	0	0	0	0	0	0	0	0	0	0	0	0	0	0	0	0	0	0	0	0	0	0	0	0
ENSRNA049466316	0	0	0	0	0	0	0	0	0	0	0	0	0	0	0	0	0	0	0	0	0	0	0	0	0	0	0	0	0	0	0	0	0	0	0	0	0	0	0	0	0	0	0	0	0	0	0	0	0
ENSRNA049466325	0	0	0	0	0	0	0	0	0	0	0	0	0	0	0	0	0	0	0	0	0	0	0	0	0	0	0	0	0	0	0	0	0	0	0	0	0	0	0	0	0	0	0	0	0	0	0	0	0
ENSRNA049466419	0	0	0	0	0	0	0	0	0	0	0	0	0	0	0	0	14.0537	0	0	0	0	0	0	0	0	0	0	0	0	0	0	0	0	0	0	0	0	12.57	0	0	0	0	0	0	0	0	0	0	0
ENSRNA049466442	0	0	0	0	0	0	0	0	0	0	0	0	0	0	0	0	0	0	0	0	0	0	0	0	0	0	0	0	0	0	0	0	0	0	0	0	0	0	0	0	0	0	0	0	0	0	0	0	0
ENSRNA049466569	0	0	0	0	0	0	0	0	0	0	0	0	0	0	0	0	0	0	0	0	0	0	0	0	0	0	0	0	0	0	0	0	0	0	0	0	0	0	0	0	0	0	0	0	0	0	0	0	0
ENSRNA049466579	0	0	0	0	0	0	0	0	0	0	0	0	0	0	0	0	0	0	0	0	0	0	0	0	0	0	0	0	0	0	0	0	0	0	0	0	0	0	0	0	0	0	0	0	0	0	0	0	0
ENSRNA049466589	0	0	0	0	0	0	0	0	0	0	0	0	0	0	0	0	0	0	0	0	0	0	0	0	0	0	0	0	0	0	0	0	0	0	0	0	0	0	0	0	0	0	0	0	0	0	0	0	0
ENSRNA049466605	0	0	0	0	0	0	0	0	0	0	0	0	0	0	0	0	0	0	0	0	0	0	0	0	0	0	0	0	0	0	0	0	0	0	0	0	0	0	0	0	0	0	0	0	0	0	0	0	0
ENSRNA049466617	0	0	0	0	0	0	0	0	0	0	0	0	0	0	0	0	0	0	0	0	0	0	0	0	0	0	0	0	0	0	0	0	0	0	0	0	0	0	0	0	0	0	0	0	0	0	0	0	0
ENSRNA049466632	0	0	0	0	0	0	0	0	0	0	0	0	0	0	0	0	0	0	0	0	0	0	0	0	0	0	0	0	0	0	0	0	0	0	0	0	0	0	0	0	0	0	0	0	0	0	0	0	0
ENSRNA049466642	0	0	0	0	0	0	0	0	0	0	0	0	0	0	0	180.782	0	0	0	0	0	0	0	0	0	0	0	0	0	0	0	0	0	0	0	0	161.696	0	0	0	0	0	0	0	0	0	0	0	903.908
ENSRNA049466657	0	0	0	0	0	0	143.092	0	0	0	0	0	0	0	0	0	0	21.6622	0	0	0	0	0	0	0	0	0	0	0	0	0	0	0	0	0	0	0	0	19.3753	0	0	0	0	0	108.311	0	0	0	0
ENSRNA049466664	0	0	0	0	0	0	0	0	0	0	0	0	0	0	0	0	0	0	0	0	0	0	0	0	0	0	0	0	0	0	0	0	0	0	0	0	0	0	0	0	0	0	0	0	0	0	0	0	0
ENSRNA049466676	5.43367	0	5.2963	0	0	12.4998	17.4476	0	0	0	0	0	0	0	10.6524	2.93036	2.0465	2.14789	0.993042	1.24486	2.59866	4.96521	0	0	0	0	0	0	0	0	0	0	0	0	6.22432	12.9933	2.62099	1.83045	1.21235	0	0	0	0	0	0	0	0	6.40513	14.6518
ENSRNA049466686	0	0	0	0	0	0	0	0	0	0	0	0	0	8.12696	0	0	0	0	0	0	0	0	0	0	0	0	0	0	0	0	0	0	0	0	0	0	0	0	0	0	0	0	0	0	0	0	0	0	0
ENSRNA049466693	0	0	0	0	0	0	0	0	0	0	0	0	0	0	0	0	0	0	0	0	0	0	0	0	0	0	0	0	0	0	0	0	0	0	0	0	0	0	0	0	0	0	0	0	0	0	0	0	0
ENSRNA049466701	0	0	9.12316	0	4.53007	0	0	0	0	0	5.96917	0	0	0	0	2.42456	7.13922	3.64653	5.97259	1.20695	2.62452	4.40205	0	0	0	6.03474	0	12.14	0	13.1226	7.37647	0	0	5.94443	0	0	1.33114	5.31986	1.52759	0	5.09538	8.95431	0	30.6007	0	5.73765	0	5.53388	6.38515
ENSRNA049466709	0	0	4.56158	0	0	0	0	0	0	0	0	0	0	0	0	0	3.12623	1.79086	1.47529	0	2.4411	0	0	0	0	0	4.93171	0	0	0	7.37647	0	7.27381	0	0	0	0	1.73741	1.6018	0	0	8.95431	0	0	0	0	6.77519	0	0
ENSRNA049466789	0	0	0	0	0	0	0	0	0	0	0	0	0	0	0	0	0	0	0	0	0	0	0	0	0	0	0	0	0	0	0	0	0	0	0	0	0	0	0	0	0	0	0	0	0	0	0	0	0
ENSRNA049466836	0	0	0	0	0	0	0	0	0	0	0	0	0	0	0	0	0	0	0	0	0	0	0	0	0	0	0	0	0	0	0	0	0	0	0	0	0	0	0	0	0	0	0	0	0	0	0	0	0
ENSRNA049466850	0	0	0	0	0	0	0	0	0	0	0	0	0	0	0	0	0	0	0	0	0	0	0	0	0	0	0	0	0	0	0	0	0	0	0	0	0	0	0	0	0	0	0	0	0	0	0	0	0
ENSRNA049466858	0	0	0	0	0	0	0	0	0	0	0	0	0	0	0	0	0	0	0	0	0	0	0	0	0	0	0	0	0	0	0	0	0	0	0	0	0	0	0	0	0	0	0	0	0	0	0	0	0
ENSRNA049466982	0	0	0	0	0	0	0	0	0	0	0	0	0	0	0	0	0	0	0	0	0	0	0	0	0	0	0	0	0	0	0	0	0	0	0	0	0	0	0	0	0	0	0	0	0	0	0	0	0
ENSRNA049466998	0	0	0	0	0	0	0	0	0	0	0	0	0	0	0	0	0	0	0	0	0	0	0	0	0	0	0	0	0	0	0	0	0	0	0	0	0	0	0	0	0	0	0	0	0	0	0	0	0
ENSRNA049467030	0	0	0	0	0	0	0	0	0	0	0	0	0	0	0	0	0	0	0	0	0	0	0	0	0	0	0	0	0	0	0	0	0	0	0	0	0	0	0	0	0	0	0	0	0	0	0	0	0
ENSRNA049467046	0	0	0	0	0	0	0	0	0	0	0	0	0	0	0	0	0	0	0	0	0	0	0	0	0	0	0	0	0	0	0	0	0	0	0	0	0	0	0	0	0	0	0	0	0	0	0	0	0
ENSRNA049467153	0	0	0	0	0	0	0	0	0	0	0	0	0	0	0	0	0	0	0	0	0	0	0	0	0	0	0	0	0	0	0	0	0	0	0	0	0	0	0	0	0	0	0	0	0	0	0	0	0
ENSRNA049467189	0	0	0	0	0	0	0	0	0	0	0	0	0	0	0	0	0	0	0	0	0	0	0	0	0	0	0	0	0	0	0	0	0	0	0	0	0	0	0	0	0	0	0	0	0	0	0	0	0
ENSRNA049467197	0	0	0	0	0	0	0	0	0	0	0	0	0	0	0	0	0	0	0	0	0	0	0	0	0	0	0	0	0	0	0	0	0	0	0	0	0	0	0	0	0	0	0	0	0	0	0	0	0
ENSRNA049467206	0	0	0	0	0	29.708	0	0	0	0	0	0	0	0	0	0	0	0	0	0	0	0	0	0	0	0	0	0	0	0	0	0	0	0	0	0	0	0	0	0	0	0	0	0	0	0	0	0	0
ENSRNA049467247	0	0	0	0	0	0	0	0	0	0	0	0	0	0	0	0	0	0	0	0	0	0	0	0	0	0	0	0	0	0	0	0	0	0	0	0	0	0	0	0	0	0	0	0	0	0	0	0	0
ENSRNA049467432	0	0	0	0	0	0	0	0	0	0	0	0	0	0	0	0	0	0	0	0.41366	0	0	0	0	0	2.0683	0	0	0	0	0	0	0	0	0	0	0	0	0	0	0	0	0	0	0	0	0	0	0
ENSRNA049467439	0	16.0256	0	4.08808	0	5.46399	7.49875	0	0	11.5184	0	6.87254	8.12489	0	4.57574	2.7411	6.79261	6.64644	3.59178	1.4924	5.82774	0	0	16.9332	0	2.01158	4.93171	6.07	0	0	0	0	7.27381	11.8889	5.45041	0	1.60621	1.99053	1.54725	4.83464	5.09538	13.4315	0	0	4.86389	0	13.5504	5.53388	0
ENSRNA049467544	0	0	0	0	0	0	0	0	0	0	0	0	0	0	0	0	0	0	0	0	0	0	0	0	0	0	0	0	0	0	0	0	0	0	0	0	0	0	0	0	0	0	0	0	0	0	0	0	0
ENSRNA049467581	0	0	0	0	0	0	0	0	0	0	0	0	0	0	0	0	0	0	0	0	0	0	0	0	0	0	0	0	0	0	0	0	0	0	0	0	0	0	0	0	0	0	0	0	0	0	0	0	0
ENSRNA049467592	0	0	0	0	0	0	0	0	0	0	0	0	0	0	0	0	0	0	0	0	0	0	0	0	0	0	0	0	0	0	0	0	0	0	0	0	0	0	0	0	0	0	0	0	0	0	0	0	0
ENSRNA049467601	0	0	0	0	0	0	0	0	0	0	0	0	0	0	0	0	0	0	0	0	0	0	0	0	0	0	0	0	0	0	0	0	0	0	0	0	0	0	0	0	0	0	0	0	0	0	0	0	0
ENSRNA049467615	0	0	0	0	0	0	0	0	0	0	0	0	0	0	0	0	0	0	0	0	0	0	0	0	0	0	0	0	0	0	0	0	0	0	0	0	0	0	0	0	0	0	0	0	0	0	0	0	0
ENSRNA049467624	0	0	0	0	0	0	0	0	0	0	0	0	0	0	0	0	0	0	0	0	0	0	0	0	0	0	0	0	0	0	0	0	0	0	0	0	0	0	0	0	0	0	0	0	0	0	0	0	0
ENSRNA049467635	0	0	0	0	0	0	0	0	0	0	0	0	0	0	0	0	0	0	0	0	0	0	0	0	0	0	0	0	0	0	0	0	0	0	0	0	0	0	0	0	0	0	0	0	0	0	0	0	0
ENSRNA049467643	0	0	0	0	0	0	0	0	0	0	0	0	0	0	0	0	0	0	0	0	0	0	0	0	0	0	0	0	0	0	0	0	0	0	0	0	0	0	0	0	0	0	0	0	0	0	0	0	0
ENSRNA049467653	0	0	0	0	0	0	0	0	0	0	0	0	0	0	0	0	0	0	0	0	0	0	0	0	0	0	0	0	0	0	0	0	0	0	0	0	0	0	0	0	0	0	0	0	0	0	0	0	0
ENSRNA049467662	0	0	0	0	0	0	0	0	0	0	0	0	0	0	0	0	0	0	0	0	0	0	0	0	0	0	0	0	0	0	0	0	0	0	0	0	0	0	0	0	0	0	0	0	0	0	0	0	0
ENSRNA049467670	0	0	0	0	0	0	0	0	0	0	0	0	0	0	0	0	0	0	0	0	0	0	0	0	0	0	0	0	0	0	0	0	0	0	0	0	0	0	0	0	0	0	0	0	0	0	0	0	0
ENSRNA049467682	0	0	0	0	0	0	0	0	0	0	0	0	0	0	0	0	0	0	0	0	0	0	0	0	0	0	0	0	0	0	0	0	0	0	0	0	0	0	0	0	0	0	0	0	0	0	0	0	0
ENSRNA049467685	0	0	0	0	0	0	0	0	0	0	0	0	0	0	0	0	0	0	0	0	0	0	0	0	0	0	0	0	0	0	0	0	0	0	0	0	0	0	0	0	0	0	0	0	0	0	0	0	0
ENSRNA049467695	0	0	0	0	0	0	0	0	0	0	0	0	0	0	0	0	0	0	0	0	0	0	0	0	0	0	0	0	0	0	0	0	0	0	0	0	0	0	0	0	0	0	0	0	0	0	0	0	0
ENSRNA049467703	0	0	0	0	0	0	0	0	0	0	0	0	0	0	0	0	0	0	0	0	0	0	0	0	0	0	0	0	0	0	0	0	0	0	0	0	0	0	0	0	0	0	0	0	0	0	0	0	0
ENSRNA049467709	0	0	0	0	0	0	0	0	0	0	0	0	0	0	0	0	0	0	0	0	0	0	0	0	0	0	0	0	0	0	0	0	0	0	0	0	0	0	0	0	0	0	0	0	0	0	0	0	0
ENSRNA049467718	0	0	0	0	0	0	0	0	0	0	0	0	0	0	0	0	0	0	0	0	0	0	0	0	0	0	0	0	0	0	0	0	0	0	0	0	0	0	0	0	0	0	0	0	0	0	0	0	0
ENSRNA049467721	0	0	0	0	0	0	0	0	0	0	0	0	0	0	0	0	0	0	0	0	0	0	0	0	0	0	0	0	0	0	0	0	0	0	0	0	0	0	0	0	0	0	0	0	0	0	0	0	0
ENSRNA049467725	0	0	0	0	0	0	0	0	0	0	0	0	0	0	0	0	0	0	0	0	0	0	0	0	0	0	0	0	0	0	0	0	0	0	0	0	0	0	0	0	0	0	0	0	0	0	0	0	0
ENSRNA049467728	0	0	0	0	0	0	0	0	0	0	0	0	0	0	0	0	0	0	0	0	0	0	0	0	0	0	0	0	0	0	0	0	0	0	0	0	0	0	0	0	0	0	0	0	0	0	0	0	0
ENSRNA049467735	0	0	0	0	0	0	0	0	0	0	0	0	0	0	0	0	0	0	0	0	0	0	0	0	0	0	0	0	0	0	0	0	0	0	0	0	0	0	0	0	0	0	0	0	0	0	0	0	0
ENSRNA049467741	0	0	0	0	0	0	0	0	0	0	0	0	0	0	0	0	0	0	0	0	0	0	0	0	0	0	0	0	0	0	0	0	0	0	0	0	0	0	0	0	0	0	0	0	0	0	0	0	0
ENSRNA049467747	0	0	0	0	0	0	0	0	0	0	0	0	0	0	0	0	0	0	0	0	0	0	0	0	0	0	0	0	0	0	0	0	0	0	0	0	0	0	0	0	0	0	0	0	0	0	0	0	0
ENSRNA049467752	0	0	0	0	0	0	0	0	0	0	0	0	0	0	0	0	0	0	0	0	0	0	0	0	0	0	0	0	0	0	0	0	0	0	0	0	0	0	0	0	0	0	0	0	0	0	0	0	0
ENSRNA049467760	0	0	0	0	0	0	0	0	0	0	0	0	0	0	0	0	0	0	0	0	0	0	0	0	0	0	0	0	0	0	0	0	0	0	0	0	0	0	0	0	0	0	0	0	0	0	0	0	0
ENSRNA049467768	0	0	0	0	0	0	0	0	0	0	0	0	0	0	0	0	0	0	0	0	0	0	0	0	0	0	0	0	0	0	0	0	0	0	0	0	0	0	0	0	0	0	0	0	0	0	0	0	0
ENSRNA049467775	0	0	0	0	0	0	0	0	0	0	0	0	0	0	0	0	0	0	0	0	0	0	0	0	0	0	0	0	0	0	0	0	0	0	0	0	0	0	0	0	0	0	0	0	0	0	0	0	0
ENSRNA049467782	0	0	0	0	0	0	0	0	0	0	0	0	0	0	0	0	0	0	0	0	0	0	0	0	0	0	0	0	0	0	0	0	0	0	0	0	0	0	0	0	0	0	0	0	0	0	0	0	0
ENSRNA049467788	0	0	0	0	0	0	0	0	0	0	0	0	0	0	0	0	0	0	0	0	0	0	0	0	0	0	0	0	0	0	0	0	0	0	0	0	0	0	0	0	0	0	0	0	0	0	0	0	0
ENSRNA049467794	0	0	0	0	0	0	0	0	0	0	0	0	0	0	0	0	0	0	0	0	0	0	0	0	0	0	0	0	0	0	0	0	0	0	0	0	0	0	0	0	0	0	0	0	0	0	0	0	0
ENSRNA049467799	0	0	0	0	0	0	0	0	0	0	0	0	0	0	0	0	0	0	0	0	0	0	0	0	0	0	0	0	0	0	0	0	0	0	0	0	0	0	0	0	0	0	0	0	0	0	0	0	0
ENSRNA049467811	0	0	0	0	0	0	0	0	0	0	0	0	0	0	0	0	0	0	0	0	0	0	0	0	0	0	0	0	0	0	0	0	0	0	0	0	0	0	0	0	0	0	0	0	0	0	0	0	0
ENSRNA049467817	0	0	0	0	0	0	0	0	0	0	0	0	0	0	0	0	0	0	0	0	0	0	0	0	0	0	0	0	0	0	0	0	0	0	0	0	0	0	0	0	0	0	0	0	0	0	0	0	0
ENSRNA049467825	0	0	0	0	0	0	150.208	0	0	0	0	0	0	0	0	0	0	0	0	0	0	0	0	0	0	0	0	0	0	0	0	0	0	0	0	0	0	0	0	0	0	0	0	0	0	0	0	0	0
ENSRNA049467831	0	0	0	0	0	0	0	0	0	0	0	0	0	0	0	0	0	0	0	0	0	0	0	0	0	0	0	0	0	0	0	0	0	0	0	0	0	0	0	0	0	0	0	0	0	0	0	0	0
ENSRNA049467836	0	0	0	0	0	0	0	0	0	0	0	0	0	0	0	0	0	0	0	0	0	0	0	0	0	0	0	0	0	0	0	0	0	0	0	0	0	0	0	0	0	0	0	0	0	0	0	0	0
ENSRNA049467843	0	0	0	0	0	0	0	0	0	0	0	0	0	0	0	0	0	0	0	0	0	0	0	0	0	0	0	0	0	0	0	0	0	0	0	0	0	0	0	0	0	0	0	0	0	0	0	0	0
ENSRNA049467850	0	0	0	0	0	0	0	0	0	0	0	0	0	0	0	0	0	0	0	0	0	0	0	0	0	0	0	0	0	0	0	0	0	0	0	0	0	0	0	0	0	0	0	0	0	0	0	0	0
ENSRNA049467857	0	0	0	0	0	0	0	0	0	0	0	0	0	0	0	0	0	0	0	0	0	0	0	0	0	0	0	0	0	0	0	0	0	0	0	0	0	0	0	0	0	0	0	0	0	0	0	0	0
ENSRNA049467867	0	0	0	0	0	0	0	0	0	0	0	0	0	0	0	0	0	0	0	0	0	0	0	0	0	0	0	0	0	0	0	0	0	0	0	0	0	0	0	0	0	0	0	0	0	0	0	0	0
ENSRNA049467876	0	0	0	0	0	0	0	0	0	0	0	0	0	0	0	0	0	0	0	0	0	0	0	0	0	0	0	0	0	0	0	0	0	0	0	0	0	0	0	0	0	0	0	0	0	0	0	0	0
ENSRNA049467883	0	0	0	0	0	0	0	0	0	0	0	0	0	0	0	0	0	0	0	0	0	0	0	0	0	0	0	0	0	0	0	0	0	0	0	0	0	0	0	0	0	0	0	0	0	0	0	0	0
ENSRNA049467891	0	0	0	0	0	0	0	0	0	0	0	0	0	0	0	0	0	0	0	0	0	0	0	0	0	0	0	0	0	0	0	0	0	0	0	0	0	0	0	0	0	0	0	0	0	0	0	0	0
ENSRNA049467894	0	0	0	0	0	0	0	0	0	0	0	0	0	0	0	0	0	0	0	0	0	0	0	0	0	0	0	0	0	0	0	0	0	0	0	0	0	0	0	0	0	0	0	0	0	0	0	0	0
ENSRNA049467902	0	0	0	0	0	0	0	0	0	0	0	0	0	0	0	0	0	0	0	0	0	0	0	0	0	0	0	0	0	0	0	0	0	0	0	0	0	0	0	0	0	0	0	0	0	0	0	0	0
ENSRNA049467913	0	0	0	0	0	0	0	0	0	0	0	0	0	0	0	0	0	0	0	0	0	0	0	0	0	0	0	0	0	0	0	0	0	0	0	0	0	0	0	0	0	0	0	0	0	0	0	0	0
ENSRNA049467926	0	0	0	0	0	0	0	0	0	0	0	0	0	0	0	0	0	0	0	0	0	0	0	0	0	0	0	0	0	0	0	0	0	0	0	0	0	0	0	0	0	0	0	0	0	0	0	0	0
ENSRNA049467930	0	0	0	0	0	0	0	0	0	0	0	0	0	0	0	0	0	0	0	0	0	0	0	0	0	0	0	0	0	0	0	0	0	0	0	0	0	0	0	0	0	0	0	0	0	0	0	0	0
ENSRNA049467939	0	0	0	0	0	0	0	0	0	0	0	0	0	0	0	0	0	0	0	0	0	0	0	0	0	0	0	0	0	0	0	0	0	0	0	0	0	0	0	0	0	0	0	0	0	0	0	0	0
ENSRNA049467947	0	0	0	0	0	0	0	0	0	0	0	0	0	0	0	0	0	0	0	0	0	0	0	0	0	0	0	0	0	0	0	0	0	0	0	0	0	0	0	0	0	0	0	0	0	0	0	0	0
ENSRNA049467951	0	0	0	0	0	0	0	0	0	0	0	0	0	0	0	0	0	0	0	0	0	0	0	0	0	0	0	0	0	0	0	0	0	0	0	0	0	0	0	0	0	0	0	0	0	0	0	0	0
ENSRNA049467957	0	0	0	0	0	0	0	0	0	0	0	0	0	0	0	0	0	0	0	0	0	0	0	0	0	0	0	0	0	0	0	0	0	0	0	0	0	0	0	0	0	0	0	0	0	0	0	0	0
ENSRNA049467962	0	0	0	0	0	0	0	0	0	0	0	0	0	0	0	0	0	0	0	0	0	0	0	0	0	0	0	0	0	0	0	0	0	0	0	0	0	0	0	0	0	0	0	0	0	0	0	0	0
ENSRNA049467971	0	0	0	0	0	0	0	0	0	0	0	0	0	0	0	0	0	0	0	0	0	0	0	0	0	0	0	0	0	0	0	0	0	0	0	0	0	0	0	0	0	0	0	0	0	0	0	0	0
ENSRNA049467978	0	0	0	0	0	0	0	0	0	0	0	0	0	0	0	0	0	0	0	0	0	0	0	0	0	0	0	0	0	0	0	0	0	0	0	0	0	0	0	0	0	0	0	0	0	0	0	0	0
ENSRNA049467983	0	0	0	0	0	0	0	0	0	0	0	0	0	0	0	0	0	0	0	0	0	0	0	0	0	0	0	0	0	0	0	0	0	0	0	0	0	0	0	0	0	0	0	0	0	0	0	0	0
ENSRNA049467989	0	0	0	0	0	0	0	0	0	0	0	0	0	0	0	0	0	0	0	0	0	0	0	0	0	0	0	0	0	0	0	0	0	0	0	0	0	0	0	0	0	0	0	0	0	0	0	0	0
ENSRNA049467992	0	0	0	0	0	0	0	0	0	0	0	0	0	0	0	0	0	0	0	0	0	0	0	0	0	0	0	0	0	0	0	0	0	0	0	0	0	0	0	0	0	0	0	0	0	0	0	0	0
ENSRNA049468001	0	0	0	0	0	0	0	0	0	0	0	0	0	0	0	0	0	0	0	0	0	0	0	0	0	0	0	0	0	0	0	0	0	0	0	0	0	0	0	0	0	0	0	0	0	0	0	0	0
ENSRNA049468005	0	0	0	0	0	0	0	0	0	0	0	0	0	0	0	0	0	0	0	0	0	0	0	0	0	0	0	0	0	0	0	0	0	0	0	0	0	0	0	0	0	0	0	0	0	0	0	0	0
ENSRNA049468008	0	0	0	0	0	0	0	0	0	0	0	0	0	0	0	0	0	0	0	0	0	0	0	0	0	0	0	0	0	0	0	0	0	0	0	0	0	0	0	0	0	0	0	0	0	0	0	0	0
ENSRNA049468013	0	0	0	0	0	0	0	0	0	0	0	0	0	0	0	0	0	0	0	0	0	0	0	0	0	0	0	0	0	0	0	0	0	0	0	0	0	0	0	0	0	0	0	0	0	0	0	0	0
ENSRNA049468017	0	0	0	0	0	0	0	0	0	0	0	0	0	0	0	0	0	0	0	0	0	0	0	0	0	0	0	0	0	0	0	0	0	0	0	0	0	0	0	0	0	0	0	0	0	0	0	0	0
ENSRNA049468021	0	0	0	0	0	0	0	0	0	0	0	0	0	0	0	0	0	0	0	0	0	0	0	0	0	0	0	0	0	0	0	0	0	0	0	0	0	0	0	0	0	0	0	0	0	0	0	0	0
ENSRNA049468030	0	0	0	0	0	0	0	0	0	0	0	0	0	0	0	0	0	0	0	0	0	0	0	0	0	0	0	0	0	0	0	0	0	0	0	0	0	0	0	0	0	0	0	0	0	0	0	0	0
ENSRNA049468038	0	0	0	0	0	0	0	0	0	0	0	0	0	0	0	0	0	0	0	0	0	0	0	0	0	0	0	0	0	0	0	0	0	0	0	0	0	0	0	0	0	0	0	0	0	0	0	0	0
ENSRNA049468043	0	0	0	0	0	0	0	0	0	0	0	0	0	0	0	0	0	0	0	0	0	0	0	0	0	0	0	0	0	0	0	0	0	0	0	0	0	0	0	0	0	0	0	0	0	0	0	0	0
ENSRNA049468049	0	0	0	0	0	0	0	0	0	0	0	0	0	0	0	0	0	0	0	0	0	0	0	0	0	0	0	0	0	0	0	0	0	0	0	0	0	0	0	0	0	0	0	0	0	0	0	0	0
ENSRNA049468058	0	0	0	0	0	0	0	0	0	0	0	0	0	0	0	0	0	0	0	0	0	0	0	0	0	0	0	0	0	0	0	0	0	0	0	0	0	0	0	0	0	0	0	0	0	0	0	0	0
ENSRNA049468063	0	0	0	0	0	0	0	0	0	0	0	0	0	0	0	0	0	0	0	0	0	0	0	0	0	0	0	0	0	0	0	0	0	0	0	0	0	0	0	0	0	0	0	0	0	0	0	0	0
ENSRNA049468070	0	0	0	0	0	0	0	0	0	0	0	0	0	0	0	0	0	0	0	0	0	0	0	0	0	0	0	0	0	0	0	0	0	0	0	0	0	0	0	0	0	0	0	0	0	0	0	0	0
ENSRNA049468081	0	0	0	0	0	0	0	0	0	0	0	0	0	0	0	0	0	0	0	0	0	0	0	0	0	0	0	0	0	0	0	0	0	0	0	0	0	0	0	0	0	0	0	0	0	0	0	0	0
ENSRNA049468088	0	0	0	0	0	0	0	0	0	0	0	0	0	0	0	0	0	0	0	0	0	0	0	0	0	0	0	0	0	0	0	0	0	0	0	0	0	0	0	0	0	0	0	0	0	0	0	0	0
ENSRNA049468103	0	0	0	0	0	0	0	0	0	0	0	0	0	0	0	0	0	0	0	0	0	0	0	0	0	0	0	0	0	0	0	0	0	0	0	0	0	0	0	0	0	0	0	0	0	0	0	0	0
ENSRNA049468108	0	0	0	0	0	0	0	0	0	0	0	0	0	0	0	0	0	0	0	0	0	0	0	0	0	0	0	0	0	0	0	0	0	0	0	0	0	0	0	0	0	0	0	0	0	0	0	0	0
ENSRNA049468115	0	0	0	0	0	0	0	0	0	0	0	0	0	0	0	0	0	0	0	0	0	0	0	0	0	0	0	0	0	0	0	0	0	0	0	0	0	0	0	0	0	0	0	0	0	0	0	0	0
ENSRNA049468120	0	0	0	0	0	0	0	0	0	0	0	0	0	0	0	0	0	0	0	0	0	0	0	0	0	0	0	0	0	0	0	0	0	0	0	0	0	0	0	0	0	0	0	0	0	0	0	0	0
ENSRNA049468128	0	0	0	0	0	0	0	0	0	0	0	0	0	0	0	0	0	0	0	0	0	0	0	0	0	0	0	0	0	0	0	0	0	0	0	0	0	0	0	0	0	0	0	0	0	0	0	0	0
ENSRNA049468138	0	0	0	0	0	0	0	0	0	0	0	0	0	0	0	0	0	0	0	0	0	0	0	0	0	0	0	0	0	0	0	0	0	0	0	0	0	0	0	0	0	0	0	0	0	0	0	0	0
ENSRNA049468142	0	0	0	0	0	0	0	0	0	0	0	0	0	0	0	0	0	0	0	0	0	0	0	0	0	0	0	0	0	0	0	0	0	0	0	0	0	0	0	0	0	0	0	0	0	0	0	0	0
ENSRNA049468151	0	0	0	0	0	0	0	0	0	0	0	0	0	0	0	0	0	0	0	0	0	0	0	0	0	0	0	0	0	0	0	0	0	0	0	0	0	0	0	0	0	0	0	0	0	0	0	0	0
ENSRNA049468159	0	0	0	0	0	0	0	0	0	0	0	0	0	0	0	0	0	0	0	0	0	0	0	0	0	0	0	0	0	0	0	0	0	0	0	0	0	0	0	0	0	0	0	0	0	0	0	0	0
ENSRNA049468173	0	0	0	0	0	0	0	0	0	0	0	0	0	0	0	0	0	0	0	0	0	0	0	0	0	0	0	0	0	0	0	0	0	0	0	0	0	0	0	0	0	0	0	0	0	0	0	0	0
ENSRNA049468178	0	0	0	0	0	0	0	0	0	0	0	0	0	0	0	0	0	0	0	0	0	0	0	0	0	0	0	0	0	0	0	0	0	0	0	0	0	0	0	0	0	0	0	0	0	0	0	0	0
ENSRNA049468184	0	0	0	0	0	0	0	0	0	0	0	0	0	0	0	0	0	0	0	0	0	0	0	0	0	0	0	0	0	0	0	0	0	0	0	0	0	0	0	0	0	0	0	0	0	0	0	0	0
ENSRNA049468191	0	0	0	0	0	0	0	0	0	0	0	0	0	0	0	0	0	0	0	0	0	0	0	0	0	0	0	0	0	0	0	0	0	0	0	0	0	0	0	0	0	0	0	0	0	0	0	0	0
ENSRNA049468197	0	0	0	0	0	0	0	0	0	0	0	0	0	0	0	0	0	0	0	0	0	0	0	0	0	0	0	0	0	0	0	0	0	0	0	0	0	0	0	0	0	0	0	0	0	0	0	0	0
ENSRNA049468202	0	0	0	0	0	0	0	0	0	0	0	0	0	0	0	0	0	0	0	0	0	0	0	0	0	0	0	0	0	0	0	0	0	0	0	0	0	0	0	0	0	0	0	0	0	0	0	0	0
ENSRNA049468209	0	0	0	0	0	0	0	0	0	0	0	0	0	0	0	0	0	0	0	0	0	0	0	0	0	0	0	0	0	0	0	0	0	0	0	0	0	0	0	0	0	0	0	0	0	0	0	0	0
ENSRNA049468217	0	0	0	0	0	0	0	0	0	0	0	0	0	0	0	0	0	0	0	0	0	0	0	0	0	0	0	0	0	0	0	0	0	0	0	0	0	0	0	0	0	0	0	0	0	0	0	0	0
ENSRNA049468221	0	0	0	0	0	0	0	0	0	0	0	0	0	0	0	0	0	0	0	0	0	0	0	0	0	0	0	0	0	0	0	0	0	0	0	0	0	0	0	0	0	0	0	0	0	0	0	0	0
ENSRNA049468229	0	0	0	0	0	0	0	0	0	0	0	0	0	0	0	0	0	0	0	0	0	0	0	0	0	0	0	0	0	0	0	0	0	0	0	0	0	0	0	0	0	0	0	0	0	0	0	0	0
ENSRNA049468238	0.179103	0	0.0396124	0	0.228762	0.265119	0.170322	0.303226	0.412466	0.0456872	0.215282	0.167247	0	0.199896	0.0786159	0.207594	0.339031	0.292056	0.137545	0.223115	0.123954	0.20987	0.193032	0.186524	0.131353	0.0357976	0.0377562	0.179907	0.490529	0.155562	0	0.282649	0.120773	0.166594	0.113569	0.119157	0.0834206	0.110311	0.0835366	0.566457	0.482566	0.354735	0.0900149	0.746745	0.589503	0.0837865	0.0956114	0.0797179	0.216453
ENSRNA049468304	0	0	0	0	0	0	0	0	0	0	0	0	0	0	0	0	0	0	0	0	0	0	0	0	0	0	0	0	0	0	0	0	0	0	0	0	0	0	0	0	0	0	0	0	0	0	0	0	0
ENSRNA049468327	0	0	0	0	0	0	0	0	0	0	0	0	0	0	0	0	0	0	0	0	0	0	0	0	0	0	0	0	0	0	0	0	0	0	0	0	0	0	0	0	0	0	0	0	0	0	0	0	0
ENSRNA049468366	0	0	0	0	0	0	0	0	0	0	0	0	0	0	0	0	0	0	0	0	0	0	0	0	0	0	0	0	0	0	0	0	0	0	0	0	0	0	0	0	0	0	0	0	0	0	0	0	0
ENSRNA049468514	0	0	0	0	0	0	0	0	0	0	0	0	0	0	0	0	0	0	0	0	0	0	0	0	0	0	0	0	0	0	0	0	0	0	0	0	0	0	0	0	0	0	0	0	0	0	0	0	0
ENSRNA049468582	0	0	0	0	0	0	0	0	0	0	0	0	0	0	0	0	0	0	0	0	13.6784	0	0	0	0	0	0	0	0	0	0	0	68.392	0	0	0	0	0	0	0	0	0	0	0	0	0	0	0	0
ENSRNA049468588	0	0	0	0	0	0	0	0	0	0	0	0	0	0	0	0	0	0	0	0	0	0	0	0	0	0	0	0	0	0	0	0	0	0	0	0	0	0	0	0	0	0	0	0	0	0	0	0	0
ENSRNA049468606	0	0	0	0	0	0	0	0	0	0	135.915	0	0	0	0	0	0	0	0	0	0	0	0	0	0	0	0	0	0	0	0	0	0	0	0	0	0	0	0	0	0	0	0	0	0	0	0	0	0
ENSRNA049468614	0	0	0	0	0	0	0	0	0	0	0	0	0	0	0	0	0	0	0	0	0	0	0	0	0	0	0	0	0	0	0	0	0	0	0	0	0	0	0	0	0	0	0	0	0	0	0	0	0
ENSRNA049468771	0	0	0	0	0	0	0	0	0	0	0	0	0	0	0	0	0	0	0	0	0	0	0	0	0	0	0	0	0	0	0	0	0	0	0	0	0	0	0	0	0	0	0	0	0	0	0	0	0
ENSRNA049468782	0	0	0	0	0	0	0	0	0	0	0	0	0	0	0	0	0	0	0	0	0	0	0	0	0	0	0	0	0	0	0	0	0	0	0	0	0	0	0	0	0	0	0	0	0	0	0	0	0
ENSRNA049468787	0	0	0	0	0	0	0	0	0	0	0	0	0	0	0	0	0	0	0	0	0	0	0	0	0	0	0	0	0	0	0	0	0	0	0	0	0	0	0	0	0	0	0	0	0	0	0	0	0
ENSRNA049468809	0	0	0	0	0	0	0	0	0	0	0	0	0	0	0	0	0	0	0	0	0	0	0	0	0	0	0	0	0	0	0	0	0	0	0	0	0	0	0	0	0	0	0	0	0	0	0	0	0
ENSRNA049468829	0	0	0	0	0	0	0	0	0	0	0	0	0	0	0	0	0	0	0	0	0	0	0	0	0	0	0	0	0	0	0	0	0	0	0	0	0	0	0	0	0	0	0	0	0	0	0	0	0
ENSRNA049468860	0	0	0	0	0	0	0	0	0	0	0	0	0	0	0	0	0	0	0	0	0	0	0	0	0	0	0	0	0	0	0	0	0	0	0	0	0	0	0	0	0	0	0	0	0	0	0	0	0
ENSRNA049468879	0	0	0	0	0	0	0	0	0	0	0	0	0	5.47434	0	5.00576	0	0	0	0	0	0	0	0	0	0	0	0	0	0	0	0	0	0	0	0	2.76489	0	0	11.2527	0	0	0	0	0	0	0	0	13.7761
ENSRNA049468892	0	0	0	0	0	0	0	0	0	0	0	0	0	0	0	0	0	0	0	0	0	0	0	0	0	0	0	0	0	0	0	0	0	0	0	0	0	0	0	0	0	0	0	0	0	0	0	0	0
ENSRNA049468913	0	0	0	0	0	0	0	0	0	0	0	0	0	0	0	0	0	0	0	0	0	0	0	0	0	0	0	0	0	0	0	0	0	0	0	0	0	0	0	0	0	0	0	0	0	0	0	0	0
ENSRNA049468930	0	0	0	0	0	0	0	0	0	0	0	0	0	0	0	0	0	0	0	0	0	0	0	0	0	0	0	0	0	0	0	0	0	0	0	0	0	0	0	0	0	0	0	0	0	0	0	0	0
ENSRNA049468936	0	0	0	0	0	0	0	0	0	0	0	0	0	0	0	0	0	0	0	0	0	0	0	0	0	0	0	0	0	0	0	0	0	0	0	0	0	0	0	0	0	0	0	0	0	0	0	0	0
ENSRNA049468947	0	0	0	0	0	0	0	0	0	0	0	0	0	0	0	0	0	0	0	0	0	0	0	0	0	0	0	0	0	0	0	0	0	0	0	0	0	0	0	0	0	0	0	0	0	0	0	0	0
ENSRNA049468958	0	0	0	0	0	0	0	0	0	0	0	0	0	0	0	0	0	0	0	0	0	0	0	0	0	0	0	0	0	0	0	0	0	0	0	0	0	0	0	0	0	0	0	0	0	0	0	0	0
ENSRNA049468969	0	0	0	0	0	0	0	0	0	0	0	0	0	0	0	0	0	0	0	0	0	0	0	0	0	0	0	0	0	0	0	0	0	0	0	0	0	0	0	0	0	0	0	0	0	0	0	0	0
ENSRNA049468983	0	0	0	0	0	0	0	0	0	0	0	0	0	0	0	0	0	0	0	0	0	0	0	0	0	0	0	0	0	0	0	0	0	0	0	0	0	0	0	0	0	0	0	0	0	0	0	0	0
ENSRNA049468991	11.8519	12.0192	4.56158	14.3083	0	0	3.74937	5.3212	13.2992	5.75918	8.95375	3.43627	4.06245	7.26677	0	10.0191	2.92376	16.7705	7.65076	4.20747	6.71479	4.40205	0	8.46661	3.98665	3.01737	4.93171	12.14	18.02	0	14.7529	0	14.5476	2.97222	0	5.62804	1.74811	1.79686	4.90466	12.0866	10.1908	11.1929	13.4988	0	0	2.86882	0	33.2033	12.7703
ENSRNA049468999	11.8519	12.0192	4.56158	14.3083	0	0	3.74937	5.3212	13.2992	5.75918	8.95375	3.43627	4.06245	7.26677	0	10.0191	2.92376	16.7705	7.65076	4.20747	6.71479	4.40205	0	8.46661	3.98665	3.01737	4.93171	12.14	18.02	0	14.7529	0	14.5476	2.97222	0	5.62804	1.74811	1.79686	4.90466	12.0866	10.1908	11.1929	13.4988	0	0	2.86882	0	33.2033	12.7703
ENSRNA049469005	0	0	0	0	0	0	0	0	0	0	0	0	0	0	0	0	0	0	0	0	0	0	0	0	0	0	0	0	0	0	0	0	0	0	0	0	0	0	0	0	0	0	0	0	0	0	0	0	0
ENSRNA049469011	0	0	0.912316	0	0	0	0	0	0	0	0	0	0	0	0	0	0	0	0	0	0.437422	0	0	0	0	0	0	0	0	2.18711	0	0	0	0	0	0	0	0	0	0	0	0	0	0	0	0	0	0	0
ENSRNA049469023	4.74077	8.01282	0	4.08808	0	0	0	10.6424	0	0	0	6.87254	0	2.42226	9.15148	3.821	1.01908	1.86124	3.06995	1.16394	2.29861	0	5.81972	0	7.9733	0	4.93171	0	0	6.56132	7.37647	0	0	0	0	0	1.52604	0.911489	1.04944	4.83464	5.09538	0	5.39952	0	0	0	0	5.53388	0
ENSRNA049469029	0	0	0	0	0	0	0	0	0	0	0	0	0	0	0	0	0	0	0	0	0	0	0	0	0	0	0	0	0	0	0	0	0	0	0	0	0	0	0	0	0	0	0	0	0	0	0	0	0
ENSRNA049469035	0	0	0	0	0	0	0	0	0	0	0	0	0	0	0	0	0	0	0	0	0	0	0	0	0	0	0	0	0	0	0	0	0	0	0	0	0	0	0	0	0	0	0	0	0	0	0	0	0
ENSRNA049469040	0	0	0	0	0	0	0	0	0	0	0	0	0	0	0	0	0	0	0	0	0	0	0	0	0	0	0	0	0	0	0	0	0	0	0	0	0	0	0	0	0	0	0	0	0	0	0	0	0
ENSRNA049469049	1.89631	0	1.82463	0	5.43608	0	5.81153	0	6.50185	0	2.65296	0	0	0	7.32119	1.4084	2.00856	3.91607	1.05649	0	2.96091	5.28246	0	0	0	0	1.97268	0	0	2.18711	0	0	6.14233	0	0	4.50243	0.89252	0.895325	1.0783	1.93386	2.03815	5.37258	0	0	5.83667	0	5.42015	2.21355	5.10812
ENSRNA049469054	1.42223	0	1.82463	1.36269	4.07706	0	5.06165	0	5.61524	0	1.98972	0	0	0	5.49089	2.503	2.5255	3.80524	1.96625	0.402316	2.98617	9.83125	0	0	0	2.01158	1.47951	0	0	5.46777	0	0	4.60675	0	0	3.37682	1.52573	1.13612	1.01782	1.45039	6.62399	4.02944	0	0	4.3775	1.91255	4.06511	3.50479	9.15205
ENSRNA049469060	1.42223	0	0.456158	1.36269	4.07706	0	3.18697	0	5.61524	0	1.32648	0	0	0	5.49089	1.86448	1.50642	3.14788	1.08584	0.402316	2.33004	5.4292	0	0	0	2.01158	1.47951	0	0	2.18711	0	0	4.60675	0	0	3.37682	0.977656	0.671493	0.715199	1.45039	1.52861	4.02944	0	0	4.3775	1.91255	4.06511	3.50479	5.95947
ENSRNA049469066	1.89631	0	1.82463	4.08808	5.43608	0	6.74887	0	7.48698	0	2.65296	0	0	0	7.32119	5.10998	2.00856	5.27247	1.9369	1.20695	4.33024	9.68452	0	0	0	6.03474	1.97268	0	0	9.84198	0	0	5.33413	0	0	4.50243	3.00492	0.895325	1.24585	1.93386	2.03815	5.37258	0	0	5.83667	5.73765	5.42015	7.74743	17.8784
ENSRNA049469321	0	0	0	0	0	0	0	0	0	0	0	0	0	0	0	0	0	0	0	0	0	0	0	0	0	0	0	0	0	0	0	0	0	0	0	0	0	0	0	0	0	0	0	0	0	0	0	0	0
ENSRNA049469519	0	0	0	0	0	0	0	0	0	0	0	0	0	0	0	0	0	0	0	0	0	0	0	0	0	0	0	0	0	0	0	0	0	0	0	0	0	0	0	0	0	0	0	0	0	0	0	0	0
ENSRNA049469639	0	0	0	0.689363	0	0	0	0	0	0	0	0	0	0	0	0	0	0	0	0	0	0	0	0	0	0	0	0	0	0	0	0	0	0	0	0	0	0	0	0	0	0	0	0	0	0	0	0	0
ENSRNA049469650	0	0	0	0	0	0	0	0	0	0	0	0	0	0	0	0	0	0	0	0	0	0	0	0	0	0	0	0	0	0	0	0	0	0	0	0	0	0	0	0	0	0	0	0	0	0	0	0	0
ENSRNA049469667	0	0	0	0	0	0	0	0	0	0	0	0	0	0	0	0	0	0	0	0	0	0	0	0	0	0	0	0	0	0	0	0	0	0	0	0	0	0	0	0	0	0	0	0	0	0	0	0	0
ENSRNA049469740	0	0	0	0	0	0	0	0	0	0	0	0	0	0	0	0	0	0	0	0	0	0	0	0	0	0	0	0	0	0	0	0	0	0	0	0	0	0	0	0	0	0	0	0	0	0	0	0	0
ENSRNA049469775	0	0	25.6865	0	5.0456	0	0	0	19.9046	0	6.6792	23.1021	0	2.69788	10.3303	0	62.0485	106.819	0	2.42348	16.7873	0	0	9.51165	0	0	5.58313	0	0	0	0	0	24.6729	0	12.1174	44.1686	0	16.0736	27.6617	0	79.9166	210.267	0	59.5131	80.7882	0	15.0452	124.348	0
ENSRNA049469783	0	0	7.04073	0	0	0	0	0	0	0	0	0	0	0	0	1.73981	5.22404	2.94237	6.72319	0	2.42824	6.05597	0	0	16.8748	0	0	0	0	0	10.6852	0	12.1412	0	0	0	1.55613	2.9682	1.62258	0	15.8508	0	8.69903	0	0	0	10.2694	8.02195	0
ENSRNA049469795	0	0	2.34691	0	0	0	0	0	0	0	0	0	0	0	0	0.579936	3.4827	1.42678	1.82842	0	1.61882	2.01866	0	0	0	0	0	0	0	0	7.12346	0	8.09412	0	0	0	0.518711	1.9788	0.821284	0	10.5672	0	2.89968	0	0	0	6.84629	2.67398	0
ENSRNA049469802	0	0	4.69382	0	0	0	0	0	0	0	0	0	0	0	0	1.15987	3.4827	1.96158	2.23215	0	1.61882	4.03731	0	0	0	0	0	0	0	0	7.12346	0	8.09412	0	0	0	1.03742	1.9788	1.08172	0	10.5672	0	5.79936	0	0	0	6.84629	5.34797	0
ENSRNA049469892	0	0	0	0	0	0	0	0	0	0	0	0	0	0	0	0	0	0	0	0	0	0	0	0	0	0	0	0	0	0	0	0	0	0	0	0	0	0	0	0	0	0	0	0	0	0	0	0	0
ENSRNA049469899	0	0	0	0	0	0	0	0	0	0	0	0	0	0	0	0	0	0	0	0	0	0	0	0	0	0	0	0	0	0	0	0	0	0	0	0	0	0	0	0	0	0	0	0	0	0	0	0	0
ENSRNA049469912	0	0	0	0	0	0	0	0	0	0	0	0	0	0	0	0	0	0	0	0	0	0	0	0	0	0	0	0	0	0	0	0	0	0	0	0	0	0	0	0	0	0	0	0	0	0	0	0	0
ENSRNA049469919	0	0	0	0	0	0	0	0	0	0	0	0	0	0	0	0	0	0	0	0	0	0	0	0	0	0	0	0	0	0	0	0	0	0	0	0	0	0	0	0	0	0	0	0	0	0	0	0	0
ENSRNA049469940	0	0	0	0	0	0	0	0	0	0	0	0	0	0	0	0	0	0	0	0	0	0	0	0	0	0	0	0	0	0	0	0	0	0	0	0	0	0	0	0	0	0	0	0	0	0	0	0	0
ENSRNA049469950	60.5612	0	0	212.056	276.27	180.037	57.1679	0	0	0	106.9	190.567	0	88.1726	163.208	141.772	53.769	183.981	199.198	79.2354	220.012	224.367	115.09	127.307	348.034	128.319	291.211	0	152.768	72.8693	345.116	0	167.121	78.4731	0	441.55	28.5249	29.5646	11.3479	242.95	0	156.699	68.6513	0	167.017	182.057	143.596	210.053	127.602
ENSRNA049470085	0.140843	0	0	0.0453092	0.0429634	0	0	0.25008	0	0	0	0	0	0	0	0.0211356	0.0689916	0.0628485	0	0.00900286	0.100665	0	0	0.0965973	0	0.0450143	0.203457	0	0	0.0810991	0	0	0.122174	0	0	0	0.0189043	0.061708	0.0314694	0	0	0.0427219	0	0.344958	0.189709	0	0	0	0.105678
ENSRNA049470144	0	0	0	0	0	0	0	0	0	0	0	0	0	0	0	0	0	0	0	0	0	0	0	0	0	0	0	0	0	0	0	0	0	0	0	0	0	0	0	0	0	0	0	0	0	0	0	0	0
ENSRNA049470236	0	0	0	0	0	0	0	0	0	0	0	0	0	0	0	0	0	0	0	0	0	0	0	0	0	0	0	0	0	0	0	0	0	0	0	0	0	0	0	0	0	0	0	0	0	0	0	0	0
ENSRNA049470248	0	0	0	0	0	0	0	0	0	0	0	0	0	0	0	0	0	0	0	0	0	0	0	0	0	0	0	0	0	0	0	0	0	0	0	0	0	0	0	0	0	0	0	0	0	0	0	0	0
ENSRNA049470257	0	0	0	0	0	0	0	0	0	0	0	0	0	0	0	0	0	0	0	0	0	0	0	0	0	0	0	0	0	0	0	0	0	0	0	0	0	0	0	0	0	0	0	0	0	0	0	0	0
ENSRNA049470263	0	0	0	0	0	0	0	0	0	0	0	0	0	0	0	0	0	0	0	0	0	0	0	0	0	0	0	0	0	0	0	0	0	0	0	0	0	0	0	0	0	0	0	0	0	0	0	0	0
ENSRNA049470275	0	0	0	0	0	0	0	0	0	0	0	0	0	0	0	0	0	0	0	0	0	0	0	0	0	0	0	0	0	0	0	0	0	0	0	0	0	0	0	0	0	0	0	0	0	0	0	0	0
ENSRNA049470293	0	0	0	0	0	0	0	0	0	0	0	0	0	0	0	0	0	0	0	0	0	0	0	0	0	0	0	0	0	0	0	0	0	0	0	0	0	0	0	0	0	0	0	0	0	0	0	0	0
ENSRNA049470306	0	0	0	0	0	0	0	0	0	0	49.3387	0	0	0	0	0	15.8209	9.40194	15.4682	0	0	0	0	0	77.3408	0	0	0	0	0	0	0	0	0	0	0	0	14.1507	8.40935	0	0	47.0097	0	0	0	0	0	0	0
ENSRNA049470312	0	0	0	0	0	0	0	0	0	0	0	0	0	0	0	0	3.70632	0	0	0	8.98606	0	0	0	0	0	20.1733	0	0	24.757	0	0	0	0	0	0	0	3.31503	0	0	18.5316	0	0	0	0	0	0	0	0
ENSRNA049470320	0	0	0	0	0	0	0	0	0	0	0	0	0	0	0	0	0	0	0	0	0	0	0	0	0	0	0	0	0	0	0	0	0	0	0	0	0	0	0	0	0	0	0	0	0	0	0	0	0
ENSRNA049470333	0	0	0	0	0	0	25.1403	0	0	0	0	22.5139	0	8.12696	0	6.9403	4.38682	7.27602	0	0	0	0	0	0	0	0	0	0	0	0	0	0	0	0	0	0	3.80138	3.92369	5.0294	0	0	29.0371	17.3981	0	7.34298	17.3034	0	0	0
ENSRNA049470348	0	0	0	0	0	0	0	0	0	0	0	0	0	0	0	0	0	0	0	0	0	0	0	0	0	0	0	0	0	0	0	0	0	0	0	0	0	0	0	0	0	0	0	0	0	0	0	0	0
ENSRNA049470519	0	0	0	0	0	0	0	0	0	0	0	0	0	0	0	0	0	0	0	0	0	0	0	0	0	0	0	0	0	0	0	0	0	0	0	0	0	0	0	0	0	0	0	0	0	0	0	0	0
ENSRNA049470528	0	0	0	0	0	0	0	0	0	0	0	0	0	0	0	0	0	0	0	0	0	0	0	0	0	0	0	0	0	0	0	0	0	0	0	0	0	0	0	0	0	0	0	0	0	0	0	0	0
ENSRNA049470554	0	0	0	0	0	0	0	0	0	0	0	0	0	0	0	0	0	0	0	0	0	0	0	0	0	0	0	0	0	0	0	0	0	0	0	0	0	0	0	0	0	0	0	0	0	0	0	0	0
ENSRNA049470560	0	0	0	0	0	0	0	0	0	0	0	0	0	0	0	0	0	0	0	0	0	0	0	0	0	0	0	0	0	0	0	0	0	0	0	0	0	0	0	0	0	0	0	0	0	0	0	0	0
ENSRNA049470569	0	0	0	0	0	0	0	0	0	0	0	0	0	0	0	0	0	0	0	0	0	0	0	0	0	0	0	0	0	0	0	0	0	0	0	0	0	0	0	0	0	0	0	0	0	0	0	0	0
ENSRNA049470577	0	0	0	0	0	0	0	0	0	0	0	0	0	0	0	0	0	0	0.0085028	1.37897	0	0.042514	0	0	0	0	0	0	6.89483	0	0	0	0	0	0	0	0	0	0	0	0	0	0	0	0	0	0	0	0
ENSRNA049470584	0	0	0	0	0	0	0	0	0	0	0	0	0	0	0	0	0	0	0	1.11165	0	0	0	0	0	5.55824	0	0	0	0	0	0	0	0	0	0	0	0	0	0	0	0	0	0	0	0	0	0	0
ENSRNA049470615	0	0	0	0	0	0	0	0	0	0	0	0	0	0	0	0	0	0	0	0	0	0	0	0	0	0	0	0	0	0	0	0	0	0	0	0	0	0	0	0	0	0	0	0	0	0	0	0	0
ENSRNA049470636	0	0	0	0	0	0	0	0	0	0	0	0	0	0	0	0	0	0	0	0	0	0	0	0	0	0	0	0	0	0	0	0	0	0	0	0	0	0	0	0	0	0	0	0	0	0	0	0	0
ENSRNA049470662	0	0	0	0	0	0	0	0	0	0	0	0	0	0	0	0	0	0	0	0	0	0	0	0	0	0	0	0	0	0	0	0	0	0	0	0	0	0	0	0	0	0	0	0	0	0	0	0	0
ENSRNA049470674	0	0	0	0	0	0	0	0	0	0	0	0	0	0	0	0	0	0	0	0	0	0	0	0	0	0	0	0	0	0	0	0	0	0	0	0	0	0	0	0	0	0	0	0	0	0	0	0	0
ENSRNA049470683	0	0	0	0	0	0	0	0	0	0	0	0	0	0	0	0	0	0	0	0	0	0	0	0	0	0	0	0	0	0	0	0	0	0	0	0	0	0	0	0	0	0	0	0	0	0	0	0	0
ENSRNA049470723	0	0	0	0	0	0	0	0	0	0	0	0	0	0	15.2491	0	3.41402	0	0	2.07824	2.76198	0	10.3912	13.8099	0	0	0	0	0	0	0	0	0	0	0	0	0	3.05359	0	0	17.0701	0	0	0	0	0	0	0	0
ENSRNA049470774	0	0	0	0	0	0	0	0	0	0	0	0	0	0	0	0	0	0	0	0	0	0	0	0	0	0	0	0	0	0	0	0	0	0	0	0	0	0	0	0	0	0	0	0	0	0	0	0	0
ENSRNA049470793	0	0	0	0	0	0	0	0	0	0	0	0	0	0	0	0	0	0	0	0	0	0	0	0	0	0	0	0	0	0	0	0	0	0	0	0	0	0	0	0	0	0	0	0	0	0	0	0	0
ENSRNA049470799	0	0	0	0	0	0	0	0	0	0	0	0	0	0	0	0	0	0	0	0	0	0	0	0	0	0	0	0	0	0	0	0	0	0	0	0	0	0	0	0	0	0	0	0	0	0	0	0	0
ENSRNA049470807	0	0	0	0	0	0	0	0	0	0	0	0	0	0	0	0	0	0	0	0	0	0	0	0	0	0	0	0	0	0	0	0	0	0	0	0	0	0	0	0	0	0	0	0	0	0	0	0	0
ENSRNA049470850	0	0	0	0	0	0	0	0	0	0	0	0	0	0	0	0	0	0	0	0	0	0	0	0	0	0	0	0	0	0	0	0	0	0	0	0	0	0	0	0	0	0	0	0	0	0	0	0	0
ENSRNA049470888	0	0	0	0	0	0	0	0	0	0	0	0	0	0	0	0	0	0	0	0	0	0	0	0	0	0	0	0	0	0	0	0	0	0	0	0	0	0	0	0	0	0	0	0	0	0	0	0	0
ENSRNA049470912	0	0	0	0	0	0	0	0	0	0	0	0	0	0	0	0	0	0	0	0	0	0	0	0	0	0	0	0	0	0	0	0	0	0	0	0	0	0	0	0	0	0	0	0	0	0	0	0	0
ENSRNA049470918	0	0	0	0	0	0	0	0	0	0	0	0	0	0	0	0	0	0	0	0	0	0	0	0	0	0	0	0	0	0	0	0	0	0	0	0	0	0	0	0	0	0	0	0	0	0	0	0	0
ENSRNA049470931	0	0	0	0	0	0	0	0	0	0	0	0	0	0	0	0.0136284	0.0247996	0.0133507	0	0	0.0116414	0	0	0	0	0	0.0582072	0	0	0	0	0	0	0	0	0	0.0121896	0.0221814	0.0119413	0	0	0	0	0	0.0667537	0	0	0	0.068142
ENSRNA049470937	4.68858	13.2964	9.58756	3.14435	13.4893	17.785	18.9473	11.1037	23.0886	6.6588	5.06008	11.9356	5.55419	5.43102	13.5085	7.08623	10.8502	10.9195	5.02239	11.0237	20.0198	0.702312	9.45002	31.8859	5.03059	10.3716	22.6947	5.82905	16.2266	13.4214	6.95435	10.3005	18.5795	6.59566	8.76999	13.5173	0.96987	4.24803	1.61315	6.73275	2.85711	12.7609	8.36891	28.2156	16.9182	4.01482	2.77245	9.06132	10.3954
ENSRNA049470983	0	0	0	0	0	0	0	0	0	0	0	0	0	0	0	0	0	0	0	0	0	0	0	0	0	0	0	0	0	0	0	0	0	0	0	0	0	0	0	0	0	0	0	0	0	0	0	0	0
ENSRNA049471008	0	0	0	0	0	0	0	0	0	0	0	0	0	0	0	0	89.7996	0	0	0	0	0	0	0	0	0	0	0	0	0	0	0	0	0	0	0	0	80.3192	0	0	448.998	0	0	0	0	0	0	0	0
ENSRNA049471037	0	0	44.8196	0	0	0	26.6411	0	0	0	0	0	0	0	0	0	0	11.1449	0	0	0	0	0	0	0	0	0	0	0	0	0	0	0	0	0	0	0	0	6.10781	0	0	0	0	0	27.1303	0	0	0	0
ENSRNA049471095	0	0	0	0	0	0	0	0	0	0	0	0	0	0	0	0	0	0	0	0	0	0	0	0	0	0	0	0	0	0	0	0	0	0	0	0	0	0	0	0	0	0	0	0	0	0	0	0	0
ENSRNA049471119	0	0	0	0	0	0	0	0	0	0	0	0	0	0	0	0	0	0	0	0	0	0	0	0	0	0	0	0	0	0	0	0	0	0	0	0	0	0	0	0	0	0	0	0	0	0	0	0	0
ENSRNA049471122	0	0	0	0	0	0	0	0	0	0	0	0	0	0	0	0	0	0	0	0	0	0	0	0	0	0	0	0	0	0	0	0	0	0	0	0	0	0	0	0	0	0	0	0	0	0	0	0	0
ENSRNA049471190	0	0	0	0	0	0	0	0	0	0	0	0	0	0	0	0	0	0	0	0	0	0	0	0	0	0	0	0	0	0	0	0	0	0	0	0	0	0	0	0	0	0	0	0	0	0	0	0	0
ENSRNA049471198	0	0	0	0	0	0	0	0	0	0	0	0	0	0	0	0	0	0	0	0	0	0	0	0	0	0	0	0	0	0	0	0	0	0	0	0	0	0	0	0	0	0	0	0	0	0	0	0	0
ENSRNA049471337	0	0	0	0	0	0.0138473	0	0	0	0	0	0	0	0	0	0	0	0	0	0	0	0	0	0	0	0	0	0	0	0	0	0	0	0	0	0	0	0	0	0	0	0	0	0	0	0	0	0	0
ENSRNA049471362	0	0	0	0	0	0	0	0	0	0	0	0	0	0	0	0	0	0	0	0	0	0	0	0	0	0	0	0	0	0	0	0	0	0	0	0	0	0	0	0	0	0	0	0	0	0	0	0	0
ENSRNA049471370	0	0	4.12778	0	0	2.59397	0	0	0	0	0	0	0	0	0	0	0.469562	1.09676	0	0	0	0	0	0	0	0	0	0	0	0	0	0	0	0	0	0	0	0.419989	0.630238	0	2.34781	2.06795	0	0	0	0	0	0	0
ENSRNA049471509	0	0	0	0	0	0	0	0	0	0	0	0	0	0	0	0	0	0	0	0	0	0	0	0	0	0	0	0	0	0	0	0	0	0	0	0	0	0	0	0	0	0	0	0	0	0	0	0	0
ENSRNA049471593	0	0	0	0	0	0	0	0	0	0	0	0	0	0	0	0	0	0	0	0	0	0	0	0	0	0	0	0	0	0	0	0	0	0	0	0	0	0	0	0	0	0	0	0	0	0	0	0	0
ENSRNA049471617	0	0	0	0	0	0	0	0	0	0	0	0	0	0	0	0	0	0	0	0	0	0	0	0	0	0	0	0	0	0	0	0	0	0	0	0	0	0	0	0	0	0	0	0	0	0	0	0	0
ENSRNA049471624	0	0	0	0	0	0	0	0	0	0	0	0	0	0	0	0	0	0	0	0	0	0	0	0	0	0	0	0	0	0	0	0	0	0	0	0	0	0	0	0	0	0	0	0	0	0	0	0	0
ENSRNA049471630	0	0	0	0	0	0	0	0	0	0	0	0	0	0	0	0	0	0	0	0	0	0	0	0	0	0	0	0	0	0	0	0	0	0	0	0	0	0	0	0	0	0	0	0	0	0	0	0	0
ENSRNA049471642	0	0	0	0	0	0	0	0	0	0	0	0	0	0	0	0	0	0	0	0	0	0	0	0	0	0	0	0	0	0	0	0	0	0	0	0	0	0	0	0	0	0	0	0	0	0	0	0	0
ENSRNA049471654	0	0	0	0	0	0	0	0	0	0	0	0	0	0	0	2.33586	0	0	0	0	0	0	0	0	0	0	0	0	0	0	0	0	0	0	0	0	2.08926	0	0	11.6793	0	0	0	0	0	0	0	0	0
ENSRNA049471660	0	0	0	9.20782	0	0	0	0	0	0	0	0	0	0	0	0	0	0	0	0	0	0	0	0	0	0	0	0	0	0	0	0	0	0	0	0	0	0	0	0	0	0	0	0	0	0	0	0	0
ENSRNA049471669	0	0	0	0	0	0	0	0	0	0	0	0	0	0	0	0	0	0	0	0	0	0	0	0	0	0	0	0	0	0	0	0	0	0	0	0	0	0	0	0	0	0	0	0	0	0	0	0	0
ENSRNA049471800	0	0	0	0	0	0	0	0	0	0	0	0	0	0	0	0	0	0	0	0	0	0	0	0	0	0	0	0	0	0	0	0	0	0	0	0	0	0	0	0	0	0	0	0	0	0	0	0	0
ENSRNA049471804	0	0	0	0	0	0	0	0	0	0	0	0	0	0	0	0	0	0	0	0	0	0	0	0	0	0	0	0	0	0	0	0	0	0	0	0	0	0	0	0	0	0	0	0	0	0	0	0	0
ENSRNA049471872	0	0	0	0	0	0	0	0	0	0	0	0	0	0	0	0	0	0	0	0	0	0	0	0	0	0	0	0	0	0	0	0	0	0	0	0	0	0	0	0	0	0	0	0	0	0	0	0	0
ENSRNA049471957	0	0	0	0	0	0	0	0	0	0	0	0	0	0	0	0	0	0	0	0	0	0	0	0	0	0	0	0	0	0	0	0	0	0	0	0	0	0	0	0	0	0	0	0	0	0	0	0	0
ENSRNA049471967	0	0	0	0	0	0	0	0	0	0	0	0	0	0	0	0	0	0	0	0	0	0	0	0	0	0	0	0	0	0	0	0	0	0	0	0	0	0	0	0	0	0	0	0	0	0	0	0	0
ENSRNA049471974	0	0	0	0	0	0	0	0	0	0	0	0	0	0	0	0	0	0	0	0	0	0	0	0	0	0	0	0	0	0	0	0	0	0	0	0	0	0	0	0	0	0	0	0	0	0	0	0	0
ENSRNA049471983	0	0	0	0	0	0	0	0	0	0	0	0	0	0	0	0	0	0	0	0	0	0	0	0	0	0	0	0	0	0	0	0	0	0	0	0	0	0	0	0	0	0	0	0	0	0	0	0	0
ENSRNA049471996	0	0	0	0	0	0	0	0	0	0	0	0	0	0	0	0	0	0	0	0	0	0	0	0	0	0	0	0	0	0	0	0	0	0	0	0	0	0	0	0	0	0	0	0	0	0	0	0	0
ENSRNA049472005	5.00313	0	0	12.9092	0	0	0	0	0	0	0	0	17.253	0	9.71994	0	1.42727	1.74639	0	0	0	0	0	0	0	0	0	0	0	0	0	0	0	0	0	0	0	1.27659	0.962127	0	0	4.73212	0	0	0	0	7.13637	0	0
ENSRNA049472011	0	0	0	0	0	0	0	0	0	0	0	0	0	0	0	0	0	0	0	0	0	0	0	0	0	0	0	0	0	0	0	0	0	0	0	0	0	0	0	0	0	0	0	0	0	0	0	0	0
ENSRNA049472105	0	0	0	25.379	0	0	0	0	0	0	0	48.4707	0	0	0	22.8378	0	31.0688	27.327	0	8.18044	96.4256	0	0	0	0	0	0	0	0	0	0	0	40.2093	0	40.9022	20.4267	0	21.4345	0	0	31.5942	114.189	0	0	0	0	0	0
ENSRNA049472175	0	0	0	0	0	0	0	0	0	0	0	0	0	0	0	0	0	0	0	0	0	0	0	0	0	0	0	0	0	0	0	0	0	0	0	0	0	0	0	0	0	0	0	0	0	0	0	0	0
ENSRNA049472180	0	0	0	0	0	0	0	0	0	0	0	0	0	0	0	0	0	0	0	0	0	0	0	0	0	0	0	0	0	0	0	0	0	0	0	0	0	0	0	0	0	0	0	0	0	0	0	0	0
ENSRNA049472213	0	0	0	0	0	0	0	0	0	0	0	0	0	0	0	0	0	0	0	0	0	0	0	0	0	0	0	0	0	0	0	0	0	0	0	0	0	0	0	0	0	0	0	0	0	0	0	0	0
ENSRNA049472224	0	0	0	0	0	0	0	0	0	0	0	0	0	0	0	0	0	0	0	0	0	0	0	0	0	0	0	0	0	0	0	0	0	0	0	0	0	0	0	0	0	0	0	0	0	0	0	0	0
ENSRNA049472261	0	0	0	0	0	0	0	0	0	0	0	0	0	0	0	0	0	0	0	0	0	0	0	0	0	0	0	0	0	0	0	0	0	0	0	0	0	0	0	0	0	0	0	0	0	0	0	0	0
ENSRNA049472265	0	0	0	0	0	0	0	0	0	0	0	0	0	0	0	0	0	0	0	0	0	0	0	0	0	0	0	0	0	0	0	0	0	0	0	0	0	0	0	0	0	0	0	0	0	0	0	0	0
ENSRNA049472269	0	0	0	0	0	0	0	0	0	0	0	0	0	0	0	0	0	0	0	0	0	0	0	0	0	0	0	0	0	0	0	0	0	0	0	0	0	0	0	0	0	0	0	0	0	0	0	0	0
ENSRNA049472360	0	0	0	0	0	0	0	0	0	0	0	0	0	0	0	0	0	0	0	0	0	0	0	0	0	0	0	0	0	0	0	0	0	0	0	0	0	0	0	0	0	0	0	0	0	0	0	0	0
ENSRNA049472408	0	0	0	0	0	0	0	0	0	0	0	0	0	0	0	0	0	0	0	0	0	0	0	0	0	0	0	0	0	0	0	0	0	0	0	0	0	0	0	0	0	0	0	0	0	0	0	0	0
ENSRNA049472415	0	0	0	0	0	0	0	0	0	0	0	0	0	0	0	0	0	0	0	0	0	0	0	0	0	0	0	0	0	0	0	0	0	0	0	0	0	0	0	0	0	0	0	0	0	0	0	0	0
ENSRNA049472421	0	0	0	0	0	0	0	0	0	0	0	0	0	0	0	14.4954	0	0	0	0	0	0	0	0	0	0	0	0	0	0	0	0	0	0	0	0	12.9651	0	0	72.4771	0	0	0	0	0	0	0	0	0
ENSRNA049472440	0	0	0	0	0	0	0	0	0	0	0	0	0	0	0	0	0	0	0	0	0	0	0	0	0	0	0	0	0	0	0	0	0	0	0	0	0	0	0	0	0	0	0	0	0	0	0	0	0
ENSRNA049472461	0	13.1594	0	3.5235	0	4.68394	0	0	0	0	5.07521	5.83325	0	2.08211	0	2.72795	2.03133	1.90296	1.78964	3.96418	1.10832	3.83427	4.87934	0	0	10.2625	0	5.11392	0	5.54161	0	0	0	0	4.67907	0	1.00336	1.13254	1.70206	4.09366	4.33036	0	4.60703	0	0	4.93905	5.8263	0	0
ENSRNA049472502	0	0	0	0	0	0	0	0	0	0	0	0	0	0	0	23.8484	0	0	0	0	0	0	0	0	0	0	0	0	0	0	0	0	0	0	0	0	21.3307	0	0	0	0	0	119.242	0	0	0	0	0	0
ENSRNA049472504	0	0	0	0	0	0	0	0	0	0	0	0	0	0	0	0	0	0	0	0	0	0	0	0	0	0	0	0	0	0	0	0	0	0	0	0	0	0	0	0	0	0	0	0	0	0	0	0	0
ENSRNA049472513	0	0	0	0	0	0	0	0	0	0	0	0	0	0	0	0	0	0	0	0	0	0	0	0	0	0	0	0	0	0	0	0	0	0	0	0	0	0	0	0	0	0	0	0	0	0	0	0	0
ENSRNA049472522	0	0	0	0	0	0	0	0	0	0	0	0	0	0	0	0	0	0	0	0	0	0	0	0	0	0	0	0	0	0	0	0	0	0	0	0	0	0	0	0	0	0	0	0	0	0	0	0	0
ENSRNA049472528	0	0	0	0	0	0	0	0	0	0	0	0	0	0	0	0	0	0	0	0	0	0	0	0	0	0	0	0	0	0	0	0	0	0	0	0	0	0	0	0	0	0	0	0	0	0	0	0	0
ENSRNA049472536	0	0	0	0	0	0	0	0	0	0	0	0	0	0	0	0	35.5532	0	0	0	0	0	0	0	0	0	0	0	0	0	0	0	0	0	0	0	0	31.7997	0	0	0	0	0	0	0	0	0	0	0
ENSRNA049472540	0	0	0	0	0	0	0	0	0	0	0	0	0	0	0	0	0	0	0	0	0	0	0	0	0	0	0	0	0	0	0	0	0	0	0	0	0	0	0	0	0	0	0	0	0	0	0	0	0
ENSRNA049472548	0	0	0	0	0	0	0	0	0	0	0	0	0	0	0	0	0	0	0	0	0	0	0	0	0	0	0	0	0	0	0	0	0	0	0	0	0	0	0	0	0	0	0	0	0	0	0	0	0
ENSRNA049472552	0	0	0	0	0	0	0	0	0	0	0	0	0	0	0	0	0	0	0	0	0	0	0	0	0	0	0	0	0	0	0	0	0	0	0	0	0	0	0	0	0	0	0	0	0	0	0	0	0
ENSRNA049472558	0	0	0	0	0	0	0	0	0	0	0	0	0	0	0	0	0	0	0	0	0	0	0	0	0	0	0	0	0	0	0	0	0	0	0	0	0	0	0	0	0	0	0	0	0	0	0	0	0
ENSRNA049472564	0	0	0	0	0	0	0	0	0	0	0	0	0	0	0	0	0	0	0	0	0	0	0	0	0	0	0	0	0	0	0	0	0	0	0	0	0	0	0	0	0	0	0	0	0	0	0	0	0
ENSRNA049472568	0	0	0	0	0	0	0	0	0	0	0	0	0	0	0	0	0	0	0	0	0	0	0	0	0	0	0	0	0	0	0	0	0	0	0	0	0	0	0	0	0	0	0	0	0	0	0	0	0
ENSRNA049472574	0	0	0	0	0	0	0	0	0	0	0	0	0	0	0	0	0	0	0	0	0	0	0	0	0	0	0	0	0	0	0	0	0	0	0	0	0	0	0	0	0	0	0	0	0	0	0	0	0
ENSRNA049472580	0	0	0	0	0	0	0	0	0	0	0	0	0	0	0	0	0	0	0	75.6908	0	0	0	0	0	0	0	0	378.454	0	0	0	0	0	0	0	0	0	0	0	0	0	0	0	0	0	0	0	0
ENSRNA049472588	0	0	0	0	0	0	0	0	0	0	0	0	0	0	0	0	0	0	0	0	0	0	0	0	0	0	0	0	0	0	0	0	0	0	0	0	0	0	0	0	0	0	0	0	0	0	0	0	0
ENSRNA049472591	0	0	0	0	0	0	0	0	0	0	0	0	0	0	0	0	0	0	0	0	0	0	0	0	0	0	0	0	0	0	0	0	0	0	0	0	0	0	0	0	0	0	0	0	0	0	0	0	0
ENSRNA049472598	0	0	0	0	0	0	0	0	0	0	0	0	0	0	0	0	0	0	0	0	0	0	0	0	0	0	0	0	0	0	0	0	0	0	0	0	0	0	0	0	0	0	0	0	0	0	0	0	0
ENSRNA049472604	0	0	0	0	0	0	0	0	0	0	0	0	0	0	0	0	0	0	0	0	0	0	0	0	0	0	0	0	0	0	0	0	0	0	0	0	0	0	0	0	0	0	0	0	0	0	0	0	0
ENSRNA049472608	0	0	0	0	0	0	0	0	0	0	0	0	0	0	0	0	0	0	0	0	0	0	0	0	0	0	0	0	0	0	0	0	0	0	0	0	0	0	0	0	0	0	0	0	0	0	0	0	0
ENSRNA049472612	0	0	0	0	0	0	0	0	0	0	0	0	0	0	0	0	0	0	0	0	0	0	0	0	0	0	0	0	0	0	0	0	0	0	0	0	0	0	0	0	0	0	0	0	0	0	0	0	0
ENSRNA049472620	0	0	0	0	0	0	0	0	0	0	0	0	0	0	0	0	0	0	0	0	0	0	0	0	0	0	0	0	0	0	0	0	0	0	0	0	0	0	0	0	0	0	0	0	0	0	0	0	0
ENSRNA049472623	0	0	0	0	0	0	0	0	0	0	0	0	0	0	0	0	0	0	0	0	0	0	0	0	0	0	0	0	0	0	0	0	0	0	0	0	0	0	0	0	0	0	0	0	0	0	0	0	0
ENSRNA049472626	0	0	0	0	0	0	0	0	0	0	0	0	0	0	0	0	0	0	0	0	0	0	0	0	0	0	0	0	0	0	0	0	0	0	0	0	0	0	0	0	0	0	0	0	0	0	0	0	0
ENSRNA049472630	0	0	0	0	0	0	0	0	0	0	0.625162	0	0	0	0	0	0.120932	0	0	0	0	0	0	0	0	0	0	0	0	0	0	0	0	0	0	0	0	0.108165	0	0	0	0	0	0	0	0	0	0	0
ENSRNA049472638	15.8993	7.69799	12.2922	16.453	2.56927	21.5227	7.78634	10.4816	18.6031	0	6.49252	18.6086	4.16189	7.05974	13.9597	7.39291	11.6542	13.0956	4.57882	5.37605	14.377	5.24688	0	4.47736	4.4094	9.86925	25.7852	3.20502	8.08616	14.0291	0	5.85031	18.4576	10.0328	3.07455	9.13578	2.28222	3.05967	1.68716	10.4798	8.38064	12.3206	14.9795	0	17.0308	0	19.23	17.7989	6.99596
ENSRNA049472641	33.2403	8.13902	64.3539	14.7108	18.7678	67.4715	20.4687	0	29.3549	11.4943	11.9079	50.7124	30.6988	20.5503	112.873	18.6191	23.6425	38.8277	21.5068	17.6903	47.4614	16.3808	19.0545	32.928	13.8439	17.2329	35.1832	26.9193	33.8113	25.7477	32.9172	18.3528	70.0393	17.4729	0	73.4089	4.74916	6.06357	4.60998	16.46	29.2324	46.4186	18.7973	0	26.6114	0	40.1808	52.8848	29.3213
ENSRNA049472661	0	0	0	0	0	0	0	0	0	0	0	0	0	0	0	0	0	0	0	0	0	0	0	0	0	0	0	0	0	0	0	0	0	0	0	0	0	0	0	0	0	0	0	0	0	0	0	0	0
ENSRNA049472781	0	0	0	0	0	0	0	0	0	0	0	0	0	0	0	0	0	0	0	0	0	0	0	0	0	0	0	0	0	0	0	0	0	0	0	0	0	0	0	0	0	0	0	0	0	0	0	0	0
ENSRNA049472786	0	0	0	0	0	0	0	0	0	0	0	0	0	0	0	0	0	0	0	0	0	0	0	0	0	0	0	0	0	0	0	0	0	0	0	0	0	0	0	0	0	0	0	0	0	0	0	0	0
ENSRNA049472795	0	0	0	0	0	0	0	0	0	0	0	0	0	0	0	0	0	0	0	0	0	0	0	0	0	0	0	0	0	0	0	0	0	0	0	0	0	0	0	0	0	0	0	0	0	0	0	0	0
ENSRNA049472860	0	0	0	0	0	0	0	0	0	0	0	0	0	0	0	0	0	0	0	0	0	0	0	0	0	0	0	0	0	0	0	0	0	0	0	0	0	0	0	0	0	0	0	0	0	0	0	0	0
ENSRNA049473008	0	0	0	178.275	0	0	0	0	0	0	0	0	0	0	0	0	0	0	0	0	0	0	0	0	0	0	0	0	0	0	0	0	0	0	0	0	0	0	0	0	0	0	0	0	0	0	0	0	0
ENSRNA049473059	0	0	0	0	0	0	0	0	0	0	0	0	0	0	0	0	0	0	0	0	0	0	0	0	0	0	0	0	0	0	0	0	0	0	0	0	0	0	0	0	0	0	0	0	0	0	0	0	0
ENSRNA049473070	0	0	0	0	0	0	0	0	0	0	0	0	0	0	0	0	0	0	0	0	0	0	0	0	0	0	0	0	0	0	0	0	0	0	0	0	0	0	0	0	0	0	0	0	0	0	0	0	0
ENSRNA049473076	0	0	0	0	0	0	0	0	0	0	0	0	0	0	0	0	0	0	0	0	0	0	0	0	0	0	0	0	0	0	0	0	0	0	0	0	0	0	0	0	0	0	0	0	0	0	0	0	0
ENSRNA049473080	0	0	0	0	0	0	0	0	0	0	0	0	0	0	0	0	0	0	0	0	0	0	0	0	0	0	0	0	0	0	0	0	0	0	0	0	0	0	0	0	0	0	0	0	0	0	0	0	0
ENSRNA049473089	0	0	0	0	0	0	0	0	0	0	0	0	0	0	0	0	0	0	0	0	0	0	0	0	0	0	0	0	0	0	0	0	0	0	0	0	0	0	0	0	0	0	0	0	0	0	0	0	0
ENSRNA049473105	0	0	0	0	0	0	0	0	0	0	0	0	0	0	0	0	0	0	0	0	0	0	0	0	0	0	0	0	0	0	0	0	0	0	0	0	0	0	0	0	0	0	0	0	0	0	0	0	0
ENSRNA049473114	0	0	0	0	0	0	0	0	0	0	0	0	0	0	0	0	0	0	0	0	0	0	0	0	0	0	0	0	0	0	0	0	0	0	0	0	0	0	0	0	0	0	0	0	0	0	0	0	0
ENSRNA049473122	0	0	0	0	0	0	0	0	0	0	0	0	0	0	0	0	0	0	0	0	0	0	0	0	0	0	0	0	0	0	0	0	0	0	0	0	0	0	0	0	0	0	0	0	0	0	0	0	0
ENSRNA049473127	0	0	0	0	0	0	0	0	0	0	0	0	0	0	0	0	0	0	0	0	0	0	0	0	0	0	0	0	0	0	0	0	0	0	0	0	0	0	0	0	0	0	0	0	0	0	0	0	0
ENSRNA049473133	0	0	0	0	0	0	0	0	0	0	0	0	0	0	0	0	0	0	0	0	0	0	0	0	0	0	0	0	0	0	0	0	0	0	0	0	0	0	0	0	0	0	0	0	0	0	0	0	0
ENSRNA049473142	0	0	0	0	0	0	0	0	0	0	0	0	0	0	0	0	0	0	0	0	0	0	0	0	0	0	0	0	0	0	0	0	0	0	0	0	0	0	0	0	0	0	0	0	0	0	0	0	0
ENSRNA049473148	0	0	0	0	0	0	0	0	0	0	0	0	0	0	0	0	0	0	0	0	0	0	0	0	0	0	0	0	0	0	0	0	0	0	0	0	0	0	0	0	0	0	0	0	0	0	0	0	0
ENSRNA049473154	0	0	0	0	0	0	0	0	0	0	0	0	0	0	0	0	0	0	0	0	0	0	0	0	0	0	0	0	0	0	0	0	0	0	0	0	0	0	0	0	0	0	0	0	0	0	0	0	0
ENSRNA049473160	0	0	0	0	0	0	0	0	0	0	0	0	0	0	0	0	0	0	0	0	0	0	0	0	0	0	0	0	0	0	0	0	0	0	0	0	0	0	0	0	0	0	0	0	0	0	0	0	0
ENSRNA049473166	0	0	0	0	0	0	0	0	0	0	0	0	0	0	0	0	0	0	0	0	0	0	0	0	0	0	0	0	0	0	0	0	0	0	0	0	0	0	0	0	0	0	0	0	0	0	0	0	0
ENSRNA049473170	0	0	0	0	0	0	0	0	0	0	0	0	0	0	0	0	0	0	0	0	0	0	0	0	0	0	0	0	0	0	0	0	0	0	0	0	0	0	0	0	0	0	0	0	0	0	0	0	0
ENSRNA049473178	0	0	0	0	0	0	0	0	0	0	0	0	0	0	0	0	0	0	0	0	0	0	0	0	0	0	0	0	0	0	0	0	0	0	0	0	0	0	0	0	0	0	0	0	0	0	0	0	0
ENSRNA049473182	0	0	0	0	0	0	0	0	0	0	0	0	0	0	0	0	0	0	0	0	0	0	0	0	0	0	0	0	0	0	0	0	0	0	0	0	0	0	0	0	0	0	0	0	0	0	0	0	0
ENSRNA049473188	0	0	0	0	0	0	0	0	0	0	0	0	0	0	0	0	0	0	0	0	0	0	0	0	0	0	0	0	0	0	0	0	0	0	0	0	0	0	0	0	0	0	0	0	0	0	0	0	0
ENSRNA049473192	0	0	0	0	0	0	0	0	0	0	0	0	0	0	0	0	0	0	0	0	0	0	0	0	0	0	0	0	0	0	0	0	0	0	0	0	0	0	0	0	0	0	0	0	0	0	0	0	0
ENSRNA049473198	0	0	0	0	0	0	0	0	0	0	0	0	0	0	0	0	0	0	0	0	0	0	0	0	0	0	0	0	0	0	0	0	0	0	0	0	0	0	0	0	0	0	0	0	0	0	0	0	0
ENSRNA049473204	0	0	0	0	0	0	0	0	0	0	0	0	0	0	0	0	0	0	0	0	0	0	0	0	0	0	0	0	0	0	0	0	0	0	0	0	0	0	0	0	0	0	0	0	0	0	0	0	0
ENSRNA049473210	0	0	0	0	0	0	0	0	0	0	0	0	0	0	0	0	0	0	0	0	0	0	0	0	0	0	0	0	0	0	0	0	0	0	0	0	0	0	0	0	0	0	0	0	0	0	0	0	0
ENSRNA049473220	0.685556	0	0	0	0	0	0	0	0	0	0	0	0	0	0	0	0	0	0	0	0	0	0	0	0	0	0	0	0	0	0	0	0	0	0	0	0	0	0	0	0	0	0	0	0	0	0	0	0
ENSRNA049473225	0	0	0	0	0	0	0	0	0	0	0	0	0	0	0	0	0	0	0	0	0	0	0	0	0	0	0	0	0	0	0	0	0	0	0	0	0	0	0	0	0	0	0	0	0	0	0	0	0
ENSRNA049473228	0	0	0	0	0	0	0	0	0	0	0	0	0	0	0	0	0	0	0	0	0	0	0	0	0	0	0	0	0	0	0	0	0	0	0	0	0	0	0	0	0	0	0	0	0	0	0	0	0
ENSRNA049473236	0	0	0	0	0	0	0	0	0	0	0	0	0	0	0	0	0	0	0	0	0	0	0	0	0	0	0	0	0	0	0	0	0	0	0	0	0	0	0	0	0	0	0	0	0	0	0	0	0
ENSRNA049473241	0	0	0	0	0	0	0	0	0	0	0	0	0	0	0	0	0	0	0	0	0	0	0	0	0	0	0	0	0	0	0	0	0	0	0	0	0	0	0	0	0	0	0	0	0	0	0	0	0
ENSRNA049473246	0	0	0	0	0	0	0	0	0	0	0	0	0	0	0	0	0	0	0	0	0	0	0	0	0	0	0	0	0	0	0	0	0	0	0	0	0	0	0	0	0	0	0	0	0	0	0	0	0
ENSRNA049473251	0	0	0	0	0	0	0	0	0	0	0	0	0	0	0	0	0	0	0	0	0	0	0	0	0	0	0	0	0	0	0	0	0	0	0	0	0	0	0	0	0	0	0	0	0	0	0	0	0
ENSRNA049473254	0	0	0	0	0	0	0	0	0	0	0	0	0	0	0	0	0	0	0	0	0	0	0	0	0	0	0	0	0	0	0	0	0	0	0	0	0	0	0	0	0	0	0	0	0	0	0	0	0
ENSRNA049473271	0	0	0	0	0	0	0	0	0	0	0	0	0	0	0	0	0	0	0	0	0	0	0	0	0	0	0	0	0	0	0	0	0	0	0	0	0	0	0	0	0	0	0	0	0	0	0	0	0
ENSRNA049473286	0	0	0	0	0	0	0	0	0	0	0	0	0	0	0	0	0	0	0	0	0	0	0	0	0	0	0	0	0	0	0	0	0	0	0	0	0	0	0	0	0	0	0	0	0	0	0	0	0
ENSRNA049473290	0	0	0	0	0	0	0	0	0	0	0	0	0	0	0	0	0	0	0	0	0	0	0	0	0	0	0	0	0	0	0	0	0	0	0	0	0	0	0	0	0	0	0	0	0	0	0	0	0
ENSRNA049473297	0	0	0	0	0	0	0	0	0	0	0	0	0	0	0	0	0	0	0	0	0	0	0	0	0	0	0	0	0	0	0	0	0	0	0	0	0	0	0	0	0	0	0	0	0	0	0	0	0
ENSRNA049473303	0	0	0	0	0	0	0	0	0	0	0	0	0	0	0	0	0	0	0	0	0	0	0	0	0	0	0	0	0	0	0	0	0	0	0	0	0	0	0	0	0	0	0	0	0	0	0	0	0
ENSRNA049473307	0	0	0	0	0	0	0	0	0	0	0	0	0	0	0	0	0	0	0	0	0	0	0	0	0	0	0	0	0	0	0	0	0	0	0	0	0	0	0	0	0	0	0	0	0	0	0	0	0
ENSRNA049473315	0	0	0	0	0	0	0	0	0	0	0	0	0	0	0	0	0	0	0	0	0	0	0	0	0	0	0	0	0	0	0	0	0	0	0	0	0	0	0	0	0	0	0	0	0	0	0	0	0
ENSRNA049473322	0	0	0	0	0	0	0	0	0	0	0	0	0	0	0	0	0	0	0	0	0	0	0	0	0	0	0	0	0	0	0	0	0	0	0	0	0	0	0	0	0	0	0	0	0	0	0	0	0
ENSRNA049473328	0	0	0	0	0	0	0	0	0	0	0	0	0	0	0	0	0	0	0	0	0	0	0	0	0	0	0	0	0	0	0	0	0	0	0	0	0	0	0	0	0	0	0	0	0	0	0	0	0
ENSRNA049473334	0	0	0	0	0	0	0	0	0	0	0	0	0	0	0	0	0	0	0	0	0	0	0	0	0	0	0	0	0	0	0	0	0	0	0	0	0	0	0	0	0	0	0	0	0	0	0	0	0
ENSRNA049473338	0	0	0	0	0	0	0	0	0	0	0	0	0	0	0	0	0	0	0	0	0	0	0	0	0	0	0	0	0	0	0	0	0	0	0	0	0	0	0	0	0	0	0	0	0	0	0	0	0
ENSRNA049473346	0	0	0	0	0	0	0	0	0	0	0	0	0	0	0	0	0	0	0	0	0	0	0	0	0	0	0	0	0	0	0	0	0	0	0	0	0	0	0	0	0	0	0	0	0	0	0	0	0
ENSRNA049473351	0	0	0	0	0	0	0	0	0	0	0	0	0	0	0	0	0	0	0	0	0	0	0	0	0	0	0	0	0	0	0	0	0	0	0	0	0	0	0	0	0	0	0	0	0	0	0	0	0
ENSRNA049473354	0	0	0	0	0	0	0	0	0	0	0	0	0	0	0	0	0	0	0	0	0	0	0	0	0	0	0	0	0	0	0	0	0	0	0	0	0	0	0	0	0	0	0	0	0	0	0	0	0
ENSRNA049473363	0	0	0	0	0	0	0	0	0	0	0	0	0	0	0	0	0	0	0	0	0	0	0	0	0	0	0	0	0	0	0	0	0	0	0	0	0	0	0	0	0	0	0	0	0	0	0	0	0
ENSRNA049473372	0	0	0	0	0	0	0	0	0	0	0	0	0	0	0	0	0	0	0	0	0	0	0	0	0	0	0	0	0	0	0	0	0	0	0	0	0	0	0	0	0	0	0	0	0	0	0	0	0
ENSRNA049473380	0	0	0	0	0	0	0	0	0	0	0	0	0	0	0	0	0	0	0	0	0	0	0	0	0	0	0	0	0	0	0	0	0	0	0	0	0	0	0	0	0	0	0	0	0	0	0	0	0
ENSRNA049473385	0	0	0	0	0	0	0	0	0	0	0	0	0	0	0	0	0	0	0	0	0	0	0	0	0	0	0	0	0	0	0	0	0	0	0	0	0	0	0	0	0	0	0	0	0	0	0	0	0
ENSRNA049473389	0	0	0	0	0	0	0	0	0	0	0	0	0	0	0	0	0	0	0	0	0	0	0	0	0	0	0	0	0	0	0	0	0	0	0	0	0	0	0	0	0	0	0	0	0	0	0	0	0
ENSRNA049473440	0	0	0	0	0	0	0	0	0	0	0	0	0	0	0	0	0	0	0	0	0	0	0	0	0	0	0	0	0	0	0	0	0	0	0	0	0	0	0	0	0	0	0	0	0	0	0	0	0
ENSRNA049473449	0	0	0	0	0	0	0	0	0	0	0	0	0	0	0	0	0	0	0	0	0	0	0	0	0	0	0	0	0	0	0	0	0	0	0	0	0	0	0	0	0	0	0	0	0	0	0	0	0
ENSRNA049473467	0	0	0	0	0	0	0	0	0	0	0	0	0	0	0	0	0	0	0	0	0	0	0	0	0	0	0	0	0	0	0	0	0	0	0	0	0	0	0	0	0	0	0	0	0	0	0	0	0
ENSRNA049473524	0	0	0	0	0	0	0	0	0	0	0	0	0	0	0	0	0	0	0	0	0	0	0	0	0	0	0	0	0	0	0	0	0	0	0	0	0	0	0	0	0	0	0	0	0	0	0	0	0
ENSRNA049473557	0	0	0	0	0	0	0	0	0	0	0	0	0	0	0	0	0	0	0	0	0	0	0	0	0	0	0	0	0	0	0	0	0	0	0	0	0	0	0	0	0	0	0	0	0	0	0	0	0
ENSRNA049473576	0	0	0	0	0	0	0	0	0	0	0	0	0	0	0	0	0	0	0	0	0	0	0	0	0	0	0	0	0	0	0	0	0	0	0	0	0	0	0	0	0	0	0	0	0	0	0	0	0
ENSRNA049473589	0	0	0	0	0	0	0	0	0	0	0	0	0	0	0	0	0	0	0	0	0	0	0	0	0	0	0	0	0	0	0	0	0	0	0	0	0	0	0	0	0	0	0	0	0	0	0	0	0
ENSRNA049473603	0	0	0	0	0	0	0	0	0	0	0	0	0	0	0	0	0	0	0	0	0	0	0	0	0	0	0	0	0	0	0	0	0	0	0	0	0	0	0	0	0	0	0	0	0	0	0	0	0
ENSRNA049473609	0	0	0	0	0	0	0	0	0	0	0	0	0	0	0	0	0	0	0	0	0	0	0	0	0	0	0	0	0	0	0	0	0	0	0	0	0	0	0	0	0	0	0	0	0	0	0	0	0
ENSRNA049473622	0	0	0	0	0	0	0	0	0	0	0	0	0	0	0	0	0	0	0	0	0	0	0	0	0	0	0	0	0	0	0	0	0	0	0	0	0	0	0	0	0	0	0	0	0	0	0	0	0
ENSRNA049473638	0	0	0	0	0	0	0	0	0	0	0	0	0	0	0	0	0	0	0	0	0	0	0	0	0	0	0	0	0	0	0	0	0	0	0	0	0	0	0	0	0	0	0	0	0	0	0	0	0
ENSRNA049473644	0	0	0	0	0	0	0.253212	0	0	0	0	0	0	0	0	0	0.0324736	0	0	0	0	0	0	0	0	0	0	0	0	0	0	0	0	0	0	0	0	0.0290453	0	0	0	0	0	0.162368	0	0	0	0	0
ENSRNA049473651	0	0	0	0	0	0	0	0	0	0	0	0	0	0	0	0	0	0	0	0	0	0	0	0	0	0	0	0	0	0	0	0	0	0	0	0	0	0	0	0	0	0	0	0	0	0	0	0	0
ENSRNA049473656	0	0	0	4.08808	0	0	0	0	0	0	0	0	0	0	0	0	0	0	0	0	0	0	0	0	0	0	0	0	0	0	0	0	0	0	0	0	0	0	0	0	0	0	0	0	0	0	0	0	0
ENSRNA049473738	0	0	0	0	0	0	0	0	0	0	0	0	0	0	0	0	0	0	0	0	0	0	0	0	0	0	0	0	0	0	0	0	0	0	0	0	0	0	0	0	0	0	0	0	0	0	0	0	0
ENSRNA049473748	0	0	0	0	0	0	0	0	0	0	0	0	0	0	0	0	0	0	0	0	0	0	0	0	0	0	0	0	0	0	0	0	0	0	0	0	0	0	0	0	0	0	0	0	0	0	0	0	0
ENSRNA049473755	60.5612	0	0	212.056	276.27	180.037	57.1679	0	0	0	106.9	190.567	0	88.1726	261.133	194.333	53.769	183.981	220.853	79.2354	220.012	224.367	115.09	127.307	456.311	128.319	291.211	0	152.768	72.8693	345.116	0	167.121	78.4731	0	441.55	43.4149	29.5646	11.3479	242.95	0	156.699	68.6513	0	167.017	182.057	143.596	210.053	127.602
ENSRNA049473875	0	0	0	0	0	0	0	0	0	0	0	0	0	0	0	0	0	0	0	0	0	0	0	0	0	0	0	0	0	0	0	0	0	0	0	0	0	0	0	0	0	0	0	0	0	0	0	0	0
ENSRNA049473886	0	0	0	0	0	0	0	0	0	0	0	0	0	0	0	0	0	0	0	0	0	0	0	0	0	0	0	0	0	0	0	0	0	0	0	0	0	0	0	0	0	0	0	0	0	0	0	0	0
ENSRNA049473920	0	0	0	0	0	0	0	0	0	0	0	0	0	0	0	0	0	0	0	0	0	0	0	0	0	0	0	0	0	0	0	0	0	0	0	0	0	0	0	0	0	0	0	0	0	0	0	0	0
ENSRNA049473923	0	0	0	0	0	0	0	0	0	0	0	0	0	0	0	0	0	0	0	0	0	0	0	0	0	0	0	0	0	0	0	0	0	0	0	0	0	0	0	0	0	0	0	0	0	0	0	0	0
ENSRNA049473965	0	0	0	0	0	0	0	0	0	0	0	0	0	0	0	0	0	0	0	0	0	0	0	0	0	0	0	0	0	0	0	0	0	0	0	0	0	0	0	0	0	0	0	0	0	0	0	0	0
ENSRNA049473978	0	0	0	0	0	0	0	0	0	0	0	0	0	0	0	0	0	0	0	0	0	0	0	0	0	0	0	0	0	0	0	0	0	0	0	0	0	0	0	0	0	0	0	0	0	0	0	0	0
ENSRNA049474065	0	0	0	0	0	0	0	0	0	0	0	0	0	0	0	0	0	0	0	0	0	0	0	0	0	0	0	0	0	0	0	0	0	0	0	0	0	0	0	0	0	0	0	0	0	0	0	0	0
ENSRNA049474083	0	0	0	0	0	0	0	0	0	0	0	0	0	0	0	0	0	0	0	0	0	0	0	0	0	0	0	0	0	0	0	0	0	0	0	0	0	0	0	0	0	0	0	0	0	0	0	0	0
ENSRNA049474089	0	0	0	0	0	0	0	0	0	0	0	0	0	0	0	0	0	0	0	0	0	0	0	0	0	0	0	0	0	0	0	0	0	0	0	0	0	0	0	0	0	0	0	0	0	0	0	0	0
ENSRNA049474094	0	0	0	0	0	0	0	0	0	0	0	0	0	0	0	0	0	2.82888	0	0	0	0	0	0	0	0	0	0	0	0	0	0	0	0	0	0	0	0	2.53023	0	0	0	0	0	14.1444	0	0	0	0
ENSRNA049474133	0	0	0	0	0	0	0	0	0	0	0	0	0	0	0	0	0	0	0	0	0	0	0	0	0	0	0	0	0	0	0	0	0	0	0	0	0	0	0	0	0	0	0	0	0	0	0	0	0
ENSRNA049474167	0	0	0	0	0	0	0	0	0	0	0	0	0	0	0	0	0	0	0	0	0	0	0	0	0	0	0	0	0	0	0	0	0	0	0	0	0	0	0	0	0	0	0	0	0	0	0	0	0
ENSRNA049474187	0	0	0	0	0	0	0	0	0	0	0	0	0	0	0	0	0	0	0	0	0	0	0	0	0	0	0	0	0	0	0	0	0	0	0	0	0	0	0	0	0	0	0	0	0	0	0	0	0
ENSRNA049474237	0	0	0	0	0	0	0	0	0	0	0	0	0	0	0	0	0	0	0	0	0	0	0	0	0	0	0	0	0	0	0	0	0	0	0	0	0	0	0	0	0	0	0	0	0	0	0	0	0
ENSRNA049474255	24.4063	0	0	0	0	0	0	0	0	0	0	0	0	0	0	0	0	0	3.77286	0	0	18.8643	0	0	0	0	0	0	0	0	0	0	0	0	0	0	0	0	0	0	0	0	0	0	0	0	0	0	0
ENSRNA049474264	1.90293	0	0	0.000101545	0	0	2.67873	7.00153	0	0	0	0	0	0.000121041	0	1.07987	3.25644e-05	2.12517	7.3882e-05	0	0.617367	0	0	3.08674	0	0	9.62927e-05	0	0	0	0.00036941	0	0	0	0	0	0.598913	2.91265e-05	0.854781	0.000211329	0.000162822	0	0.000160906	0	4.18384	2.36513	0	2.08222	0
ENSRNA049474320	0	0	0	0	0	0	0	0	0	0	0	0	0	0	0	0	0	0	0	0	0	0	0	0	0	0	0	0	0	0	0	0	0	0	0	0	0	0	0	0	0	0	0	0	0	0	0	0	0
ENSRNA049474334	0	0	0	0	0	0	0	0	0	0	0	0	0	0	0	0	0	0	0	0	0	0	0	0	0	0	0	0	0	0	0	0	0	0	0	0	0	0	0	0	0	0	0	0	0	0	0	0	0
ENSRNA049474364	0	0	0	0	0	0	0	0	0	0	0	0	0	0	0	0	0	0	0	0	44.1216	0	0	0	0	0	220.608	0	0	0	0	0	0	0	0	0	0	0	0	0	0	0	0	0	0	0	0	0	0
ENSRNA049474375	0	0	0	0	0	0	0	0	0	0	0	0	0	0	0	0	0	0	0	0	0	0	0	0	0	0	0	0	0	0	0	0	0	0	0	0	0	0	0	0	0	0	0	0	0	0	0	0	0
ENSRNA049474421	0	0	0	0	0	0	0	0	0	0	0	0	0	0	0	14.4954	0	0	0	0	0	0	0	0	0	0	0	0	0	0	0	0	0	0	0	0	12.9651	0	0	72.4771	0	0	0	0	0	0	0	0	0
ENSRNA049474454	0	0	0	0	0	0	0	0	0	0	0	0	0	0	0	0	0	0	0	0	0	0	0	0	0	0	0	0	0	0	0	0	0	0	0	0	0	0	0	0	0	0	0	0	0	0	0	0	0
ENSRNA049474463	0	0	0	0	0	0	0	0	0	0	0	0	0	0	0	0	0	0	0	0	0	0	0	0	0	0	0	0	0	0	0	0	0	0	0	0	0	0	0	0	0	0	0	0	0	0	0	0	0
ENSRNA049474470	0	0	0	0	0	0	0	0	0	0	0	0	0	0	0	0	0	0	0	0	0	0	0	0	0	0	0	0	0	0	0	0	0	0	0	0	0	0	0	0	0	0	0	0	0	0	0	0	0
ENSRNA049474479	0	0	0	0	0	0	0	0	0	0	0	0	0	0	0	0	0	0	0	0	0	0	0	0	0	0	0	0	0	0	0	0	0	0	0	0	0	0	0	0	0	0	0	0	0	0	0	0	0
ENSRNA049474486	0	0	0	0	0	0	0	0	0	0	0	0	0	0	0	0	0	0	0	0	0	0	0	0	0	0	0	0	0	0	0	0	0	0	0	0	0	0	0	0	0	0	0	0	0	0	0	0	0
ENSRNA049474492	1.54992	0	14.3215	2.81805	4.64523	10.8092	12.7761	5.45922	9.95855	10.8342	7.30926	0	4.37631	3.63538	4.81062	2.53754	5.51465	6.07059	4.1214	4.38065	9.72888	6.4166	3.3268	4.89162	2.52326	9.31107	17.5236	5.3522	2.34706	3.94877	4.35799	3.35167	13.6556	1.95697	3.56665	8.62483	1.30394	2.13199	1.59489	3.03859	1.62534	8.53778	1.74911	11.158	10.3728	0	11.2145	6.69582	7.89999
ENSRNA049474524	0	0	0	0	0	0	0	0	0	0	0	0	0	0	0	0	0	0	0	0	0	0	0	0	0	0	0	0	0	0	0	0	0	0	0	0	0	0	0	0	0	0	0	0	0	0	0	0	0
ENSRNA049474541	0	0	0	0	0	0	0	0	0	0	0	0	0	0	0	0	0	0	0	0	0	0	0	0	0	0	0	0	0	0	0	0	0	0	0	0	0	0	0	0	0	0	0	0	0	0	0	0	0
ENSRNA049474580	0	0	0	0	0	0	0	0	0	0	0	0	0	0	0	0	0	0	0	0	0	0	0	0	0	0	0	0	0	0	0	0	0	0	0	0	0	0	0	0	0	0	0	0	0	0	0	0	0
ENSRNA049474585	0	0	0	0	0	0	0	0	0	0	0	0	0	0	0	0	0	0	0	0	0	0	0	0	0	0	0	0	0	0	0	0	0	0	0	0	0	0	0	0	0	0	0	0	0	0	0	0	0
ENSRNA049474589	0	0	0	0	0	0	0	0	0	0	0	0	0	0	0	0	0	0	0	0	0	0	0	0	0	0	0	0	0	0	0	0	0	0	0	0	0	0	0	0	0	0	0	0	0	0	0	0	0
ENSRNA049474593	0	0	0	0	0	0	0	0	0	0	0	0	0	0	0	0	0	0	0	0	164.825	0	0	0	0	0	0	0	0	0	0	0	0	0	0	824.125	0	0	0	0	0	0	0	0	0	0	0	0	0
ENSRNA049474599	14.8781	0	0	0	0	16.8257	0	0	0	0	0	0	0	0	15.2491	0	3.41402	0	3.7115	2.07824	7.61846	0	10.3912	13.8099	0	0	0	0	0	0	0	0	24.2824	18.5575	0	0	0	3.05359	0	0	17.0701	0	0	0	0	0	0	0	0
ENSRNA049474645	0	0	0	0	0	0	0	0	0	0	0	0	0	0	0	0	0	6.2919	0	0	0	0	0	0	0	0	0	0	0	0	0	0	0	0	0	0	0	0	5.62765	0	0	0	0	0	0	0	0	0	0
ENSRNA049474652	0	0	0	0	0	0	0	0	0	0	0	0	0	0	0	0	0	0	0	0	0	0	0	0	0	0	0	0	0	0	0	0	0	0	0	0	0	0	0	0	0	0	0	0	0	0	0	0	0
ENSRNA049474661	0	0	0	0	0	0	0	0	0	0	0	0	0	0	0	0	0	0	0	0	0	0	0	0	0	0	0	0	0	0	0	0	0	0	0	0	0	0	0	0	0	0	0	0	0	0	0	0	0
ENSRNA049474668	0	0	0	0	0	0	0	0	0	0	0	0	0	0	0	0	0	0	0	0	0	0	0	0	0	0	0	0	0	0	0	0	0	0	0	0	0	0	0	0	0	0	0	0	0	0	0	0	0
ENSRNA049474675	0	0	0	0	0	0	0	0	0	0	0	0	0	0	0	0	0	0	0	0	0	0	0	0	0	0	0	0	0	0	0	0	0	0	0	0	0	0	0	0	0	0	0	0	0	0	0	0	0
ENSRNA049474679	0	0	0	0	0	0	0	0	0	0	0	0	0	0	0	0	0	0	0	0	0	0	0	0	0	0	0	0	0	0	0	0	0	0	0	0	0	0	0	0	0	0	0	0	0	0	0	0	0
ENSRNA049474685	0	0	0	0	0	0	0	0	0	0	0	0	0	0	0	0	0	0	0	0	0	0	0	0	0	0	0	0	0	0	0	0	0	0	0	0	0	0	0	0	0	0	0	0	0	0	0	0	0
ENSRNA049474713	0	0	0	0	0	0	0	0	0	0	0	0	0	0	0	0	0.349516	0	0	0	0	0	0	0	0	0	0	0	0	0	0	0	0	0	0	0	0	0.312617	0	0	1.74758	0	0	0	0	0	0	0	0
ENSRNA049474736	0	0	0	0	0	0	0	0	0	0	0	0	0	0	0	0	0	0	0	0	0	0	0	0	0	0	0	0	0	0	0	0	0	0	0	0	0	0	0	0	0	0	0	0	0	0	0	0	0
ENSRNA049474750	0	0	0	0	0	0	0	0	0	0	0	0	0	0	0	0	0	0	0	0	0	0	0	0	0	0	0	0	0	0	0	0	0	0	0	0	0	0	0	0	0	0	0	0	0	0	0	0	0
ENSRNA049474758	0	0	0	0	0	0	0	0	228.99	0	0	0	0	0	0	0	0	0	0	0	0	0	0	0	0	0	0	0	0	0	0	0	0	0	0	0	0	0	0	0	0	0	0	0	0	0	0	0	0
ENSRNA049474764	0	0	0	0	0	0	0	0	0	0	0	0	0	0	0	0	0	0	0	0	15.0122	0	0	0	0	0	0	0	0	0	0	0	75.0612	0	0	0	0	0	0	0	0	0	0	0	0	0	0	0	0
ENSRNA049474767	0	0	0	0	0	0	0	0	0	0	0	0	0	0	0	0	0	0	0	0	0	0	0	0	0	0	0	0	0	0	0	0	0	0	0	0	0	0	0	0	0	0	0	0	0	0	0	0	0
ENSRNA049474772	0	0	0	0	120.263	0	0	0	0	0	0	0	0	0	0	0	0	24.6346	0	0	0	0	0	0	0	0	0	0	0	0	0	0	0	0	0	0	0	0	22.0339	0	0	123.173	0	0	0	0	0	0	0
ENSRNA049474778	0	0	0	0	0	0	0	0	0	0	0	0	0	0	0	0	0	0	0	0	0	0	0	0	0	0	0	0	0	0	0	0	0	0	0	0	0	0	0	0	0	0	0	0	0	0	0	0	0
ENSRNA049474787	0	0	0	0	0	0	0	0	0	0	0	0	0	0	0	0	0	0	0	0	0	0	0	0	0	0	0	0	0	0	0	0	0	0	0	0	0	0	0	0	0	0	0	0	0	0	0	0	0
ENSRNA049474794	0	0	0	0	0	0	0	0	0	0	0	0	0	0	0	0	0	0	0	0	0	0	0	0	0	0	0	0	0	0	0	0	0	0	0	0	0	0	0	0	0	0	0	0	0	0	0	0	0
ENSRNA049474799	0	0	0	0	0	0	0	0	0	0	0	0	0	0	0	0	0	0	0	0	0	0	0	0	0	0	0	0	0	0	0	0	0	0	0	0	0	0	0	0	0	0	0	0	0	0	0	0	0
ENSRNA049474807	0	0	0	0	0	0	0	0	0	0	0	0	0	0	0	0	0	0	0	0	0	0	0	0	0	0	0	0	0	0	0	0	0	0	0	0	0	0	0	0	0	0	0	0	0	0	0	0	0
ENSRNA049474812	0	0	0	0	0	0	0	0	0	0	0	0	0	0	0	0	0	0	0	0	0	0	0	0	0	0	0	0	0	0	0	0	0	0	0	0	0	0	0	0	0	0	0	0	0	0	0	0	0
ENSRNA049474818	0	0	0	0	0	0	0	0	0	0	0	0	0	0	0	0	0	0	0	0	0	0	0	0	0	0	0	0	0	0	0	0	0	0	0	0	0	0	0	0	0	0	0	0	0	0	0	0	0
ENSRNA049474823	0	0	0	0	0	0	0	0	0	0	0	0	0	0	0	0	0	0	0	0	0	0	0	0	0	0	0	0	0	0	0	0	0	0	0	0	0	0	0	0	0	0	0	0	0	0	0	0	0
ENSRNA049474832	0	0	0	0	0	0	0	0	0	0	0	0	0	0	0	0	0	0	0	0	0	0	0	0	0	0	0	0	0	0	0	0	0	0	0	0	0	0	0	0	0	0	0	0	0	0	0	0	0
ENSRNA049474838	0	0	0	0	0	0	0	0	0	0	0	0	0	0	0	0	0	0	0	0	0	0	0	0	0	0	0	0	0	0	0	0	0	0	0	0	0	0	0	0	0	0	0	0	0	0	0	0	0
ENSRNA049474843	0	0	0	0	0	0	0	0	0	0	0	0	0	0	0	0	0	0	0	0	0	0	0	0	0	0	0	0	0	0	0	0	0	0	0	0	0	0	0	0	0	0	0	0	0	0	0	0	0
ENSRNA049474847	0	0	0	0	0	0	0	0	0	0	0	0	0	0	0	0	0	0	0	0	0	0	0	0	0	0	0	0	0	0	0	0	0	0	0	0	0	0	0	0	0	0	0	0	0	0	0	0	0
ENSRNA049474852	0	0	0	0	0	0	0	0	0	0	0	0	0	0	0	0	0	0	0	0	0	0	0	0	0	0	0	0	0	0	0	0	0	0	0	0	0	0	0	0	0	0	0	0	0	0	0	0	0
ENSRNA049474860	0	0	0	0	0	0	0	0	0	0	0	0	0	0	0	0	0	0	0	0	0	0	0	0	0	0	0	0	0	0	0	0	0	0	0	0	0	0	0	0	0	0	0	0	0	0	0	0	0
ENSRNA049474866	0	0	0	0	0	0	0	0	0	0	0	0	0	0	0	0	0	0	0	0	0	0	0	0	0	0	0	0	0	0	0	0	0	0	0	0	0	0	0	0	0	0	0	0	0	0	0	0	0
ENSRNA049474872	0	0	0	0	0	0	0	0	0	0	0	0	0	0	0	0	0	0	0	0	0	0	0	0	0	0	0	0	0	0	0	0	0	0	0	0	0	0	0	0	0	0	0	0	0	0	0	0	0
ENSRNA049474877	0	0	0	0	0	0	0	0	0	0	0	0	0	0	0	0	0	0	0	0	0	0	0	0	0	0	0	0	0	0	0	0	0	0	0	0	0	0	0	0	0	0	0	0	0	0	0	0	0
ENSRNA049474882	0	0	0	0	0	0	0	0	0	0	0	0	0	0	0	0	0	0	0	0	5.96256	0	0	29.8128	0	0	0	0	0	0	0	0	0	0	0	0	0	0	0	0	0	0	0	0	0	0	0	0	0
ENSRNA049474888	0	0	0	0	0	0	0	0	0	0	0	0	0	0	0	0	0	0	0	0	0	0	0	0	0	0	0	0	0	0	0	0	0	0	0	0	0	0	0	0	0	0	0	0	0	0	0	0	0
ENSRNA049474894	0	0	0	0	0	0	0	0	0	0	0	0	0	0	0	0	0	0	0	0	0	0	0	0	0	0	0	0	0	0	0	0	0	0	0	0	0	0	0	0	0	0	0	0	0	0	0	0	0
ENSRNA049474898	0	0	0	0	0	0	0	0	0	0	0	0	0	0	0	0	0	0	0	0	0	0	0	0	0	0	0	0	0	0	0	0	0	0	0	0	0	0	0	0	0	0	0	0	0	0	0	0	0
ENSRNA049474903	0	0	0	0	0	0	0	0	0	0	0	0	0	0	0	0	0	0	0	0	0	0	0	0	0	0	0	0	0	0	0	0	0	0	0	0	0	0	0	0	0	0	0	0	0	0	0	0	0
ENSRNA049474907	2.37889	0	0	0	0	0	0	0	0	0	0	0	0	0	0	0	0	0	0	0	0	0	0	0	0	0	0	0	0	0	0	0	0	0	0	0	0	0	0	0	0	0	0	0	0	0	0	0	0
ENSRNA049474911	0	0	0	0	0	0	0	0	0	0	0	0	0	0	0	0	0	0	0	0	0	0	0	0	0	0	0	0	0	0	0	0	0	0	0	0	0	0	0	0	0	0	0	0	0	0	0	0	0
ENSRNA049474917	20.7396	0	24.034	16.1131	7.54754	45.1278	11.3933	10.205	9.07105	5.27173	19.0304	21.817	16.2218	12.4677	49.8526	3.56389	15.7205	25.3877	13.7061	13.1327	24.9714	12.8608	14.7398	4.36927	8.62248	6.42964	25.1777	9.38657	23.7319	30.8325	11.4824	5.72227	28.7731	26.1785	15.0399	35.7045	1.32387	4.06382	7.48728	5.12235	27.3169	28.9124	5.86096	17.6173	11.1271	0	7.5272	55.0554	6.83616
ENSRNA049474924	2.59245	0	4.80681	0	0	0	0	5.10248	4.53552	0	0	0	0	0	13.5962	0	2.25816	2.96975	0	1.39266	2.44576	0	0	0	0	0	5.03553	0	3.95532	0	0	0	7.19328	0	3.00798	0	0	2.01976	0.821788	0	0	2.40937	0	0	5.56355	0	11.2908	2.89765	0
ENSRNA049474946	0	0	0	0	0	0	0	0	0	0	0	0	0	0	0	0	0	0	0	0	0	0	0	0	0	0	0	0	0	0	0	0	0	0	0	0	0	0	0	0	0	0	0	0	0	0	0	0	0
ENSRNA049474953	0	0	0	0	0	0	0	0	0	0	0	0	0	0	0	0	0	0	0	0	0	0	0	0	0	0	0	0	0	0	0	0	0	0	0	0	0	0	0	0	0	0	0	0	0	0	0	0	0
ENSRNA049474986	0	0	0	0	0	0	0	0	0	0	0	0	0	0	0	0	0	0	0	0	0	0	0	0	0	0	0	0	0	0	0	0	0	0	0	0	0	0	0	0	0	0	0	0	0	0	0	0	0
ENSRNA049474992	0	0	0	0	0	0	0	0	0	0	0	0	0	0	0	0	0	0	0	0	0	0	0	0	0	0	0	0	0	0	0	0	0	0	0	0	0	0	0	0	0	0	0	0	0	0	0	0	0
ENSRNA049475000	0	0	0	0	0	0	0	0	0	0	0	0	0	0	0	0	0	0	0	0	0	0	0	0	0	0	0	0	0	0	0	0	0	0	0	0	0	0	0	0	0	0	0	0	0	0	0	0	0
ENSRNA049475040	0	0	0	0	0	0	0	0	0	0	0	0	0	0	0	0	0	0	4.38111	0	0	0	0	0	0	0	0	0	0	0	15.6362	0	0	6.26934	0	0	0	0	0	0	0	0	0	0	0	0	0	0	0
ENSRNA049475047	0	0	0	0	0	0	0	0	0	0	0	0	0	0	0	0	0	0	0	0	0	0	0	0	0	0	0	0	0	0	0	0	0	0	0	0	0	0	0	0	0	0	0	0	0	0	0	0	0
ENSRNA049475115	0	0	0	0	0	0	0	0	0	0	0	0	0	0	0	0	0	0	0	0	0	0	0	0	0	0	0	0	0	0	0	0	0	0	0	0	0	0	0	0	0	0	0	0	0	0	0	0	0
ENSRNA049475121	0	0	0	0	0	0	0	0	0	0	0	0	0	0	0	0	0	0	0	0	0	0	0	0	0	0	0	0	0	0	0	0	0	0	0	0	0	0	0	0	0	0	0	0	0	0	0	0	0
ENSRNA049475128	0	0	0	0	0	0	0	0	0	0	0	0	0	0	0	0	0	0	125.955	0	0	0	0	0	0	0	0	629.773	0	0	0	0	0	0	0	0	0	0	0	0	0	0	0	0	0	0	0	0	0
ENSRNA049475135	0	0	0	0	0	0	0	0	0	0	0	0	0	0	0	0	0	0	0	0	0	0	0	0	0	0	0	0	0	0	0	0	0	0	0	0	0	0	0	0	0	0	0	0	0	0	0	0	0
ENSRNA049475138	0	0	0	0	0	0	0	0	0	0	0	0	0	0	0	0	0	0	0	0	0	0	0	0	0	0	0	0	0	0	0	0	0	0	0	0	0	0	0	0	0	0	0	0	0	0	0	0	0
ENSRNA049475171	0	0	0	0	0	0	0	0	0	0	0	0	0	0	0	0	0	0	0	0	0	0	0	0	0	0	0	0	0	0	0	0	0	0	0	0	0	0	0	0	0	0	0	0	0	0	0	0	0
ENSRNA049475181	0	0	0	0	0	0	0	0	0	0	0	0	0	0	0	0	0	0	0	0	0	0	0	0	0	0	0	0	0	0	0	0	0	0	0	0	0	0	0	0	0	0	0	0	0	0	0	0	0
ENSRNA049475200	0	0	0	0	0	0	0	0	0	0	0	0	0	0	0	0	0	0	0	0	0	0	0	0	0	0	0	0	0	0	0	0	0	0	0	0	0	0	0	0	0	0	0	0	0	0	0	0	0
ENSRNA049475223	0	0	0	0	0	0	0	0	0	0	0	0	0	0	0	0	0	0	0	0	0	0	0	0	0	0	0	0	0	0	0	0	0	0	0	0	0	0	0	0	0	0	0	0	0	0	0	0	0
ENSRNA049475232	0	0	0	0	0	0	0	0	0	0	0	0	0	0	0	18.4577	0	0	0	0	0	0	0	0	0	0	0	0	0	0	0	0	0	0	0	0	16.509	0	0	0	0	0	92.2883	0	0	0	0	0	0
ENSRNA049475237	0	0	0	0	0	0	0	0	0	0	0	0	0	0	0	0	0	0	0	0	0	0	0	0	0	0	0	0	0	0	0	0	0	0	0	0	0	0	0	0	0	0	0	0	0	0	0	0	0
ENSRNA049475307	0	0	0	0	0	0	0	0	0	0	0	0	0	0	0	324.25	0	0	125.955	0	0	0	0	0	0	0	0	629.773	0	0	0	0	0	0	0	0	290.018	0	0	0	0	0	1621.25	0	0	0	0	0	0
ENSRNA049475322	0	0	0	0	0	0	0	0	0	0	0	0	0	0	0	0	0	0	0	0	0	0	0	0	0	0	0	0	0	0	0	0	0	0	0	0	0	0	0	0	0	0	0	0	0	0	0	0	0
ENSRNA049475327	0	0	0	0	0	0	0	0	0	0	0	0	0	0	0	0	0	0	0	0	0	0	0	0	0	0	0	0	0	0	0	0	0	0	0	0	0	0	0	0	0	0	0	0	0	0	0	0	0
ENSRNA049475331	0	0	0	0	0	0	0	0	0	0	0	0	0	0	0	0	0	0	0	0	0	0	0	0	0	0	0	0	0	0	0	0	0	0	0	0	0	0	0	0	0	0	0	0	0	0	0	0	0
ENSRNA049475336	0	0	0	0	0	0	0	0	0	0	0	0	0	0	0	0	0	0	0	0	0	0	0	0	0	0	0	0	0	0	0	0	0	0	0	0	0	0	0	0	0	0	0	0	0	0	0	0	0
ENSRNA049475340	0	0	0	0	0	0	0	0	0	0	0	0	0	0	0	0	0	0	0	0	0	0	0	0	0	0	0	0	0	0	0	0	0	0	0	0	0	0	0	0	0	0	0	0	0	0	0	0	0
ENSRNA049475344	0	0	0	0	0	0	0	0	0	0	0	0	0	0	0	0	0	0	0	0	0	0	0	0	0	0	0	0	0	0	0	0	0	0	0	0	0	0	0	0	0	0	0	0	0	0	0	0	0
ENSRNA049475348	0	0	0	0	0	0	0	238.186	0	0	0	0	0	0	0	0	0	0	0	0	0	0	0	0	0	0	0	0	0	0	0	0	0	0	0	0	0	0	0	0	0	0	0	0	0	0	0	0	0
ENSRNA049475356	0	0	0	0	0	0	0	0	0	0	0	0	0	0	0	0	0	0	0	0	0	0	0	0	0	0	0	0	0	0	0	0	0	0	0	0	0	0	0	0	0	0	0	0	0	0	0	0	0
ENSRNA049475359	0	0	0	0	0	0	0	0	0	0	0	0	0	0	31.2755	0	0	0	0	0	0	0	0	0	0	0	0	0	0	0	0	0	0	0	0	0	0	0	0	0	0	0	0	0	0	0	0	0	0
ENSRNA049475429	0	0	0	0	0	0	0	0	0	0	0	0	0	0	0	0	0	0	0	0	0	0	0	0	0	0	0	0	0	0	0	0	0	0	0	0	0	0	0	0	0	0	0	0	0	0	0	0	0
ENSRNA049475437	0	0	0	0	0	0	0	0	0	0	0	0	0	0	0	0	0	0	0	0	0	0	0	0	0	0	0	0	0	0	0	0	0	0	0	0	0	0	0	0	0	0	0	0	0	0	0	0	0
ENSRNA049475445	0	0	0	0	0	0	0	0	0	0	0	0	0	0	0	0	0	0	0	0	0	0	0	0	0	0	0	0	0	0	0	0	0	0	0	0	0	0	0	0	0	0	0	0	0	0	0	0	0
ENSRNA049475455	0	0	0	0	0	0	0	0	0	0	0	0	0	0	0	0	0	0	0	0	0	0	0	0	0	0	0	0	0	0	0	0	0	0	0	0	0	0	0	0	0	0	0	0	0	0	0	0	0
ENSRNA049475459	0	0	0	0	0	0	0	0	0	0	0	0	0	0	0	0	0	0	0	0	0	0	0	0	0	0	0	0	0	0	0	0	0	0	0	0	0	0	0	0	0	0	0	0	0	0	0	0	0
ENSRNA049475486	0	0	0	0	0	0	0	0	0	0	0	0	0	0	0	0	0	0	0	0	0	0	0	0	0	0	0	0	0	0	0	0	0	0	0	0	0	0	0	0	0	0	0	0	0	0	0	0	0
ENSRNA049475492	4.74077	0	0	0	0	0	0	0	0	0	0	0	0	0	0	0	0	0	0	0	0	0	0	0	0	0	0	0	0	0	0	0	0	0	0	0	0	0	0	0	0	0	0	0	0	0	0	0	0
ENSRNA049475506	0	0	0	0	0	0	0	0	0	0	0	0	0	0	0	0	0	0	0	0	0	0	0	0	0	0	0	0	0	0	0	0	0	0	0	0	0	0	0	0	0	0	0	0	0	0	0	0	0
ENSRNA049475518	0	0	0	0	0	0	0	0	0	0	0	0	0	0	0	0	0	0	0	0	0	0	0	0	0	0	0	0	0	0	0	0	0	0	0	0	0	0	0	0	0	0	0	0	0	0	0	0	0
ENSRNA049475525	0	0	0	0	0	0	0	0	0	0	0	0	0	0	0	0	0	0	0	0	0	0	0	0	0	0	0	0	0	0	0	0	0	0	0	0	0	0	0	0	0	0	0	0	0	0	0	0	0
ENSRNA049475532	0	0	0	0	0	0	0	0	0	0	0	0	0	0	0	0	0	0	0	0	0	0	0	0	0	0	0	0	0	0	0	0	0	0	0	0	0	0	0	0	0	0	0	0	0	0	0	0	0
ENSRNA049475551	0	0	0	0	0	0	0	0	0	0	0	0	62.8371	0	0	8.88094	0	0	0	0	0	0	0	0	0	0	0	0	0	0	0	0	0	0	0	0	7.94335	0	0	44.4047	0	0	0	0	0	0	0	0	0
ENSRNA049475560	0	0	0	0	0	0	0	0	0	0	0	0	0	0	0	53.7274	0	47.7608	0	0	0	0	0	0	0	0	0	0	0	0	0	0	0	0	0	0	48.0552	0	42.7186	0	0	0	0	0	0	0	0	0	268.637
ENSRNA049475565	0	0	0	0	0	0	0	0	0	0	0	0	0	0	0	0	0	0	0	0	0	0	0	0	0	0	0	0	0	0	0	0	0	0	0	0	0	0	0	0	0	0	0	0	0	0	0	0	0
ENSRNA049475572	0	0	0	0	0	0	0	0	0	0	0	0	0	0	0	0	0	0	0	8.12928	0	0	0	0	0	40.6464	0	0	0	0	0	0	0	0	0	0	0	0	0	0	0	0	0	0	0	0	0	0	0
ENSRNA049475579	0	0	0	0	0	0	0	0	0	0	0	0	0	0	0	0	0	0	0	0	0	0	0	0	0	0	0	0	0	0	0	0	0	0	0	0	0	0	0	0	0	0	0	0	0	0	0	0	0
ENSRNA049475586	0	0	0	0	0	0	0	0	0	0	0	0	0	0	0	0	0	0	0	0	0	0	0	0	0	0	0	0	0	0	0	0	0	0	0	0	0	0	0	0	0	0	0	0	0	0	0	0	0
ENSRNA049475591	0	0	2.28079	0	0	0	0	0	0	0	0	0	0	0	0	1.27703	0.509538	0.89543	3.23612	0	2.90952	8.80411	0	0	0	0	0	0	0	0	7.37647	0	14.5476	0	0	0	1.14221	0.455745	0.800897	0	2.54769	4.47715	0	0	0	0	0	0	6.38515
ENSRNA049475596	0	0	2.28079	0	0	0	0	0	0	0	0	0	0	0	0	0	0.509538	0	0	0	0	0	0	0	0	0	0	0	0	0	0	0	0	0	0	0	0	0.455745	0	0	2.54769	0	0	0	0	0	0	0	0
ENSRNA049475603	1.18519	0	0	0	0	0	7.49875	0	8.86616	0	0	0	0	2.42226	0	3.83108	2.31133	4.54754	1.18889	3.53483	2.81893	0	11.6394	8.46661	0	6.03474	0	0	0	0	0	0	0	5.94443	0	5.62804	3.42662	1.28062	2.20779	0	5.09538	13.4315	0	0	0	0	0	5.53388	19.1554
ENSRNA049475606	2.37038	0	0	0	0	0	0	0	0	0	0	0	0	0	0	0	0	0.89543	0	1.09008	0	0	0	0	0	0	0	0	0	0	0	0	0	0	5.45041	0	0	0	0.800897	0	0	4.47715	0	0	0	0	0	0	0
ENSRNA049475610	1.18519	0	0	0	0	0	0	0	0	0	0	0	0	0	0	0	0	0	0	1.09008	0	0	0	0	0	0	0	0	0	0	0	0	0	0	5.45041	0	0	0	0	0	0	0	0	0	0	0	0	0	0
ENSRNA049475617	0	0	0	0	0	0	0	0	0	0	0	0	0	0	0	0	0	0	0	0	0	0	0	0	0	0	0	0	0	0	0	0	0	0	0	0	0	0	0	0	0	0	0	0	0	0	0	0	0
ENSRNA049475622	92.3387	13.8138	24.7362	99.5558	4.72995	42.3183	38.8253	0	8.42149	33.9217	8.88335	10.1838	45.0743	19.6537	46.1006	49.0734	8.83449	16.8517	77.8591	13.5726	27.5827	63.0787	16.4493	32.5156	52.434	18.0184	25.8209	87.4328	11.12	22.3756	82.0192	5.35899	26.6424	104.331	16.9165	30.5592	8.8943	4.00179	4.27056	31.1445	2.5573	31.566	30.2021	0	7.86302	39.122	7.06026	24.333	79.8061
ENSRNA049475639	0	0	0	0	0	0	0	0	0	0	0	0	0	0	0	0	0	0	0	0	0	0	0	0	0	0	0	0	0	0	0	0	0	0	0	0	0	0	0	0	0	0	0	0	0	0	0	0	0
ENSRNA049475645	0.0398585	0.0790619	0.0405245	0	0.043904	0.0452396	0.10253	0.293518	0.0462982	0.109297	0.0367899	0	0	0.0849288	0.0403184	0.0700451	0.132635	0.106239	0.017485	0.0343298	0.0487575	0	0.0790327	0	0	0	0	0.0424991	0	0.0398825	0	0.0538176	0.0412238	0.044926	0.0387986	0.162681	0.0101883	0.0474695	0.0245772	0.0848179	0.08717	0.108938	0.0921393	0.304194	0.129436	0.0429356	0.195992	0	0.0886838
ENSRNA049475668	0	0	0	0	0	0	0	0	0	0	0	0	0	0	0	0	0	0	0	0	0	0	0	0	0	0	0	0	0	0	0	0	0	0	0	0	0	0	0	0	0	0	0	0	0	0	0	0	0
ENSRNA049475672	0	0	0	0	0	0	0	0	0	0	0	0	0	0	0	0	0	0	0	0	0	0	0	0	0	0	0	0	0	0	0	0	0	0	0	0	0	0	0	0	0	0	0	0	0	0	0	0	0
ENSRNA049475683	0	0	0	0	0	0	0	0	0	0	0	0	0	0	0	0	0	0	0	0	0	0	0	0	0	0	0	0	0	0	0	0	0	0	0	0	0	0	0	0	0	0	0	0	0	0	0	0	0
ENSRNA049475693	0	0	0	0	0	0	0	0	0	0	0	0	0	0	0	0	0	0	0	0	0	0	0	0	0	0	0	0	0	0	0	0	0	0	0	0	0	0	0	0	0	0	0	0	0	0	0	0	0
ENSRNA049475702	0	0	0	0	0	0	0	0	0	0	0	0	0	0	0	0	0	0	0	0	0	0	0	0	0	0	0	0	0	0	0	0	0	0	0	0	0	0	0	0	0	0	0	0	0	0	0	0	0
ENSRNA049475707	1.85351e-06	0	0	0	0	0	0	0	0	0	0	0	0	0	0	0	0	16.6974	0	0	0	0	0	0	0	0	0	0	0	0	0	0	0	0	0	0	0	0	14.9346	0	0	0	0	0	0	0	0	83.4869	0
ENSRNA049475716	0.00694477	0	0	0	0	0	0	0	0	0	0	0	0	0	0	0	0	70.4744	0	0	69.6828	0	0	0	0	0	0	0	0	0	0	0	348.414	0	0	0	0	0	63.0342	0	0	0	0	0	0	0	0	0	0
ENSRNA049475740	0	0	0	0	0	0	0	0	0	0	0	0	0	0	0	0	0	0	0	0	0	0	0	0	0	0	0	0	0	0	0	0	0	0	0	0	0	0	0	0	0	0	0	0	0	0	0	0	0
ENSRNA049475761	0	0	0	0	0	0	0	0	0	0	0	0	0	0	0	0	0	0	0	0	0	0	0	0	0	0	0	0	0	0	0	0	0	0	0	0	0	0	0	0	0	0	0	0	0	0	0	0	0
ENSRNA049475771	0	0	0	0	0	0	0	0	0	0	0	0	0	0	0	0	0	0	0	0	0	0	0	0	0	0	0	0	0	0	0	0	0	0	0	0	0	0	0	0	0	0	0	0	0	0	0	0	0
ENSRNA049475794	0	0	0	0	0	0	0	0	0	0	0	0	0	0	0	0	0	0	0	0	0	0	0	0	0	0	0	0	0	0	0	0	0	0	0	0	0	0	0	0	0	0	0	0	0	0	0	0	0
ENSRNA049475800	0	0	0	0	0	0	0	0	0	0	0	0	0	0	0	0	0	0	0	0	0	0	0	0	0	0	0	0	0	0	0	0	0	0	0	0	0	0	0	0	0	0	0	0	0	0	0	0	0
ENSRNA049475878	0	0	0	0	0	0	0	0	0	0	0	6.87254	0	0	0	0	3.80935	1.86124	2.66418	0	0	0	0	0	0	0	0	0	0	0	7.37647	0	0	5.94443	0	0	0	2.09499	1.04944	0	10.1908	0	0	0	0	0	0	5.53388	0
ENSRNA049475883	0	0	0	0	0	0	0	0	0	0	0	0	0	0	0	0	0	0	0	0	0	0	0	0	0	0	0	0	0	0	0	0	0	0	0	0	0	0	0	0	0	0	0	0	0	0	0	0	0
ENSRNA049475958	0	0	0	0	0	0	0	0	0	0	0	0	0	0	0	0	0	0	0	0	0	0	0	0	0	0	0	0	0	0	0	0	0	0	0	0	0	0	0	0	0	0	0	0	0	0	0	0	0
ENSRNA049475967	0	0	0	0	0	0	0	0	0	0	0	0	0	0	0	0	0	0	0	0	0	0	0	0	0	0	0	0	0	0	0	0	0	0	0	0	0	0	0	0	0	0	0	0	0	0	0	0	0
ENSRNA049475976	0	0	0	0	0	0	0	0	0	0	0	0	0	0	0	0	0	0	0	0	0	0	0	0	0	0	0	0	0	0	0	0	0	0	0	0	0	0	0	0	0	0	0	0	0	0	0	0	0
ENSRNA049475996	0	0	0	0	0	0	0	0	0	0	0	0	0	0	0	0	0	0	0	0	0	0	0	0	0	0	0	0	0	0	0	0	0	0	0	0	0	0	0	0	0	0	0	0	0	0	0	0	0
ENSRNA049476001	0	0	0	0	0	0	0	0	0	0	0	0	0	0	0	0	0	0	0	0	0	0	0	0	0	0	0	0	0	0	0	0	0	0	0	0	0	0	0	0	0	0	0	0	0	0	0	0	0
ENSRNA049476004	0	0	0	0	0	0	0	0	0	0	0	0	0	0	0	0	0	197.439	0	0	0	0	0	0	0	0	0	0	0	0	0	0	0	0	0	0	0	0	176.595	0	0	0	0	0	0	0	0	0	0
ENSRNA049476008	0	0	0	0	0	0	0	0	0	0	0	0	0	0	0	0	0	0	0	0	0	0	0	0	0	0	0	0	0	0	0	0	0	0	0	0	0	0	0	0	0	0	0	0	0	0	0	0	0
ENSRNA049476010	0	0	0	0	0	0	0	0	0	0	0	0	0	0	0	0	0	0	0	0	0	0	0	0	0	0	0	0	0	0	0	0	0	0	0	0	0	0	0	0	0	0	0	0	0	0	0	0	0
ENSRNA049476041	21.6724	0	20.1227	21.6035	2.62434	6.28556	27.9427	16.1523	19.0789	16.7483	19.9385	11.4299	25.6313	0	28.67	13.4698	12.7361	26.3144	19.7707	8.87605	24.0894	18.7325	15.4865	18.3556	13.5315	3.36697	2.64137	32.8367	4.13341	14.3655	20.0794	11.9641	22.7378	13.6733	9.42926	62.3468	1.33169	3.47212	4.08845	10.7226	5.71474	32.7677	18.3801	18.7046	34.7616	10.0379	11.7924	18.2251	14.3212
ENSRNA049476045	0	0	5.5255	7.846	0	0	0	0	0	0	0	4.19164	0	0	0	2.77996	0.626754	1.92479	1.46638	2.11319	1.26895	2.90127	3.42753	0	0	3.70063	2.91541	0	0	0	4.43065	0	0	0	3.43778	3.42934	1.89795	0.560586	1.20282	2.94401	3.13377	2.76467	0	0	0	10.9558	0	0	0
ENSRNA049476054	0	0	0	0	0	0	0	0	0	0	0	0	0	0	0	0	0	0	0	0	0	0	0	0	0	0	0	0	0	0	0	0	0	0	0	0	0	0	0	0	0	0	0	0	0	0	0	0	0
ENSRNA049476060	0	0	0	0	0	0	0	0	0	0	0	0	0	0	0	0	0	0	0	0	0	0	0	0	0	0	0	0	0	0	0	0	0	0	0	0	0	0	0	0	0	0	0	0	0	0	0	0	0
ENSRNA049476075	0	0	0	0	0	0	0	0	0	0	0	0	0	0	0	0	0	0	0	0	0	0	0	0	0	0	0	0	0	0	0	0	0	0	0	0	0	0	0	0	0	0	0	0	0	0	0	0	0
ENSRNA049476092	0	9.18665	0	0	5.0456	0	16.921	0	0	0	0	0	0	0	10.3303	0	6.16838	2.69184	0	6.33366	1.26196	0	0	0	0	0	0	0	8.02738	0	0	11.5235	0	0	12.1174	6.3098	0	2.35251	0.991153	0	11.4167	5.00636	0	11.9026	0	0	7.52262	0	0
ENSRNA049476098	0	0	0	0	0	0	0	0	0	0	0	0	0	0	0	0	0	0	0	0	0	0	0	0	0	0	0	0	0	0	0	0	0	0	0	0	0	0	0	0	0	0	0	0	0	0	0	0	0
ENSRNA049476101	15.8547	0	20.5492	4.53331	0	0	8.46051	0	9.95229	0	0	7.7007	0	5.39577	0	1.42498	0	17.7293	4.07269	0	15.8418	4.8451	0	28.535	8.90006	0	27.9156	0	0	0	0	0	16.4486	6.6183	0	6.3098	1.27454	0	0.631293	0	0	20.0254	0	0	16.1576	0	0	18.6523	7.12491
ENSRNA049476107	0	0	0	0	0	0	0	0	0	0	0	0	0	0	0	2.84996	0	0	0	0	1.26196	0	0	0	0	0	0	0	0	0	0	0	0	0	0	6.3098	2.54908	0	0	0	0	0	0	0	0	0	0	0	14.2498
ENSRNA049476110	0	0	0	0	0	0	0	0	0	0	0	0	0	0	0	0	0	0	0	0	0	0	0	0	0	0	0	0	0	0	0	0	0	0	0	0	0	0	0	0	0	0	0	0	0	0	0	0	0
ENSRNA049476112	0	0	0	0	0	0	0	0	0	0	0	0	0	0	0	0	0	0	0	0	0	0	0	0	0	0	0	0	0	0	0	0	0	0	0	0	0	0	0	0	0	0	0	0	0	0	0	0	0
ENSRNA049476121	0	0	0	0	0	0	0	0	0	0	0	0	0	0	0	0	0	0	0	0	0	0	0	0	0	0	0	0	0	0	0	0	0	0	0	0	0	0	0	0	0	0	0	0	0	0	0	0	0
ENSRNA049476127	0	0	0	0	0	0	0	0	284.883	0	0	0	0	0	0	0	0	60.4216	0	0	0	0	0	0	0	0	0	0	0	0	0	0	0	0	0	0	0	0	54.0427	0	0	0	0	0	0	0	0	302.108	0
ENSRNA049476131	0	0	0	0	0	0	0	0	0	0	0	0	0	0	0	0	0	0	0	0	0	0	0	0	0	0	0	0	0	0	0	0	0	0	0	0	0	0	0	0	0	0	0	0	0	0	0	0	0
ENSRNA049476138	0	0	0	0	0	0	0	0	0	0	0	0	0	0	0	0	0	0	0	0	0	0	0	0	0	0	0	0	0	0	0	0	0	0	0	0	0	0	0	0	0	0	0	0	0	0	0	0	0
ENSRNA049476145	0	0	0	0	0	0	0	0	0	0	0	0	0	0	0	0	0	0	0	0	0	0	0	0	0	0	0	0	0	0	0	0	0	0	0	0	0	0	0	0	0	0	0	0	0	0	0	0	0
ENSRNA049476156	0	0	0	0	0	0	0	0	0	0	0	0	0	0	0	0	0	0	0	0	0	0	0	0	0	0	0	0	0	0	0	0	0	0	0	0	0	0	0	0	0	0	0	0	0	0	0	0	0
ENSRNA049476166	0	0	0	0	0	0	0	0	0	0	0	0	0	0	0	0	0	0	0	0	0	0	0	0	0	0	0	0	0	0	0	0	0	0	0	0	0	0	0	0	0	0	0	0	0	0	0	0	0
ENSRNA049476173	0	0	0	0	0	0	0	0	0	0	0	0	0	0	0	0	0	0	0	0	0	0	0	0	0	0	0	0	0	0	0	0	0	0	0	0	0	0	0	0	0	0	0	0	0	0	0	0	0
ENSRNA049476180	0	0	0	0	0	0	0	0	0	0	0	0	0	0	0	0	0	0	0	0	0	0	0	0	0	0	0	0	0	0	0	0	0	0	0	0	0	0	0	0	0	0	0	0	0	0	0	0	0
ENSRNA049476213	0	0	0	0	0	0	0	0	0	0	0	0	0	0	0	0	0	0	0	0	0	0	0	0	0	0	0	0	0	0	0	0	0	0	0	0	0	0	0	0	0	0	0	0	0	0	0	0	0
ENSRNA049476216	0	0	0	0	0	0	0	0	0	0	0	0	0	0	0	0	0	0	0	0	0	0	0	0	0	0	0	0	0	0	0	0	0	0	0	0	0	0	0	0	0	0	0	0	0	0	0	0	0
ENSRNA049476247	0	0	0	0	0	0	0	0	0	0	0	0	0	0	0	0	0	0	0	0	0	0	0	0	0	0	0	0	0	0	0	0	0	0	0	0	0	0	0	0	0	0	0	0	0	0	0	0	0
ENSRNA049476252	0	0	0	0	0	0	866.513	0	0	0	0	0	0	0	0	0	0	0	0	0	0	0	0	0	0	0	0	0	0	0	0	0	0	0	0	0	0	0	0	0	0	0	0	0	0	0	0	0	0
ENSRNA049476258	0	0	0	0	0	0	0	0	0	0	0	0	0	0	0	0	0	0	0	0	0	0	0	0	0	0	0	0	0	0	0	0	0	0	0	0	0	0	0	0	0	0	0	0	0	0	0	0	0
ENSRNA049476271	0	0	0	0	0	0	0	0	0	0	0	0	0	0	0	0	0	0	0	0	0	0	0	0	0	0	0	0	0	0	0	0	0	0	0	0	0	0	0	0	0	0	0	0	0	0	0	0	0
ENSRNA049476276	0	0	0	0	0	0	0	0	0	0	0	0	0	0	0	0	0	0	0	0	0	0	0	0	0	0	0	0	0	0	0	0	0	0	0	0	0	0	0	0	0	0	0	0	0	0	0	0	0
ENSRNA049476283	0	0	0	0	0	0	0	0	0	0	0	0	0	0	0	0	0	0	0	0	0	0	0	0	0	0	0	0	0	0	0	0	0	0	0	0	0	0	0	0	0	0	0	0	0	0	0	0	0
ENSRNA049476298	0	0	0	0	0	0	0	0	0	0	0	0	0	0	0	0	0	0	0	0	0	0	0	0	0	0	0	0	0	0	0	0	0	0	0	0	0	0	0	0	0	0	0	0	0	0	0	0	0
ENSRNA049476303	0	0	0	0	0	0	0	0	0	0	0	0	0	0	0	0	0	0	0	0	0	0	0	0	0	0	0	0	0	0	0	0	0	0	0	0	0	0	0	0	0	0	0	0	0	0	0	0	0
ENSRNA049476306	0	0	0	0	0	0	0	0	0	0	0	0	0	0	0	0	0	0	0	0	0	0	0	0	0	0	0	0	0	0	0	0	0	0	0	0	0	0	0	0	0	0	0	0	0	0	0	0	0
ENSRNA049476313	0	0	0	0	0	0	0	0	0	0	0	0	0	0	0	0	0	0	0	0	0	0	0	0	0	0	0	0	0	0	0	0	0	0	0	0	0	0	0	0	0	0	0	0	0	0	0	0	0
ENSRNA049476322	0	0	0	0	0	0	0	0	0	0	0	0	0	0	0	0	0	0	0	0	0	0	0	0	0	0	0	0	0	0	0	0	0	0	0	0	0	0	0	0	0	0	0	0	0	0	0	0	0
ENSRNA049476328	0	0	0	0	0	0	0	0	0	0	0	0	0	0	0	0	0	0	0	0	0	0	0	0	0	0	0	0	0	0	0	0	0	0	0	0	0	0	0	0	0	0	0	0	0	0	0	0	0
ENSRNA049476380	0	0	0	0	0	0	0	0	0	0	0	0	0	0	0	0	0	0	0	0	0	0	0	0	0	0	0	0	0	0	0	0	0	0	0	0	0	0	0	0	0	0	0	0	0	0	0	0	0
ENSRNA049476386	0	0	0	0	0	0	0	0	0	0	0	0	0	0	0	0	0	0	0	0	0	0	0	0	0	0	0	0	0	0	0	0	0	0	0	0	0	0	0	0	0	0	0	0	0	0	0	0	0
ENSRNA049476402	0	0	0	0	0	0	0	0	0	0	0	0	0	0	0	0	0	0	0	0	0	0	0	0	0	0	0	0	0	0	0	0	0	0	0	0	0	0	0	0	0	0	0	0	0	0	0	0	0
ENSRNA049476438	0.199311	0.146564	0.153638	0.194021	0.0549934	0.0564408	0.0644448	0.381175	0	0.114279	0	0	0	0.0567051	0.04884	0.237757	0.155827	0.310616	0.028687	0.106035	0.219844	0.0902587	0.099026	0.1752	0	0	0.323685	0.0531763	0.0548139	0.193829	0	0.376336	0.102616	0	0	0.303891	0.0519701	0.0454102	0.0763695	0.0534573	0.16366	0.136283	0.346096	0.269462	0.584389	0.158061	0	0.407116	0.274644
ENSRNA049476460	0	0	0	0	0	0	0	0	0	0	0	0	0	0	0	0	0	0	0	0	0	0	0	0	0	0	0	0	0	0	0	0	0	0	0	0	0	0	0	0	0	0	0	0	0	0	0	0	0
ENSRNA049476471	0	0	0	0	0	0	0	0	0	0	0	0	0	0	0	0	0	0	0	0	0	0	0	0	0	0	0	0	0	0	0	0	0	0	0	0	0	0	0	0	0	0	0	0	0	0	0	0	0
ENSRNA049476473	0	0	0	0	0	0	0	0	0	0	0	0	0	0	0	0	0	0	0	0	0	0	0	0	0	0	0	0	0	0	0	0	0	0	0	0	0	0	0	0	0	0	0	0	0	0	0	0	0
ENSRNA049476480	0	0	0	0	0	0	0	0	0	0	0	0	0	0	0	0	0	0	0	0	0	0	0	0	0	0	0	0	0	0	0	0	0	0	0	0	0	0	0	0	0	0	0	0	0	0	0	0	0
ENSRNA049476520	0	0	0	0	0	0	0	0	0	0	0	0	0	0	0	7.1776e-236	0	0	0	0	0	0	0	0	0	0	0	0	0	0	0	0	0	0	0	0	0	0	0	0	0	0	0	0	0	3.5888e-235	0	0	0
ENSRNA049476538	0	0	0	0	0	0	0	0	0	0	0	0	0	0	0	0	0	0	0	0	0	0	0	0	0	0	0	0	0	0	0	0	0	0	0	0	0	0	0	0	0	0	0	0	0	0	0	0	0
ENSRNA049476545	0	0	0	0	0	0	0	0	0	0	0	0	0	0	0	0	0	0	0	0	0	0	0	0	0	0	0	0	0	0	0	0	0	0	0	0	0	0	0	0	0	0	0	0	0	0	0	0	0
ENSRNA049476580	0	0	0	0	0	0	0	0	0	0	0	0	0	0	0	0	0	0	0	0	0	0	0	0	0	0	0	0	0	0	0	0	0	0	0	0	0	0	0	0	0	0	0	0	0	0	0	0	0
ENSRNA049476585	0	0	0	0	0	0	0	0	0	0	0	0	0	0	0	0	0	0	0	0	0	0	0	0	0	0	0	0	0	0	0	0	0	0	0	0	0	0	0	0	0	0	0	0	0	0	0	0	0
ENSRNA049476589	0	0	0	0	0	0	0	0	0	0	0	0	0	0	0	0	0	0	0	0	0	0	0	0	0	0	0	0	0	0	0	0	0	0	0	0	0	0	0	0	0	0	0	0	0	0	0	0	0
ENSRNA049476598	0	0	0	0	0	0	0	0	0	0	0	0	0	0	0	0	0	0	0	0	0	0	0	0	0	0	0	0	0	0	0	0	0	0	0	0	0	0	0	0	0	0	0	0	0	0	0	0	0
ENSRNA049476604	0	0	0	0	0	0	0	0	0	0	0	0	0	0	0	0	0	0	0	0	0	0	0	0	0	0	0	0	0	0	0	0	0	0	0	0	0	0	0	0	0	0	0	0	0	0	0	0	0
ENSRNA049476610	0	0	0	0	0	0	0	0	0	0	0	0	0	0	0	0	1.05122	0	1.21209	0	1.85949	0	0	0	0	0	0	0	0	0	6.06047	0	0	0	0	9.29747	0	0.940238	0	0	0	0	0	0	0	0	0	0	0
ENSRNA049476616	0	0	0	0	0	0	0	0	0	0	0	0	0	0	0	0	0	0	0	0	0	0	0	0	0	0	0	0	0	0	0	0	0	0	0	0	0	0	0	0	0	0	0	0	0	0	0	0	0
ENSRNA049476666	0	0	0	0	0	0	0	0	0	0	0	0	0	0	0	0	0	0	0	0	0	0	0	0	0	0	0	0	0	0	0	0	0	0	0	0	0	0	0	0	0	0	0	0	0	0	0	0	0
ENSRNA049476670	0	0	0	0	0	0	0	0	0	0	0	0	0	0	0	0	0	0	0	0	0	0	0	0	0	0	0	0	0	0	0	0	0	0	0	0	0	0	0	0	0	0	0	0	0	0	0	0	0
ENSRNA049476674	0	0	0	0	0	0	0	0	0	0	0	0	0	0	0	0	0	0	0	0	0	0	0	0	0	0	0	0	0	0	0	0	0	0	0	0	0	0	0	0	0	0	0	0	0	0	0	0	0
ENSRNA049476678	0	0	0	0	0	0	0	0	0	0	0	0	0	0	0	0	0	0	0	0	0	0	0	0	0	0	0	0	0	0	0	0	0	0	0	0	0	0	0	0	0	0	0	0	0	0	0	0	0
ENSRNA049476681	0	0	0	0	0	0	0	0	0	0	0	0	0	0	0	0	0	0	0	0	0	0	0	0	0	0	0	0	0	0	0	0	0	0	0	0	0	0	0	0	0	0	0	0	0	0	0	0	0
ENSRNA049476688	0	0	0	0	0	0	0	0	0	0	0	0	0	0	0	0	0	0	0	0	0	0	0	0	0	0	0	0	0	0	0	0	0	0	0	0	0	0	0	0	0	0	0	0	0	0	0	0	0
ENSRNA049476704	0	0	0	0	0	0	0	0	0	0	0	0	0	0	0	0	0	0	0	0	0	0	0	0	0	0	0	0	0	0	0	0	0	0	0	0	0	0	0	0	0	0	0	0	0	0	0	0	0
ENSRNA049476711	0	0	0	0	0	0	0	0	0	0	0	0	0	0	0	0	0	0	0	0	0	0	0	0	0	0	0	0	0	0	0	0	0	0	0	0	0	0	0	0	0	0	0	0	0	0	0	0	0
ENSRNA049476719	0	0	0	10.553	0	0	0	34.4001	0	0	16.4905	0	0	0	26.275	8.8167	0	10.6227	1.59754	0	0	0	0	0	0	0	0	0	0	0	0	0	0	7.98769	0	0	5.31865	0	4.90268	14.1616	0	24.9108	0	0	0	29.9219	0	0	0
ENSRNA049476737	0	0	0	4.08808	0	0	0	0	0	0	0	0	0	0	4.57574	0	0	0.377234	0	0.402316	0	0	0	0	0	2.01158	0	0	0	0	0	0	0	0	0	0	0	0	0.337408	0	0	0	0	0	0	0	0	0	0
ENSRNA049476743	0	0	0	0	0	0	0	0	0	0	0	0	0	0	0	0	0	6.0817	0	0	0	0	0	0	0	0	0	0	0	0	0	0	0	0	0	0	0	0	5.43964	0	0	0	0	0	0	0	0	0	0
ENSRNA049476748	0	0	0	0	0	0	0	0	0	0	0	0	0	0	0	0	0	0	0	0	0	0	0	0	0	0	0	0	0	0	0	0	0	0	0	0	0	0	0	0	0	0	0	0	0	0	0	0	0
ENSRNA049476754	0	0	0	0	0	0	0	0	0	0	0	0	0	0	0	0	0	0	0	0	0	0	0	0	0	0	0	0	0	0	0	0	0	0	0	0	0	0	0	0	0	0	0	0	0	0	0	0	0
ENSRNA049476758	0	0	0	0	0	0	0	0	0	0	0	0	0	0	0	0	0	0	0	0	0	0	0	0	0	0	0	0	0	0	0	0	0	0	0	0	0	0	0	0	0	0	0	0	0	0	0	0	0
ENSRNA049476764	0	0	0	0	0	0	0	0	0	0	0	0	0	0	9.15123	0	0	0	0	0	0	0	0	0	0	0	0	0	0	0	0	0	0	0	0	0	0	0	0	0	0	0	0	0	0	0	0	0	0
ENSRNA049476774	0	0	0	0	0	0	0	0	0	0	0	0	0	0	0	0	0	0	0	0	0	0	0	0	0	0	0	0	0	0	0	0	0	0	0	0	0	0	0	0	0	0	0	0	0	0	0	0	0
ENSRNA049476781	0	0	0	0	0	0	0	0	0	0	0	0	0	0	0	0	0	0	0	0	0	0	0	0	0	0	0	0	0	0	0	0	0	0	0	0	0	0	0	0	0	0	0	0	0	0	0	0	0
ENSRNA049476796	0	0	0	0	0	0	0	0	0	0	0	0	0	0	0	0	0	0	0	0	0	0	0	0	0	0	0	0	0	0	0	0	0	0	0	0	0	0	0	0	0	0	0	0	0	0	0	0	0
ENSRNA049476801	0	0	0	0	0	0	0	0	0	0	0	0	0	0	0	0	0	0	0	0	0	0	0	0	0	0	0	0	0	0	0	0	0	0	0	0	0	0	0	0	0	0	0	0	0	0	0	0	0
ENSRNA049476824	0	0	0	0	0	0	0	0	0	0	0	0	0	0	0	0	0	0	0	0	0	0	0	0	0	0	0	0	0	0	0	0	0	0	0	0	0	0	0	0	0	0	0	0	0	0	0	0	0
ENSRNA049476832	0	0	0	0	0	0	0	0	0	0	0	0	0	0	0	0	6.92358	0	0	0	0	0	0	0	0	0	0	0	0	0	0	0	0	0	0	0	0	6.19264	0	0	0	0	0	0	0	0	0	0	0
ENSRNA049476856	0	0	0	0	0	0	0	0	0	0	0	0	0	0	0	0	0	0	0	0	0	0	0	0	0	0	0	0	0	0	0	0	0	0	0	0	0	0	0	0	0	0	0	0	0	0	0	0	0
ENSRNA049476863	0	0	0	0	0	0	0	0	0	0	0	0	0	0	0	0	0	0	0	0	0	0	0	0	0	0	0	0	0	0	0	0	0	0	0	0	0	0	0	0	0	0	0	0	0	0	0	0	0
ENSRNA049476878	0	0	0	0	0	0	0	0	0	0	0	0	0	0	0	0	0	0	0	0	0	0	0	0	0	0	0	0	0	0	0	0	0	0	0	0	0	0	0	0	0	0	0	0	0	0	0	0	0
ENSRNA049476890	0	0	0	0	0	0	0	0	0	0	0	0	0	0	0	0	0	0	0	0	0	0	0	0	0	0	0	0	0	0	0	0	0	0	0	0	0	0	0	0	0	0	0	0	0	0	0	0	0
ENSRNA049476908	0	0	0	0	0	0	0	0	0	0	0	0	0	0	0	0	0	0	0	0	0	0	0	0	0	0	0	0	0	0	0	0	0	0	0	0	0	0	0	0	0	0	0	0	0	0	0	0	0
ENSRNA049476916	0	0	0	0	0	0	0	0	0	0	0	0	0	0	0	0	0	0	0	0	0	0	0	0	0	0	0	0	0	0	0	0	0	0	0	0	0	0	0	0	0	0	0	0	0	0	0	0	0
ENSRNA049476922	0	0	0	0	0	0	0	0	0	0	0	0	0	0	0	0	0	0	0	0	0	0	0	0	0	0	0	0	0	0	0	0	0	0	0	0	0	0	0	0	0	0	0	0	0	0	0	0	0
ENSRNA049476935	0	0	0	0	0	0	0	0	0	0	0	0	0	0	0	0	0	0	0	0	0	0	0	0	0	0	0	0	0	0	0	0	0	0	0	0	0	0	0	0	0	0	0	0	0	0	0	0	0
ENSRNA049476941	0	0	0	0	0	0	0	0	0	0	0	0	0	0	0	0	0	0	0	0	0	0	0	0	0	0	0	0	0	0	0	0	0	0	0	0	0	0	0	0	0	0	0	0	0	0	0	0	0
ENSRNA049476973	0.685557	0.758474	7.84135	3.2158	2.90255	1.58346	2.64716	0	8.54182	1.9567	5.19398	10.4902	3.26337	4.01451	6.0812	2.55732	4.63401	7.73021	1.09724	2.47738	13.5013	2.15825	1.38336	13.4829	0	3.80244	14.1896	0.74659	0.979678	12.1538	0.891609	3.97281	16.0157	1.68975	2.24862	11.6646	1.02339	1.28795	1.95632	2.06503	1.46115	9.33065	0	9.93617	2.3615	3.29288	2.84319	9.28043	6.55886
ENSRNA049476978	0	0	0	0	0	0	0	0	0	0	0	0	0	0	0	0	0	0	0	0	0	0	0	0	0	0	0	0	0	0	0	0	0	0	0	0	0	0	0	0	0	0	0	0	0	0	0	0	0
ENSRNA049476980	0	0	0	0	0	0	0	0	0	0	0	0	0	0	0	0	0	0	0	0	0	0	0	0	0	0	0	0	0	0	0	0	0	0	0	0	0	0	0	0	0	0	0	0	0	0	0	0	0
ENSRNA049476983	0	0	0	0	0	0	0	0	0	0	0	0	0	0	0	0	0	0	0	0	0	0	0	0	0	0	0	0	0	0	0	0	0	0	0	0	0	0	0	0	0	0	0	0	0	0	0	0	0
ENSRNA049476994	0	0	0	0	0	0	0	0	0	0	0	0	0	0	0	0	0	0	0	0	0	0	0	0	0	0	0	0	0	0	0	0	0	0	0	0	0	0	0	0	0	0	0	0	0	0	0	0	0
ENSRNA049477002	0	0	0	0	0	0	0	0	0	0	0	0	0	0	0	0	0	0	0	0	0	0	0	0	0	0	0	0	0	0	0	0	0	0	0	0	0	0	0	0	0	0	0	0	0	0	0	0	0
ENSRNA049477007	0	0	0	0	0	0	0	0	0	0	0	0	0	0	0	0	0	0	0	0	0	0	0	0	0	0	0	0	0	0	0	0	0	0	0	0	0	0	0	0	0	0	0	0	0	0	0	0	0
ENSRNA049477011	0	0	0	0	0	0	0	0	0	0	0	0	0	0	0	0	0	0	0	0	0	0	0	0	0	0	0	0	0	0	0	0	0	0	0	0	0	0	0	0	0	0	0	0	0	0	0	0	0
ENSRNA049477025	0	0	0	0	0	0	0	0	0	0	0	0	0	0	0	0	0	0	0	0	0	0	0	0	0	0	0	0	0	0	0	0	0	0	0	0	0	0	0	0	0	0	0	0	0	0	0	0	0
ENSRNA049477031	0	0	0	0	0	0	0	0	0	0	0	0	0	0	0	0	0	0	0	0	0	0	0	0	0	0	0	0	0	0	0	0	0	0	0	0	0	0	0	0	0	0	0	0	0	0	0	0	0
ENSRNA049477034	0	7.48022	0	0	0	0	0	0	0	0	0	0	0	0	0	0	0	0	0	0	0	0	0	0	0	0	0	0	0	0	0	0	0	0	0	0	0	0	0	0	0	0	0	0	0	0	0	0	0
ENSRNA049477036	0	0	0	0	0	0	0	0	0	0	0	0	0	0	0	0	0	0	0	0	0	0	0	0	0	0	0	0	0	0	0	0	0	0	0	0	0	0	0	0	0	0	0	0	0	0	0	0	0
ENSRNA049477038	0	0	0	0	0	0	0	0	0	0	0	0	0	0	0	0	0	0	0	0	0	0	0	0	0	0	0	0	0	0	0	0	0	0	0	0	0	0	0	0	0	0	0	0	0	0	0	0	0
ENSRNA049477042	0	0	0	0	0	0	0	0	0	0	0	0	0	0	0	0	0	0	0	0	0	0	0	0	0	0	0	0	0	0	0	0	0	0	0	0	0	0	0	0	0	0	0	0	0	0	0	0	0
ENSRNA049477046	0	0	0	0	0	0	0	0	0	0	0	0	0	0	0	0	0	0	0	0	0	0	0	0	0	0	0	0	0	0	0	0	0	0	0	0	0	0	0	0	0	0	0	0	0	0	0	0	0
ENSRNA049477052	0	0	0	0	0	0	0	0	0	0	0	0	0	0	0	0	0	0	0	0	0	0	0	0	0	0	0	0	0	0	0	0	0	0	0	0	0	0	0	0	0	0	0	0	0	0	0	0	0
ENSRNA049477060	0	0	0	0	0	0	0	0	0	0	0	0	0	0	0	0	0	0	0	0	0	0	0	0	0	0	0	0	0	0	0	0	0	0	0	0	0	0	0	0	0	0	0	0	0	0	0	0	0
ENSRNA049477064	0	0	0	0	0	0	0	0	0	0	0	0	0	0	0	0	0	0	0	0	0	0	0	0	0	0	0	0	0	0	0	0	0	0	0	0	0	0	0	0	0	0	0	0	0	0	0	0	0
ENSRNA049477077	3.92774	14.3948	22.5149	3.69059	10.4226	26.4417	84.9353	12.7787	28.7703	3.70139	8.4539	2.49526	5.40415	7.77431	14.7762	4.00964	13.4703	21.8206	2.99333	9.19652	15.6998	3.42904	9.22579	12.7905	3.92095	9.38513	17.8751	4.26828	5.58171	11.5431	2.54359	12.523	21.011	0.804801	9.26699	15.2793	0.56455	1.55055	2.79114	5.92882	11.8758	23.1592	2.97528	14.9197	28.5567	2.35042	8.11325	11.574	4.68137
ENSRNA049477080	18.51	46.2669	45.0878	6.43159	24.6717	55.4213	129.711	13.4815	58.8436	12.7185	27.4539	27.0996	17.9485	23.5853	54.7308	14.4423	57.4762	45.5901	7.55009	25.3658	58.5881	4.31651	17.292	82.8232	5.16515	26.6171	71.5927	13.4386	12.7358	36.4615	8.91609	30.4582	49.5725	5.91412	39.7257	52.4908	2.18502	13.0518	2.51927	13.7669	29.223	51.0076	8.563	112.61	51.1659	22.2269	39.8047	40.6911	17.217
ENSRNA049477082	0.677602	0.748476	0	0	1.43546	1.56482	1.74341	1.02308	2.80854	0	0.732337	0	0.804528	1.49322	0.856375	0.298746	1.38025	0.614414	1.48828	2.81756	3.484	0	1.36651	5.70186	2.03888	3.00224	3.18812	3.6876	5.80183	4.79862	0.880338	3.9172	3.01125	0.834568	0	0.720149	0.164696	0.550194	0.256695	0.680738	0.722349	0	0	1.63393	0	0.812994	0.935826	1.41074	0
ENSRNA049477087	6.0402	0.846876	10.7432	1.41195	0	0	2.92901	2.32082	2.12624	1.09995	1.65359	5.82012	2.74782	1.07382	1.95701	3.08737	0.78807	1.09739	3.09699	2.85771	2.98288	0.794416	0	3.22614	2.30406	4.23747	0.70923	6.60987	3.27207	1.80413	2.97189	5.94679	5.94707	2.80471	0.832207	3.22785	0.932092	0.316571	0.570483	2.26404	0	0	0.856228	1.85205	3.46684	3.65024	1.05185	0.788478	1.81891
ENSRNA049477092	5.56926	25.8036	35.4082	6.8389	16.7009	31.4115	7.11659	18.7679	46.1599	13.7302	17.6189	18.1722	14.6506	12.1547	41.1328	12.4935	12.8998	16.4871	10.7865	21.8445	43.9047	7.5249	17.2623	50.155	9.77522	25.8502	45.2415	14.4302	17.0444	39.1606	10.6693	21.5724	51.5497	11.5328	27.4931	33.4165	1.0277	1.8575	1.61259	11.8643	7.16677	13.1287	13.3224	14.3828	20.4114	9.21689	12.8539	16.7355	11.8125
ENSRNA049477097	0	0	0	0	0	0	0	0	0	0	0	0	0	0	0	0	0	0	0	0	0	0	0	0	0	0	0	0	0	0	0	0	0	0	0	0	0	0	0	0	0	0	0	0	0	0	0	0	0
ENSRNA049477101	0	0	0	0	0	0	0	0	0	0	0	0	0	0	0	0	0	0	0	0	0	0	0	0	0	0	0	0	0	0	0	0	0	0	0	0	0	0	0	0	0	0	0	0	0	0	0	0	0
ENSRNA049477115	0	0	0	0	0	0	0	0	0	0	0	0	0	0	0	0	0	0	0	0	0	0	0	0	0	0	0	0	0	0	0	0	0	0	0	0	0	0	0	0	0	0	0	0	0	0	0	0	0
ENSRNA049477133	0	0	0	0	0	0	0	0	0	0	0	0	0	0	0	0	0	0	0	0	0	0	0	0	0	0	0	0	0	0	0	0	0	0	0	0	0	0	0	0	0	0	0	0	0	0	0	0	0
ENSRNA049477136	0	0	0	0	0	0	0	0	0	0	0	0	0	0	0	0	10.313	0	4.98642	0	0	0	0	0	0	0	0	0	0	0	24.9321	0	0	0	0	0	0	9.22421	0	0	0	0	0	51.5649	0	0	0	0	0
ENSRNA049477141	0	0	0	0	0	0	0	0	0	0	0	0	0	0	0	0	0	0	0	0	0	0	0	0	0	0	0	0	0	0	0	0	0	0	0	0	0	0	0	0	0	0	0	0	0	0	0	0	0
ENSRNA049477146	0	0	0	0	0	0	0	0	0	0	0	0	0	0	0	0	0	0	0	0	0	0	0	0	0	0	0	0	0	0	0	0	0	0	0	0	0	0	0	0	0	0	0	0	0	0	0	0	0
ENSRNA049477151	0	0	0	0	0	0	0	0	0	0	0	0	0	0	0	0	0	0	0	0	0	0	0	0	0	0	0	0	0	0	0	0	0	0	0	0	0	0	0	0	0	0	0	0	0	0	0	0	0
ENSRNA049477174	0	0	0	0	0	0	0	0	0	0	0	0	0	0	0	0	0	0	0	0	0	0	0	0	0	0	0	0	0	0	0	0	0	0	0	0	0	0	0	0	0	0	0	0	0	0	0	0	0
ENSRNA049477188	543.425	0	0	0	0	0	0	0	0	0	0	0	0	0	0	0	0	0	0	0	0	0	0	0	0	0	0	0	0	0	0	0	0	0	0	0	0	0	0	0	0	0	0	0	0	0	0	0	0
ENSRNA049477192	0	0	0	0	0	0	0	0	0	0	0	0	0	0	0	0	0	0	0	0	0	0	0	0	0	0	0	0	0	0	0	0	0	0	0	0	0	0	0	0	0	0	0	0	0	0	0	0	0
ENSRNA049477193	0	0	0	0	0	0	0	0	0	0	0	0	0	0	0	0	0	0	0	0	0	0	0	0	0	0	0	0	0	0	0	0	0	0	0	0	0	0	0	0	0	0	0	0	0	0	0	0	0
ENSRNA049477203	0	0	0	0	0	0	0	0	0	0	0	0	0	0	0	0	0	0	0	0	0	0	0	0	0	0	0	0	0	0	0	0	0	0	0	0	0	0	0	0	0	0	0	0	0	0	0	0	0
ENSRNA049477263	0	0	0	0	0	0	0	0	0	0	0	0	0	0	0	0	0	0	0	0	0	0	0	0	0	0	0	0	0	0	0	0	0	0	0	0	0	0	0	0	0	0	0	0	0	0	0	0	0
ENSRNA049477299	0	0	0	0	0	0	0	0	0	0	0	0	0	0	0	0	0	0	0	0	0	0	0	0	0	0	0	0	0	0	0	0	0	0	0	0	0	0	0	0	0	0	0	0	0	0	0	0	0
ENSRNA049477302	0	0	0	0	0	0	0	0	0	0	0	0	0	0	0	0	0	0	0	0	0	0	0	0	0	0	0	0	0	0	0	0	0	0	0	0	0	0	0	0	0	0	0	0	0	0	0	0	0
ENSRNA049477344	0	0	0	0	0	0	0	0	0	0	0	0	0	0	0	0	0	0	0	0	0	0	0	0	0	0	0	0	0	0	0	0	0	0	0	0	0	0	0	0	0	0	0	0	0	0	0	0	0
ENSRNA049477351	0	0	0	0	0	0	0	0	0	0	0	0	0	0	0	0	0	0	0	0	0	0	0	0	0	0	0	0	0	0	0	0	0	0	0	0	0	0	0	0	0	0	0	0	0	0	0	0	0
ENSRNA049477360	0	0	0	0	0	0	0	0	0	0	0	0	0	0	0	0	0	0	0	0	0	0	0	0	0	0	0	0	0	0	0	0	0	0	0	0	0	0	0	0	0	0	0	0	0	0	0	0	0
ENSRNA049477366	0	0	0	0	0	0	0	0	0	0	0	0	0	0	0	0	0	0	0	0	0	0	0	0	0	0	0	0	0	0	0	0	0	0	0	0	0	0	0	0	0	0	0	0	0	0	0	0	0
ENSRNA049477371	0	0	0	0	0	0	0	0	0	0	0	0	0	0	0	0	0	0	0	0	0	0	0	0	0	0	0	0	0	0	0	0	0	0	0	0	0	0	0	0	0	0	0	0	0	0	0	0	0
ENSRNA049477376	0	0	0	0	0	0	0	0	0	0	0	0	0	0	0	0	0	0	0	0	0	0	0	0	0	0	0	0	0	0	0	0	0	0	0	0	0	0	0	0	0	0	0	0	0	0	0	0	0
ENSRNA049477387	0	0	0	0	0	0	0	0	0	0	0	0	0	0	0	0	0	0	0	0	0	0	0	0	0	0	0	0	0	0	0	0	0	0	0	0	0	0	0	0	0	0	0	0	0	0	0	0	0
ENSRNA049477401	1.29777e-07	0	0	0	0	0	0	0	0	0	0	0	0	0	0.00946792	0.00655224	0	0.00209766	0	0	0	0	0	0	0	0	0	0	0	0	0	0	0	0	0	0	0.0058605	0	0.0018762	0	0	0	0	0	0.0104883	0	0	0	0.0327612
ENSRNA049477405	0.586034	0.247191	0.417153	0.479882	0.426617	0.42451	1.12168	0.787366	0.520341	0.49717	0.310499	0.240144	0.614787	0.464412	0.473703	0.798984	0.806665	0.528059	0.480508	0.50871	0.460022	0.369349	0.419231	0.428869	0.699464	0.447882	0.756927	0.57795	0.435799	0.2122	0.396359	0.945641	0.400306	0.359418	0.294995	0.50181	0.232206	0.288737	0.0944205	0.58603	0.411828	0.329048	0.534409	2.01301	0.771383	0.54439	0.159447	0.244813	1.8358
ENSRNA049477408	0.707695	0.370441	0.338506	0.212561	0.60169	0.307839	1.34353	0.547449	0.667905	0.306512	0.144063	0.249815	0.40327	0.228633	0.36488	0.373224	0.733067	0.49867	0.348244	0.373752	0.526425	0.241545	0.541905	0.783981	0.367733	0.189615	0.479187	0.523246	0.174069	0.259152	0.251186	0.911894	0.502875	0.357512	0.0512751	0.606928	0.0563226	0.23948	0.0724102	0.528957	0.685992	0.347593	0.189279	1.69734	0.6312	0.397377	0.194048	0.27745	0.476806
ENSRNA049477412	0	0	0	0	0	0	0	0	0	0	0	0	0	0	0	0	0	0	0	0	0	0	0	0	0	0	0	0	0	0	0	0	0	0	0	0	0	0	0	0	0	0	0	0	0	0	0	0	0
ENSRNA049477415	0	0	0	0	0	0	0	0	0	0	0	0	0	0	0	0	0	0	0	0	0	0	0	0	0	0	0	0	0	0	0	0	0	0	0	0	0	0	0	0	0	0	0	0	0	0	0	0	0
ENSRNA049477418	0	0	0	0	0	0	0	0	0	0	0	0	0	10.0924	0	0	0	0	0	0	0	0	0	0	0	0	0	0	0	0	0	0	0	0	0	0	0	0	0	0	0	0	0	0	0	0	0	0	0
ENSRNA049477424	0	0	0	0	0	0	0	0	0	0	0	0	0	0	0	0	0	0	0	0	0	0	0	0	0	0	0	0	0	0	0	0	0	0	0	0	0	0	0	0	0	0	0	0	0	0	0	0	0
ENSRNA049477429	0	0	0	0	0	0	0	0	0	0	0	0	0	0	0	0	0	0	0	0	0	0	0	0	0	0	0	0	0	0	0	0	0	0	0	0	0	0	0	0	0	0	0	0	0	0	0	0	0
ENSRNA049477435	0	0	0	0	0	0	0	0	0	0	0	0	0	0	0	25.257	0	0	0	0	0	0	0	0	0	0	0	0	0	0	0	0	0	0	0	0	22.5905	0	0	0	0	0	126.285	0	0	0	0	0	0
ENSRNA049477439	0	0	0	0	0	0	0	0	0	0	0	0	0	0	0	0	0	0	0	0	0	0	0	0	0	0	0	0	0	0	0	0	0	0	0	0	0	0	0	0	0	0	0	0	0	0	0	0	0
ENSRNA049477447	0	0	0	0	0	0	0	0	0	0	0	0	0	0	0	0	0	0	0	0	0	0	0	0	0	0	0	0	0	0	0	0	0	0	0	0	0	0	0	0	0	0	0	0	0	0	0	0	0
ENSRNA049477471	0	0	0	0	0	0	0	0	0	0	0	0	0	0	0	0	0	0	0	0	0	0	0	0	0	0	0	0	0	0	0	0	0	0	0	0	0	0	0	0	0	0	0	0	0	0	0	0	0
ENSRNA049477485	0	0	0	0	0	0	0	0	0	0	0	457.361	0	0	0	0	0	0	0	0	0	0	0	0	0	0	0	0	0	0	0	0	0	0	0	0	0	0	0	0	0	0	0	0	0	0	0	0	0
ENSRNA049477491	99.11	0	0	0	94.0296	0	0	0	0	0	0	0	0	0	0	0	0	0	46.4652	0	0	68.9438	0	0	163.382	0	0	0	0	0	0	0	0	0	0	0	0	0	0	0	0	0	0	0	0	0	0	0	0
ENSRNA049477494	0	0	0	0	0	0	0	0	0	0	0	0	0	0	0	0	0	0	0	0	0	0	0	0	0	0	0	0	0	0	0	0	0	0	0	0	0	0	0	0	0	0	0	0	0	0	0	0	0
ENSRNA049477498	0	0	0	0	0	0	0	0	0	0	0	0	0	0	0	0	0	0	0	0	0	0	0	0	0	0	0	0	0	0	0	0	0	0	0	0	0	0	0	0	0	0	0	0	0	0	0	0	0
ENSRNA049477503	0	0	0	0	0	0	0	0	0	0	0	0	0	0	0	0	0	0	0	0	0	0	0	0	0	0	0	0	0	0	0	0	0	0	0	0	0	0	0	0	0	0	0	0	0	0	0	0	0
ENSRNA049477506	0	0	0	0	0	0	0	0	0	0	0	0	0	0	0	0	0	0	0	0	0	0	0	0	0	0	0	0	0	0	0	0	0	0	0	0	0	0	0	0	0	0	0	0	0	0	0	0	0
ENSRNA049477509	0	0	0	0	0	0	0	0	0	0	0	0	0	0	0	0	0	0	0	0	0	0	0	0	0	0	0	0	0	0	0	0	0	0	0	0	0	0	0	0	0	0	0	0	0	0	0	0	0
ENSRNA049477514	0	0	0	0	0	0	0	0	0	0	0	0	0	0	0	0.000720942	0	0	0	0	0	0	0	0	0	0	0	0	0	0	0	0	0	0	0	0	0.00064483	0	0	0.00360471	0	0	0	0	0	0	0	0	0
ENSRNA049477519	0	0	0	0	0	0	0	0	0	0	0	0	0	0	0	0	0	0	27.9516	0	0	0	0	0	0	0	0	139.758	0	0	0	0	0	0	0	0	0	0	0	0	0	0	0	0	0	0	0	0	0
ENSRNA049477528	0	0	0	0	0	0	0	0	0	0	0	0	0	0	0	0	0	0	0	0	0	0	0	0	0	0	0	0	0	0	0	0	0	0	0	0	0	0	0	0	0	0	0	0	0	0	0	0	0
ENSRNA049477554	0	0	0	0	0	0	0	0	0	0	0	0	0	0	0	0	0	0	0	0	0	0	0	0	0	0	0	0	0	0	0	0	0	0	0	0	0	0	0	0	0	0	0	0	0	0	0	0	0
ENSRNA049477560	0	0	0	0	0	0	0	0	0	0	0	0	0	0	0	0	0	0	0	0	0	0	0	0	0	0	0	0	0	0	0	0	0	0	0	0	0	0	0	0	0	0	0	0	0	0	0	0	0
ENSRNA049477611	0	0	0	0	0	0	0	0	0	0	0	0	0	0	0	0	0	0	0	0	0	0	0	0	0	0	0	0	0	0	0	0	0	0	0	0	0	0	0	0	0	0	0	0	0	0	0	0	0
ENSRNA049477619	0	0	0	0	0	0	0	0	0	0	0	0	0	0	0	0	0	0	0	0	0	0	0	0	0	0	0	0	0	0	0	0	0	0	0	0	0	0	0	0	0	0	0	0	0	0	0	0	0
ENSRNA049477621	0	0	0	0	0	0	0	0	0	0	0	0	0	0	0	0	0	0	0	0	0	0	0	0	0	0	0	0	0	0	0	0	0	0	0	0	0	0	0	0	0	0	0	0	0	0	0	0	0
ENSRNA049477631	0	0	0	0	0	0	0	0	0	0	0	0	0	0	0	0	0	0	0	0	0	0	0	0	0	0	0	0	0	0	0	0	0	0	0	0	0	0	0	0	0	0	0	0	0	0	0	0	0
ENSRNA049477656	0	0	0	0	0	0	0	0	0	0	0	0	0	0	0	0	0	0	0	0	0	0	0	0	0	0	0	0	0	0	0	0	0	0	0	0	0	0	0	0	0	0	0	0	0	0	0	0	0
ENSRNA049477708	0	0	0	0	0	0	0	0	0	0	0	0	0	0	0	0	0	0	0	0	0	0	0	0	0	0	0	0	0	0	0	0	0	0	0	0	0	0	0	0	0	0	0	0	0	0	0	0	0
ENSRNA049477719	0	0	0	0	0	0	0	0	0	0	0	0	0	0	0	0	0	0	0	0	0	0	0	0	0	0	0	0	0	0	0	0	0	0	0	0	0	0	0	0	0	0	0	0	0	0	0	0	0
ENSRNA049477722	0	0	0	0	0	0	0	0	0	0	0	0	0	0	0	0	0	0	0	0	0	0	0	0	0	0	0	0	0	0	0	0	0	0	0	0	0	0	0	0	0	0	0	0	0	0	0	0	0
ENSRNA049477727	0	0	0	0	0	0	0	0	0	0	0	0	0	0	0	0	0	0	0	0	0	0	0	0	0	0	0	0	0	0	0	0	0	0	0	0	0	0	0	0	0	0	0	0	0	0	0	0	0
ENSRNA049477729	0	0	0	0	0	0	0	0	0	0	0	0	0	0	0	0	0	0	0	0	0	0	0	0	0	0	0	0	0	0	0	0	0	0	0	0	0	0	0	0	0	0	0	0	0	0	0	0	0
ENSRNA049477741	0	0.710567	1.85617	0.6084	0	1.49367	1.6622	0.970169	0	0	0.695575	0.821663	0	0	0	0.277452	0.486417	1.11983	0	0.813788	1.52381	0	0	0.901874	0	1.42552	2.43827	0	0	0.759858	0	1.23519	2.14644	0	1.40823	1.3726	0.152429	0.180108	0.41899	0.651698	0.690946	1.76131	0.735564	0	2.2289	0	0.89046	0	0
ENSRNA049477744	0	0	0	0	0	0	0	0	0	0	0	0	0	0	0	0	0	0	0	0	0	0	0	0	0	0	0	0	0	0	0	0	0	0	0	0	0	0	0	0	0	0	0	0	0	0	0	0	0
ENSRNA049477769	0	0	0	0	0	0	0	0	0	0	0	0	0	0	0	0	0	0	0	0	0	0	0	0	0	0	0	0	0	0	0	0	0	0	0	0	0	0	0	0	0	0	0	0	0	0	0	0	0
ENSRNA049477866	0	0	0	0	0	0	0	0	0	0	0	0	0	0	0	0	0	0	0	0	0	0	0	0	0	0	0	0	0	0	0	0	0	0	0	0	0	0	0	0	0	0	0	0	0	0	0	0	0
ENSRNA049477898	0	0	0	0	0	0	4.67959e-06	0	0	4.88459e-05	0	0	0	0	0	0	2.694e-05	5.37922e-07	0	5.11866e-06	6.89216e-06	0	0	0	0	0	0	0	0	0	0	2.55933e-05	3.44608e-05	0	0	0	0	2.32673e-05	2.95549e-07	0	0.000130954	0	0	0	0	0	3.74592e-06	0	0
ENSRNA049477899	0	0	27.2303	0	0	0	19.3565	0	0	38.3156	0	0	0	0	0	0	8.71596	6.52646	0	9.47888	0	0	0	0	0	0	0	0	0	0	0	47.3944	0	0	0	0	0	5.04371	3.91893	0	27.5438	0	0	0	0	0	16.036	0	0
ENSRNA049477903	0	0	0	0	0	0	0	0	0	0	0	0	0	0	0	0	0	0	0	0	0	0	0	0	0	0	0	0	0	0	0	0	0	0	0	0	0	0	0	0	0	0	0	0	0	0	0	0	0
ENSRNA049477934	60.5612	0	0	212.056	276.27	180.037	57.1679	0	0	0	106.9	190.567	0	88.1726	261.133	141.772	53.769	183.981	220.853	79.2354	220.012	224.367	115.09	127.307	456.311	128.319	291.211	0	152.768	72.8693	345.116	0	167.121	78.4731	0	441.55	28.5249	29.5646	11.3479	242.95	0	156.699	68.6513	0	167.017	182.057	143.596	210.053	127.602
ENSRNA049477941	0	0	0	0	0	0	0	0	0	0	0	0	0	0	0	0	0	0	0	0	0	0	0	0	0	0	0	0	0	0	0	0	0	0	0	0	0	0	0	0	0	0	0	0	0	0	0	0	0
ENSRNA049477944	0	0	0	0	0	0	0	0	0	0	0	0	0	0	0	0	0	0	0	0	0	0	0	0	0	0	0	0	0	0	0	0	0	0	0	0	0	0	0	0	0	0	0	0	0	0	0	0	0
ENSRNA049477973	0	0	0	0	0	0	0	0	0	0	0	0	0	0	0	0	0	0	0	0	0	0	0	0	0	0	0	0	0	0	0	0	0	0	0	0	0	0	0	0	0	0	0	0	0	0	0	0	0
ENSRNA049477975	0	0	0	0	0	0	0	0	0	0	0	0	0	0	0	0	0	0	0	0	0	0	0	0	0	0	0	0	0	0	0	0	0	0	0	0	0	0	0	0	0	0	0	0	0	0	0	0	0
ENSRNA049477984	0	0	0	0	0	0	0	0	0	0	0	0	0	0	0	0	0	0	0	0	0	0	0	0	0	0	0	0	0	0	0	0	0	0	0	0	0	0	0	0	0	0	0	0	0	0	0	0	0
ENSRNA049477989	0	0	0	0	0	0	0	0	0	0	0	0	0	0	0	0	0	0	0	0	0	0	0	0	0	0	0	0	0	0	0	0	0	0	0	0	0	0	0	0	0	0	0	0	0	0	0	0	0
ENSRNA049478017	0	0	0	0	0	0	0	0	0	0	0	0	0	0	0	0	0	8.25138	0	0	0	0	0	0	0	0	0	0	0	0	0	0	0	0	0	0	0	0	7.38026	0	0	0	0	0	0	0	0	41.2569	0
ENSRNA049478030	0	0	0	0	0	0	0	0	0	0	0	0	0	0	0	0	0	0	0	0	0	0	0	0	0	0	0	0	0	0	0	0	0	0	0	0	0	0	0	0	0	0	0	0	0	0	0	0	0
ENSRNA049478035	0	0	0	0	0	0	0	0	0	0	0	0	0	0	0	0	0	0	0	0	0	0	0	0	0	0	0	0	0	0	0	0	0	0	0	0	0	0	0	0	0	0	0	0	0	0	0	0	0
ENSRNA049478041	0	0	0	0	0	675.531	0	0	0	0	0	0	0	0	0	174.797	148.613	0	0	0	0	0	0	0	0	0	0	0	0	0	0	0	0	0	0	0	156.343	132.923	0	0	743.064	0	0	0	0	0	0	0	0
ENSRNA049478044	0	0	0	0	0	0	0	0	0	0	0	0	0	0	0	0	0	0	0	0	0	0	0	0	0	0	0	0	0	0	0	0	0	0	0	0	0	0	0	0	0	0	0	0	0	0	0	0	0
ENSRNA049478060	0	0	0	0	0	0	0	0	0	0	0	0	0	0	0	0	0	0	0	0	0	0	0	0	0	0	0	0	0	0	0	0	0	0	0	0	0	0	0	0	0	0	0	0	0	0	0	0	0
ENSRNA049478106	3.77145e-09	0.231696	0.151933	0.096398	0.126417	0.165608	0.240014	0.293049	0.128725	2.69906e-10	0.144056	1.28841e-06	0.134791	0.040542	0.192255	0.138054	0.165086	0.12095	0.0736782	0.184379	0.118811	0.0207362	0.237155	0.040548	0.0827722	0.0603605	0.063623	0.214917	0.280018	0.162528	0.0499654	0.242116	0.327357	1.83493e-08	0.102247	7.11599e-10	0.0608464	0.0493921	0.0273816	9.89059e-07	0.0799614	0.0929717	0.391402	1.47334e-10	0.16883	0.0745507	0.301241	0.0332053	0.156538
ENSRNA049478109	0.340601	0.189029	0.234649	0.24239	0.313037	0.319231	1.57007	0.448361	0.296151	0.201102	0.124637	0.111496	0.166084	0.479893	0.156322	0.176565	0.408622	0.274394	0.162413	0.166023	0.305334	0.0888196	0.167193	0.185843	0.149885	0.142116	0.175242	0.215126	0.167494	0.108458	0.186691	0.294783	0.844236	0.171541	0.0585307	0.212889	0.0356843	0.116063	0.0675607	0.181778	0.21415	0.191944	0.0406616	0.394549	0.448662	0.171094	0.200786	0.0459024	0.289576
ENSRNA049478113	1.21637	0.639379	0.250133	0.48447	0.708728	0.678781	0.860276	0.730655	1.07873	0.301459	0.520077	0.102853	0.398894	0.594082	0.511268	0.563087	0.923498	0.564793	0.412746	0.625747	0.594311	0.31638	0.613483	0.857185	0.64908	0.589616	0.765275	0.513405	0.629661	0.16965	0.258329	0.945018	0.753941	0.326534	0.350958	0.425505	0.0333121	0.244071	0.0607092	0.618194	0.685941	0.648541	0.435382	1.97416	0.781375	0.528495	0.407214	0.397566	0.589701
ENSRNA049478119	0.705795	0.174376	0.338722	0.310746	0.534315	0.799831	1.54626	0.354399	0.611282	0.133982	0.242557	0.00857107	0.606136	0.374396	0.369249	0.471456	0.679858	0.539247	0.320201	0.530845	0.524654	0.123915	0.329186	0.49431	0.299575	0.361516	0.33211	0.562606	0.476968	0.268612	0.312865	1.19877	0.900113	0.302044	0.287786	0.628127	0.0419463	0.111065	0.119876	0.431109	0.37864	0.383644	0.435382	0.834191	0.841682	0.341967	0.460329	0.137619	0.535099
ENSRNA049478122	0.870981	0.43594	0.781666	0.499151	0.597989	0.644842	1.48593	0.697869	1.16171	0.368449	0.157334	0.342843	0.22008	0.668342	0.738498	0.588187	0.901387	0.635436	0.323729	0.685772	0.678344	0.31638	0.508742	0.720035	0.382791	0.69721	0.588673	0.417142	0.440763	0.311025	0.241107	1.55753	1.15399	0.261227	0.224613	0.617996	0.06057	0.224856	0.0879808	0.520584	0.477415	0.794691	0.452797	1.8025	0.849549	0.652847	0.389509	0.290529	0.491418
ENSRNA049478126	1.7754	0.698851	1.50192	0.701131	1.27594	1.13914	5.65473	5.14326	2.21708	0.732737	0.444895	0.435106	0.863655	2.56671	1.09093	0.944809	2.20024	1.49282	0.717072	1.40273	1.35845	0.515117	1.18434	1.01344	1.14506	1.1341	0.899445	0.835884	0.877994	0.668902	0.500402	3.22644	2.85199	0.588898	0.590752	1.35848	0.111337	0.556504	0.170293	1.10292	1.59993	1.72971	0.552541	4.04731	1.92657	0.872148	0.57357	0.949864	1.29656
ENSRNA049478131	0.923541	0.353596	0.317877	0.548087	0.564768	0.695751	2.78286	0.786859	1.32767	0.502431	0.55067	0.119995	0.463084	0.928253	0.575176	0.734951	1.27025	0.904335	0.488548	0.876167	0.785185	0.573438	0.673335	1.1772	0.499292	0.66278	0.691691	0.352966	0.472246	0.197925	0.510917	2.17004	1.23605	0.506127	0.402432	0.623061	0.0616629	0.388827	0.0785035	0.536852	0.757279	0.908871	0.644365	2.89794	1.17468	0.818649	0.424919	0.698289	0.936423
ENSRNA049478136	2.2411	1.24405	0.729092	1.82416	1.65449	1.26625	4.08697	1.18889	1.7525	1.38637	0.657319	0.30836	1.44563	1.0019	1.06141	1.34471	1.68693	1.23213	1.22189	1.22856	1.27658	1.22737	0.964498	1.54479	1.77133	1.19567	1.42662	1.01814	0.998236	0.607518	0.811779	2.26189	1.69784	1.28082	0.722508	1.10611	0.0982252	0.248175	0.141751	1.56889	1.35181	1.29854	1.2357	2.74865	1.61022	1.04854	1.16777	0.646178	1.62882
ENSRNA049478138	0.781379	0.523464	0.417153	0.580266	0.423846	0.866	1.8286	0.431177	0.805421	0.45248	0.299566	0.111496	0.316569	0.554199	0.450018	0.743533	0.881167	0.738117	0.395499	0.722267	0.616361	0.453771	0.626351	0.68905	0.216501	0.486641	0.485965	0.793075	0.504057	0.367813	0.252751	1.67822	0.869896	0.261395	0.316066	0.669079	0.0995665	0.200855	0.0897907	1.03369	0.785218	0.717507	0.487939	1.63993	0.957669	0.668822	0.354328	0.489625	0.978002
ENSRNA049478140	4.54095	2.36861	1.77699	4.90342	4.07519	2.48321	5.43929	2.42927	2.15193	3.15415	1.35045	0.53712	3.90183	1.86888	1.10065	2.85643	2.76738	1.56211	3.56228	2.46655	2.40108	4.08877	2.39408	3.84019	4.70444	2.41441	2.03583	3.289	2.21168	1.04617	2.16996	3.63423	2.66187	3.55922	1.67836	2.42133	0.102847	1.03299	0.207679	2.97709	1.82186	1.29708	3.0767	7.34124	2.21092	2.53885	1.0859	1.0194	2.62089
ENSRNA049478144	1.4407	0.609924	0.862758	0.542848	0.647409	0.920615	5.61429	0.505512	1.50649	0.48537	0.319706	0.180829	0.591081	1.7997	0.79479	0.892663	1.75107	0.942309	0.477737	0.903601	1.11111	0.303001	0.912161	0.719571	0.781716	0.787078	0.88735	0.581793	0.597788	0.568273	0.39585	1.68475	2.63283	0.326324	0.53623	0.747533	0.0847511	0.492	0.0789589	0.867089	0.987125	1.00186	0.678762	2.85078	1.13899	0.916504	0.583887	0.718218	1.2343
ENSRNA049478147	1.90214	0.905787	0.61491	1.58799	1.47836	1.08605	3.94293	0.69943	1.33874	1.24491	0.826005	0.217134	0.779449	1.41713	0.822356	0.95692	1.5768	1.04321	1.03453	1.0552	1.19675	0.984292	0.882817	1.14863	1.27042	0.925309	1.23131	1.0589	0.876628	0.508949	0.585546	2.14671	2.24387	1.27348	0.444547	0.851011	0.0433037	0.458616	0.0798076	0.981518	1.03714	1.03675	0.841738	3.48375	1.10389	0.97927	0.613772	0.707027	1.11388
ENSRNA049478153	1.55959	1.02932	1.21889	0.744819	1.18324	1.22271	5.03279	1.792	1.7466	0.621758	0.513554	0.175135	0.618425	1.02327	0.955396	1.15535	1.97046	1.31121	0.812473	1.49004	1.33499	0.91058	1.59216	1.36632	0.831143	1.01371	1.12145	1.12866	1.03818	0.890843	0.574783	3.2678	2.0958	0.617201	0.538355	1.20055	0.059239	0.369725	0.177417	1.19642	1.23884	1.55827	1.09111	3.21159	1.48949	1.23877	0.994939	0.572756	1.31647
ENSRNA049478156	0.453699	0.512948	0.510946	0.443336	0.50173	0.683771	2.55783	1.08749	0.921933	0.38066	0.496772	0.0864552	0.243256	0.925903	0.682045	0.583516	1.05417	0.873952	0.523929	0.619969	0.673047	0.499562	0.602575	0.476172	0.75801	0.522211	0.518406	0.767389	0.278895	0.285772	0.347522	1.3773	1.43413	0.247163	0.318862	0.650754	0.074139	0.23529	0.123055	0.490969	0.870282	1.17278	0.61373	1.66299	0.912794	0.31382	0.178744	0.423623	0.743219
ENSRNA049478162	1.71952	0.770962	0.82532	0.737501	1.44189	1.26604	3.1821	1.52053	1.74135	0.437405	0.488442	0.272904	0.773544	2.08248	1.06182	1.0819	1.78616	1.53194	0.831063	0.973894	1.23306	0.960164	0.935368	1.31799	1.0418	0.869433	1.46051	1.02023	0.687809	0.225837	0.340795	1.84788	1.89503	0.792324	0.52898	1.26593	0.0951592	0.396041	0.166218	0.937475	1.40156	1.52582	1.23125	3.43844	1.59292	0.991148	1.15482	0.867539	1.41747
ENSRNA049478167	1.39724	0.379261	0.432535	0.792677	0.970726	0.953275	6.54406	1.05384	1.53315	0.480202	0.460202	0.265428	0.700681	2.35709	0.677634	0.790793	1.7171	1.31101	0.540221	1.02598	1.06823	0.567632	0.89866	0.350178	0.749767	1.20879	0.782672	0.800372	0.656626	0.75154	0.240719	1.90521	2.50041	0.342615	0.460622	0.956372	0.0983085	0.448868	0.211469	0.661196	0.964366	1.39451	0.536289	2.25336	1.90316	0.823138	0.291072	0.453168	1.18705
ENSRNA049478177	1.04093	0.15549	0.365558	0.85231	0.889619	0.624718	2.4338	0.63286	1.8086	0.41372	0.521272	0.165134	0.65209	0.406679	0.894122	0.736908	1.2767	0.790102	0.531687	0.900027	0.753334	0.697914	0.821194	0.524569	0.619452	0.507291	0.822729	0.530243	0.739245	0.342047	0.285896	1.80766	1.34722	0.524928	0.624744	0.730106	0.0733426	0.321105	0.131583	0.934472	0.859955	0.734085	0.696128	2.60629	1.03647	0.450016	0.598162	0.489578	0.840774
ENSRNA049478180	0	0	0	0	0	0	0	0	0	0	0	0	0	0	0	0	0	0	0	0	0	0	0	0	0	0	0	0	0	0	0	0	0	0	0	0	0	0	0	0	0	0	0	0	0	0	0	0	0
ENSRNA049478183	0.807735	0.362932	0.385809	0.484989	0.961205	0.984053	1.85491	1.33096	1.11207	0.210549	0.164966	0.14279	0.635069	1.92071	0.71675	0.516571	1.26503	0.729811	0.405526	0.671374	0.891158	0.387297	0.741986	1.00509	0.56243	0.706208	0.850233	0.729835	0.399464	0.059369	0.143611	1.27456	1.65902	0.204459	0.234653	0.88208	0.0677981	0.438625	0.0871264	0.60308	1.2934	0.680047	0.28799	3.00915	0.853063	0.389672	0	0.506839	0.612946
ENSRNA049478188	0.509751	0.103521	0.649691	0.333548	0.889459	1.07538	1.65542	0.558098	0.613097	0.484908	0.297155	0.122276	0.299834	1.07308	0.259225	0.698595	1.02669	0.487321	0.404508	0.249998	0.358167	0.0957748	0.104776	0.185828	0.996089	0.103797	0.205434	0.450172	0.349499	0.102848	0.246327	0.490055	0.760512	0.234177	0.201865	0.536215	0.141395	0.252441	0.0988021	0.753712	0.923641	0.396603	0.36622	1.63371	0.675682	0.384808	0.169852	0.251393	1.232
ENSRNA049478193	3.09366	1.08697	1.1911	2.20655	2.21118	1.67281	3.89901	2.55955	1.79931	1.49513	0.570538	0.183413	1.59911	1.43078	1.24428	1.62819	2.12666	1.7518	1.40435	1.48369	1.22098	1.48451	0.628654	1.67245	0.859639	1.22669	0.770379	1.5756	1.08927	0.308544	1.17005	3.36356	2.71008	1.93196	1.11026	0.643457	0.305033	0.520947	0.244973	0.847926	0.962126	1.87485	2.31939	3.44754	2.41369	1.11718	0.883229	0.86192	2.56004
ENSRNA049478201	0.363845	0.257805	0.205234	0.161326	0.328907	0.67363	0.81542	0.236476	0.29646	0.374221	0.0586468	0.114116	0.554223	0.078278	0.223038	0.228016	0.371221	0.501693	0.209087	0.204537	0.338365	0.236058	0.252319	0.306214	0.300198	0.231845	0.258556	0.317867	0.177707	0.189987	0.191313	0.360815	0.702218	0	0	0.234849	0.0427908	0.108997	0.117981	0.213914	0.0724731	0.331841	0.153296	0.783579	0.967461	0.346163	0.184096	0.224886	0.326502
ENSRNA049478203	0.530476	0.344848	0.146165	0.482825	0.586015	0.640305	1.91107	0.521289	0.912876	0.240506	0.408372	0.0814169	0.395859	0.0832411	0.102442	0.370254	0.829717	0.649654	0.347225	0.725169	0.553237	0.347749	0.42218	0.573938	0.388998	0.621209	0.552678	0.528628	0.533696	0.203564	0.0819094	1.9818	1.00543	0.388839	0.0669584	0.430575	0.0935317	0.302886	0.0444888	0.419038	0.61984	0.569797	0.0819408	2.13383	0.811	0.222377	0.225281	0.601228	0.698662
ENSRNA049478205	0.55974	0.0930156	0.377572	0.18065	0	0.211964	0.478821	0.36691	0.328584	0.221756	0.116165	0	0.367175	0.579621	0	0.291779	0.528597	0.376785	0.279496	0.27159	0.700119	0.527547	0.18481	1.05532	0.459158	0.174429	0.902181	0.19888	0.218487	0	0	0.780224	1.25702	0.211894	0	0.286075	0.113576	0.210319	0.131513	0.395558	0.407775	0.594713	0.646465	0.714662	0.203327	0	0	0	0.416872
ENSRNA049478207	1.01402	1.02471	0.760831	0.488673	0.278129	2.59804	1.61861	2.37756	3.36116	0	0.973732	0	1.28638	0.737484	1.07695	1.17576	1.52764	2.07517	0.577147	1.51989	0.927135	0.983081	1.00296	0.945479	1.30316	2.94444	0	0	1.24258	0.529896	0.306462	1.9015	2.37937	0.293031	0.50795	0.780929	0.262348	0.315371	0.217582	0.532565	2.21125	1.38365	0.876358	2.24179	2.80503	0.842881	0.321091	2.34376	1.43072
ENSRNA049478212	0	0	0	0	0	0	0.229576	0	0	0	0	0	0.175292	0	0	0.0755838	0	0.132347	0.040524	0.0332908	0	0	0	0	0	0.166454	0	0	0	0	0	0	0	0.20262	0	0	0.0413995	0	0.072504	0.189732	0	0.325697	0	0	0	0	0	0	0
ENSRNA049478218	0.782434	0.384236	0.0620481	0.135169	0.410582	0.357173	0.159436	0.106845	0.848957	0.293883	0.0614888	0	0	0.479868	0.684244	0.669768	1.46259	0.643975	0.207876	0.296493	0.632888	0.0516475	0.495321	0.874432	0.104055	0.218033	0.494247	0.317178	0.397149	0.391158	0.383076	0	0.328585	0.183422	0.371961	1.07602	0.217914	0.295797	0.112319	0.89699	0.765708	0.483454	0.17989	2.67924	0.9047	1.05771	1.0082	0.72455	0
ENSRNA049478221	0	0	0	0	0	0	0	0	0	0	0	0	0	0	0	0	0	0	0	0	0	0	0	0	0	0	0	0	0	0	0	0	0	0	0	0	0	0	0	0	0	0	0	0	0	0	0	0	0
ENSRNA049478226	0.639606	1.11784	0	0.592884	0	0.741714	0.629835	1.02522	1.4108	0	0	0	0	0	0	0.479423	2.56897	0.868331	0.441806	1.14234	1.32965	0.673915	2.96398	0.942981	1.00269	0	0	0.532426	0	0	0	1.31203	2.4158	0	1.43568	3.28947	0.304136	0.744939	0.291712	1.74106	1.18183	1.74677	0	5.74001	1.46163	0	2.71838	0	0
ENSRNA049478227	0	0	0	0	0	0	0.629835	0	1.4108	0	0	0	0	0.636256	0	0.094967	0.417696	0.324796	0.202174	0.292952	0.713646	1.01087	0	1.41447	0	1.10584	0	0	0	0	0	0	1.11498	0	0.35892	1.03878	0.0849411	0.373599	0.178744	0.474835	0	0.873383	0	0	0	0	0	0	0
ENSRNA049478230	0.632901	0	0	0.14884	0.673122	0	0.811991	0	0	0	0	0	1.97747	0	0	0.444903	0.879591	0.377877	0	0	0.139592	0	0	0	0	0	0	0	0	0	0	0	0.697959	0	0	0	0.267809	0.488799	0.232009	0	0	0.574034	0.719503	3.02218	0	0	0.434528	1.31535	1.50501
ENSRNA049478234	0	0	0	0	0	0	0	0	0	0	0	0	0	0	0	0	0	0	0	0	0	0	0	0	0	0	0	0	0	0	0	0	0	0	0	0	0	0	0	0	0	0	0	0	0	0	0	0	0
ENSRNA049478239	0	0	0	0	0	0	0	0	0	0	0	0	0	0	0	1.22565	0	0	0	0	0	0	0	0	0	0	0	0	0	0	0	0	0	0	0	0	1.09626	0	0	6.12827	0	0	0	0	0	0	0	0	0
ENSRNA049478241	0	0	0	0	0	0	0	0	0	0	0	0	0	0	0	0	0	0	0	0	0	0	0	0	0	0	0	0	0	0	0	0	0	0	0	0	0	0	0	0	0	0	0	0	0	0	0	0	0
ENSRNA049478247	0	0	0	0	0	0	0	0	0	0	0	0	0	0	0	0	0	0	0	0	0	0	0	0	0	0	0	0	0	0	0	0	0	0	0	0	0	0	0	0	0	0	0	0	0	0	0	0	0
ENSRNA049478252	36.239	0	0	0	0	0	0	0	0	0	0	0	0	0	0	0	13.5311	3.57292	5.12932	4.81202	0	0	0	0	0	24.0601	0	25.6466	0	0	0	0	0	0	0	0	0	12.1026	3.19572	0	0	0	0	67.6556	17.8646	0	0	0	0
ENSRNA049478260	0	0	0	0	0	0	0	0	0	0	0	0	32.4921	0	0	0	0	0	0	0	0	0	0	0	0	0	0	0	0	0	0	0	0	0	0	0	0	0	0	0	0	0	0	0	0	0	0	0	0
ENSRNA049478262	18.1195	0	0	0	17.5003	0	0	0	0	0	0	0	0	0	0	0	0	0	6.12342	0	0	0	0	0	0	0	0	0	0	0	30.6171	0	0	0	0	0	0	0	0	0	0	0	0	0	0	0	0	0	0
ENSRNA049478267	0	0	0	0	0	0	0	0	0	0	0	0	0	0	0	0	0	3.48132	2.35816	0	0	0	0	0	0	0	0	0	0	0	0	0	0	11.7908	0	0	0	0	3.11379	0	0	0	0	0	0	0	0	0	0
ENSRNA049478272	0	0	0	0	0	0	0	0	0	0	0	0	0	0	0	6.99392	0	3.23128	0	0	0	0	0	0	0	0	0	0	0	0	0	0	0	0	0	0	6.25555	0	2.89014	0	0	0	0	0	0	34.9696	0	0	0
ENSRNA049478275	0	0	0	0	0	0	0	0	0	0	0	0	0	0	0	0	0	0	0	0	0	0	0	0	0	0	0	0	0	0	0	0	0	0	0	0	0	0	0	0	0	0	0	0	0	0	0	0	0
ENSRNA049478282	0	0	0	0	0	0	0	0	0	0	0	0	0	0	0	0	0	0	0	0	0	0	0	0	0	0	0	0	0	0	0	0	0	0	0	0	0	0	0	0	0	0	0	0	0	0	0	0	0
ENSRNA049478287	0	0	0	0	0	0	0	0	0	0	0	0	0	0	0	0	0	0	0	0	0	0	0	0	0	0	0	0	0	0	0	0	0	0	0	0	0	0	0	0	0	0	0	0	0	0	0	0	0
ENSRNA049478292	0	20.3029	10.2525	0	0	0	0	0	0	0	0	0	0	0	0	1.39878	0	0	0	0	0	0	0	0	0	0	0	0	0	0	0	0	0	0	0	0	1.25111	0	0	0	0	0	0	0	0	6.99392	0	0	0
ENSRNA049478301	0	20.3029	10.2525	0	0	0	0	0	0	0	0	0	0	0	0	1.39878	0	0	0	0	0	0	0	0	0	0	0	0	0	0	0	0	0	0	0	0	1.25111	0	0	0	0	0	0	0	0	6.99392	0	0	0
ENSRNA049478307	0	0	0	0	0	0	0	0	0	0	0	0	0	0	0	0	0	0	0	0	0	0	0	0	0	0	0	0	0	0	0	0	0	0	0	0	0	0	0	0	0	0	0	0	0	0	0	0	0
ENSRNA049478313	0	0	0	0	0	0	0	25.3856	0	0	0	0	0	0	0	0	0	0	10.6491	0	0	0	0	0	0	0	0	0	0	0	30.6171	0	0	22.6284	0	0	0	0	0	0	0	0	0	0	0	0	0	0	0
ENSRNA049478320	0	0	0	0	0	0	0	0	0	0	0	0	0	0	0	0	5.31274	6.65502	5.12932	0	0	0	0	0	0	0	0	25.6466	0	0	0	0	0	0	0	0	0	4.75186	5.95243	0	0	0	0	0	0	0	0	0	0
ENSRNA049478328	0	0	0	0	0	0	0	0	0	0	0	0	0	0	0	0	0	0	5.12932	0	0	0	0	0	0	0	0	25.6466	0	0	0	0	0	0	0	0	0	0	0	0	0	0	0	0	0	0	0	0	0
ENSRNA049478333	0	0	0	0	0	0	0	0	0	0	0	0	0	0	0	0	0	0	0	0	0	0	0	0	0	0	0	0	0	0	0	0	0	0	0	0	0	0	0	0	0	0	0	0	0	0	0	0	0
ENSRNA049478336	18.1195	0	0	0	0	40.806	30.4613	0	0	0	0	0	0	20.1848	0	4.25994	67.5297	28.8556	0	0	0	0	0	0	0	0	0	0	0	0	0	0	0	0	0	0	3.81021	45.9688	9.04484	0	42.0884	17.7665	21.2997	270.622	53.5939	0	24.9383	23.0048	0
ENSRNA049478343	0	0	0	0	0	0	0	0	0	0	0	0	0	0	0	0	0	0	0	0	0	0	0	0	0	0	0	0	0	0	0	0	0	0	0	0	0	0	0	0	0	0	0	0	0	0	0	0	0
ENSRNA049478350	0	0	0	0	0	0	0	0	0	0	0	0	0	0	0	0	0	0	0	0	0	0	0	0	0	0	0	0	0	0	0	0	0	0	0	0	0	0	0	0	0	0	0	0	0	0	0	0	0
ENSRNA049478355	0	0	0	0	0	0	0	0	0	0	0	0	0	0	0	0	0	0	0	0	0	0	0	0	0	0	0	0	0	0	0	0	0	0	0	0	0	0	0	0	0	0	0	0	0	0	0	0	0
ENSRNA049478362	0	0	0	0	0	0	0	0	0	0	143.765	0	0	0	0	0	0	0	0	0	0	0	0	0	0	0	0	0	0	0	0	0	0	0	0	0	0	0	0	0	0	0	0	0	0	0	0	0	0
ENSRNA049478368	0	0	0	0	0	0	0	0	0	0	0	0	0	0	0	0	0	0	0	0	0	0	0	0	0	0	0	0	0	0	0	0	0	0	0	0	0	0	0	0	0	0	0	0	0	0	0	0	0
ENSRNA049478375	0	0	0	0	0	0	0	0	0	0	0	0	0	0	0	0	0	0	0	0	0	0	0	0	0	0	0	0	0	0	0	0	0	0	0	0	0	0	0	0	0	0	0	0	0	0	0	0	0
ENSRNA049478381	0	0	0	0	0	0	0	0	0	0	0	0	0	0	0	0	0	0	0	0	0	0	0	0	0	0	0	0	0	0	0	0	0	0	0	0	0	0	0	0	0	0	0	0	0	0	0	0	0
ENSRNA049478387	0	0	0	0	0	0	0	0	0	0	0	0	0	0	0	0	0	0	0	0	0	0	0	0	0	0	0	0	0	0	0	0	0	0	0	0	0	0	0	0	0	0	0	0	0	0	0	0	0
ENSRNA049478392	0	0	0	0	0	0	0	0	0	0	0	0	0	0	0	0	0	0	0	0	0	0	0	0	0	0	0	0	0	0	0	0	0	0	0	0	0	0	0	0	0	0	0	0	0	0	0	0	0
ENSRNA049478400	0	0	0	0	0	0	0	0	0	0	0	0	0	0	0	0	0	0	0	0	0	0	0	0	0	0	0	0	0	0	0	0	0	0	0	0	0	0	0	0	0	0	0	0	0	0	0	0	0
ENSRNA049478409	0	0	0	0	0	0	0	0	0	0	0	0	0	0	0	0	0	0	0	0	0	0	0	0	0	0	0	0	0	0	0	0	0	0	0	0	0	0	0	0	0	0	0	0	0	0	0	0	0
ENSRNA049478420	0	0	32.8568	0	0	0	0	0	0	0	0	0	0	0	30.4983	3.87324	0	7.08174	7.26716	3.93298	7.42538	36.3358	0	0	0	19.6649	18.4696	0	0	0	0	0	0	0	0	18.6573	3.46433	0	4.06712	0	0	0	0	0	22.0289	0	0	0	19.3662
ENSRNA049478426	110.37	0	120.697	147.224	132.853	15.6256	116.634	37.4189	0	212.329	17.7613	0	149.368	74.8114	84.8744	153.243	51.3227	74.8477	64.2066	42.349	79.7102	135.89	19.1421	102.486	46.9107	18.1977	67.7562	57.752	83.5919	0	46.0751	28.7329	90.312	34.4052	62.0806	137.997	31.9103	9.81334	15.326	291.549	31.5078	107.488	128.801	92.8449	122.661	112.537	38.1483	34.5788	90.2288
ENSRNA049478428	0	0	0	0	0	0	0	0	0	0	0	0	0	0	0	0	0	0	0	0	0	0	0	0	0	0	0	0	0	0	0	0	0	0	0	0	0	0	0	0	0	0	0	0	0	0	0	0	0
ENSRNA049478438	0	0	0	0	0	0	0	0	0	0	0	0	0	0	0	0	0	0	0	0	0	0	0	0	0	0	0	0	0	0	0	0	0	0	0	0	0	0	0	0	0	0	0	0	0	0	0	0	0
ENSRNA049478445	0	0	0	0	0	0	0	0	0	0	0	0	0	0	0	0	0	0	0	0	0	0	0	0	0	0	0	0	0	0	0	0	0	0	0	0	0	0	0	0	0	0	0	0	0	0	0	0	0
ENSRNA049478455	0	0	0	0	0	0	0	0	0	0	0	0	0	0	0	0	0	0	0	0	0	0	0	0	0	0	0	0	0	0	0	0	0	0	0	0	0	0	0	0	0	0	0	0	0	0	0	0	0
ENSRNA049478461	0	0	0	0	0	0	0	0	0	0	0	0	0	0	0	0	0	0	0	0	0	0	0	0	0	0	0	0	0	0	0	0	0	0	0	0	0	0	0	0	0	0	0	0	0	0	0	0	0
ENSRNA049478482	7.16707	2.90893	3.41345	4.1989	5.35081	4.37823	8.57348	3.47446	6.67828	3.05478	2.17296	1.02024	3.53014	5.52115	3.81991	5.42108	5.99993	6.40973	3.56195	5.41157	4.10427	4.06394	3.45338	4.21487	4.39479	4.13626	4.1826	3.71479	3.59554	2.53854	2.43212	13.661	4.62921	3.20411	2.21166	4.95612	0.264168	0.78118	0.529903	6.0188	6.65303	6.32079	5.92893	8.48872	7.71738	4.93219	3.41037	4.28955	5.70445
ENSRNA049478487	15.9829	7.48472	8.55821	9.68437	11.119	11.5629	24.4269	10.8359	15.1021	7.83555	4.02612	2.75219	8.34417	12.3008	6.06066	11.1027	12.4539	13.2843	7.53119	8.17718	9.18835	7.56662	8.61562	9.1219	7.14474	7.53768	9.01904	9.53133	5.63055	5.42453	6.12947	14.3188	11.6449	7.28381	4.78325	10.7314	0.537293	1.2129	1.22081	11.5651	13.1858	12.9861	11.1354	16.3153	13.765	10.265	8.58969	8.36078	13.0407
ENSRNA049478494	1.07814	0.523101	0.699568	0.702036	0.844337	0.457106	1.46012	0.844546	1.09835	0.806336	0.157872	0.205746	0.372788	1.14513	0.470868	0.592726	0.956664	0.846292	0.492502	0.854117	0.727293	0.674834	0.581555	0.825135	0.603184	0.54493	0.81346	0.383867	0.332985	0.212913	0.310212	2.47361	0.829387	0.490411	0.337505	0.955569	0.111922	0.208669	0.134138	1.01985	0.443101	1.02452	0.520772	1.73656	1.32268	0.280259	0.585363	0.50349	0.687569
ENSRNA049478501	1.55308	0.320533	0.879259	0.706356	0.798911	0.517525	1.56455	1.28668	1.02708	0.298389	0.592549	0.0542852	0.604774	0.297186	0.711251	0.576333	1.55608	0.882694	0.603244	0.840702	0.721485	0.342908	0.804972	0.503812	0.677649	0.562748	0.896303	0.917258	0.394079	0.362887	0.218529	1.91818	1.18915	0.859878	0.523532	0.655273	0.110065	0.474467	0.175407	0.426695	0.964623	0.838707	0.28033	3.5905	1.6194	0.466463	0.596148	0.445962	0.739023
ENSRNA049478508	0.973218	1.1367	2.73702	0.901637	2.01133	2.25746	5.11668	1.56404	2.86973	0	0	0	1.24419	3.85689	1.34195	0.47776	3.90052	2.73971	0.615162	3.06984	1.19507	3.07581	2.00649	2.87558	0	3.37016	0.911805	0	2.87741	0	0	6.00185	1.1334	0	1.09331	1.05457	0.26168	0.814728	0.452296	0	5.13613	3.54449	0	6.25679	2.22298	1.19319	2.75991	1.02596	1.19561
ENSRNA049478513	0	0	0	0	0	0	0	0	0	0	0	0	0	0	0	0	0	0	0	0	0	0	0	0	0	0	0	0	0	0	0	0	0	0	0	0	0	0	0	0	0	0	0	0	0	0	0	0	0
ENSRNA049478519	0	0	0	0	0	0	0	0	0	0	0	0	0	0	0	0	0	0	0	0	0	0	0	0	0	0	0	0	0	0	0	0	0	0	0	0	0	0	0	0	0	0	0	0	0	0	0	0	0
ENSRNA049478522	0	0	0	0	0	0	30.4613	0	33.1934	0	0	0	0	0	37.0237	0	0	0	0	0	0	0	0	0	0	0	0	0	0	0	0	0	0	0	0	0	0	0	0	0	0	0	0	0	0	0	0	0	0
ENSRNA049478524	0	0	0	0	0	0	0	0	0	0	0	0	0	0	0	0	0	0	0	0	0	0	0	0	0	0	0	0	0	0	0	0	0	0	0	0	0	0	0	0	0	0	0	0	0	0	0	0	0
ENSRNA049478530	1.43603	0.502173	0.575014	0.923319	1.0888	0.748633	3.58874	0.841152	1.03965	0.57789	0.440384	0.187255	0.476919	1.27426	0.433303	0.786029	1.47366	1.34012	0.714911	0.801072	0.844686	0.922848	0.613019	1.13803	0.507151	0.698554	0.631299	0.822393	0.687828	0.368992	0.551785	1.68404	1.35419	0.770377	0.321919	0.730919	0.085922	0.423628	0.169885	0.900013	1.03349	1.43245	0.681551	3.21145	1.06431	0.801549	0.518204	0.770686	1.05645
ENSRNA049478534	7.52233	3.55359	4.2631	3.5234	3.53507	4.75916	11.3986	4.82578	6.38242	2.90474	1.58071	1.13536	3.06002	7.90179	2.76741	4.31452	6.48689	5.98276	2.65896	3.30516	4.17897	2.80001	4.61726	4.37652	2.67413	3.02524	4.24023	3.15542	2.27191	1.59445	2.03022	4.87411	5.97614	2.63503	1.7373	4.70752	0.431875	1.7161	0.702553	4.68258	6.0533	6.34305	4.53269	13.639	5.16883	3.38067	2.83615	3.48188	5.82012
ENSRNA049478539	0.4445	0.107908	0.155589	0.199536	0.184451	0.152476	0.504373	0.674347	0.286816	0.0919748	0.164623	0.0310743	0.0946642	0.140991	0.222255	0.139526	0.537539	0.32062	0.151638	0.206012	0.227903	0.0810414	0.215652	0.236678	0.262293	0.156995	0.255021	0.168237	0.0877322	0.0973752	0.0312731	0.5377	0.2701	0.215347	0.0319789	0.28034	0.0287312	0.237973	0.0384104	0.188354	0.258166	0.291104	0.0234009	1.57675	0.350176	0.148682	0.112984	0.199311	0.207286
ENSRNA049478543	0	0	0	0	0	0	0	0	0	0	0	0	0	0	0	0	0	0	0	0	0	0	0	0	0	0	0	0	0	0	0	0	0	0	0	0	0	0	0	0	0	0	0	0	0	0	0	0	0
ENSRNA049478548	0	0	0	0	0	0	0	0	0	0	0	0	0	0	0	4.83364	0	7.18654	0	0	0	0	0	0	0	0	0	0	0	0	0	0	0	0	0	0	4.32334	0	3.93941	0	0	18.5261	0	0	0	0	0	0	24.1682
ENSRNA049478557	0	0	0	0	0	0	0	0	0	0	0	0	0	0	0	0	0	0	0	0	0	0	0	0	0	0	0	0	0	0	0	0	0	0	0	0	0	0	0	0	0	0	0	0	0	0	0	0	0
ENSRNA049478560	0	0	0	0	0	0	0	0	0	0	0	0	0	0	0	0	0	0	0	0	0	0	0	0	0	0	0	0	0	0	0	0	0	0	0	0	0	0	0	0	0	0	0	0	0	0	0	0	0
ENSRNA049478576	341.481	102.149	177.611	148.072	148.38	185.474	402.81	161.541	172.953	143.69	76.0436	33.4699	154.734	186.588	136.714	195.617	410.951	232.775	117.616	202.288	175.57	115.524	187.463	153.038	173.408	164.57	208.285	117.32	154.918	61.5846	64.8009	444.79	292.782	117.026	59.7011	162.158	23.4542	177.617	30.4053	136.183	193.775	273.145	157.26	1196.96	238.006	212.969	123.706	113.577	286.888
ENSRNA049478584	2.48184	1.07473	0.914847	1.03686	1.36794	1.6644	3.77044	1.54405	1.52647	0.805684	0.741562	0.457736	0.535887	1.66287	0.974609	0.866845	1.68466	1.13899	0.618816	1.10053	1.11989	0.679662	0.998518	0.894806	0.807519	0.851592	1.21705	0.729348	1.18174	0.504742	0.341363	2.03433	1.61844	0.536189	0.436469	1.36443	0.0558352	0.391007	0.0818498	0.871669	1.37736	1.10852	0.747612	3.16636	1.15208	0.73444	0.707144	0.88882	1.07888
ENSRNA049478590	186.952	94.2141	87.3821	88.4549	115.401	115.049	266.567	114.386	171.391	80.7824	47.9472	32.9277	83.9321	99.9028	77.7924	120.504	189.293	141.721	90.3097	103.796	114.457	103.357	108.742	140.611	92.5596	86.2108	96.4823	105.97	81.8253	58.1902	63.7533	183.795	132.756	85.9086	58.4059	144.246	7.03218	57.4543	8.39074	132.848	156.297	128.531	119.585	442.748	156.295	97.1788	92.5246	111.435	141.754
ENSRNA049478600	1.33542	0.423023	0.604488	0.486917	1.00772	1.17278	1.76454	0.908114	1.60104	0.517318	0.340891	0.289988	0.450585	0.687629	0.344001	0.823156	1.04308	1.11665	0.520617	0.852522	0.720923	0.499501	0.682894	0.900044	0.7212	0.713708	0.800023	0.591842	0.780954	0.32045	0.463557	1.8542	0.842841	0.326987	0.230852	0.741257	0.0746814	0.182641	0.181738	0.769037	1.02891	1.20323	0.836416	1.69923	1.21764	0.715886	0.455551	0.397991	1.13581
ENSRNA049478607	0.184392	0.18377	0.746575	0.178556	0.811695	0.418924	1.41988	0.241566	0.4326	0	0.172042	0	0.543747	1.53098	0.566975	0.52763	0.976509	0.941075	0.351124	0.443926	0.5108	0.520847	0.36531	0.669897	0.22655	0.688722	0.178354	0.589656	0.215588	0.373415	0	0.769115	0.955428	0.418566	0.180897	0.376905	0.197211	0.263057	0.202755	0	0.806033	1.17551	0.212975	2.01732	1.00417	0.80068	0.22852	0.377956	1.23553
ENSRNA049478615	0	0	0	0	0	0	0.951335	0	0	0	0	0	0	0	0	0.177129	0.336624	0.407055	0	0	0.495832	0	0	0	0	0	0	0	0	0	0	0	2.47916	0	0	0	0.158429	0.185111	0.154195	0	0.783321	0	0	0.899799	0.845717	0	0	0	0.885644
ENSRNA049478622	36.239	81.2115	123.03	29.408	0	30.6045	106.615	152.314	199.16	0	46.6582	55.0291	32.4921	30.2771	240.654	54.617	116.025	89.3425	21.415	56.7797	178.662	14.4416	0	100.604	92.6334	72.1803	46.2276	0	137.283	70.4063	0	74.4352	584.561	0	0	91.5093	15.6168	23.1289	13.3939	72.2176	84.1767	71.0662	42.5994	202.967	89.3231	20.9818	99.7533	138.029	23.266
ENSRNA049478628	0	0	0	0	0	0	0	0	0	0	0	0	0	0	0	0	0	0	0	0	0	0	0	0	0	0	0	0	0	0	0	0	0	0	0	0	0	0	0	0	0	0	0	0	0	0	0	0	0
ENSRNA049478633	0	0	0	0	0	0	0	0	0	0	0	0	0	0	0	0	0	0	0	0	0	0	0	0	0	0	0	0	0	0	0	0	0	0	0	0	0	0	0	0	0	0	0	0	0	0	0	0	0
ENSRNA049478640	0	0	0	0	0	0	0	0	0	0	0	0	0	0	0	0	0	0	0	0	0	0	0	0	0	0	0	0	0	0	0	0	0	0	0	0	0	0	0	0	0	0	0	0	0	0	0	0	0
ENSRNA049478649	1.1563	0.494065	0.406466	0.411066	0.780708	0.71272	0.821173	0.599512	0.448089	0.468936	0.44578	0.0342843	0.660239	0.371301	0.525469	0.544829	1.03278	0.645304	0.439591	0.746641	0.613034	0.5273	0.688298	0.960047	0.599151	0.464807	0.55924	0.433185	0.503729	0.367575	0.344439	1.76753	0.661621	0.29388	0.308843	0.516685	0.0948794	0.301629	0.106673	0.439243	0.856055	0.493256	0.609534	2.34968	0.624051	0.419687	0.460329	0.45873	0.327612
ENSRNA049478662	1.88087	0.900943	0.628807	0.998302	1.46175	1.01817	3.0631	1.44257	1.67619	0.736899	0.44578	0.23999	0.962848	1.48521	0.7527	1.19207	1.50331	1.23627	0.763963	1.1703	0.985449	0.843679	0.822965	0.942903	0.641353	1.05873	0.92716	0.898459	0.766087	0.367575	0.61999	2.78255	2.03615	0.816334	0.42115	0.653455	0.12904	0.437049	0.169868	1.15911	1.05361	0.937796	0.870763	3.37968	1.46311	1.0259	0.566559	0.642222	1.1794
ENSRNA049478674	0	0	0	0	0	0	0	0	0	0	0	0	0	0	0	0	0	0	0	0	0	0	0	0	0	0	0	0	0	0	0	0	0	0	0	0	0	0	0	0	0	0	0	0	0	0	0	0	0
ENSRNA049478681	0	0	0	0	0	0	0	0	0	0	0	0	0	0	0	0	0	0	0	0	0	0	0	0	0	0	0	0	0	0	0	0	0	0	0	0	0	0	0	0	0	0	0	0	0	0	0	0	0
ENSRNA049478689	0	0	0	0	0	0	0	0	0	0	0	0	0	0	0	0	0	0	0	0	0	0	0	0	0	0	0	0	0	0	0	0	0	0	0	0	0	0	0	0	0	0	0	0	0	0	0	0	0
ENSRNA049478700	0	0	0	0	0	0	0	0	0	0	0	0	0	0	0	0	0	0	0	0	0	0	0	0	0	0	0	0	0	0	0	0	0	0	0	0	0	0	0	0	0	0	0	0	0	0	0	0	0
ENSRNA049478703	0.39044	0.0968756	0.0781666	0.16149	0.19933	0.305452	0.325862	0.162368	0.348514	0.0502431	0.0655559	0.137137	0.13755	0.0371301	0.0852113	0.279904	0.39596	0.275342	0.088153	0.321368	0.243739	0.118642	0.179556	0.342874	0.0443815	0.116202	0.397354	0.192527	0.267606	0.127237	0.0688877	0.875016	0.138479	0.0163267	0.16846	0.212753	0.0316702	0.118084	0.0559147	0.211487	0.44449	0.214658	0.226398	0.885155	0.380199	0.373055	0.153443	0.208977	0.229328
ENSRNA049478712	0	0	0	0	0	0	0	0	0	0	0	0	0	0	0	0	0	0	0	0	0	0	0	0	0	0	0	0	0	0	0	0	0	0	0	0	0	0	0	0	0	0	0	0	0	0	0	0	0
ENSRNA049478717	0	0	0	0	0	0	0	0	0	0	0	0	0	0	0	0	0	0	0	0	0	0	0	0	0	0	0	0	0	0	0	0	0	0	0	0	0	0	0	0	0	0	0	0	0	0	0	0	0
ENSRNA049478726	0	0	0	0	0	0	0	0	0	0	0	0	0	0	0	0	0	0	0	0	0	0	0	0	0	0	0	0	0	0	0	0	0	0	0	0	0	0	0	0	0	0	0	0	0	0	0	0	0
ENSRNA049478739	0.150169	0.0290627	0.218866	0.0880855	0.0664433	0.0678781	0.391035	0.149878	0.398302	0.0669908	0.157334	0.102853	0.0550199	0.0371301	0.142019	0.20145	0.286626	0.209674	0.148619	0.126309	0.23292	0.05273	0.14963	0.205724	0.199717	0.180758	0.147168	0.256702	0	0.16965	0.103332	0.245005	0.307731	0.130613	0.0561533	0.334326	0.0487094	0.0418687	0.0236298	0.0325365	0.164626	0.274031	0.278644	0.418437	0.157324	0.248704	0.247869	0.15291	0.327612
ENSRNA049478748	0.3401	0.100331	0.049537	0.0901004	0.335753	0.255838	0.519103	0.29495	0.161084	0.118427	0.0717209	0.0114354	0.115617	0.111459	0.291801	0.199042	0.30825	0.320968	0.191121	0.192893	0.124038	0.128393	0.197638	0.109791	0.324196	0.240306	0.200276	0.217266	0.252029	0.0245208	0.133269	0.222984	0.141647	0.152481	0.051507	0.143953	0.0221147	0.0362544	0.0457822	0.183406	0.247097	0.377491	0.15858	0.406896	0.290712	0.226051	0.233856	0.155048	0.281381
ENSRNA049478756	4.2648	1.7147	1.65713	1.24788	1.6943	1.5612	6.43252	2.24817	2.65534	1.28957	0.944005	0.634259	1.49929	2.57436	1.64742	1.99766	3.06459	2.59994	1.38657	2.32572	2.1018	1.16006	2.3043	2.36583	1.56445	1.6053	1.61885	1.98944	1.60563	0.904799	0.912763	5.2851	3.4312	1.30613	0.828261	2.18831	0.242258	0.576339	0.323279	1.77324	2.23068	1.97303	1.39322	4.95257	3.14648	1.70984	1.48722	1.51381	2.97144
ENSRNA049478764	0	0	0	0.571823	0.976934	0.678808	1.13754	0.404374	0.36479	0	0	0.35841	0.308027	0.832113	0.968777	0.198244	0.46811	0.396141	0.136086	0.53092	0.368868	0	0.588606	0	0	0.29412	0.285132	0.317336	0.374416	0	0.363093	1.39746	1.55921	0	0	0	0.0725508	0.14944	0.105279	0.31075	0.647639	0.270471	0.342298	0.994101	0.664182	0	0.381802	0	0.338172
ENSRNA049478771	0	0	0	0	0	0	0	0	0	0	0	0	0	0	0	0	0	0	0	0	0	0	0	0	0	0	0	0	0	0	0	0	0	0	0	0	0	0	0	0	0	0	0	0	0	0	0	0	0
ENSRNA049478779	0	0	0	0	0	0	0	0	0	0	0	0	0	0	0	0	0	0	0	0	0	0	0	0	0	0	0	0	0	0	0	0	0	0	0	0	0	0	0	0	0	0	0	0	0	0	0	0	0
ENSRNA049478786	0	0	0	0	0	0	0	0	0	0	0	0	0	0	0	0	0	0	0	0	0	0	0	0	0	0	0	0	0	0	0	0	0	0	0	0	0	0	0	0	0	0	0	0	0	0	0	0	0
ENSRNA049478799	0	0	0	0	0	0	0	0	0	0	0	0	0	0	0	0	0	0	0	0	0	0	0	0	0	0	0	0	0	0	0	0	0	0	0	0	0	0	0	0	0	0	0	0	0	0	0	0	0
ENSRNA049478806	0	0	0	0	0	0	0	0	0	0	0	0	0	0	0	0	0	0	0	0	0	0	0	0	0	0	0	0	0	0	0	0	0	0	0	0	0	0	0	0	0	0	0	0	0	0	0	0	0
ENSRNA049478813	0.133651	0.0130782	0.00781666	0.00587236	0.0188256	0.0746659	0.211159	0.119902	0.107873	0.00669908	0.0314668	0	0.02751	0.086637	0.119296	0.0253167	0.0889362	0.0495138	0.0396052	0.0310767	0.0289335	0.005273	0	0.00685748	0.0466006	0.00946828	0.0529806	0.10482	0.0629661	0.00565499	0.0413326	0.0408341	0.0123092	0	0.042115	0.0668651	0.00535353	0.0259215	0.0106527	0.0162683	0.18932	0.0246628	0.035411	0.114802	0.0283183	0.00621759	0.0566559	0.0428148	0.0327612
ENSRNA049478822	1.36253	0.635785	0.790752	0.691622	0.602386	0.739672	3.89364	0.616606	1.64134	0.675124	0.673093	0.312634	0.807497	0.392366	1.20032	0.78642	1.43956	1.10213	0.620448	0.94561	0.814218	0.532031	0.922304	0.816304	0.552261	0.474601	0.47974	0.931292	0.987575	0.155676	0.25148	2.08689	1.84602	0.835175	0.256678	0.773352	0.110719	0.315164	0.14068	0.411884	1.31385	1.04399	1.01065	1.9923	1.43623	0.56835	0.388554	0.611098	0.954726
ENSRNA049478827	0	0	0	0	0	0	0	0	0	0	0	0	0	0	0	0	0	0	0	0	0	0	0	0	0	0	0	0	0	0	0	0	0	0	0	0	0	0	0	0	0	0	0	0	0	0	0	0	0
ENSRNA049478830	0	0	0	0	0	0	0	0	0	0	0	0	0	0	0	0	0	0	0	0	0	0	0	0	0	0	0	0	0	0	0	0	0	0	0	0	0	0	0	0	0	0	0	0	0	0	0	0	0
ENSRNA049478841	0	0	0	0	0	0	0	0	0	0	0	0	0	0	0	0	0	0	0	0	0	0	0	0	0	0	0	0	0	0	0	0	0	0	0	0	0	0	0	0	0	0	0	0	0	0	0	0	0
ENSRNA049478848	0	0	0	0	0	0	0	0	0	0	0	0	0	0	0	0	0	0	0	0	0	0	0	0	0	0	0	0	0	0	0	0	0	0	0	0	0	0	0	0	0	0	0	0	0	0	0	0	0
ENSRNA049478854	0	0	0	0	0	0	0	0	0	0	0	0	0	0	0	0	0	0	0	0	0	0	0	0	0	0	0	0	0	0	0	0	0	0	0	0	0	0	0	0	0	0	0	0	0	0	0	0	0
ENSRNA049478865	0	0	0	0	0	0	0	0	0	0	0	0	0	0	0	0	0	0	0	0	0	0	0	0	0	0	0	0	0	0	0	0	0	0	0	0	0	0	0	0	0	0	0	0	0	0	0	0	0
ENSRNA049478869	0	0	0	0	17.5003	0	0	0	0	0	0	0	0	0	37.0237	0	13.5311	6.65502	5.77664	4.81202	0	28.8832	0	0	0	24.0601	0	0	0	0	0	0	0	0	0	0	0	12.1026	5.95243	0	0	0	0	67.6556	0	0	0	0	0
ENSRNA049478872	0	0	0	0	0	0	0	0	0	0	0	0	0	0	0	0	0	0	0	0	0	0	0	0	0	0	0	0	0	0	0	0	0	0	0	0	0	0	0	0	0	0	0	0	0	0	0	0	0
ENSRNA049478881	107.522	55.6042	52.0085	53.9311	69.4648	68.6289	154.213	71.8771	102.447	51.7977	29.4243	19.4208	53.2026	56.7136	47.8934	72.2542	105.8	84.0255	53.3104	64.4023	65.9787	60.1189	61.3567	79.7069	56.8985	52.6629	56.854	60.5078	48.9728	36.1744	38.5949	124.352	77.5174	50.4319	34.6672	79.6406	3.64641	26.311	5.36758	76.7378	91.3918	77.3089	70.5581	221.406	95.5088	62.6664	57.8931	63.8098	85.5129
ENSRNA049478891	0	0	0	0	0	0	0	0	0	0	0	0	0	0	0	0	0	0	0	0	0	0	0	0	0	0	0	0	0	0	0	0	0	0	0	0	0	0	0	0	0	0	0	0	0	0	0	0	0
ENSRNA049478900	0	0	0	0	0	0	0	0	0	0	0	0	0	0	0	0	0	0	0	0	0	0	0	0	0	0	0	0	0	0	0	0	0	0	0	0	0	0	0	0	0	0	0	0	0	0	0	0	0
ENSRNA049478910	0	0	0	0	0	0	0	0	0	0	0	0	0	0	0	0	0	0	0	0	0	0	0	0	0	0	0	0	0	0	0	0	0	0	0	0	0	0	0	0	0	0	0	0	0	0	0	0	0
ENSRNA049478923	0	0	0	0	0	0	0	0	0	0	0	0	0	0	0	0	0	0	0	0	0	0	0	0	0	0	0	0	0	0	0	0	0	0	0	0	0	0	0	0	0	0	0	0	0	0	0	0	0
ENSRNA049478930	0	0	0	0	0	0	0	0	0	0	0	0	0	0	0	0	0	0	0	0	0	0	0	0	0	0	0	0	0	0	0	0	0	0	0	0	0	0	0	0	0	0	0	0	0	0	0	0	0
ENSRNA049478942	0	0	0	0	0	0	0	0	0	0	0	0	0	0	0	0	0	0	0	0	0	0	0	0	0	0	0	0	0	0	0	0	0	0	0	0	0	0	0	0	0	0	0	0	0	0	0	0	0
ENSRNA049478949	0.43499	0.422653	0.133524	0.346337	0.439166	0.431409	1.05766	0.495405	0.317331	0.275949	0.19203	0.0418401	0.456086	0.41884	0.288907	0.398666	0.613912	0.465649	0.284041	0.391623	0.369866	0.276206	0.279962	0.498682	0.206541	0.294173	0.332216	0.371974	0.326661	0.293342	0.259219	0.965944	0.372744	0.306264	0.0913764	0.352344	0.0533682	0.149968	0.0365385	0.416852	0.3482	0.529757	0.616276	1.00163	0.544357	0.313015	0.198075	0.31721	0.373149
ENSRNA049478956	4.24203	1.72409	2.44022	1.95884	2.9072	3.15321	7.36652	2.45598	3.75481	1.26196	0.955503	0.834508	1.65659	4.61409	1.44122	2.34252	3.75046	3.6231	1.54282	1.9851	2.45295	1.76018	2.42136	2.48003	1.25707	2.2439	2.67727	1.86095	1.05427	0.933787	1.1388	3.29248	3.26075	1.69708	0.913496	2.91289	0.186004	0.916222	0.448968	2.53156	3.6814	3.45588	2.52065	7.48237	3.15221	1.75131	1.60403	2.14737	2.91435
ENSRNA049478963	5.00717	3.87114	2.24055	3.04111	5.65177	3.74292	8.4709	4.72166	9.37312	2.00096	1.63514	1.47953	2.3063	3.90202	2.77623	4.55939	6.63267	5.60368	3.76671	3.48576	4.4099	5.65794	2.33402	6.91736	2.90178	2.37336	2.59959	3.84294	2.48677	3.66867	3.26956	7.20132	3.59244	3.16132	3.03332	5.27146	0.689019	1.59613	0.506907	7.02593	8.08047	4.14983	5.5033	13.0356	7.44882	2.64557	4.174	5.34597	4.04686
ENSRNA049478975	0.319803	0	0	0.296442	0.992436	0.370857	0	0.512608	0	0	0	0	0	0	0	0.257834	1.5276	0.375759	0.274146	0.424155	0.661014	0.336958	0	0.47149	0.501344	1.10584	0	0.532426	0	0	0	0.656015	0.929152	0	0.35892	1.90443	0.141259	0.376947	0.2141	0.633114	1.85716	0	0	1.64	0.730815	0	0	0	0
ENSRNA049478981	0	0	0	0	0	0	0	0	0	0	0	0	0	0	0	0	0	0	0	0	0	0	0	0	0	0	0	0	0	0	0	0	0	0	0	0	0	0	0	0	0	0	0	0	0	0	0	0	0
ENSRNA049478987	0	0	0	0	0	0	0	25.3856	0	0	0	0	0	0	0	0	0	0	0	0	0	0	0	0	0	0	0	0	0	0	0	0	0	0	0	0	0	0	0	0	0	0	0	0	0	0	0	0	0
ENSRNA049478993	0	0	0	0	0	0	0	0	0	0	0	0	0	0	0	0	14.0099	0	0	0	0	0	0	0	0	0	0	0	0	0	0	0	0	0	0	0	0	12.5308	0	0	0	0	0	0	0	0	0	0	0
ENSRNA049478999	0	0	0	0	0	0	29.2952	0	0	0	0	0	0	0	0	0	6.73	0	0	0	0	0	0	0	0	0	0	0	0	0	0	0	0	0	0	0	0	6.01949	0	0	0	0	0	0	0	0	0	0	0
ENSRNA049479006	2.00262	0.613813	0.822744	0.929026	1.30814	1.20385	3.91377	2.21667	2.48692	1.02078	0.636513	0.455329	1.05234	1.42939	0.846352	1.16604	2.11256	1.55726	0.930287	1.58118	1.23978	0.978096	1.36494	1.31351	1.25401	0.824655	1.46021	1.11273	1.15353	0.592533	0.645114	3.94256	1.33325	0.661483	0.620198	1.49942	0.126394	0.486557	0.134857	0.900909	1.41846	1.5058	1.41143	4.09267	1.77321	0.902977	1.03958	0.988461	1.59001
ENSRNA049479014	2.20024	0.799857	0.201913	1.35446	1.75993	0.454679	1.53827	1.31689	0.944352	0.956274	0	0.236448	0.396102	0.204307	0	1.25817	1.58459	0.444169	0.901305	0.776379	0.815077	1.32754	0.198047	0.243692	0.745066	1.31841	1.15924	1.06593	1.18232	0.816123	0	0	1.03778	1.36799	1.18312	0.818552	0.441148	0.621656	0.209705	3.17456	0.873979	0.54637	0.923675	4.16709	1.3121	0.436367	0.249144	0	1.11958
ENSRNA049479027	0	0	0	0	0	0	0	0	0	0	0	0	0	0	0	0	0	0	0	0	0	0	0	0	0	0	0	0	0	0	0	0	0	0	0	0	0	0	0	0	0	0	0	0	0	0	0	0	0
ENSRNA049479033	1.66688	0.726567	0.812932	0.763407	1.32887	0.644842	2.51566	1.31143	1.48902	0.607104	0.603115	0.308559	0.990358	1.22529	0.624883	0.995506	1.54593	1.16419	0.764231	0.942962	0.91397	0.870044	0.74815	0.92576	1.06516	0.968347	1.05961	0.94659	1.22784	0.452399	0.482214	1.54586	1.18989	0.457147	0.224613	0.942191	0.127854	0.428838	0.130074	1.0737	0.790204	1.53458	0.696611	3.36716	1.03834	0.652847	0.725903	0.676627	1.41341
ENSRNA049479040	0.804811	0.175014	0.368324	0.522628	0.296179	0.708793	0.694613	0.454583	0.808646	0	0.0800695	0	0.336493	0.205937	0.435921	0.231222	0.601286	0.684336	0.356301	0.405412	0.495514	0.0806154	0.444472	0.417597	0.927147	0.634581	0.610463	0.477243	0.195325	0.173089	0	0.667532	0.368053	0.296502	0.0851502	0.90837	0.044803	0.0968767	0.0709905	0.288222	0.68546	0.570754	0.103547	0.965874	0.950956	0.188513	0.322357	0.547732	0.393699
ENSRNA049479045	0	0	0	0	0	0	0	0	0	0	0	0	0	0	0	0	0	0	0	0	0	0	0	0	0	0	0	0	0	0	0	0	0	0	0	0	0	0	0	0	0	0	0	0	0	0	0	0	0
ENSRNA049479053	0	0	0	0	0	0	0	0	0	0	0	0	0	0	0	0	0	0	0	0	0	0	0	0	0	0	0	0	0	0	0	0	0	0	0	0	0	0	0	0	0	0	0	0	0	0	0	0	0
ENSRNA049479057	0	0	0	0	0	0	0	0	0	0	0	0	0	0	0	0	0	0	0	0	0	0	0	0	0	0	0	0	0	0	0	0	0	0	0	0	0	0	0	0	0	0	0	0	0	0	0	0	0
ENSRNA049479065	0	0	0	0	0	0	0	0	0	0	0	0	0	0	0	0	0	0	0	0	0	0	0	0	0	0	0	0	0	0	0	0	0	0	0	0	0	0	0	0	0	0	0	0	0	0	0	0	0
ENSRNA049479077	0	0	0	0	0	0	0	0	0	0	0	0	0	0	0	0	0	0	0	0	0	0	0	0	0	0	0	0	0	0	0	0	0	0	0	0	0	0	0	0	0	0	0	0	0	0	0	0	0
ENSRNA049479084	0	0	0	0	0	0	0	0	0	0	0	0	0	0	0	0	0	0	0	0	0	0	0	0	0	0	0	0	0	0	0	0	0	0	0	0	0	0	0	0	0	0	0	0	0	0	0	0	0
ENSRNA049479090	0.300915	0.174713	0.219284	0.176508	0.133141	0.272034	0.430961	0.35665	0.315934	0.201363	0.0919567	0.103051	0.124036	0.371987	0.0853773	0.228333	0.308051	0.289386	0.137761	0.262934	0.219534	0.0792488	0.0749584	0.206124	0.233459	0.271666	0.32439	0.160747	0.126179	0.19831	0.0517657	0.77154	0.27749	0.163583	0.0703276	0.0913551	0.028094	0.0628284	0.0453279	0.211892	0.230918	0.178462	0.348973	0.564366	0.378307	0.202463	0.159653	0.153204	0.213358
ENSRNA049479097	0	0	0	0	0	0	0	0	0	0	0	0	0	0	0	0	0	0	0	0	0	0	0	0	0	0	0	0	0	0	0	0	0	0	0	0	0	0	0	0	0	0	0	0	0	0	0	0	0
ENSRNA049479107	0	0	0	0	0	0	0	0	0	0	0	0	0	0	0	0	0	0	0	0	0	0	0	0	0	0	0	0	0	0	0	0	0	0	0	0	0	0	0	0	0	0	0	0	0	0	0	0	0
ENSRNA049479113	0	0	0	0	0	0	0	0	0	0	0	0	0	0	0	0	0	0	2.99602	0	0	14.9801	0	0	0	0	0	0	0	0	0	0	0	0	0	0	0	0	0	0	0	0	0	0	0	0	0	0	0
ENSRNA049479127	0	0	0	0	0	0	0	0	0	0	0	0	0	0	0	0	0	0	0	0	0	0	0	0	0	0	0	0	0	0	0	0	0	0	0	0	0	0	0	0	0	0	0	0	0	0	0	0	0
ENSRNA049479136	0	0	0	0	0	0	0	0	0	0	0	0	0	0	0	0	0	0	0	0	0	0	0	0	0	0	0	0	0	0	0	0	0	0	0	0	0	0	0	0	0	0	0	0	0	0	0	0	0
ENSRNA049479153	0	0	0	0	0	0	0	0	0	0	0	0	0	0	0	0	0	0	0	0	0	0	0	0	0	0	0	0	0	0	0	0	0	0	0	0	0	0	0	0	0	0	0	0	0	0	0	0	0
ENSRNA049479158	0	0	0	0	0	0	0	0	0	0	0	0	0	0	0	0	0	0	0	0	0	0	0	0	0	0	0	0	0	0	0	0	0	0	0	0	0	0	0	0	0	0	0	0	0	0	0	0	0
ENSRNA049479169	0	0	0	0	0	0	0	0	0	0	0	0	0	0	0	0	0	0	0	0	0	0	0	0	0	0	0	0	0	0	0	0	0	0	0	0	0	0	0	0	0	0	0	0	0	0	0	0	0
ENSRNA049479178	0	0	0	0	0	0	0	0	0	0	0	0	0	0	0	0	0	0	0	0	0	0	0	0	0	0	0	0	0	0	0	0	0	0	0	0	0	0	0	0	0	0	0	0	0	0	0	0	0
ENSRNA049479185	0	0	0	0	0	0	0	0	0	0	0	0	0	0	0	0	0	0	0	0	0	0	0	0	0	0	0	0	0	0	0	0	0	0	0	0	0	0	0	0	0	0	0	0	0	0	0	0	0
ENSRNA049479186	0	0	0	0	0	0	0	0	0	0	0	0	0	0	0	0	0	0	0	0	0	0	0	0	0	0	0	0	0	0	0	0	0	0	0	0	0	0	0	0	0	0	0	0	0	0	0	0	0
ENSRNA049479211	0	0	0	0	0	0	0	0	0	0	0	0	0	0	0	0	0	0	0	0	0	0	0	0	0	0	0	0	0	0	0	0	0	0	0	0	0	0	0	0	0	0	0	0	0	0	0	0	0
ENSRNA049479219	0	0	0	0	0	0	0	0	0	0	0	0	0	0	0	0	0	0	0	0	0	0	0	0	0	0	0	0	0	0	0	0	0	0	0	0	0	0	0	0	0	0	0	0	0	0	0	0	0
ENSRNA049479257	6.41907	2.5124	2.96431	3.32138	4.34334	4.04363	9.23226	3.64642	4.53523	3.04927	1.66484	0.971812	3.18066	5.23995	2.68756	3.59795	5.78177	4.37006	3.11674	3.85751	3.54694	4.03276	3.1232	3.88044	4.16133	3.18785	2.98201	2.77176	3.61431	1.84152	1.74887	7.68561	4.91265	2.86897	1.67658	4.11807	0.186518	1.39692	0.285454	4.10449	4.80975	4.31834	3.5017	11.7646	4.69469	3.19014	2.73104	3.30884	4.06446
ENSRNA049479261	0	0	0	0	0	0	0	0	0	0	0	0	0	0	0	0	0	0	0	0	0	0	0	0	0	0	0	0	0	0	0	0	0	0	0	0	0	0	0	0	0	0	0	0	0	0	0	0	0
ENSRNA049479266	0	0	0	0	0	0	0	0	0	0	0	0	0	0	0	0	0	0	0	0	0	0	0	0	0	0	0	0	0	0	0	0	0	0	0	0	0	0	0	0	0	0	0	0	0	0	0	0	0
ENSRNA049479276	0	0	0	0	0	0	0	0	0	0	0	0	0	0	0	0	0	0	0	0	0	0	0	0	0	0	0	0	0	0	0	0	0	0	0	0	0	0	0	0	0	0	0	0	0	0	0	0	0
ENSRNA049479284	0	0	0	0	0	0	0	0	0	0	0	0	0	0	0	0	0	0	0	0	0	0	0	0	0	0	0	0	0	0	0	0	0	0	0	0	0	0	0	0	0	0	0	0	0	0	0	0	0
ENSRNA049479292	0	0	0	0	0	0	0	0	0	0	0	0	0	0	0	0	0	0	0	0	0	0	0	0	0	0	0	0	0	0	0	0	0	0	0	0	0	0	0	0	0	0	0	0	0	0	0	0	0
ENSRNA049479303	0	0	0	0	0	0	0	0	0	0	0	0	0	0	0	0	0	0	0	0	0	0	0	0	0	0	0	0	0	0	0	0	0	0	0	0	0	0	0	0	0	0	0	0	0	0	0	0	0
ENSRNA049479317	0	0	0	0	0	0	0	0	0	0	0	0	0	0	0	0	0	0	0	0	0	0	0	0	0	0	0	0	0	0	0	0	0	0	0	0	0	0	0	0	0	0	0	0	0	0	0	0	0
ENSRNA049479365	0	0	0	0	0	0	0	0	0	0	0	0	0	0	0	0	0	0	0	0	0	0	0	0	0	0	0	0	0	0	0	0	0	0	0	0	0	0	0	0	0	0	0	0	0	0	0	0	0
ENSRNA049479370	119.674	0	0	0	0	0	150.208	0	0	0	0	0	0	0	0	30.8384	0	0	32.9934	0	0	164.967	0	0	0	0	0	0	0	0	0	0	0	0	0	0	27.5827	0	0	154.192	0	0	0	0	0	0	0	0	0
ENSRNA049479381	0	0	0	0	0	0	0	0	0	0	0	0	0	0	0	0	0	0	0	0	0	0	0	0	0	0	0	0	0	0	0	0	0	0	0	0	0	0	0	0	0	0	0	0	0	0	0	0	0
ENSRNA049479390	0	0	0	0	0	0	0	0	0	0	0	0	0	0	0	0	0	0	0	0	0	0	0	0	0	0	0	0	0	0	0	0	0	0	0	0	0	0	0	0	0	0	0	0	0	0	0	0	0
ENSRNA049479402	0	0	0	0	0	0	0	0	0	0	0	0	0	0	0	0	0	0	0	0	0	0	0	0	0	0	0	0	0	0	0	0	0	0	0	0	0	0	0	0	0	0	0	0	0	0	0	0	0
ENSRNA049479409	0	0	0	0	0	0	0	0	0	0	0	0	0	0	0	0	0	0	0	0	0	0	0	0	0	0	0	0	0	0	0	0	0	0	0	0	0	0	0	0	0	0	0	0	0	0	0	0	0
ENSRNA049479419	0	0	0	0	0	0	0	0	0	0	0	0	0	0	0	0	0	0	0	0	0	0	0	0	0	0	0	0	0	0	0	0	0	0	0	0	0	0	0	0	0	0	0	0	0	0	0	0	0
ENSRNA049479424	0	0	0	0	0	0	0	0	0	0	0	0	0	0	0	0	0	0	0	0	0	0	0	0	0	0	0	0	0	0	0	0	0	0	0	0	0	0	0	0	0	0	0	0	0	0	0	0	0
ENSRNA049479432	0	0	0	0	0	0	0	0	0	0	0	0	0	0	0	0	0	0	0	0	0	0	0	0	0	0	0	0	0	0	0	0	0	0	0	0	0	0	0	0	0	0	0	0	0	0	0	0	0
ENSRNA049479442	0	0	0	0	0	0	0	0	0	0	0	0	0	0	0	0	0	0	0	0	0	0	0	0	0	0	0	0	0	0	0	0	0	0	0	0	0	0	0	0	0	0	0	0	0	0	0	0	0
ENSRNA049479449	0	0	0	0	0	0	0	0	0	0	0	0	0	0	0	0	0	0	0	0	0	0	0	0	0	0	0	0	0	0	0	0	0	0	0	0	0	0	0	0	0	0	0	0	0	0	0	0	0
ENSRNA049479456	0	0	0	0	0	0	0	0	0	0	0	0	0	0	0	0	0	0	0	0	0	0	0	0	0	0	0	0	0	0	0	0	0	0	0	0	0	0	0	0	0	0	0	0	0	0	0	0	0
ENSRNA049479461	0	0	0	0	0	0	0	0	0	0	0	0	0	0	0	0	0	0	0	0	0	0	0	0	0	0	0	0	0	0	0	0	0	0	0	0	0	0	0	0	0	0	0	0	0	0	0	0	0
ENSRNA049479467	0	0	0	0	0	0	0	0	0	0	0	0	0	0	0	0	0	0	0	0	0	0	0	0	0	0	0	0	0	0	0	0	0	0	0	0	0	0	0	0	0	0	0	0	0	0	0	0	0
ENSRNA049479501	0	0	0	0	0	0	0	0	0	0	0	0	0	0	0	0	0	0	0	0	0	0	0	0	0	0	0	0	0	0	0	0	0	0	0	0	0	0	0	0	0	0	0	0	0	0	0	0	0
ENSRNA049479509	0	0	0	0	0	0	0	0	0	0	0	0	0	0	0	0	0	0	0	0	0	0	0	0	0	0	0	0	0	0	0	0	0	0	0	0	0	0	0	0	0	0	0	0	0	0	0	0	0
ENSRNA049479518	0	0	0	0	0	0	0	0	0	0	0	0	0	0	0	0	0	0	0	0	0	0	0	0	0	0	0	0	0	0	0	0	0	0	0	0	0	0	0	0	0	0	0	0	0	0	0	0	0
ENSRNA049479540	24.0009	12.2513	14.0523	14.8398	17.6581	18.0284	38.4833	17.8436	26.6808	13.8834	7.20335	4.38516	14.8395	18.0021	11.7745	18.8226	21.2509	21.6835	11.6063	15.6867	14.7188	12.2331	13.1551	14.7136	12.728	13.4071	14.7983	12.803	10.6466	9.37121	9.17996	33.275	19.3948	11.0875	7.94976	15.3163	0.996759	1.65692	1.98006	17.781	21.8084	21.1931	17.8442	25.8904	24.477	18.8323	14.6231	13.4763	23.0507
ENSRNA049479546	1.19816	0.541874	0.346445	0.543954	0.923885	0.567267	3.18467	0.911053	1.74126	0.502299	0.590232	0.127901	0.567965	0.066768	0.640755	0.814297	1.39634	0.882764	0.671047	0.995471	0.940792	0.742237	0.554719	1.09201	0.627939	0.971197	0.54499	0.83321	0.713408	0.61054	0.450131	2.37045	1.43964	0.70172	0.367579	1.01678	0.154107	0.46801	0.182842	0.902324	1.03808	1.16914	0.775031	3.41578	1.23397	0.174409	0.4637	0.312445	1.09845
ENSRNA049479549	0	0	0	0	0	0	0	0	0	0	0	0	0	0	0	0	0	0	0	0	0	0	0	0	0	0	0	0	0	0	0	0	0	0	0	0	0	0	0	0	0	0	0	0	0	0	0	0	0
ENSRNA049479556	0	0	0	0	0	0	0	0	0	0	0	0	0	0	0	0	0	0	0	0	0	0	0	0	0	0	0	0	0	0	0	0	0	0	0	0	0	0	0	0	0	0	0	0	0	0	0	0	0
ENSRNA049479574	137.988	69.0695	67.5918	68.3757	86.8135	86.9207	190.826	91.2151	128.9	66.1325	37.4813	24.0968	70.4451	68.9425	62.4925	92.1058	135.33	106.456	67.1216	83.4866	82.5218	75.9403	77.3433	98.7386	73.9457	68.2702	72.5041	73.7208	63.8324	46.1867	48.1315	164.653	97.819	63.8697	43.3341	97.3608	4.52339	34.0359	7.14129	94.277	113.813	99.2117	87.845	285.245	122.214	82.2741	73.9128	79.0011	110.734
ENSRNA049479579	53.8633	26.5076	30.3768	28.8287	33.6046	36.155	80.4982	39.4947	52.6471	28.3173	14.3361	9.10703	32.3822	30.5096	25.7909	37.623	50.7845	43.236	25.1342	32.4387	31.4883	27.4339	31.0921	33.8416	29.3511	27.5236	30.0798	26.1787	24.2281	17.8853	18.069	63.0312	43.5064	24.6382	16.3185	32.1285	2.36715	9.39016	3.76779	33.8754	42.9818	41.9947	33.5927	91.3672	48.8186	36.7785	30.7691	27.8049	47.9305
ENSRNA049479581	58.8396	23.0438	27.1689	30.7975	30.6117	31.5863	64.4567	33.9332	44.4084	26.5208	14.4013	8.00987	31.4956	20.1326	26.111	35.8776	56.4787	41.6733	24.8766	35.1112	30.4516	28.9218	32.5137	37.6698	29.6077	29.5172	27.3975	24.7443	27.1727	16.3817	16.9008	71.9777	37.1926	24.2085	14.3745	33.6165	2.41895	17.0094	3.10443	31.8689	39.7738	42.2488	30.0277	131.464	48.2832	35.7582	27.8404	28.6009	45.6727
ENSRNA049479585	3.03091	1.69129	1.1392	1.26234	1.20053	2.45068	5.71112	2.60734	2.94029	1.07042	0.77338	0.579647	1.01355	1.35236	1.66766	1.77485	2.93517	1.81974	1.00505	1.55406	1.574	0.972022	1.50242	2.09446	1.2285	1.33434	1.42041	1.45895	1.25004	0.421111	0.416555	2.58524	2.02124	0.949225	1.09827	1.91276	0.416344	0.879641	0.241189	2.0225	2.1271	1.84306	1.67466	6.7862	2.13202	0.611579	1.20308	0.77033	3.37661
ENSRNA049479590	337.022	183.759	473.608	139.191	277.685	259.935	579.603	258.116	399.696	110.074	119.388	77.659	113.342	460	273.998	241.674	577.559	447.681	130.989	250.991	391.152	143.212	304.508	308.415	196.777	256.969	614.71	135.852	221.929	78.0815	78.4902	365.487	521.361	100.615	106.06	433.191	14.742	140.728	21.5417	266.968	469.921	461.597	270.78	1135.81	423.825	181.749	199.471	366.555	257.475
ENSRNA049479595	2.39709	0.55131	0.746575	0.357112	0.405847	1.46624	1.65652	0.724699	2.3793	0.218956	0.344084	0.217284	0.362498	1.3396	0.377984	0.63486	1.48334	1.21183	0.510903	0.630665	1.18139	0.694463	1.09593	1.1165	0.22655	0.344361	2.31861	0.786208	0.431176	0.186707	0.219448	1.28186	1.71977	0.627848	0	0.565357	0.146101	0.462086	0.323946	0.782071	1.61207	0.503791	0.212975	3.22771	2.00835	0.60051	0	0.188978	0.411843
ENSRNA049479607	0.806344	0.526059	1.01479	0.872697	1.18697	1.82609	2.89969	0.683211	1.72176	0.102323	0.401139	0.414132	0.42145	4.53836	0.524148	0.664045	1.71058	1.7166	0.454615	0.935506	0.699691	0.323101	1.15782	0.313815	0.206448	1.2717	0.349496	1.24319	0.391441	0.173433	0.104227	1.0034	1.7516	0.396108	0.853169	0.910111	0.0960867	0.392187	0.324325	0.481273	1.47164	1.55214	0.933698	2.70966	2.66787	0.84997	0.645978	0.54878	0.690303
ENSRNA049479611	0	203.029	287.07	29.408	35.0005	112.216	167.537	253.856	165.967	173.665	23.3291	247.631	162.46	131.201	203.63	136.343	355.945	250.964	82.413	148.953	208.988	14.4416	77.1368	167.673	216.145	120.301	277.366	128.233	164.74	183.056	30.6171	260.523	233.824	22.6284	122.065	183.019	26.529	165.042	45.8357	175.386	105.221	195.432	21.2997	1082.49	160.782	146.872	124.692	207.044	186.128
ENSRNA049479615	0	0	0	0	8.75013	0	0	0	0	0	0	0	0	0	0	0	0	0	0	0	0	0	0	0	0	0	0	0	0	0	0	0	0	0	0	0	0	0	0	0	0	0	0	0	0	0	0	0	0
ENSRNA049479622	0	0	0	0	8.75013	0	0	0	0	0	0	0	0	0	0	0	0	0	2.26284	0	0	0	0	0	0	0	0	0	0	0	0	0	0	11.3142	0	0	0	0	0	0	0	0	0	0	0	0	0	0	0
ENSRNA049479627	0	0	0	0	0	0	0.372369	0	0	0	0	0	0	0.547221	0	0.0654644	0.124962	0.112789	0	0.0591894	0.134866	0	0	0.36835	0	0	0	0	0	0	0	0	0.305979	0	0.295947	0	0.0585531	0.0685378	0.0619976	0	0	0	0	0.325039	0	0.327322	0	0.300452	0
ENSRNA049479633	0	0	0	0	0	0	0	0	0	0	0	0	0	0	0	0	0	0	0	0	0	0	0	0	0	0	0	0	0	0	0	0	0	0	0	0	0	0	0	0	0	0	0	0	0	0	0	0	0
ENSRNA049479649	0	0	0	0	0	0	0	0	0	0	0	0	0	0	0	0	0	0	0	0	0	0	0	0	0	0	0	0	0	0	0	0	0	0	0	0	0	0	0	0	0	0	0	0	0	0	0	0	0
ENSRNA049479657	0	0	0	0	0	0	0	0	0	0	0	0	0	0	0	0	0	0	0	0	0	0	0	0	0	0	0	0	0	0	0	0	0	0	0	0	0	0	0	0	0	0	0	0	0	0	0	0	0
ENSRNA049479663	0	0	0	0	0	0	0	0	0	0	0	0	0	0	0	0	0	0	0	0	0	0	0	0	0	0	0	0	0	0	0	0	0	0	0	0	0	0	0	0	0	0	0	0	0	0	0	0	0
ENSRNA049479675	0	0	0	0	0	0	0	0	0	0	0	0	0	0	0	0	0	0	0	0	0	0	0	0	0	0	0	0	0	0	0	0	0	0	0	0	0	0	0	0	0	0	0	0	0	0	0	0	0
ENSRNA049479684	0	0	0	0	0	0	0	0	0	0	0	0	0	0	0	0	0	0	0	0	0	0	0	0	0	0	0	0	0	0	0	0	0	0	0	0	0	0	0	0	0	0	0	0	0	0	0	0	0
ENSRNA049479692	0	0	0	0	0	0	0	0	0	0	0	0	0	0	0	0	0	0	0	0	0	0	0	0	0	0	0	0	0	0	0	0	0	0	0	0	0	0	0	0	0	0	0	0	0	0	0	0	0
ENSRNA049479700	0	0	0	0	0	0	0	0	0	0	0	0	0	0	0	0	0	0	0	0	0	0	0	0	0	0	0	0	0	0	0	0	0	0	0	0	0	0	0	0	0	0	0	0	0	0	0	0	0
ENSRNA049479709	0	0	0	0	0	0	0	0	0	0	0	0	0	0	0	0	0	0	0	0	0	0	0	0	0	0	0	0	0	0	0	0	0	0	0	0	0	0	0	0	0	0	0	0	0	0	0	0	0
ENSRNA049479717	0	0	0	0	0	0	0	0	0	0	0	0	0	0	0	0	0	0	0	0	0	0	0	0	0	0	0	0	0	0	0	0	0	0	0	0	0	0	0	0	0	0	0	0	0	0	0	0	0
ENSRNA049479725	0	0	0	0	0	0	0	0	0	0	0	0	0	0	0	0	0	0	0	0	0	0	0	0	0	0	0	0	0	0	0	0	0	0	0	0	0	0	0	0	0	0	0	0	0	0	0	0	0
ENSRNA049479731	0	0	0	0	0	0	0	0	0	0	0	0	0	0	0	0	0	0	0	0	0	0	0	0	0	0	0	0	0	0	0	0	0	0	0	0	0	0	0	0	0	0	0	0	0	0	0	0	0
ENSRNA049479739	0	0	0	0	0	0	0	0	0	0	0	0	0	0	0	0	0	0	0	0	0	0	0	0	0	0	0	0	0	0	0	0	0	0	0	0	0	0	0	0	0	0	0	0	0	0	0	0	0
ENSRNA049479745	0	0	0	0	0	0	0	0	0	0	0	0	0	0	0	0	0	0	0	0	0	0	0	0	0	0	0	0	0	0	0	0	0	0	0	0	0	0	0	0	0	0	0	0	0	0	0	0	0
ENSRNA049479751	0	0	0	0	0	0	0	0	0	0	0	0	0	0	0	0	0	0	0	0	0	0	0	0	0	0	0	0	0	0	0	0	0	0	0	0	0	0	0	0	0	0	0	0	0	0	0	0	0
ENSRNA049479761	0	0	0	0	0	0	0	0	0	0	0	0	0	0	0	0	0	0	0	0	0	0	0	0	0	0	0	0	0	0	0	0	0	0	0	0	0	0	0	0	0	0	0	0	0	0	0	0	0
ENSRNA049479768	0	0	0	0	0	0	0	0	0	0	0	0	0	0	0	0	0	0	0	0	0	0	0	0	0	0	0	0	0	0	0	0	0	0	0	0	0	0	0	0	0	0	0	0	0	0	0	0	0
ENSRNA049479776	0	0	0	0	0	0	0	0	0	0	0	0	0	0	0	0	0	0	0	0	0	0	0	0	0	0	0	0	0	0	0	0	0	0	0	0	0	0	0	0	0	0	0	0	0	0	0	0	0
ENSRNA049479781	0	0	0	0	0	0	0	0	0	0	0	0	0	0	0	10.7719	0	0	0	0	0	0	0	0	0	0	0	0	0	0	0	0	0	0	0	0	9.63464	0	0	0	0	0	53.8593	0	0	0	0	0	0
ENSRNA049479790	0	0	0	0	0	0	0	0	0	0	0	0	0	0	0	10.7719	0	0	0	0	0	0	0	0	0	0	0	0	0	0	0	0	0	0	0	0	9.63464	0	0	0	0	0	53.8593	0	0	0	0	0	0
ENSRNA049479804	0	0	0	0	0	0	0	0	0	0	0	0	0	0	0	0	0	0	0	0	0	0	0	0	0	0	0	0	0	0	0	0	0	0	0	0	0	0	0	0	0	0	0	0	0	0	0	0	0
ENSRNA049479810	0	0	0	0	0	0	0	0	0	0	0	0	0	0	0	0	0	0	0	0	0	0	0	0	0	0	0	0	0	0	0	0	0	0	0	0	0	0	0	0	0	0	0	0	0	0	0	0	0
ENSRNA049479819	0	0	0	0	0	0	0	0	0	0	0	0	0	0	0	0	0	0	0	0	0	0	0	0	0	0	0	0	0	0	0	0	0	0	0	0	0	0	0	0	0	0	0	0	0	0	0	0	0
ENSRNA049479822	0	0	0	0	0	0	0	0	0	0	0	0	0	0	0	0	0	0	0	0	0	0	0	0	0	0	0	0	0	0	0	0	0	0	0	0	0	0	0	0	0	0	0	0	0	0	0	0	0
ENSRNA049479827	0	0	0	0	0	0	0	0	0	0	0	0	0	0	0	0	0	0	0	0	0	0	0	0	0	0	0	0	0	0	0	0	0	0	0	0	0	0	0	0	0	0	0	0	0	0	0	0	0
ENSRNA049479831	0	0	0	0	0	0	0	0	0	0	0	0	0	0	0	0	0	0	0	0	0	0	0	0	0	0	0	0	0	0	0	0	0	0	0	0	0	0	0	0	0	0	0	0	0	0	0	0	0
ENSRNA049479848	0	0	0	0	0	0	0	0	0	0	0	0	0	0	0	0	0	0	0	0	0	0	0	0	0	0	0	0	0	0	0	0	0	0	0	0	0	0	0	0	0	0	0	0	0	0	0	0	0
ENSRNA049479871	94.1768	50.3086	44.6436	47.2858	61.1738	59.4446	134.855	63.6415	91.3175	44.9967	25.6155	17.0336	46.028	47.9923	41.6345	63.6392	93.2147	73.9515	46.4168	55.6203	57.9929	52.2085	54.4301	70.8798	48.4826	45.0863	49.4335	52.9947	41.4549	31.81	34.5907	106.578	68.0236	43.8075	30.5522	69.8176	3.1751	23.5895	4.71108	68.0555	80.7252	67.7021	62.5424	196.95	84.3534	54.506	51.0929	56.3999	74.6395
ENSRNA049479875	117.633	60.2132	57.2981	59.0339	75.3809	75.1356	168.151	78.6043	110.842	56.538	32.2477	21.1262	58.9437	61.7864	52.3584	78.9177	115.394	91.2763	58.2955	70.4846	71.718	66.2181	66.9856	86.2935	63.1501	58.0015	62.222	65.3687	53.9703	39.3899	41.7004	135.753	84.7862	55.0404	37.7127	85.8986	3.9722	28.6144	5.89991	82.8909	98.5528	84.3563	76.4212	241.18	103.941	69.3675	63.1708	68.8698	94.1044
ENSRNA049479884	0.719291	0.294859	0.513454	0.306376	0.508161	0.614839	0.996254	0.45562	0.539671	0.452385	0.239407	0.00507873	0.500403	0.29281	0.327068	0.300078	0.697185	0.560023	0.264383	0.468265	0.332434	0.286273	0.342735	0.366316	0.361517	0.276279	0.332605	0.405523	0.414691	0.216257	0.0459368	1.13484	0.414284	0.222664	0.172782	0.332707	0.0599665	0.251474	0.106289	0.177724	0.503693	0.613681	0.138993	1.80716	0.764761	0.27889	0.401729	0.0949837	0.485052
ENSRNA049479889	0.544381	0.10584	0.0564176	0.212561	0.210591	0.0615678	0.70712	0.273725	0.212515	0.183907	0.0960422	0	0.302452	0	0.104251	0.21186	0.231732	0.236096	0.166448	0.284938	0.196207	0.193236	0.433524	0.376311	0.122578	0.284422	0.053243	0.116277	0.232092	0.0259152	0.251186	0.423379	0.11175	0.148963	0.0512751	0.413815	0.0452942	0.0556369	0.0549559	0.352638	0.119303	0.198625	0.189279	0.409702	0.286909	0.283841	0.0646827	0.11098	0.178802
ENSRNA049479895	0.734939	0.290859	0.449337	0	0.647902	0.166762	1.1356	0.380503	0	0	0.269878	0	0.141988	0.158704	0.147708	0.322074	0.472084	0.289404	0.259106	0.240311	0.271653	0.272106	0.145793	0.175444	0.528128	0.1345	0.285291	0	0.33457	0.146204	0	0.586691	0.151879	0.495297	0	0.599447	0.0794249	0.126934	0.105537	0	0.160775	0.133933	0.509851	0.959911	0.158612	0.315447	0.359919	0.752101	0.32642
ENSRNA049479907	1.00177	0	0	0	0	1.16213	0	0	0	1.55888	1.13273	0	0	0	0	0.198026	1.03667	0.813632	1.21124	1.85117	1.13696	2.10989	2.06974	0	1.57716	2.31938	0.938452	1.11504	1.48409	1.23129	0	0	3.51504	1.25412	3.38262	0	0.17712	0.927224	0.316368	0.990132	0	0.91248	0	5.18334	0	0	0	0	0
ENSRNA049479912	0	0	0	14.704	0	0	0	0	0	0	0	0	0	0	0	0	14.0099	0	0	0	0	0	0	0	0	0	0	0	0	0	0	0	0	0	0	0	0	12.5308	0	0	0	0	0	0	0	0	0	0	0
ENSRNA049479918	0	0	0	0	0	0	0	0	0	0	0	0	0	0	0	0	0	0	0	0	0	0	0	0	0	0	0	0	0	0	0	0	0	0	0	0	0	0	0	0	0	0	0	0	0	0	0	0	0
ENSRNA049479921	0	0	0	0	0	0	0	0	0	0	0	0	0	0	0	0	0	0	0	0	0	0	0	0	0	0	0	0	0	0	0	0	0	0	0	0	0	0	0	0	0	0	0	0	0	0	0	0	0
ENSRNA049762431	0	0	0	0	0	0	0	0	0	0	0	0	0	0	0	0	0	0	0	0	0	0	0	0	0	0	0	0	0	0	0	0	0	0	0	0	0	0	0	0	0	0	0	0	0	0	0	0	0
ENSRNA049762432	0	0	0	0	0	0	0	0	0	0	0	0	0	0	0	0	0	0	0	0	0	0	0	0	0	0	0	0	0	0	0	0	0	0	0	0	0	0	0	0	0	0	0	0	0	0	0	0	0
ENSRNA049762436	0	0	0	0	0	0	0	0	0	0	0	0	0	0	0	0	0	0	0	0	0	0	0	0	0	0	0	0	0	0	0	0	0	0	0	0	0	0	0	0	0	0	0	0	0	0	0	0	0
ENSRNA049762437	0	0	0	0	0	0	0	0	0	0	0	0	0	0	0	0	0	101.898	0	0	0	0	0	0	0	0	0	0	0	0	0	0	0	0	0	0	0	0	91.1402	0	0	0	0	0	0	0	0	0	0
GRMZM5G800096	0.0360962	0	0	0	0	0	0	0	0	0	0	0.0412557	0	0	0.0342419	0.00781416	0.0139589	0	0.0127088	0.0143832	0.00740012	0.0635438	0.071916	0	0	0	0	0	0	0	0	0	0.0370006	0	0	0	0.0069892	0.00772149	0	0.0390708	0	0	0	0.0387153	0	0	0	0	0
GRMZM5G800101	11.2437	10.9615	11.6468	10.3465	8.61397	5.12344	2.45698	6.76976	5.27931	12.4437	4.65884	3.55648	11.5245	4.66862	6.1266	12.5277	4.64647	3.41543	7.97661	8.82191	5.92289	10.9719	6.38346	11.0526	6.65013	5.02071	5.27986	9.05773	3.86455	3.60142	4.72433	23.0129	2.78422	8.47897	5.82792	6.89637	0.980562	1.64853	0.393032	11.0917	2.35529	2.38888	10.4028	11.6541	4.39436	16.3004	4.98303	2.53971	13.6875
GRMZM5G800457	0.092775	0	0.477368	0.0903508	0	0	0	0	0	0	0	0	0	0.638496	0	0.236647	0.0774758	0.0169178	0.0570838	0.0203126	0.0941292	0.0837643	0	0	0	0	0	0.0990206	0.101563	0.0899303	0	0	0.286454	0.102634	0	0.0942618	0.0789419	0.0497934	0.0151317	0.398513	0.101587	0.084589	0.107419	0	0	0	0	0	0.204331
GRMZM5G800780	0.102927	0.0504898	0.105724	0.0500876	0	0	0.399238	0	0	0.0590934	0	0	0.0487126	0.233395	0	0.0553707	0.0093433	0.021027	0.0667476	0.111843	0.172052	0.0466805	0.102264	0.181179	0	0	0.150399	0.109838	0	0	0.120125	0.260104	0.42404	0.0570943	0.196849	0.104644	0.0149425	0.0083569	0.0188071	0.055187	0	0	0.0595712	0	0	0	0	0.105135	0.0567602
GRMZM5G800980	2.30525	1.45677	2.03002	2.18616	1.20127	0.987317	1.28544	0.806646	1.11817	1.5302	1.27118	1.00856	1.90319	4.8724	1.52157	1.93367	0.750689	0.927505	1.64182	1.46426	1.4207	2.14025	0.97881	1.01421	1.36187	1.02686	0.788563	1.95662	0.920798	0.93391	1.08683	3.42129	2.9132	1.66353	0.973558	1.45361	0.132309	0.195853	0.119335	2.06965	0.487039	0.756661	1.55712	1.56054	1.19966	1.59908	0.349147	0.77405	2.22368
GRMZM5G801074	0	0	0	0	0	0	0	0	0	0	0	0	0	9.8818	0	0	0	0	0	0	0.29141	0	0	0	0	0	1.45705	0	0	0	0	0	0	0	0	0	0	0	0	0	0	0	0	0	0	0	0	0	0
GRMZM5G801746	0	0	0	0	0	0	0	0	0	0	0	0	0	0	0	0.184309	0.199545	0	0	0	0	0	0	0	0	0	0	0	0	0	0	0	0	0	0	0	0.164851	0.178479	0	0	0	0	0	0	0	0	0.997727	0	0
GRMZM5G801958	0.344774	0.111181	0.209424	0.168543	0.15891	0.194793	0.0561181	0.0358299	0.0952099	0.336274	0.100285	0.0983656	0.315619	1.0851	0.244385	0.240286	0.0606838	0.0387183	0.0608608	0.178782	0.21499	0.0504138	0.171777	0.131137	0	0.0493718	0.0563201	0.0613934	0	0.0810973	0.0988191	0.484824	0.559277	0.0936777	0.187937	0.247117	0.0377122	0.0309356	0.00513789	0.31131	0	0.0524299	0.166605	0	0.0300902	0.327006	0.10158	0.0292539	0.282006
GRMZM5G804358	1.4503	0.220013	0.118005	0.221846	0.3766	0.171081	1.47016	0	0.293582	0.16932	0.305303	0.0432627	0.243455	0.339758	0.215559	0.234033	0.448194	0.385805	0.231149	0.45445	0.416149	0.266657	0.277318	0.484698	0.302428	0.261348	0.518822	0.202107	0.39875	0.107252	0.260869	0.93379	0.586868	0.123682	0.401042	0.383105	0.0453669	0.0861274	0.0392343	0.0818937	0.331804	0.448777	0.307112	0.649497	0.516346	0.196313	0.134167	0.308338	0.206617
GRMZM5G804671	1.67597	0	0	0.399164	0	0	0	0.5909	0	0.54656	0	0	0	0.710886	0	0.387486	0.095509	0.156415	0.0852934	0.111637	0.261564	0.426467	0	0	0	0	0	0	0.558187	0	0	0	0	0	0	1.30782	0.1622	0.0854258	0.0864623	0	0	0	0	0.477545	0	0.483707	0	0.432275	0.969579
GRMZM5G804708	3.33916	1.82804	2.32935	2.46669	1.54103	1.45604	1.46277	1.34398	1.47233	2.32795	1.4473	1.24659	2.08617	1.96202	1.97037	1.83603	0.795015	0.588259	2.26007	2.6998	1.70437	3.36414	2.1082	2.55206	2.09181	1.94475	1.84942	2.12181	1.57644	0.891166	1.28112	6.1971	1.28734	2.44149	1.67249	1.94185	0.255728	0.310966	0.0414196	1.61006	0.678635	0.658869	1.27144	2.1644	0.47072	1.26123	0.317482	0.708381	2.48279
GRMZM5G804776	28.7701	17.7017	23.6559	13.9299	20.229	17.4892	6.94998	13.1367	16.0117	22.7975	13.4736	6.65713	17.4528	10.6106	12.6334	17.0343	6.18833	2.47442	23.1631	25.4188	15.3157	33.3035	23.4393	24.4655	17.8882	15.1783	12.1563	22.1797	10.4297	11.5301	14.4067	62.6361	6.9282	28.0373	15.4106	21.4985	1.88606	2.05524	0.487692	16.2157	3.55404	2.31432	12.5323	14.7797	1.64254	12.8789	3.80445	1.87592	20.0657
GRMZM5G805421	0	0	0	0	0	0	0.244164	0.249847	0	0	0	0	0.37524	0.196345	0	0	0.0844276	0	0	0	0	0	0	0	0	0	0	0	0	0	0	0	0	0	0	0	0	0.0467926	0	0	0	0	0	0	0	0	0.236352	0	0
GRMZM5G805940	0	0	0	0	0	0	0	0	0	0	0	0	0	0	0	0	0	0	0	0	0	0	0	0	0	0	0	0	0	0	0	0	0	0	0	0	0	0	0	0	0	0	0	0	0	0	0	0	0
GRMZM5G806435	0.0239962	0.046388	0	0.046936	0	0	0.0312607	0	0	0.0266984	0	0	0.0657631	0	0	0.0104606	0.00493486	0	0.021221	0	0	0	0	0	0.0529851	0	0	0.0256398	0	0	0.0274802	0	0	0	0	0	0.00935625	0.00441387	0	0	0	0	0	0	0	0	0	0	0.052303
GRMZM5G806488	5.54884	4.30105	5.20406	4.97047	3.62082	2.30831	1.63888	3.30151	3.13337	5.64791	2.67627	1.97519	4.83453	4.2892	3.17925	5.91757	2.06144	1.51674	4.34015	5.23119	2.99319	6.07243	4.37686	4.67976	4.02728	2.70341	3.19151	4.64005	2.30628	2.00495	2.44925	13.6141	2.06183	4.51172	3.15531	3.02791	0.361844	0.726604	0.182447	5.36567	1.29389	1.27396	4.69118	5.22268	1.63708	6.35196	1.88589	1.07614	7.02133
GRMZM5G807592	7.07715	1.1877	2.60354	2.95949	3.36761	1.87921	3.31736	1.25709	2.2592	2.28958	1.34954	0	3.08743	1.86077	1.98664	4.60988	2.56749	2.24405	2.38385	1.63007	1.87727	1.81686	2.56726	1.4568	1.79912	0.905297	1.59015	2.51406	2.57219	1.46781	1.9886	0.694898	2.2103	3.8006	1.41068	2.66131	0.782356	0.603825	0.113571	5.96124	3.60345	2.36133	5.98433	4.68091	2.08037	5.46241	1.18876	1.93766	1.32778
GRMZM5G808402	0.157331	0	0.0771098	0.0452449	0.0307135	0.0575155	0.500165	0.0519208	0.051096	0.118591	0.117053	0.0633579	0.101623	0.545004	0.0524548	0.0642355	0.0218645	0.0185604	0.104014	0.0896421	0.199628	0.121742	0.0599455	0.073896	0.14339	0.0476867	0.0226789	0.0840486	0.00968648	0.00870374	0.0954719	0.199046	0.644712	0.0754179	0.131846	0.248151	0.0142808	0.010804	0.00681414	0.060175	0.00760963	0.0337775	0.0268337	0.0446196	0.0290707	0.0335056	0	0	0.108486
GRMZM5G808939	0.173065	0.0541863	0.0768296	0.0248805	0.0731943	0	0.0960909	0	0.112529	0.0113559	0.0133354	0	0.0373076	0.314444	0	0.0203962	0.0127821	0.00586988	0.0315647	0.0927205	0.0667902	0.0402242	0.106507	0.0174364	0.0338591	0	0.0548705	0.0108764	0.0186816	0.0479317	0.0175148	0.290822	0.20341	0.0553488	0.0475919	0.0103025	0.00472094	0.00712497	0.00321904	0.0275696	0	0	0	0.0272776	0	0.0263481	0	0	0.027764
GRMZM5G809869	4.34037	6.28597	4.71925	4.02834	2.45077	2.17246	1.04427	4.05552	1.48985	4.4008	2.36158	1.75376	4.43872	2.3514	3.66316	4.49124	0.860744	0.713015	2.46441	4.79611	1.92361	2.51555	1.95577	2.54479	1.34755	1.26128	2.01608	3.44704	2.00053	1.03134	1.76621	16.3514	1.87105	3.2457	2.41157	2.15481	0.62961	0.285994	0.066688	4.00606	0.276272	0.598156	3.21329	2.07463	0.699763	7.10043	0.852194	0.515477	4.72999
GRMZM5G810298	0.0791193	0.0589648	0.0126566	0.0356853	0	0.013758	0.0633525	0.0152162	0.0404547	0.0748545	0.0426258	0.0139133	0.0279536	0.0671769	0.0346481	0.0348911	0.035071	0.0078344	0.0359297	0.0701093	0.0499256	0.0535799	0.0363762	0.0417893	0.0135464	0.031502	0.0119226	0.0455115	0	0.0344806	0.0139811	0.214258	0.0998205	0.0530298	0.0684102	0.0616148	0.0107341	0.0219668	0.00491602	0	0.0133424	0.0111052	0.0493986	0.130561	0	0.0631209	0	0	0.0132905
GRMZM5G811749	0.0412215	0.15989	0.256948	0.161086	0.136741	0.139798	0.107224	0.20642	0.137244	0.277057	0.0361599	0	0.0379456	0.226187	0.0392056	0.0385747	0.066783	0.0238479	0.0722754	0.103884	0.0553065	0.109097	0.123166	0.0472565	0.0460142	0.017824	0	0.0440327	0	0.0195038	0.094801	0.243091	0.0845394	0.0674322	0.135339	0.125233	0.0175566	0.0196141	0.013853	0.0445864	0.0451803	0	0	0.132726	0.0433065	0.107033	0	0	0
GRMZM5G813608	0.770121	0.616343	1.07555	0.495104	0.390345	0.224192	0.373497	0.356737	0.557731	0.514797	0.230249	0.226165	0.301886	0.986874	0.560775	0.541491	0.233234	0.160694	0.358624	0.333917	0.383173	0.325951	0.306616	0.351373	0.239736	0.264322	0.237859	0.3996	0.275876	0.206829	0.453347	0.662468	0.81051	0.374484	0.160303	0.309293	0.0573391	0.0911443	0.0319648	0.446819	0.145058	0.0979645	0.537112	0.636204	0.156543	0.497455	0.181519	0.067334	0.787729
GRMZM5G813949	0.372381	0	0	0.355886	0	0	0	0	0.469141	0	0	0	0	0	0	0.16902	0	0.0627718	0.102003	0.123912	0	0	0	0	0.510015	0	0	0	0	0	0	0.619558	0	0	0	0	0.151176	0	0.0561448	0	0	0	0	0	0	0	0	0	0
GRMZM5G814594	0	0	0	0	0	0	0	0	0	0	0	0	0	0	0	0.074119	0	0	0	0	0	0	0	0	0	0	0	0	0	0	0	0	0	0	0	0	0.066294	0	0	0	0	0	0	0	0	0.370595	0	0	0
GRMZM5G815453	0.262338	0.326842	0.386368	0.177004	0.155418	0.127082	0.406328	0.23822	0.0380724	0.18165	0.139499	0.167813	0.200907	1.15918	0.228283	0.958088	0.299968	0.268472	0.250119	0.182724	0.2866	0.233802	0.0497751	0.185915	0.146068	0.188688	0.131528	0.323617	0.0361937	0.0442537	0.118404	0.352191	0.717167	0.428704	0.286772	0.354138	0.0758501	0.0788636	0.0477758	1.07477	0.178009	0.122519	0.774929	0.649955	0.219624	1.23119	0.221448	0.216314	0.835572
GRMZM5G815553	0	0	0	0	0	0	0	0	0	0	0	0	0	0	0	0	0	0	0	0	0	0	0	0	0	0	0	0	0	0	0	0	0	0	0	0	0	0	0	0	0	0	0	0	0	0	0	0	0
GRMZM5G815606	6.93544e-07	7.34959e-07	2.91902e-07	3.20774e-07	3.87527e-07	0	1.40018e-07	1.1405e-05	1.16107e-06	6.33803e-08	0	1.88e-07	0	3.80798e-06	1.35819e-07	3.49864e-07	0	0	5.69147e-08	1.13955e-07	0.0155652	8.93765e-08	1.09181e-07	0	0	4.98917e-08	9.52401e-10	1.56193e-07	0	0	0	1.10367e-07	0.0778256	3.90041e-08	3.00335e-07	6.17862e-07	1.61334e-07	0	0	9.94514e-08	0	0	1.03247e-06	0	0	4.04596e-07	0	0	9.0384e-08
GRMZM5G816274	3.39348	0.810562	0.511049	3.44547	0.779793	0.575713	2.27171	0.467233	0.179527	2.60585	0.952509	0.17971	2.71134	1.1352	0.733736	3.78449	0.300338	0.574257	2.80798	0.424823	0.436364	2.35575	0.518167	0.432375	2.83481	0.238785	0.293474	3.77869	0.479879	0.568988	2.23978	0.287638	0.420545	2.83089	0.599646	0.46644	0.260208	0.0582346	0.0762653	4.23213	0.165967	0.368918	4.05376	0.444451	0.775712	4.44172	0.126279	0.571381	2.94954
GRMZM5G816453	0.0511799	0	0	0.0499698	0	0	0	0	0	0	0	0	0.0473226	0	0	0	0.0105194	0.00933718	0.00907034	0.0288946	0	0.0453517	0	0	0	0	0	0	0	0	0	0	0	0	0.144473	0	0	0.00940887	0.00835143	0	0	0.0466859	0	0	0	0	0	0	0
GRMZM5G816772	1.03313	0.158575	0.225412	0.690028	0.0600996	0.18449	0.706307	0.136701	0.303235	0.489839	0.0959286	0.187142	0.201396	0.195759	0.260319	0.271028	0.264702	0.531513	0.26889	0.285397	0.188523	0.386015	0.054128	0.187933	0.367293	0.142042	0.265909	0.290356	0.34772	0.155307	0.0627228	0.780666	0.223241	0.238061	0.10243	0.110223	0.0599446	0.070338	0.158519	0.410939	0.178748	0.39679	0.25208	0.467685	0.573145	0.0567014	0.19382	0.221703	0.416719
GRMZM5G817985	0	0	0	0	0	0	0	0	0	0	0	0	0	0	0	0.111324	0.0989676	0	0	0	0	0	0	0	0	0	0	0	0	0	0	0	0	0	0	0	0.0995712	0.0885193	0	0	0	0	0	0	0	0	0	0	0.55662
GRMZM5G818111	13.1208	7.78994	7.85716	9.3798	6.452	6.18318	3.49734	5.70404	5.97404	8.33453	7.57058	6.36779	12.1577	5.49909	6.86182	8.96918	2.96708	1.77506	9.8301	11.9543	6.79328	13.9666	12.7673	8.59966	9.73865	8.33178	8.8714	9.80717	6.74532	4.61793	4.95387	25.161	3.44329	10.6842	6.76603	8.43413	1.49809	1.43567	0.273952	7.4141	2.02141	1.95535	6.74146	9.33035	1.0389	5.05366	0.840046	1.78669	11.4468
GRMZM5G819109	0	0	0.451618	0.441187	0	0	0	0	0	0	0	0	0	0	0	0	0	0	0	0.097765	0	0	0	0	0	0.488825	0	0	0	0	0	0	0	0	0	0	0	0	0	0	0	0	0	0	0	0	0	0	0
GRMZM5G819258	0	0	0	0	0	0	0	0	0	0	0	0.559133	0	0	0	0	0	0	0.113612	0	0	0	0	0	0	0	0	0	0	0	0.568061	0	0	0	0	0	0	0	0	0	0	0	0	0	0	0	0	0	0
GRMZM5G821527	0.247126	0.161004	0.0849331	0.40137	0	0.186506	0.106716	0	0	0	0	0	0.077245	0.286894	0	0.123614	0.0355568	0.0311154	0.09498	0.0145593	0.016728	0.296099	0	0	0	0.0727967	0	0.0879354	0	0	0	0	0	0.0908654	0	0.0836398	0.0471453	0.031803	0.0170593	0	0	0.0751157	0.190806	0.177784	0	0.259918	0	0	0
GRMZM5G821687	0.235905	0	0	0.227653	0	0	0.301578	0	0	0	0	0	0	0	0	0.053111	0	0	0	0	0	0	0	0	0	0	0	0	0	0	0	0	0	0	0	0	0.0475039	0	0	0	0	0	0	0	0	0	0	0	0.265555
GRMZM5G822170	0	0	0	0	0	0	0	0	0	0	0	0	0	0	0	0	0	0	0	0	0	0	0	0	0	0	0	0	0	0	0	0	0	0	0	0	0	0	0	0	0	0	0	0	0	0	0	0	0
GRMZM5G822401	0.197512	0	0	0	0	0	0	0	0	0	0	0	0.195338	0.60677	0	0.257055	0	0.0173855	0.0235786	0	0	0	0	0	0	0	0	0	0	0	0.117893	0	0	0	0	0	0.137072	0	0.0155501	0.836215	0	0	0.228039	0	0	0	0	0	0.221021
GRMZM5G822734	0	0	0	0	0	0	0	0	0	0	0	0	0	0	0	0	0.0659846	0	0	0.13119	0	0	0	0	0	0	0	0	0	0	0	0	0	0	0.655952	0	0	0.0590184	0	0	0	0	0	0	0	0	0	0	0
GRMZM5G824660	0.490618	0	0	0	0	0	0	0	0	0	0	0	0	0	0	0	0.119113	0	0.383312	0	0	0	0	0	0.703534	0	0	0	0	0	0.620113	0	0	0.592912	0	0	0	0.106538	0	0	0	0	0	0	0	0	0	0	0
GRMZM5G825253	25.2246	22.8964	16.3439	30.4257	21.3026	12.8403	21.7703	23.3852	9.49091	29.2105	15.5673	6.65182	43.3573	20.7052	16.5164	39.0242	24.9894	11.4302	18.4624	11.0848	12.9481	22.6243	12.3418	19.349	12.1063	10.8406	7.19577	17.7673	14.7944	12.9306	23.3283	9.85689	14.1229	16.4858	7.59051	11.1423	3.49297	12.4288	1.07798	45.1091	11.3056	10.6384	38.0569	80.4051	10.0881	47.348	8.00139	9.7361	24.9742
GRMZM5G826322	0	0	0	0	0	2.07717	1.39107	0	1.0036	0	0	0	0	0	0.921098	0.178769	0.6678	0.559421	0.202921	0.0802234	0.448665	0	0	0.508412	0.545075	0.401117	1.3517	0	0	0	0.469531	0	0	0	0	0.383211	0.0979939	0.190599	0.244728	0	0.765062	0	0	1.31216	0	0.43307	0.498863	0.749665	0
GRMZM5G826672	0	0	0	0.0988771	0	0	0	0	0	0.514974	0	0	0	0.0950697	0	0.115025	0	0	0	0.0203744	0	0	0.101872	0	0	0	0	0	0	0	0	0	0	0	0	0	0.0558465	0	0	0	0	0	0	0	0	0.115905	0	0	0.117251
GRMZM5G827309	0.721308	0.21905	0.251081	0.196081	0.177399	0.150858	0.296125	0.132634	0.264063	0.133198	0.104233	0.0303923	0.340068	0.168623	0.375813	0.257227	0.260785	0.238874	0.287917	0.469808	0.176698	0.337561	0.466142	0.106086	0.234367	0.182181	0.183521	0.356871	0.263071	0.0499193	0.09155	1.23887	0.314413	0.419236	0.198775	0.229552	0.0314549	0.0664757	0.046655	0.275587	0.219721	0.0853288	0.294453	0.542798	0.40414	0.35768	0.250653	0.190282	0.159874
GRMZM5G827951	2.63534	1.63904	2.2552	2.10253	1.7601	0.859948	0.901887	0.837952	1.47343	2.21703	1.66625	1.17391	2.33285	1.95734	2.51325	2.09615	0.681629	0.556954	2.24769	2.60616	1.34639	2.57717	2.30633	1.99501	1.80446	1.41433	1.48621	2.58567	1.42609	0.579226	1.51775	6.70412	0.621022	2.75341	1.17994	2.0505	0.12797	0.252747	0.01819	2.26983	0.853755	0.585227	1.65095	1.706	0.581526	1.86395	0.342091	0.484484	2.33684
GRMZM5G828883	0	0	0.295652	0	0	0	0	0	0	0	0	0.71682	0	0	0	0.0667734	0	0	0	0	0	0	0	0	0	0	0	0	0	0	0	0	0	0	0	0	0.0597239	0	0	0	0	0	0	0	0	0.333867	0	0	0
GRMZM5G830210	3.30775	0.59331	3.18803	3.6464	1.7722	3.17229	0.704276	0	0	1.50729	0	2.074	0.629359	0.431026	1.33215	2.92741	1.15171	0.659616	2.89134	3.25419	2.2383	6.299	4.40809	4.50713	1.61023	1.18852	2.60426	1.78488	3.82906	0	1.40697	5.07207	0.599774	3.35561	1.77323	3.48032	1.10316	0.197223	0.195962	4.47631	1.7741	0.999675	6.90894	0.646351	1.26252	1.95348	1.49555	0.571134	1.29832
GRMZM5G831399	0.151726	0	0.154475	0.294456	0	0	0	0	0	0	0.279153	0	0	1.14089	0	0.0975408	0.0573514	0.0276484	0.0364616	0.105348	0.215704	0	0.150466	0	0.182308	0	0.294365	0	0.173271	0	0	0.203004	0.784156	0	0	0	0.0582701	0.0512967	0.0247295	0.161607	0	0.138242	0	0	0	0.326097	0	0	0
GRMZM5G831540	0.0703371	0.0905057	0.203945	0.0305885	0	0.0529625	0.112083	0.0582416	0.0429525	0.0520006	0.0610422	0.0355803	0.0640176	0.74765	0.0733771	0.048526	0.0283641	0.0270058	0.0465364	0.0752399	0.152714	0.0204515	0.00779159	0.0177489	0	0.100045	0.0690136	0.0918679	0.0162266	0.0146185	0.0357286	0.179399	0.519961	0.0846342	0.0727375	0.142227	0.0152053	0.0147236	0.00969231	0.0763526	0	0	0.0181335	0.0167197	0.0571075	0.0885985	0.0366892	0.0477177	0.0595452
GRMZM5G833299	0.243291	0	0	0	0	0	0.210145	0	0.182753	0	0	0	0	0	0	0	0	0.0295274	0	0	0	0	0	0	0	0	0	0	0	0	0	0	0	0	0	0	0	0	0.0264101	0	0	0	0	0	0	0	0	0	0
GRMZM5G834128	0.916005	0.06825	0.146567	0.309885	0.155855	0.318552	0.825249	0.0880478	0.195058	0.157489	0.21579	0.0805193	0.323448	0.173105	0.233845	0.374175	0.334856	0.325201	0.237962	0.322796	0.167041	0.18599	0.350972	0.201493	0.352585	0.091118	0.241585	0.263461	0.148245	0.033247	0.0809083	0.825719	0.180557	0.306868	0.197927	0.178322	0.0437045	0.0815771	0.0409931	0.34325	0.386188	0.257145	0.204261	0.64231	0.258702	0.474824	0.0832116	0.35882	0.461524
GRMZM5G834207	0	0	0	0	0	0	0	0	0	0.753645	0	0	0	0.431026	0	0	0.115066	0	0	0.118852	0.119955	0	0	0	0	0.59426	0	0	0	0	0	0	0.599774	0	0	0	0	0.102918	0	0	0	0	0	0	0	0	0	0	0
GRMZM5G834282	0.504671	0.268906	0	0.478173	0	0	0	0	0	1.69744	0	0.314376	1.41756	0.202607	0	0.793489	0.232064	0.171835	0.465752	0.0502952	0.0477714	0.521214	0.251476	0	0	0	0.238857	0.543067	0	0	0.958982	0	0	0.305499	0	0	0.256435	0.127546	0.153694	1.28625	0.54276	0	0.287906	0	0	0.887727	0	0	0
GRMZM5G834298	0	0	0	0	0	0	0	0	0.481351	0	0	0	0	0	0	0.078731	0	0	0	0	0	0	0	0	0	0	0	0	0	0	0	0	0	0	0	0	0.0704191	0	0	0.393655	0	0	0	0	0	0	0	0	0
GRMZM5G834666	5.5292	1.06643	1.31495	2.28238	0.577439	0.599855	2.01623	2.12332	1.27427	3.55368	0.761463	0	3.48924	1.01209	0.281002	5.19252	1.80503	1.56357	2.47334	0.985086	0.629661	3.33089	2.08323	0.985544	3.06355	2.04859	0.252966	1.96448	0	0.552708	0.956915	0	0.274865	3.05086	0.793609	1.08222	1.16552	0.443126	0.26324	4.41926	0.860899	1.43683	6.67232	3.49807	0.875772	9.36416	1.67238	1.08221	1.78587
GRMZM5G834908	0	0	0	0	0	0	0	0	0	0	0	0	0	0	0	0.11275	0	0	0	0.339016	0	0	0	0	0	0	0	0	0	0	0	1.69508	0	0	0	0	0.100846	0	0	0	0	0	0	0	0	0	0	0	0
GRMZM5G834995	0	0	0.903235	0	0	0.533045	0	0	0	0	0.478647	0	0	0	0	0	0	0.084242	0	0	0.0996548	0	0	0	0	0	0	0	0	0	0	0	0.498274	0	0	0	0	0	0.0753483	0	0	0.42121	0	0	0	0	0	0	0
GRMZM5G835775	0	0	0	0	0	0	0.861242	0	0	0	0	0	0	0	0	0	0	0	0	0	0	0	0	0	0	0	0	0	0	0	0	0	0	0	0	0	0	0	0	0	0	0	0	0	0	0	0	0	0
GRMZM5G836544	0	0.230341	0	0	0	0.260621	0.292979	0	0	0.277121	0	0.272352	0.459784	0	0	0.0491496	0.634417	0.214321	0.0579802	0.468583	0.425185	0	0.453311	0.282193	0.289901	0.657007	0.662137	0	0	0.473634	0	1.00476	0.238321	0	0.227837	0.469638	0.0439607	0.239732	0.0572037	0	0.499992	0.208474	0	1.51353	0.252132	0	0	0	0
GRMZM5G836994	0	0.0982983	0.035201	0.033072	0.0374237	0.0764831	0.132117	0.0422636	0	0.151174	0	0.0386555	0.0931372	0.0416354	0.0320619	0.174176	0.046338	0.0210851	0.034129	0.0438381	0.0281527	0.0595069	0	0.0386839	0	0.0291497	0.0331503	0.0722974	0	0	0.0388405	0.158372	0.0346791	0	0.0316688	0.0342501	0.0280996	0.0137516	0.0126502	0.0732737	0.0370917	0	0.196185	0.0725625	0.0709654	0.140259	0	0.0344601	0.258515
GRMZM5G837015	0.586619	0	0	0	0	0	0	0	0	0	0	0	0	0	0.718106	0	0.13863	0	0.172947	0	0.110704	0	0	0	0.864735	0	0.553521	0	0	0	0	0	0	0	0	0	0	0.123994	0	0	0	0	0	0.693148	0	0	0	0	0
GRMZM5G838396	58.0122	67.4217	78.5867	50.2658	50.9332	33.6137	8.08823	36.5075	38.1607	62.517	34.7803	31.8845	66.5823	28.4779	60.0855	53.6731	15.8206	13.7228	43.2992	62.2217	34.3144	52.2879	41.2571	44.3175	31.7084	32.0441	32.805	55.3049	29.9813	26.5579	32.184	171.903	16.325	45.011	35.923	51.5665	5.39726	4.48795	1.54779	43.6035	9.32454	10.4593	41.4264	33.6504	18.3828	74.6261	17.3957	10.0284	50.058
GRMZM5G838554	0	0	0	0	0	0	0	0	0	0	0	0	0	0	0	0.128875	0.067209	0	0.205849	0	0.0637186	0.305543	0	0	0	0	0	0	0	0	0	0	0	0.723703	0	0.318593	0.115269	0.0601136	0	0.644373	0.336045	0	0	0	0	0	0	0	0
GRMZM5G838963	2.76463	0.611351	0.641733	0.644925	0.900646	0.804534	1.04326	0.794619	2.11038	0.109917	0.73267	0.555381	0.611384	0.054851	1.75614	0.923131	1.6408	1.18735	1.179	1.8356	1.19043	1.81407	1.08758	1.03364	1.55499	1.28176	0.598825	0.409805	1.25338	0.969202	0.447383	5.00572	1.10679	1.66877	0.549572	2.24371	0.184658	0.346865	0.101364	1.07161	1.69219	1.53162	0.444549	2.95758	1.3702	1.11527	1.44491	1.06846	0.465355
GRMZM5G839924	1.00383	0.141786	0.146222	0.278449	0.158046	0.650709	2.03184	0.5562	0.993176	0.334833	0.262889	0.335142	0.829776	0.777187	0.287669	0.585599	0.487854	0.480449	0.277288	0.326021	0.293426	0.927623	0	0.17093	0	0.392898	0.278424	0.458817	0.162785	0.427188	0	0.379978	0.444411	0	0.694444	0.146175	0.189366	0.0786932	0.0759441	0.764596	0.784337	0.522695	0.165823	0.312019	0.773028	0	0.350734	0.440194	0.954864
GRMZM5G841635	0	0	0	0	0	0	0	0	0	0	0	0	0	0	0	0.0420292	0	0	0	0	0	0	0	0	0	0	0	0	0	0	0	0	0	0	0	0	0.0375921	0	0	0	0	0	0	0	0	0	0	0	0.210146
GRMZM5G842963	0	0	0	0	0	0	0	0	0	0	0	0	0	0	0	0	0	0.0712262	0	0	0	0	0	0	0	0	0	0	0	0	0	0	0	0	0	0	0	0	0.0637066	0	0	0	0	0	0	0	0	0	0
GRMZM5G844030	0.598075	0.115615	0.0498663	0.39774	0.211739	0.108112	0.716807	0.0595791	0.184645	0.133081	0.166669	0.0272746	0.240388	0.357615	0.112775	0.267885	0.262023	0.151136	0.186473	0.111448	0.168262	0.167552	0.214585	0.027249	0.237694	0.082015	0.234568	0.230054	0.149844	0.0673771	0.219167	0.110795	0.318515	0.077898	0	0.193599	0.0424325	0.0763722	0.0379836	0.389081	0.183603	0.174632	0.305229	0.537976	0.125123	0.0988676	0.0563014	0.0243532	0.260714
GRMZM5G844074	0	0	0	0.540784	0	0	0	2.17586	0	2.18323	0	0	0	0	0	0.451996	0	0	0.139637	0	0	0	0	0	0	0	0	0.698183	0	0	0	0	0	0	0	0	0.267554	0	0	0	0	0	0	0	0	1.48872	0	0	0.771259
GRMZM5G844331	0	0	0	0	0	0	0	0	0	0	0	0	0	0	0	0	0	0	0	0	0	0	0	0	0	0	0	0	0	0	0	0	0	0	0	0	0	0	0	0	0	0	0	0	0	0	0	0	0
GRMZM5G844605	11.0856	1.53508	0.273525	7.7813	1.8246	0.327292	3.6342	1.25318	1.14378	5.47148	1.80317	0	17.2962	1.10091	1.03693	8.57732	1.1537	0.579556	3.90615	1.2	1.08258	8.87339	0.853271	0.777904	2.91936	1.53842	1.87866	4.91365	2.77586	0.32849	1.09098	0.526835	0.930369	1.73335	0.30562	1.4975	1.58003	0.303222	0.191452	9.50574	1.52314	1.28863	3.56046	1.67261	0.325689	14.472	0.773243	0.589313	7.7145
GRMZM5G844628	8.16864	7.41223	8.63079	7.23208	5.43577	3.73297	2.21171	5.57131	4.21969	7.66702	3.43124	2.64433	7.79384	6.53041	5.07482	9.00382	3.19799	2.36437	6.28052	7.94492	4.38015	9.04207	6.6587	7.09826	5.04422	4.40622	4.02385	6.8388	3.34321	3.34154	3.73382	20.8797	2.78543	6.7437	4.43679	4.65169	0.562773	1.07426	0.205697	7.66432	2.04405	1.9887	7.55743	7.88917	2.70308	10.6095	2.92237	1.95835	10.2091
GRMZM5G844657	0	0	0	0	0	0	0	0	0	0	0	0	0	0	0	0	0	0	0	0	0.130495	0	0	0	0	0	0.652476	0	0	0	0	0	0	0	0	0	0	0	0	0	0	0	0	0	0	0	0	0	0
GRMZM5G845024	74.7697	54.4484	75.2002	35.6891	51.591	42.3742	9.27382	18.6319	24.0864	31.0903	21.1316	12.882	31.9553	25.9392	28.554	42.0102	52.074	52.4903	20.9816	23.5073	24.5012	35.5105	20.3602	42.7066	10.9015	17.6492	25.0064	29.821	22.7264	8.54314	4.69531	37.8595	5.62944	23.9797	18.9414	40.6203	5.45437	17.4468	6.62863	58.3389	30.6025	48.2876	36.7122	125.092	42.1	54.5668	56.8704	32.9852	32.7868
GRMZM5G845230	0	0	0.312161	0	0	0	0	0	0	0	0	0	0	0.578592	0	0	0.064687	0.0705198	0	0	0	0	0	0	0	0	0	0	0	0	0	0	0	0	0	0	0	0.0578578	0.0630748	0	0	0	0	0	0.352599	0	0	0	0
GRMZM5G845244	40.0285	49.2838	37.058	28.7417	28.0991	25.3851	3.23492	26.2994	24.3894	27.5332	18.0654	16.5886	29.2668	15.9832	43.4156	40.0034	10.0296	7.11212	30.5309	38.9843	21.384	38.9437	28.4354	24.7868	27.6342	19.0859	20.5528	38.1672	15.4655	18.7874	15.428	109.157	9.43599	32.4813	22.7779	33.3568	4.17093	3.11536	1.21604	27.4332	5.21868	6.66363	34.069	22.5402	6.27366	52.9082	7.92139	4.63694	48.2566
GRMZM5G845496	0	0	0	0	0	0	0	0	0	0	0	0	0	0	0	0	0	0	0	0	0	0	0	0	0	0	0	0	0	0	0	0	0	0	0	0	0	0	0	0	0	0	0	0	0	0	0	0	0
GRMZM5G845792	0.28694	0	0	0	0	0	0	0	0	0	0	0	0	0	0	0.0642028	0	0	0	0	0.118146	0	0	0	0	0	0	0	0	0	0	0	0	0	0	0.590732	0.0574247	0	0	0	0	0	0	0	0	0.321014	0	0	0
GRMZM5G846068	0.458146	0	0	0	0	0	0	0	0	0	0	0	0	0.454702	0	0.103254	0	0	0	0	0.0476642	0	0	0	0	0	0	0	0	0	0	0	0.238321	0	0	0	0.0565808	0	0	0	0	0	0.264201	0	0	0.252071	0	0	0
GRMZM5G846968	0	0	0	0.0227626	0.0257674	0	0	0	0.0518387	0	0	0	0	0	0	0	0.0248058	0	0	0	0	0	0	0	0	0	0	0	0	0	0	0	0	0	0	0	0	0.00990991	0	0	0.0510861	0	0	0.0250329	0	0	0	0	0
GRMZM5G847102	0.440692	0	0	0	0	0	0	0	0.568281	0	0	0	0	0	0	0	0	0	0	0	0	0	0	0	0	0	0	0	0	0	0	0	0	0	0	0	0	0	0	0	0	0	0	0	0	0	0	0	0
GRMZM5G848448	0.303177	0	0	0	0	0	0	0	0	0.378088	0	0	0	0	0	0	0	0	0	0	0	0	0	0	0	0	0	0	0	0	0	0	0	0	0	0	0	0	0	0	0	0	0	0	0	0	0	0	0
GRMZM5G849018	13.928	1.53508	1.36762	9.92787	0.608199	0.327292	2.90736	2.08863	0.381261	8.59805	1.20211	0	16.6435	1.10091	0.345642	9.81316	1.15123	1.42135	4.49771	1.04138	0.994316	11.8312	0.853271	1.55581	2.91936	1.53842	1.87866	4.91365	1.98276	0.32849	1.09098	0.526835	0.310123	1.73335	0.30562	0.898498	0.737474	0.320383	0.449768	11.8102	0.913885	1.80408	8.09197	2.34166	2.27982	11.7796	1.54649	0	9.05615
GRMZM5G849223	0.367458	0	0.0878476	0.0827659	0.156198	0.127881	0.110126	0.0711096	0.0946564	0.159284	0.0499125	0.0324419	0.130992	0.0338329	0.108377	0.194498	0.0857858	0.0803025	0.152584	0.101159	0.0398895	0.100428	0.112541	0.0325911	0.254932	0.197124	0.138204	0.0603727	0	0	0.130489	0.16949	0	0.216696	0.026641	0.0286526	0.04425	0.0334645	0.0353998	0.366095	0	0.20626	0.16379	0.182391	0.0298102	0.235957	0.168039	0	0.0928693
GRMZM5G850100	0	0	0	0	0	0	0	0	0	0	0	0	0	0	0	0	0	0	0	0	0	0	0	0	0	0	0	0	0	0	0	0	0	0	0	0	0	0	0	0	0	0	0	0	0	0	0	0	0
GRMZM5G851130	1.56662	0.269746	0.57937	1.08879	0.231017	0.550856	0.724896	0.173987	0.462521	1.24478	0.36548	0.119338	1.46997	0.2995	0.165019	1.57913	0.471392	0.389497	1.0402	0.271769	0.43266	1.22502	0.381504	0.637042	0.890141	0.240052	0.477464	1.3389	0.256283	0.164235	0.799421	0.285451	0.285462	0.947496	0.195557	0.599097	0.178553	0.0953575	0.0342471	1.65833	0.305294	0.254101	0.928483	0.858669	0.438192	1.44351	0.493291	0.354564	1.71011
GRMZM5G851708	0.971801	0.18931	0.536117	0.442415	0.4295	0.0732977	0.168142	0	0.145092	0.366288	0.0574016	0	0.783521	0.307141	0.249459	0.518369	0.145341	0.0515068	0.268574	0.102554	0.180736	0.346558	0.128932	0.374664	0.146866	0.113445	0	0.276716	0.0695481	0	0.0749196	0.0784055	0.266184	0.49781	0.122437	0.26283	0.0886271	0.0482449	0.0115973	0.698445	0.141955	0	0.525468	0.20925	0.0684682	0.74551	0.308936	0.0660679	0.426252
GRMZM5G851769	1.10018	0.290073	0.468984	0.440139	0.4426	0.536759	0.553699	0.124584	0.441297	0.417461	0.304989	0.142567	0.70841	1.21313	0.495329	0.622917	0.697053	0.46169	0.492777	0.505627	0.42421	0.67893	0.772496	0.541346	0.46959	0.385961	0.392233	0.534324	0.31346	0.140913	0.400978	0.869511	0.768311	0.380064	0.186709	0.278247	0.0904227	0.301051	0.107468	0.894524	0.466035	0.365044	0.580024	2.03523	0.4186	0.516846	0.235463	0.229094	0.327048
GRMZM5G851921	0.551292	0	0	0	0	0	0	0	0	0	0	0	0	0	0	0	0	0	0	0.23643	0	0	0	0	0	0	0	0	0	0	0	0	0	0	1.18215	0	0	0	0	0	0	0	0	0	0	0	0	0	0
GRMZM5G852144	0.629269	0.0348342	0.168269	0.210845	0.0795345	0.081284	0.304137	0.0898856	0.179225	0.241179	0.110156	0	0.181628	0.220651	0.0682172	0.421116	0.281862	0.156457	0.188016	0.068904	0.102505	0.269012	0.0716415	0.102854	0.160014	0.0620227	0.0880561	0.172862	0	0.101834	0.103241	0.210856	0.110576	0.234949	0	0.109207	0.109358	0.0661491	0.0213076	0.778444	0.197078	0.180435	0.187626	0.520649	0.169773	0.652525	0.148661	0.0732477	0.235552
GRMZM5G853305	42.4926	24.3228	28.6802	39.073	22.4576	28.1093	10.4147	23.9829	19.7657	28.6697	20.8317	19.5623	35.24	18.908	31.3255	25.3945	8.34387	6.04771	30.6136	45.7709	21.9319	45.3397	36.7021	29.9582	27.9812	32.0119	27.0976	31.2728	30.2824	6.8692	16.4641	106.379	19.4351	32.01	23.4793	26.2995	2.10273	3.91745	1.12741	24.5487	5.90932	4.59917	21.4419	25.6188	3.96878	20.1283	2.04885	6.43016	33.2391
GRMZM5G853409	0.395709	0.0273419	0.0735869	0.207266	0.0781669	0.0958147	0.22084	0.10573	0	0.0315007	0.0493193	0.0645068	0.116412	0.12257	0.0133535	0.0929422	0.0514318	0.0555918	0.12993	0.0388966	0.0459208	0.198342	0.0422481	0.0322467	0.156452	0.048559	0.0277042	0.166093	0.0443901	0.0398821	0.113406	0.0328772	0.086871	0.0153576	0.0264087	0.0429	0.0243974	0.0141273	0.0111624	0.0306278	0.030987	0.0257897	0.114732	0.105996	0.059197	0.043862	0.0499586	0.0863359	0.0924703
GRMZM5G853723	0	0	0	0	0	0	0	0	0.083847	0	0	0	0	0	0	0.021064	0	0	0	0.0641441	0.0190793	0	0	0	0	0.0218066	0	0	0	0.0953964	0	0.298914	0	0	0	0	0.011555	0	0	0	0	0	0	0	0	0	0	0	0.0549218
GRMZM5G854065	0.914628	0	0.534144	0.126952	0.288124	0.148157	0.168497	0	0.450212	0.151742	0	0	0.876855	0.430838	0.130174	0.308197	0.334737	0.308148	0.428064	0.479031	0.327085	0.240069	0.518716	0.309951	0.619023	0.118505	0	0.696871	0.734802	0.386864	0	1.02313	0.539382	0.584358	0	0.39923	0.0873848	0.0645937	0.0770306	0.139576	0.142965	0	0.302276	0.567613	0.421238	0.278988	0.318241	0.267243	0.14472
GRMZM5G855343	54.9663	50.116	50.2433	39.0553	27.2362	26.8683	18.5453	38.2358	29.5637	46.4977	30.6105	27.9036	51.9165	40.4364	50.4651	34.3577	8.99073	6.15585	38.3843	55.3521	33.1434	63.1596	38.919	38.1786	39.6944	24.4037	36.3477	32.2363	29.1534	23.1865	20.3622	153.93	33.2062	36.4692	30.3544	34.7979	5.55007	3.56568	0.303662	22.4156	4.11033	6.32776	25.4524	20.9774	6.2195	30.9279	2.16122	4.85478	35.503
GRMZM5G856027	0.822319	0.157606	0.277834	0.25699	0.115174	0.248146	0.558122	0.152455	0.177012	0.193809	0.235746	0.198054	0.223178	0.475734	0.250833	0.429331	0.290486	0.133245	0.181326	0.169506	0.167467	0.157814	0.267176	0.168969	0.0786294	0.0869408	0.179504	0.328925	0.241437	0.193931	0.110574	0.233937	0.144688	0.230688	0.0180373	0.150243	0.0628348	0.0876889	0.025479	0.659407	0.210264	0.0877873	0.304947	0.662751	0.191446	0.525904	0.3005	0.0705964	0.344278
GRMZM5G856189	0	0	0	0	0	0.654584	0	0	0	0	0	0	0	0	0	0	0.267618	0.0925528	0	0	0	0	0	0	0	0	0	0	0	0	0	0	0	0	0	0	0	0.239365	0.0827817	0	0	0	0	1.33809	0	0	0	0	0
GRMZM5G856777	0.0597985	0.0219135	0.125549	0.0220687	0.0327946	0.0418157	0.0193283	0.0183523	0.0247054	0.0245614	0.0128116	0.0168317	0.0335839	0.293516	0.0207763	0.0459896	0.0149631	0.0216022	0.0228846	0.0407435	0.0390971	0.0167446	0.0151331	0.0251544	0.0375439	0	0.0327245	0.016146	0.0229406	0	0.0172207	0.126422	0.0917131	0.0267677	0.0392219	0.0458935	0.00970679	0.00482006	0.00451746	0.0508367	0.00812302	0.014405	0.00859443	0.0320477	0.0401983	0.0392283	0.00867016	0.0150688	0.0580512
GRMZM5G856972	0.440692	0	0	0	0	0	0.560924	0	0	0	0	0	0	0	0	0	0.0911326	0	0.0450466	0.337492	0	0.225233	0	0	0	0.920674	0	0	0	0	0	0.766788	0	0	0	0	0	0.0815115	0	0	0	0	0	0	0	0	0	0	0
GRMZM5G857320	1.39699	0	0.195534	0.380758	0	0.228491	1.77724	0	0	0	0	0.244629	0	0	0.226776	0.499315	0.637976	0.396321	0.370795	0.768471	0.442418	0.202263	0.593537	0	0.27657	0.822151	0.949612	0.640639	0.527548	0	0.49663	1.69144	0.847895	0.237875	0.20768	0.414583	0.246839	0.355736	0.189097	0.205794	0	1.08653	0	1.35925	0.225986	0.917772	0	0	0
GRMZM5G858045	0	0	0	0	0	0	0	0	0	0	0	0	0	0	0	0	0	0	0	0	0	0	0	0	0	0	0	0	0	0	0	0	0	0	0	0	0	0	0	0	0	0	0	0	0	0	0	0	0
GRMZM5G858556	8.08	5.56075	9.00232	5.52579	6.05194	3.15937	2.61343	3.92021	4.36054	6.71918	5.01005	3.78447	7.53381	4.28617	7.1526	7.1043	1.5097	1.10674	6.48531	10.609	4.94192	9.30719	6.21374	5.40432	6.01086	3.51102	3.84401	6.26229	3.90559	3.26871	3.92279	34.7337	5.54535	6.92343	4.6812	6.64723	0.948622	0.588847	0.135053	5.26559	0.526599	1.2278	7.01593	3.84761	0.717275	4.57206	0.695021	1.17871	8.16061
GRMZM5G859187	1.49751	0.0893514	0.306057	0.518744	0.38145	0.777354	0.478161	0.213936	0.261078	0.109917	0.129295	0.222152	0.339658	0.0767914	0.765379	0.467458	0.832257	0.558032	0.581928	0.84208	0.468584	1.04157	0.376836	0.359525	0.621995	0.529796	0.407014	0.230515	0.268582	0.335493	0.223691	2.7375	0.533631	0.791868	0.297685	0.707256	0.0428501	0.258258	0.0395007	0.370941	0.793544	0.54263	0.472333	1.92502	0.449916	0.517078	0.525948	0.480319	0.359592
GRMZM5G859440	0	0	0	0.0828735	0	0	0	0	0	0	0	0	0	0	0	0	0.0174705	0	0	0	0	0	0	0	0	0	0	0	0	0	0	0	0	0	0	0	0	0.0156261	0	0	0	0	0	0	0	0	0	0	0
GRMZM5G860062	0.1698	0.0550442	0.0586348	0.110487	0	0.0640177	0.0735051	0	0	0	0	0.0649628	0.104923	0.0677416	0	0.155466	0.0992079	0.0584966	0.178105	0.108286	0.033333	0.201105	0.225351	0	0.25525	0.0493421	0.0553477	0.12089	0	0.0539428	0.0653241	0	0	0.247955	0.266736	0.0573744	0.0332461	0.0353244	0.032928	0.122177	0.062018	0	0.13119	0.182612	0.119386	0.177185	0.201894	0.173097	0.061988
GRMZM5G861212	0	0	0	0	0	0.366733	0.818064	0	0	0	0	0	0	0	0	0.214003	0.209094	0	0.132337	0	0.0663118	0.31891	0	0	0	0	0	0.342774	0	0	0	0	0	0	0	0.331559	0.0783332	0.187019	0	0.334449	0	0	0.369167	0	0	0	0	0	0.366399
GRMZM5G861353	3.86257	1.02093	0.000127628	1.29666	1.12247	1.74131	0.74313	1.75024	1.02444	1.41662	1.5513	1.32869	2.70753	0.437814	0.0672334	0.713045	0.466149	0.18766	1.71008	1.35824	1.01332	3.46792	1.94033	1.37428	1.25448	0.774288	0.605102	1.99923	1.03974	1.49702	0.999184	1.35451	0.294234	0.82961	1.68234	1.29595	0.256878	0.308943	0.165259	0.0371159	1.32704e-06	2.94243e-06	1.08923	1.8212	1.15558e-05	0.000107753	2.33439e-07	0.00193662	1.3423
GRMZM5G861791	9.18427	7.56022	5.24813	8.18436	5.92126	3.20243	2.2455	4.79866	3.22404	9.43143	2.96077	1.55086	12.7123	4.04596	5.12809	10.1479	5.09975	4.40059	6.03608	4.98443	3.36998	8.05606	4.9047	5.62834	4.60281	3.72932	2.46837	6.80889	4.25767	1.91496	3.94616	9.49229	2.09009	6.76649	2.53819	4.74813	0.613173	1.68697	0.483602	10.9682	3.13283	3.43497	8.83812	12.2128	5.09852	12.4131	5.09478	2.79314	8.87057
GRMZM5G862955	17.1917	3.52066	5.72112	16.463	5.62367	4.21376	9.74508	2.88229	3.89548	14.9152	3.87284	2.30466	16.9028	5.79398	4.46747	14.7157	3.47654	3.11163	12.3562	3.03489	4.06592	13.0419	3.47376	4.41422	11.7479	2.55516	3.74665	13.6066	3.63708	2.66127	10.3432	3.50534	4.77518	13.0415	2.00313	4.73226	0.572481	0.81767	0.191548	15.0627	2.01105	2.58933	13.6759	7.04476	3.82154	16.7398	2.87142	3.0729	13.0479
GRMZM5G863003	0.293218	0.0161732	0.104916	0.122953	0.0370833	0.0283881	0.1529	0.0208182	0.0552756	0.241659	0.0509178	0.0190748	0.175461	0.063183	0.0472212	0.242621	0.0538795	0.03773	0.22019	0.0357593	0.0425905	0.226652	0.0417597	0.0380682	0.239375	0	0.0739732	0.205907	0.0522222	0.0156786	0.220283	0.0770147	0.0428788	0.208731	0.00779988	0.0423537	0.0224874	0.00935923	0.0129309	0.327337	0.0367458	0.01529	0.233255	0.0806651	0	0.172739	0.0393435	0.0426285	0.255365
GRMZM5G864407	0	0	0.167043	0	0	0	0	0	0	0.193657	0	0	0	0.174266	0	0.144281	0.0404964	0	0.0398632	0.113718	0.0340288	0	0	0	0.199316	0	0	0	0.56859	0	0	0	0.170144	0	0	0	0.0953367	0.0362211	0	0	0	0	0	0	0	0	0.202482	0	0.549249
GRMZM5G865196	0	0	0	0	0	0	0	0	0	0	0	0	0	0	0	0	0	0.095257	0	0	0	0	0	0	0	0	0	0	0	0	0	0	0	0	0	0	0	0	0.0852005	0	0	0	0	0	0	0	0	0	0
GRMZM5G866064	4.85993	12.0871	2.24875	7.57489	9.4599	4.23183	7.05915	2.35762	4.21074	4.84595	7.40279	6.7892	5.63429	11.7922	23.0503	4.39403	3.37798	3.03213	4.93199	5.71455	6.53534	8.49136	9.59542	4.06445	2.01669	3.00307	10.5631	2.91443	3.70666	0	3.56605	8.03849	8.32576	7.67141	4.22913	9.72337	1.10983	1.23213	0.82215	5.59003	2.5573	5.63678	0	8.0699	3.93151	7.52346	1.76507	0	4.78837
GRMZM5G866223	0.15783	0	0	0	0	0.179129	0	0	0	0	0	0	0.306464	0.673748	0	0	0	0	0	0.031297	0	0	0.156485	0	0	0	0	0	0	0	0	0	0	0	0	0	0	0	0	0	0	0	0	0	0	0	0	0	0
GRMZM5G866761	0	0	0	0	0	0	0	0	0	0	0	0	0	0.518784	0	0	0	0	0	0	0	0	0	0	0	0	0	0	0	0	0	0	0	0	0	0	0	0	0	0	0	0	0	0	0	0	0	0	0
GRMZM5G866979	0	0	0	0	0	0	0	0	0	0	0	0	0	0	0	0.0266656	0	0	0	0.028029	0	0	0	0	0	0	0	0	0.140145	0	0	0	0	0	0	0	0.0238504	0	0	0	0	0	0	0	0	0.133328	0	0	0
GRMZM5G866990	0.568422	0.421399	0.144931	0	0.156621	0.322393	0	0.183644	0	0	0	0.166008	0	0.925481	0	0.24816	0.299151	0.210644	0.0597328	0.135618	0.289092	0.131238	0.140976	0	0	0	0.137966	0	0.161158	0.141018	0.167426	0.375957	0.587122	0	0	0.579354	0.0553685	0.0953387	0.133268	0.454683	0	0	0.328653	0.618277	0	0.152253	0.173705	0.290789	0.157671
GRMZM5G867512	0.992768	0.399577	0.43138	0.424862	0.66366	0.467291	0.512099	0.23156	0.296106	0.13789	0.0899369	0.141388	0.415061	0.439781	0.622983	0.470204	0.647522	0.534874	0.39109	0.455847	0.332773	0.452035	0.288624	0.282358	0.455724	0.247758	0.4057	0.685113	0.581698	0.135718	0.0710008	1.0262	0.27531	0.291577	0.134956	0.564779	0.0395409	0.19774	0.0867287	0.471147	0.4082	0.698302	0.455841	1.52756	0.410733	0.469659	0.51057	0.210517	0.337936
GRMZM5G870438	0.239473	0	0	0.231039	0.262919	0	1.22427	0	0	0.290956	0	0	0	0	0	0.37564	0	0.041678	0.169779	0.0951656	0.049878	0	0.236904	0	0.305077	0	0	0.25521	0	0	0.28861	0	0.24939	0	0.238924	0	0.124782	0	0.0372779	0	0	0	0.82828	0	0	0.264326	0	0	0.26972
GRMZM5G871099	0	0	0	0	0	0	0	0	0	0	0	0	0	0	0	0	0	0	0.0450466	0	0	0.225233	0	0	0	0	0	0	0	0	0	0	0	0	0	0	0	0	0	0	0	0	0	0	0	0	0	0	0
GRMZM5G871174	0.429597	0	0	0	0	0	0	0	0	0	0	0	0	0	0	0	0	0	0	0	0	0	0	0	0	0	0	0	0	0	0	0	0	0	0	0	0	0	0	0	0	0	0	0	0	0	0	0	0
GRMZM5G872234	0.779681	0	0	0	0	0	0.495936	0	0	0	0	0	0	0	0	0	0.43386	0.0682638	0	0.0772676	0.07424	0	0.386338	0	0	0	0.3712	0	0	0	0	0	0	0	0	0	0	0.247176	0.061057	0	0.844188	0	0	1.32511	0	0	0	0	0
GRMZM5G872747	0	0	0	0.0548531	0.280415	0	0.109083	0.110686	0	0.0667942	0	0.19947	0	0.0596364	0	0.0785005	0	0	0	0.0308607	0.0377797	0	0.0560869	0.102222	0	0	0	0	0.0982164	0	0	0	0	0	0	0.0866765	0.0258895	0	0	0.0901929	0	0	0	0	0	0.0611584	0	0	0.063059
GRMZM5G872899	0	0	0	0	0	0	0	0	0	0	0	0	0	0	0	0	0	0.0559726	0	0	0	0	0	0	0	0	0	0	0	0	0	0	0	0	0	0	0	0	0.0500634	0	0	0	0	0	0	0	0	0.279863	0
GRMZM5G873916	0	0	0	0	0.33788	0	0	0	0	0	0	0	0	0	0	0.0703504	0	0	0.138287	0	0	0	0	0	0	0	0	0.329585	0	0	0	0	0	0.361851	0	0	0.0629233	0	0	0	0	0	0	0	0	0	0	0	0.351752
GRMZM5G874394	0	0	0	0	0	0	0	0	0	0	0	0	0.456107	0	0	0	0	0	0.117085	0.0831424	0	0	0.415712	0	0.585424	0	0	0	0	0	0	0	0	0	0	0	0	0	0	0	0	0	0	0	0	0	0	0	0
GRMZM5G874448	0	0	0	0	0	0	0.217136	0.280324	0.124376	0	0	0	0	0.200304	0.0533962	0	0	0	0	0	0.0325337	0	0	0	0	0	0	0	0	0.106181	0	0	0	0	0	0.0564875	0	0	0	0	0	0	0	0	0	0	0	0	0
GRMZM5G874740	0	0	0	0	0	0	0	0	0	0	0	0	0	0	0	0	0	0	0	0	0	0	0	0	0	0	0	0	0	0	0	0	0	0	0	0	0	0	0	0	0	0	0	0	0	0	0	0	0
GRMZM5G875046	0	0	0	0	0	0	0	0	0	0	0	0	0	0	0	0	0	0	0	0	0	0	0	0	0	0	0	0	0	0	0	0	0	0	0	0	0	0	0	0	0	0	0	0	0	0	0	0	0
GRMZM5G875287	0.821211	0.390091	0.528512	0.364929	0.363352	0.438684	0.311045	0.39116	0.462	0.56613	0.482307	0.153392	0.61539	0.756979	0.240031	0.33667	0.121867	0.0486117	0.525302	0.769298	0.42095	0.707733	0.476083	0.545428	0.595661	0.436437	0.49752	0.542377	0.375594	0.196778	0.342456	2.20944	0.305969	0.438281	0.348934	0.559056	0.0796405	0.0400707	0.0145901	0.274987	0.130949	0.0408699	0.103895	0.288025	0.0312836	0.216361	0.0880141	0.0456105	0.537456
GRMZM5G875789	0	0	0.48862	0	0	0	1.28698	0	0	0	0	0.628753	0.567022	0	0	0	0	0.0859172	0.2444	0	0	0	0	0	0	0	0	0	0	0	0	0	0	1.222	0	0	0	0	0.0768467	0	0	0	0	0	0	0	0	0	0
GRMZM5G876106	0.133894	0.0589648	0.0126566	0.0356853	0	0.013758	0.0633525	0.0152162	0.0809094	0.0544396	0.0426258	0.0139133	0.0111814	0.134354	0.0346481	0.0458584	0.0413612	0.00446638	0.0398307	0.0786797	0.0565815	0.0535799	0.0363762	0.0417893	0.0135464	0.031502	0.0476903	0.0650165	0	0.0689613	0.0139811	0.25711	0.0998205	0.0530298	0.0684102	0.0246459	0.011405	0.0224742	0.0024464	0.0395235	0.0133424	0.0111052	0.0282277	0.130561	0	0.0631209	0	0	0.0132905
GRMZM5G876913	1.6354	0	0	0.779531	0	0.468266	0.520168	0	0	0.531308	0	0	0	0.349306	0	0.413765	0	0	0.180676	0	0	0.415254	0	0	0	0	0	0	0	0	0	0	0	0.488127	0	0	0.102838	0	0	0.421126	0	0	0.46813	0	0	0.471013	0	0	0.708556
GRMZM5G877040	4.09379	6.35886	6.80447	4.85672	10.1636	5.50162	2.95689	4.17015	17.6594	4.22354	3.38178	1.89158	3.78938	5.21664	8.31615	6.24147	11.9241	9.57152	3.38809	6.08182	6.44346	3.45793	4.52207	9.76391	5.62939	6.15257	4.01871	2.31662	6.20326	3.06046	1.91136	9.19309	7.7003	3.62517	4.33809	7.67393	1.21911	2.69965	1.10214	3.37209	10.648	10.6239	4.51061	21.9979	10.6571	8.41462	5.31508	4.66299	4.43355
GRMZM5G877173	0	0	0.683638	0	0	0	0	0	0	0	0	0	0	0	0	0	0	0	0	0	0	0	0	0	0	0	0	0	0	0	0	0	0	0	0	0	0	0	0	0	0	0	0	0	0	0	0	0	0
GRMZM5G877454	0.564974	0.213026	0.50195	0.293122	0.261723	0.231506	0.366583	0.225215	0.277306	0.305997	0.253153	0.179457	0.394653	0.684587	0.451532	0.121059	0.0161491	0.0168933	0.244954	0.371802	0.212764	0.357603	0.193867	0.152188	0.164504	0.248947	0.247518	0.370674	0.270096	0.117975	0.144165	0.977338	0.338907	0.187825	0.168761	0.207232	0.0181194	0.00515253	0.00252569	0.119804	0.0345784	0.014388	0.0457287	0.0168657	0.0082296	0.162499	0.00925265	0.024067	0.128712
GRMZM5G878344	0.551292	0	0	0	0	0	0	0	0	0	0.580605	0	0	0	0	0	0	0	0	0	0	0	0	0	0	0	0	0	0	0	0	0	0	0	0	0	0	0	0	0	0	0	0	0	0	0	0	0	0
GRMZM5G879235	3.616	1.03389	1.64479	1.71793	1.03613	0.507231	0.972226	0.422385	1.35717	1.67012	2.14782	1.54502	2.61344	1.59073	1.80438	1.60174	0.295122	0.189714	1.75174	3.68561	1.24658	2.97511	1.93087	1.66871	1.42453	1.48516	1.63056	1.88039	0.879711	0.638006	0.735396	12.6331	0.981029	1.74327	1.49921	1.31458	0.41051	0.142112	0.039683	0.885777	0.194992	0.292132	1.19635	0.913508	0.279931	0.55332	0.168078	0.108706	2.48298
GRMZM5G881135	7.36997	11.0721	19.02	7.81196	22.8928	16.4191	4.20101	12.6006	40.4732	10.8647	7.63203	3.39094	10.763	15.2899	22.1551	12.5094	22.3508	24.751	5.14411	12.5556	14.3786	7.38715	9.37722	21.2183	4.40844	18.7915	9.58852	5.11447	10.6212	4.16516	3.8687	17.1755	21.5905	4.94181	6.81266	15.3306	1.23144	4.58657	2.17502	11.216	20.6901	27.1288	9.23333	36.7675	31.8098	14.6002	7.56055	17.6217	10.7437
GRMZM5G881661	0	0	0	0	0	0	0	0	0	0	0	0	0	0	0	0	0	0.134507	0	0	0	0	0	0	0	0	0	0	0	0	0	0	0	0	0	0	0	0	0.120307	0	0	0	0	0	0.672537	0	0	0	0
GRMZM5G882520	0.141673	0	0	0	0	0	0	0.0895014	0	0.160586	0	0	0.132158	0	0.0684011	0.0143305	0.0152648	0	0.041452	0.0248872	0	0.126651	0	0	0.0806091	0.124436	0	0	0	0	0	0	0	0	0	0	0.0128176	0.0136533	0	0	0	0	0	0.0763242	0	0	0	0	0
GRMZM5G883882	0	0	0	0	0	0	0	0	0	0	0	0	0	0	0	0	0	0	0	0	0	0	0	0	0	0	0	0	0	0	0	0	0	0	0	0	0	0	0	0	0	0	0	0	0	0	0	0	0
GRMZM5G884538	2.56802	0.263433	0.698676	0.725069	0.746624	0.841112	1.13973	0.511795	1.51507	0.535507	0.239789	0.544179	0.881273	0.718471	0.456026	0.623783	1.21488	0.6862	0.727361	1.1365	0.786574	0.784226	1.21027	0.547719	0.997602	0.829571	1.12242	0.72158	1.30836	0.258948	0.391008	1.8869	1.24971	0.742388	0.447392	0.754073	0.119306	0.451201	0.103154	0.364135	1.03646	1.10941	0.861269	3.20247	0.50029	0.424534	0.564449	0.48247	0.444815
GRMZM5G884707	0.867227	0.247794	0.952231	0.547885	0.451119	0.634566	1.59084	0.384347	0.6819	0.22947	0.404414	0.175451	0.330155	0.799077	0.341328	0.55764	1.08973	0.829422	0.348067	0.799629	0.496754	0.271204	0.406306	0.586972	0.171917	0.399076	0.249538	0.163452	0.433958	0.19397	0.352785	2.61481	0.471124	0.780975	0.143995	0.982164	0.066137	0.331654	0.0817109	0.661223	0.447219	1.16335	0.650417	2.46699	0.752158	0.531413	0.484378	0.623896	0.279111
GRMZM5G884912	3.17366	1.11422	0.813429	0.440977	0.750242	1.54137	2.19607	0.725695	2.84479	0.392107	0.205086	0.131625	0.2156	1.14304	1.34277	0.485763	2.13547	1.4691	0.678243	1.68436	1.03526	1.13632	1.35082	0.267088	0.530725	1.01842	1.10317	0.967485	2.39227	0.443783	0	2.89908	1.40193	0.756684	0.761192	1.96032	0.0848276	0.581507	0.128582	0.36411	2.35717	1.96308	0.3935	4.5441	1.5765	0.722148	0.823539	1.15828	0.250418
GRMZM5G884960	0.45281	0.0834298	0.178343	0.448996	1.74731e-08	0.359607	0.107933	0.109438	0.206384	0	0.0802085	0	0	0.340158	0.0891415	0.152256	0.0866213	0.0317014	0.229394	0.233404	0.144852	0.571332	0.0865903	0.168429	0.102035	0.402141	0.197298	0.0940623	5.54982e-07	0.16875	5.5602e-07	0.596318	0.104042	0.379539	0.0819679	0.0857393	0.0584634	0.0470384	0.0283544	0.0892504	0.0612101	0	0	0.285777	9.99764e-07	0.0907052	0	0	0.200674
GRMZM5G885905	0	0	0	0.0548531	0.0934715	0	0.109083	0.110686	0	0.267177	0	0	0	0.0596364	0	0.0785005	0	0	0	0.0308607	0.0377797	0	0.0560869	0.102222	0	0	0	0	0.0982164	0	0	0	0	0	0	0.0866765	0.0258895	0	0	0.0901929	0	0	0	0	0	0.0611584	0	0	0.063059
GRMZM5G887290	0.859194	0	0	0	0	0	0.546699	0	0.551941	0	0	0	0	0	0	0.0982974	0	0.077937	0.20585	0	0	0	0	0	0	0	0	0	0	0	0	0	0	1.02925	0	0	0.0879199	0	0.069709	0	0	0.389685	0.491487	0	0	0	0	0	0
GRMZM5G887911	0.774174	0	0	0	0	0.895609	0	0	0	0	0	0	0	0	0	0	0	0	0	0	0	0	0	0	0	0	0	0	0	0	0	0	0	0	0	0	0	0	0	0	0	0	0	0	0	0	0	0	0
GRMZM5G889036	1.40986	0.126352	1.04839	2.11735	1.97857	0	0.991934	0	1.17653	1.63565	0.233406	0.746486	1.22735	0.847571	0.38257	1.91905	0.785345	0.842791	1.03631	0.481105	0.722022	1.05849	0.890526	0.759371	0.60619	0.580441	0.498349	1.64066	0.143899	0.379035	0.301	0.667119	1.19025	1.57523	0.123539	0.783107	0.255393	0.250715	0.117632	2.60227	0.560984	0.700875	2.37224	1.66981	1.10118	1.36727	0.155959	0.393178	1.13525
GRMZM5G889299	0.371324	0.121548	0.0656552	0.324783	0.289011	0.0746473	0.342473	0.178015	0.0658005	0.10133	0.150407	0	0.183564	0.552285	0.102098	0.212121	0.171142	0.0968952	0.223969	0.206285	0.0728573	0.340859	0.255657	0.135949	0.200848	0.158713	0.0185206	0.208482	0.111314	0.0707387	0.154771	0.391406	0.0531583	0.214883	0.114336	0.0859197	0.0135039	0.0448985	0.011328	0.201448	0.100064	0.0660454	0.180697	0.336754	0.0887645	0.188285	0.183003	0.0768651	0.22617
GRMZM5G889790	1.35692	0	0	0.429963	0.489019	0.518859	1.15169	0	1.75645	0	0	0	0	0.750414	0.525599	0.103405	0	0.0820418	0.225067	0.623665	0.0968592	0	0.449471	0	0.640069	0.474225	0	0.485266	0.609967	0	0	1.58466	0.484296	0	0	0	0.0924882	0	0.0733804	0	0	0.410209	0.517025	0	0	0	0	0	0
GRMZM5G889905	0	0	0	0	0	0	0	0	0	0	0	0	0.119628	0	0	0.108174	0.0543058	0.0493338	0.026691	0	0.0509476	0	0	0	0	0	0	0.133455	0	0	0	0	0	0	0	0.254738	0.0242989	0.0485726	0.027197	0.133741	0	0	0.144728	0.271529	0.134249	0.133328	0	0	0
GRMZM5G890451	1.62708	0	0.700031	0.224363	0.765851	0.528966	1.48609	0.618615	0.277874	0	0	0	0.233633	0.689831	0.732753	0.354803	0.603716	0.485967	0.537885	0.452079	0.415983	0	0.459946	0	0.884393	0.445211	1.11946	0.990847	1.12382	0	0.279697	0	0.483803	0.534488	0.23142	0.476652	0.114133	0.13214	0.130913	0.244851	1.01456	0.423052	0.268052	0.768283	0.76809	0.512063	0.292509	0	0
GRMZM5G890747	0	0	0	0	0	0.456981	0	0	0	0	0	0	0	0	0	0.182876	0	0.29146	0.0809052	0.570376	0	0.404526	0	0	0	0.822151	0	0	0	0	0	2.02973	0	0	0	0	0.163569	0	0.183106	0	0	0	0.914381	0	0	0	0	0.411572	0
GRMZM5G891801	0.39914	0	0	0	0	0	0	0	0	0	0	0	0	0.343377	0	0.0823176	0.0906166	0.144871	0	0	0	0	0	0	0	0	0	0	0	0	0	0	0	0	0	0	0.0736271	0.08105	0.129577	0.411588	0	0.724355	0	0.453083	0	0	0	0	0
GRMZM5G892247	4.64374	5.32575	4.5666	3.48162	3.76912	2.51036	0.779978	2.22037	1.87418	4.85311	2.74056	2.25855	5.17256	3.18126	4.24211	2.29899	0.326003	0.308739	2.95187	3.8976	2.36343	3.09081	2.10136	2.61396	2.42493	2.02396	2.19175	3.51096	2.35363	1.87052	2.78629	10.6342	1.87068	2.94637	2.37484	3.27026	0.114417	0.0663996	0.0191728	2.23122	0.192175	0.319018	1.91479	0.543643	0.366357	2.71251	0.370484	0.260997	2.27734
GRMZM5G892769	17.4679	3.12241	3.92751	18.0329	4.81153	3.77048	9.19576	2.86468	2.55112	13.7562	3.53903	2.61994	15.7415	7.69121	2.81625	14.3165	2.68764	1.99369	13.0484	2.64068	2.97395	13.7948	2.77679	3.70649	11.7689	2.21874	2.8657	14.9959	2.76745	1.71319	10.9194	3.1594	2.98049	13.7629	2.28104	3.60388	0.504536	0.792629	0.172224	16.3109	1.80802	1.47338	14.2344	6.12569	1.89866	14.3527	2.61911	2.01343	13.8321
GRMZM5G892983	0.309447	0	0	0	0	0	0.401075	0.0979456	0.0870434	0	0.068912	0	0	0	0	0.115443	0.0336321	0.0164036	0.0769824	0	0.0157048	0.208086	0	0	0.176826	0	0	0	0	0	0	0	0	0	0	0.0785242	0.0161988	0.018422	0.0146718	0.083255	0.084734	0	0.0896084	0.0834265	0.0820179	0.162482	0	0	0.0849931
GRMZM5G893089	0	0	0	0	0	0	0	0	0	0	0	0	0	0	0	0	0	0	0	0	0	0	0	0	0	0	0	0	0	0	0	0	0	0	0	0	0	0	0	0	0	0	0	0	0	0	0	0	0
GRMZM5G894376	0.590109	0.0848143	0.136173	0.320234	0.0483301	0.123546	0.397861	0.0547649	0.145672	0.539156	0.057577	0	0.624381	0.159415	0.208134	0.495579	0.0451748	0.0555724	0.625378	0.0666792	0.145307	0.598383	0.065297	0.150475	0.586468	0	0.235345	0.910474	0.0924979	0.207059	0.578381	0.155083	0.0672469	0.453182	0.0205179	0.0664101	0.0921014	0.0194582	0.0208274	0.378107	0	0.0797537	0.253376	0.117326	0	0.363472	0.0517605	0.111339	0.716695
GRMZM5G894515	0.0343638	0	0.0477621	0.0448128	0.0253466	0	0.0149238	0	0.0252504	0.012739	0.00997114	0	0.020918	0.257171	0.0107941	0.127343	0.027701	0.0329042	0.0297072	0.0385507	0.053712	0.0601426	0.03425	0.0130422	0.0126375	0.00981228	0.0224646	0.0122393	0.0238994	0.0107486	0.0262286	0.0927378	0.175959	0.037288	0.0320542	0.0463456	0.032794	0.0129633	0.00881907	0.124215	0.012559	0.0418084	0.132864	0	0.035937	0.260284	0.0808473	0.0116601	0.0624068
GRMZM5G897615	0.345863	0	0.0705962	0.403064	0	0	0.0891397	0	0.23906	0	0.189792	0	0.0665521	0.150782	0.138389	0.509527	0.259072	0.231804	0.16582	0.116544	0.147769	0.191317	0.27453	0.246866	0.164717	0.125999	0.0671799	0.0737769	0	0	0.244272	0.182193	0.142857	0.155015	0	0.281944	0.105313	0.0755397	0.0585066	0.885764	0.302698	0.0630357	0.559979	0.526411	0.3724	0.518178	0.253351	0.141525	0.153411
GRMZM5G897626	0	0	0	0.650504	0	0	0	0	0	0	0	0	0	0	0	0	0.37194	0	0	1.07454	0	0	0	0	0	0	0	0	0	0	0	5.37271	0	0	0	0	0	0.332673	0	0	0	0	0	0	0	0	0	0	0
GRMZM5G897755	0.225063	0.0553023	0.230774	0.0547292	0	0.382566	0.145365	0.21609	0.12834	0.194582	0.101771	0.261316	0	0.31552	0.111047	0.0603088	0.175919	0.0777432	0.0559292	0.151232	0.13814	0.153783	0.055882	0	0.0658283	0.252666	0	0.0600346	0.249865	0.0550534	0	0.143778	0.463928	0	0.0539668	0.171719	0.024392	0.0562532	0.0340616	0	0.0615865	0.153869	0	0.304797	0.180561	0.119464	0.204353	0	0.124295
GRMZM5G898442	0	0	0	0	0	0	0	0	0	0	0	0	2.79595	0.885422	0	0	0	0	0	2.25804	0	0	0	0	0	0	0	0	0	0	0	11.2902	0	0	0	0	0	0	0	0	0	0	0	0	0	0	0	0	0
GRMZM5G898466	0	0	0	0	0	0	0	0	0	0	0	0	2.79595	0.885422	0	0	0	0	0	2.25804	0	0	0	0	0	0	0	0	0	0	0	11.2902	0	0	0	0	0	0	0	0	0	0	0	0	0	0	0	0	0
GRMZM5G898647	0.196809	0	0	0.2874	0	0	0.38186	0	0	0	0	0	0	0	0	0.124314	0	0.020977	0.063432	0.0411887	0.058362	0.0890748	0.0977877	0	0.228085	0	0.191793	0	0.108156	0	0	0	0	0	0	0.100017	0.053774	0	0.0187624	0	0	0	0	0	0.104885	0.312033	0	0	0.108458
GRMZM5G898772	2.34673	0.607922	0.30663	2.7923	1.00259	0.498951	1.31976	0.467233	0.299211	1.63623	0.571505	0.17971	2.04187	0.791198	0.524097	2.86675	0.227706	0.460194	2.02283	0.418112	0.409002	2.03524	0.651888	0.432375	2.16286	0.111433	0.293474	2.95098	0.639838	0.362084	1.67479	0.287638	0.490636	1.29027	0.399764	0.46644	0.255078	0.0821347	0.114549	3.73213	0.165967	0.184459	2.33871	0.592601	0.775712	3.29904	0.126279	0.363606	2.72265
GRMZM5G899366	0.563942	0.117448	0.334438	0.415715	0.321538	0.215662	0.282509	0.232428	0.258495	0.294652	0.438612	0.341404	0.349046	0.468909	0.31526	0.155775	0.0206962	0.0206018	0.33485	0.465637	0.374212	0.433355	0.298295	0.42527	0.594641	0.133993	0.548602	0.375433	0.399084	0.203824	0.134197	1.19304	0.351038	0.136625	0.303775	0.342327	0.0477012	0.00636417	0.00782206	0.0564257	0.0237799	0	0.105658	0.0418197	0.0408613	0.0538179	0	0	0.316849
GRMZM5G899452	0.586619	1.90803	1.69075	2.21278	0	0	0	0	0	0	0	0	0.677458	0.900224	0.718106	0.68495	0	0.134507	1.05538	0.664534	0.61968	1.22294	0.587706	0	0	1.91305	0.553521	1.90364	0.821912	0	0	0	1.92586	2.15033	0	0.619017	0.204902	0	0.120307	0.593541	0	0	0	0	0.672537	0.696294	0	0	0.693727
GRMZM5G899836	13.0033	6.00719	8.68902	9.13247	7.3641	5.00708	4.11376	6.61129	5.93985	9.0658	7.6922	5.89839	10.5006	6.84812	8.33223	6.64114	2.28859	1.87974	9.59924	13.2048	6.71474	15.0164	10.2515	7.6051	8.11867	7.15536	7.3088	9.82352	6.52599	5.49217	5.33635	34.418	3.88687	9.70126	7.67303	9.28077	1.08151	1.02438	0.342995	6.06279	1.81374	1.87241	4.8859	6.78417	1.31524	3.42114	0.738592	2.04287	9.55321
GRMZM5G899892	1.29858	0	0	0	0.279108	0.298603	0.994023	0	0.343349	0	0	0	0	0	0	0.240589	0	0	0.69966	0.246705	0.0982756	1.07503	0.518125	0	0	0	0.491378	1.11891	0.7154	0	0.989353	0	0	0.315009	0	0	0.131801	0	0	0	0	0	0.592368	0	0	0.610575	0	0	0
Zm00001d000001	2.06679	0.0737313	1.08272	2.43309	0.365625	0.258509	2.49342	0.376553	0.561403	1.03218	0.517296	0.359255	1.50931	0.26842	0.406364	0.976766	0.313701	0.315571	0.73567	0.277209	0.610765	0.40679	0.0506656	0.471884	0.427315	0.63066	0.592339	1.06333	0.0265578	0.584419	0.714806	0.519477	0.721284	1.06611	0.158686	0.683899	0.0830629	0.157833	0.0512013	1.11031	0.223041	0.375332	1.04508	0	0.290556	0.891925	0.243483	0.410727	1.17897
Zm00001d000002	0.999595	0.519244	0.175986	1.32828	0.664749	0.334294	0.921297	0.516832	0.324514	0.627314	0.514515	0.417874	1.031	0.395201	0.489221	1.08013	0.286946	0.265906	1.04427	0.424294	0.38719	1.23326	0.271415	0.47256	0.97854	0.496848	0.294264	1.38491	0.68359	0.338274	0.754923	0.338158	0.362739	0.869735	0.331458	0.468113	0.0299717	0.0450721	0.0479882	1.15642	0.163108	0.0977479	0.965483	0.36772	0.389618	1.06322	0.287454	0.223453	1.0788
Zm00001d000003	0	0	0	0	0	0	0	0	0	0	0	0	0	0	0	0	0	0	0	0	0	0	0	0	0	0	0	0	0	0	0	0	0	0	0	0	0	0	0	0	0	0	0	0	0	0	0	0	0
Zm00001d000004	29.5453	12.8803	15.4375	23.819	14.3585	12.8097	21.4371	12.289	12.9866	26.2086	12.6526	11.9363	24.3225	10.1755	14.9002	24.2839	12.3836	14.4896	23.8382	12.8176	14.608	23.7923	9.43034	15.8565	22.7465	12.032	11.5297	22.7634	12.3817	18.5771	22.6141	17.1223	13.6808	27.2745	13.1218	13.3957	2.05463	1.14016	1.07946	18.4817	9.04902	15.1201	22.2217	12.5862	13.8419	30.6303	13.4683	15.092	28.6616
Zm00001d000005	9.44149	0.879509	0.41848	9.31986	2.07247	0.664791	9.45421	0.902696	0.708985	7.66842	2.32703	0.545169	9.62289	1.95944	0.45496	10.5808	0.701355	0.729196	10.4167	0.907898	0.413891	11.7747	1.14556	0.578586	10.9753	0.409538	0.36251	9.20484	1.36959	0.285507	9.08905	0.803781	0.301798	11.0398	0.811021	0.541052	0.423046	0.0912477	0.076061	10.9957	0.4401	0.609918	9.52456	1.04771	0.867828	9.38172	0.566773	0.761881	11.6672
Zm00001d000006	0	0.0639052	0.542766	0	0	0.14844	0	0.0827495	0.661313	0	0.406996	2.56469	0	0.077674	0.63174	0	1.82593	3.03545	0.0288098	0.247544	1.38895	0	0	0.227691	0	0	0.320505	0	0.140922	0.188348	0	0.476768	1.61724	0.144049	0.620028	4.59097	0	1.27584	1.18665	0	1.29361	7.89757	0	0	0.832103	0	0.312896	2.87669	0
Zm00001d000008	0	0	0	0	0	0.164287	0	0	0	0	0.0645259	0.33434	0	0	0.0701534	0.0156335	0.469136	1.29537	0	0.192514	0.588869	0	0	0	0	0	0.0708865	0	0	0	0	0	0.0745983	0	0.962568	2.79886	0.013983	0.268407	0.752164	0.0781674	0.715591	4.50135	0	0	0.0768617	0	0.0867484	0.370231	0
Zm00001d000009	0	0	0	0	0	0	0	0	0	0	0	0	0	0	0	0	0	0	0	0	0	0	0	0	0	0	0	0	0	0	0	0	0	0	0	0	0	0	0	0	0	0	0	0	0	0	0	0	0
Zm00001d000011	1.91058	0.560451	0.710806	0.883666	0.622668	0.686789	0.493794	0.473731	0.790637	0.96761	0.739301	0.557401	1.31145	0.746291	0.531572	1.02893	0.494067	0.618652	0.942652	0.566459	0.757949	1.3602	0.643505	0.530675	1.11255	0.690152	0.647312	0.823459	0.543637	0.822882	0.667122	0.550526	0.753157	0.749928	0.404473	1.03572	0.163883	0.0528565	0.0564122	1.16162	0.517218	0.772993	0.548997	0.305467	0.527408	0.936963	0.484459	0.760521	0.849411
Zm00001d000012	0.0676768	0.0659542	0.139934	0	0	0.076575	0	0.0854245	0.0252885	0	0	0.155706	0	0	0.0652436	0	0.335721	0.59468	0.0234948	0.051871	0.114828	0	0.0673339	0	0	0	0	0	0	0	0.117474	0	0.162234	0	0.192021	0.411907	0	0.101301	0.152684	0	0.247132	0.637802	0	0	0.501022	0	0.619115	0.98934	0
Zm00001d000013	0	0	0	0	0	0	0	0	0	0	0	0	0	0	0	0	0	0	0	0	0	0	0	0	0	0	0	0	0	0	0	0	0	0	0	0	0	0	0	0	0	0	0	0	0	0	0	0	0
Zm00001d000016	0	0	0.0964084	0	0	0	0.121255	0.11924	0	0	0.168105	0	0	0	0	0	0.0192423	0	0	0.0372516	0.159311	0	0.186258	0.219139	0	0	0	0	0	0	0	0	0.482211	0	0	0.0952064	0	0.0172108	0	0	0	0	0	0	0	0	0	0	0
Zm00001d000017	0.075378	0	0.155637	0	0	0	0	0.0953746	0.480233	0.171192	0	0.0868501	0	0.0882269	0.072957	0.0152743	0.224352	0.495767	0.0602918	0.103474	0.110994	0	0.0749734	0.204243	0	0.132732	0.0735962	0	0	0.0724712	0.218474	0	0.0516555	0.0829852	0.309667	0.153002	0.0136617	0.0823277	0.198702	0	0.302735	0.664491	0	0	0.0798746	0	0.480886	1.23046	0
Zm00001d000018	0.406646	0.69498	0.420399	0.138978	0.149754	0.383428	0.462093	0.1711	0.455866	0.153455	0.2405	0.389835	0.189405	0.240125	1.04546	0.0704668	1.81259	2.2319	0.248164	0.563797	0.600174	0.363027	0.404586	0.627815	0.153939	0.475456	0.835249	0.0760793	0.145812	0.324647	0.412684	1.15211	0.417778	0.23509	0.641022	0.795382	0.0491671	0.284786	0.312352	0	1.18822	1.91616	0	1.82488	1.81503	0.283855	2.99231	2.3502	0
Zm00001d000019	21.3411	7.0182	0	11.098	24.5012	4.92656	33.3378	9.36994	0	10.0655	10.7057	18.4666	0	4.3736	24.384	14.9871	13.2833	14.4214	10.8298	10.1421	9.71078	20.0599	20.6778	15.1189	14.3366	10.8232	4.37751	0	0	17.5684	19.7525	9.37147	6.45031	0	9.83783	5.03879	3.31026	5.02375	3.47677	8.64468	22.8344	16.0761	14.5584	26.3776	4.40925	5.18748	0	24.7228	22.9512
Zm00001d000020	0	0.13815	0.439147	0	0	0	0.0918688	0.0895014	0.318013	0	0.0629239	0.163083	0	0	0	0.0143305	0.0866168	0.164142	0	0.123098	0.178419	0	0.070469	0.328472	0	0.248872	0.138376	0	0.229088	0.135921	0	0	0.145583	0	0.0670614	0.143742	0.0128176	0.0224134	0.0501563	0	0.0775966	0.193807	0	0	0.149953	0	0.0846104	0	0
Zm00001d000021	43.6892	55.3918	189.096	42.1778	46.5442	119.524	37.3194	76.6319	151.941	34.1678	79.3031	216.685	38.2105	68.4164	187.075	43.1795	157.04	269.099	43.9189	91.5204	166.722	51.8001	93.3909	120.657	45.9114	82.2187	156.094	39.7006	61.8495	139.305	34.5615	111.896	159.495	47.6207	108.247	258.057	0.937553	41.7247	34.3513	40.1872	133.483	299.303	45.0013	83.3101	267.003	43.3396	158.122	317.858	41.544
Zm00001d000023	2.73938	1.15908	1.53521	3.13776	1.26394	1.43048	2.74378	1.59901	1.32582	2.04864	2.01316	1.53241	2.83039	2.10765	1.75704	2.75952	1.75366	1.62824	2.90143	1.95546	1.76189	3.66208	2.27682	1.69817	3.70954	1.85061	2.09047	2.67183	1.88567	1.44175	1.794	2.20827	1.83753	2.66971	1.55594	1.74153	0.267977	0.261467	0.151899	3.13191	1.54839	1.90814	2.16365	2.88137	1.26848	2.01531	1.17425	2.04848	2.86956
Zm00001d000025	0	0	0	0	0	0	0	0	0	0	0	0	0	0	0	0	0	0	0	0	0	0	0	0	0	0	0	0	0	0	0	0	0	0	0	0	0	0	0	0	0	0	0	0	0	0	0	0	0
Zm00001d000026	0	0	0	0	0	0.0337521	0.0385896	0	0	0.068081	0	0	0.0841233	0.0686458	0	0.019713	0	0.0063397	0.0305686	0	0	0.0537436	0	0	0.0343388	0	0	0.0318162	0	0	0	0	0	0.0329446	0	0	0.0115769	0	0.0056704	0.0640493	0	0	0.0345158	0	0.0316985	0	0	0	0
Zm00001d000027	1.08714	0.326505	0.772264	1.19973	0.49951	0.545618	1.11987	0.536513	0.715348	1.02048	0.516128	0.721498	1.28741	0.544205	0.548824	1.13539	0.544515	0.623736	1.06047	0.497586	0.606486	1.26237	0.536531	0.39539	1.08777	0.59033	0.699139	1.08115	0.413426	0.506599	0.848438	0.587716	0.728242	1.02264	0.359927	0.703062	0.07284	0.039564	0.0290358	1.34745	0.61321	0.705535	1.1498	0.613124	0.603014	0.845564	0.384415	0.552349	1.14008
Zm00001d000028	1.76871	2.41285	2.77764	1.76377	1.59679	3.87583	1.45605	1.98516	2.63886	1.21059	1.73777	2.55785	1.62445	2.25889	3.35571	2.67341	3.40094	3.6202	1.58816	2.03113	2.28487	1.17556	1.76194	1.81727	1.60642	2.27268	2.75786	1.81237	1.51975	2.62394	1.61679	1.86293	1.85003	1.72964	2.73836	2.37525	0.102051	0.404132	0.233795	2.77403	4.66887	4.47879	3.01353	2.47778	2.87838	2.39563	3.70962	3.60293	2.44342
Zm00001d000029	10.7903	11.6613	24.7939	10.0314	10.5217	21.5483	10.1028	14.6733	22.0939	10.4038	14.342	31.9958	9.52577	13.3601	27.0914	8.57533	17.5226	24.7856	10.0715	17.1262	27.7873	10.5014	17.0493	25.7754	10.3361	17.474	30.2673	8.5131	13.8246	25.4869	9.30448	19.5339	27.5848	11.7026	17.7494	29.8222	0.464464	2.54922	3.14703	8.28692	17.9822	29.0508	6.81034	15.0326	24.3806	8.63659	14.4985	30.6023	9.8929
Zm00001d000030	44.6477	11.0389	20.9777	41.9582	13.3612	18.0909	35.9912	12.8211	19.572	35.5453	15.3025	19.0622	38.6783	12.7698	18.9773	38.6521	17.199	20.8491	41.3916	16.0602	20.3108	44.8017	14.6562	19.0656	40.8882	16.8321	19.9888	39.5328	14.6551	21.7705	37.9166	20.1471	20.2108	43.8187	14.0104	20.5183	1.4039	1.24678	1.52434	34.9152	16.5945	22.6424	35.0918	16.7157	22.141	39.289	18.2107	21.3929	42.1342
Zm00001d000032	0	0	0	0.389765	0	0	0	0	0	0	0	0	0	0	0	0.094474	0	0	0.345657	0	0	0.415254	0	0	0	0	0	1.31303	0	0	0	0	0	0	0	0	0.0845001	0	0	0	0	0	0	0	0	0	0	0	0.47237
Zm00001d000033	0	0	0	0	0	0	0	0	0	0	0	0	0	0	0	0	41.6018	0	0	0	0	0	0	0	0	0	0	0	0	0	0	0	0	0	0	0	0	37.2098	0	0	208.009	0	0	0	0	0	0	0	0
Zm00001d000034	6.5285	0.131832	0.480537	6.13652	0.875462	0.892597	6.35772	0.607153	0.734807	4.95005	0.910727	0.70374	5.8483	0.851127	0.283408	6.74984	0.772335	0.95234	6.09789	0.346777	0.561624	7.18077	0.301141	0.53055	6.46558	0.245336	0.465752	5.77075	0.492324	0.510874	4.79038	0.280268	0.559379	6.28196	0.414818	0.741566	0.20567	0.0869245	0.059221	6.82406	0.772835	1.14847	6.3318	0.799898	1.05066	6.12208	0.506212	0.914721	7.16081
Zm00001d000035	3.63386	1.32143	2.89571	3.38873	1.36981	2.10065	2.739	1.6543	1.78735	4.14014	1.9199	1.65363	3.74433	1.40973	2.16018	3.05017	1.48976	1.98055	3.37319	1.38839	1.93159	3.53378	1.66566	1.70427	3.13461	1.07136	2.36522	3.19797	0.872373	1.73895	2.99153	1.85088	1.86314	4.00808	1.48169	1.98635	0.215338	0.234393	0.314469	2.72452	1.31253	1.78942	2.39375	0.975046	2.66808	3.64559	1.61237	2.31373	2.93282
Zm00001d000036	0	0	0	0	0	0	0	0	0	0	0	0	0	0	0	0	0	0	0	0	0	0	0	0	0	0	0	0	0	0	0	0	0	0	0	0	0	0	0	0	0	0	0	0	0	0	0	0	0
Zm00001d000037	0.248666	2.78724	0.923606	0.381888	2.67153	0.923456	0.277361	2.88559	0.9835	0.277927	1.6787	0.568352	0.0978534	2.13739	0.572713	0.270999	0.898436	0.721136	0.280898	1.56075	1.17873	0.1563	1.2386	1.78807	0.4346	1.34771	0.904748	0.151799	2.35473	1.17347	0.0815862	1.33255	1.09237	0.580204	1.53018	0.934995	0.0344553	0.232976	0.189854	0.307633	1.05137	1.32881	0.205957	1.56203	0.260871	0.331485	0.54542	0.795973	0.155126
Zm00001d000038	2.05225	3.39288	1.65464	2.64897	3.27733	2.79641	2.61912	2.76392	1.93424	2.37485	2.39248	1.51878	2.02685	2.8563	1.63341	2.82612	4.06287	2.60563	2.16864	2.60463	1.60508	1.86851	2.86805	1.90184	2.28497	2.15478	1.95046	2.44159	3.24071	1.8052	2.25178	1.97842	1.14821	1.99635	2.78117	1.2197	0.148591	0.561987	0.594275	2.98334	3.78125	1.81476	3.38677	4.77871	1.51495	2.4462	5.17387	2.88571	2.58133
Zm00001d000039	9.41418	3.85753	2.27394	9.39313	6.85217	2.201	10.4343	3.79024	2.13403	7.96975	6.69028	2.61482	9.62389	7.74696	2.09228	10.0271	3.97687	2.82104	9.11689	3.5358	2.31311	8.65356	4.26096	2.82423	7.93114	2.54381	2.21081	10.6573	5.03915	2.1687	9.55923	2.68949	2.50839	8.78323	3.1456	1.85343	0.389776	0.421081	0.398741	10.9957	5.54203	2.64059	9.08569	4.19106	2.36445	8.92952	3.44968	2.2028	10.249
Zm00001d000040	0.144284	0	0.735477	0	0	0	0.185831	0	0	0	0	0.337258	0.278402	0	0.144784	0.0607518	0.286954	0.404536	0.0664042	0.0279558	0.262764	0	0	0	0	0	0.28011	0	0	0.14333	0.170082	0	0.59622	0.161939	0.139779	0.294159	0.0332797	0.0937508	0.125599	0.153838	0.157826	0.920316	0	0.62794	0.155588	0	0.352986	0.147637	0
Zm00001d000041	0.782833	0.254185	1.41695	1.40005	0.360394	0.959494	0.169301	0.411405	0.949799	1.25424	0.346864	1.8752	1.21402	0.695488	1.69592	0.965385	1.02607	1.51728	1.22082	0.635638	0.853316	1.33795	0.649118	0.679188	1.0355	0.685555	0.446231	1.81112	0.560418	0.749085	1.13171	0.789885	0.804115	0.787797	0.493215	1.58796	0.107047	0.164506	0.188617	1.05487	1.07204	1.72545	0.907039	0.491665	1.24112	1.36506	1.24449	1.99582	0.643856
Zm00001d000042	3.12455	0.604706	1.55247	3.39219	1.51547	1.64102	3.96684	0.973741	2.26253	2.86968	1.94807	2.08729	3.75661	1.91173	1.85509	2.48812	1.12229	1.48989	2.74477	1.37651	1.91322	2.60025	1.52461	1.26854	2.7836	1.42267	2.26909	2.90886	1.02881	1.46714	3.00073	1.50007	2.87888	2.43039	1.40639	1.68245	0.241026	0.17503	0.198003	2.84558	1.62049	1.66206	2.171	0.87984	1.3215	1.57632	0.529416	1.8327	3.00417
Zm00001d000044	0	0	0	0	0	0	0	0	0	0	0	0	0	0	0	0	0	0	0	0	0	0	0	0	0	0	0	0	0	0	0	0	0	0	0	0	0	0	0	0	0	0	0	0	0	0	0	0	0
Zm00001d000045	7.20062	14.3522	23.7058	8.18388	12.043	21.3016	11.5714	12.5014	21.2404	10.762	13.4693	21.8791	10.392	8.91214	19.8534	9.6143	13.9967	18.9265	8.15783	13.3248	19.6854	6.89471	12.2258	11.6958	6.81949	14.4692	24.2703	10.0164	13.3439	21.3109	10.2398	9.28698	21.9868	6.81874	17.2979	19.1634	0.381658	1.58687	1.41308	11.0368	15.2704	22.5335	9.2614	9.88756	20.7416	9.9552	11.5814	17.988	9.34643
Zm00001d000046	5.96616	4.65805	7.49929	6.2828	6.58183	6.91807	6.11166	6.34178	6.79916	5.39461	7.45868	7.59692	5.49912	6.81195	6.35384	5.57772	7.35032	8.29759	6.37655	8.18436	8.71145	5.90707	7.52255	8.27067	7.25574	10.1879	8.86612	6.49598	6.85057	6.65042	6.81493	6.80805	10.8472	5.40904	9.55272	8.92285	0.319087	0.761833	0.496926	5.51164	9.12586	9.72013	6.33488	8.78122	6.91709	4.30375	4.30718	9.13352	6.16486
Zm00001d000051	0	0	0	0	0	0	0	0	0	0	0	0.0854592	0	0	0	0	0	0	0	0	0	0	0	0	0	0	0	0	0	0	0	0	0	0	0	0	0	0	0	0	0	0	0	0	0	0	0	0	0
Zm00001d000052	5.5399	1.23956	4.32588	5.14052	2.37496	3.17989	4.57628	2.02797	2.94287	5.37058	3.70965	3.89902	5.91201	1.68759	4.19577	4.90154	2.57401	3.70613	5.03477	2.62525	3.04826	5.74801	1.90031	2.60567	6.49702	2.10419	2.70071	4.63753	2.70417	2.88772	3.59717	3.64172	3.44663	4.69414	2.77586	3.60055	0.529418	0.260967	0.339578	4.91764	2.53531	4.02001	3.79322	1.79556	4.37911	5.21728	2.34979	3.9631	3.65008
Zm00001d000053	11.9144	5.45538	14.3055	12.9176	5.5158	10.8229	10.4279	7.27737	12.3745	9.99667	9.60236	14.7185	12.3818	8.02329	13.0577	11.0921	8.0831	11.262	11.4481	8.00839	12.2963	12.9537	9.3173	10.0034	11.8178	8.0835	15.0049	10.0853	7.34559	12.5962	10.1137	8.97746	12.7413	12.2702	6.3181	11.1355	0.361839	0.494625	0.807651	11.2101	9.63167	12.8851	11.6781	6.73771	11.0156	9.5717	7.60992	12.7337	11.1322
Zm00001d000055	3.97475	18.7983	7.95165	3.01686	16.8758	10.2417	5.49774	15.5965	9.20147	4.8426	14.949	10.6809	5.30833	19.7977	10.1572	3.91274	11.8236	8.65446	4.78766	13.3281	9.21715	3.50589	13.5609	9.55707	5.39224	13.0363	9.44631	4.42525	16.0918	10.1746	6.44205	10.2113	9.45138	4.17289	13.7403	7.45638	0.230589	1.6475	0.729529	4.64314	16.9373	8.19225	3.50671	10.7984	6.92493	3.19251	8.92047	8.19706	3.98055
Zm00001d000058	0	0	0	0	0	0	0	0	0	0	0	0	0	0	0	0	0	0	0	0	0	0	0	0	0	0	0	0	0	0	0	0	0	0	0	0	0	0	0	0	0	0	0	0	0	0	0	0	0
Zm00001d000060	0	0.0417037	0.31255	0	0.047536	0.486042	0	0.107704	0.286473	0	0.22645	0.196829	0	0	0.327415	0	0.168635	0.341518	0	0.281221	0.486772	0	0.171265	0.443876	0	0.29771	0.715502	0	0.227328	0.529318	0	0.508042	0.396822	0	0.201758	0.348343	0	0.0827158	0.0711363	0	0.0942398	0.431431	0	0	0.31631	0	0	0.481818	0
Zm00001d000061	0	0	0	0	0	0	0	0	0	0	0	0	0	0	0	0	0	0	0	0	0	0	0	0	0	0	0	0	0	0	0	0	0	0	0	0	0	0	0	0	0	0	0	0	0	0	0	0	0
Zm00001d000062	0.0377816	0	0.213041	0.095545	0.0833602	0.10704	0.0488015	0.169329	0.129309	0	0.136724	0.131625	0.02156	0	0.0559488	0.0738458	0.0220231	0.0969517	0.0687493	0.0568421	0.0931529	0.215212	0	0.0445146	0.0663406	0	0.0735449	0.0201559	0.0419696	0	0	0.0483181	0.136298	0.042038	0.193923	0.211407	0.0407546	0.0127065	0.0202896	0.202283	0	0.0688798	0	0.0409378	0.141481	0	0	0.057914	0.166946
Zm00001d000064	0	0	0	0.0537591	0	0	0	0	0	0	0	0	0	0	0	0.0049959	0.00426692	0.0185272	0	0	0.0073808	0	0	0.036904	0	0	0	0	0	0	0	0	0	0	0	0	0.00446847	0.00381645	0.00772971	0	0	0	0	0	0.0251947	0.0249795	0	0	0
Zm00001d000065	0	0	0	0	0	0.161687	0	0	0	0	0	0	0	0	0	0	0	0	0	0	0	0	0	0	0	0	0	0	0	0	0	0	0	0	0	0	0	0	0	0	0	0	0	0	0	0	0	0	0
Zm00001d000066	5.28246	2.47125	2.46433	8.4132	1.89217	4.19418	5.14228	2.18586	1.97184	5.35543	4.08207	2.52859	2.8057	5.51353	1.91821	5.95808	2.17768	1.95163	7.45773	2.69808	2.59246	8.33397	3.93697	2.59483	6.42489	2.68897	2.70497	10.7939	3.0511	2.34871	7.88949	2.0401	2.42859	3.84638	1.77326	2.88521	0.439872	0.351384	0.317644	7.19287	2.41464	2.28431	5.13392	3.00945	0.922052	4.53945	1.16534	1.8408	6.22468
Zm00001d000067	0.182961	0	0.092621	0.0885934	0.06712	0.103913	0	0	0	0	0	0.215535	0	0	0.0624614	0.165516	0.10186	0.0570067	0.0916582	0.0541906	0.0124648	0.172158	0.181246	0	0.112287	0	0	0.0650098	0	0	0.108836	0	0	0	0.0897069	0.0623242	0.0491791	0.0719911	0.0351003	0	0	0	0.316997	0	0.199207	0.0992645	0.41551	0	0.170232
Zm00001d000070	0	0	0	0	0	0	0	0	0	0	0	0	0	0	0	0	0	0	0	0	0	0	0	0	0	0	0	0	0	0	0	0	0	0	0	0	0	0	0	0	0	0	0	0	0	0	0	0	0
Zm00001d000071	0	0	0.057663	0.0541343	0	0.125119	0.0360504	0.0345112	0.0305664	0.123379	0	0.0947556	0.02533	0.0343235	0.183044	0.00599986	0.0310848	0.101103	0.0347437	0.00579446	0.138949	0.0242758	0	0.0631511	0.0306343	0	0.189943	0.0887309	0.0289723	0.104134	0	0	0.113437	0.0300777	0	0.224078	0.00536644	0.0176929	0.01818	0.0299993	0.060698	0.17681	0	0	0.0869536	0	0	0.0563701	0
Zm00001d000072	3.47106	0.749073	1.16455	4.0308	1.21183	1.4182	3.7157	1.58922	1.79667	3.19453	1.64791	2.57766	3.40755	1.30865	1.28895	2.94149	0.856873	1.64467	3.01206	0.889925	1.16806	2.89348	1.09135	0.804812	2.69425	0.724947	1.45295	3.48721	0.951571	0.855675	3.09864	0.78789	1.39856	2.88674	0.893868	1.32832	0.117	0.132573	0.343196	3.36396	1.11344	2.66299	2.53912	0.488196	1.90684	2.96748	0.670438	1.85927	2.91112
Zm00001d000073	0	0	0	0	0	0	0	0	0	0	0	0	0	0	0	0	0	0	0	0	0	0	0	0	0	0	0	0	0	0	0	0	0	0	0	0	0	0	0	0	0	0	0	0	0	0	0	0	0
Zm00001d000074	25.5292	14.6431	16.721	28.6186	20.7856	14.8911	26.0042	15.2115	18.6923	27.3091	23.896	21.5721	30.0384	19.574	19.6743	22.6643	15.5602	17.0113	26.1896	17.463	16.3184	24.3467	18.6899	16.3687	29.6713	15.5137	17.8981	27.4164	20.8266	13.4105	23.7069	14.785	17.5395	25.8065	17.4997	16.3751	1.24583	1.13477	1.25431	28.098	18.4511	21.3036	21.1187	15.8343	14.5497	20.7479	10.8171	19.312	20.881
Zm00001d000076	0.488601	0.0136285	0.0967343	0.509596	0.0104214	0.104616	0.800851	0.0233837	0.169462	0.332326	0.195043	0.0811551	0.518906	0.158756	0.106929	0.445576	0.134371	0.141576	0.535783	0.0605616	0.128928	0.755014	0.063749	0.135123	0.610055	0.0877943	0.116876	0.35708	0.0683739	0.109136	0.448523	0.0530233	0.15419	0.508242	0.0298673	0.129316	0.0950623	0.031732	0.017366	0.317162	0.106418	0.177248	0.250772	0.193341	0.162521	0.267251	0.0543148	0.099546	0.612949
Zm00001d000077	3.43803	7.99004	14.5584	2.9551	6.04349	11.9853	2.96648	9.79544	12.4724	2.90525	7.78328	13.2119	3.54986	8.87768	16.0989	3.34787	12.7537	17.0158	3.35164	8.82372	9.78049	3.88104	8.17096	7.78938	3.78616	9.18699	9.98254	2.75958	8.23403	10.8316	2.93871	10.736	9.04195	3.39269	7.79063	11.257	0.116537	1.06977	1.4825	3.60507	14.5511	20.4412	2.97846	10.7369	14.6471	3.09017	10.3921	18.8971	3.56503
Zm00001d000079	0	0	0	0	0	0	0	0	0	0	0	0	0	0	0	0	0	0	0	0	0	0	0	0	0	0	0	0	0	0	0	0	0	0	0	0	0	0	0	0	0	0	0	0	0	0	0	0	0
Zm00001d000080	7.04071	11.6966	17.3254	7.40492	7.95599	15.5909	5.56138	13.629	17.2227	6.46312	10.6035	13.1448	6.92483	13.1182	21.4564	7.84662	13.8644	18.0729	7.01413	12.4018	13.5455	9.17919	10.2879	11.3514	6.73479	11.1402	12.4131	5.75487	8.09109	16.3966	7.1922	21.9182	12.8353	6.2096	10.5715	14.7311	0.456405	1.43448	1.03367	6.94583	11.1872	16.2897	6.35776	14.474	20.5279	8.56809	14.0293	18.0464	9.04648
Zm00001d000081	0.222894	0.0137946	0.0195916	0.101523	0.0313524	0.0213908	0.349373	0.0594763	0.0707269	0.149215	0.0626219	0.0940642	0.0613565	0.0188594	0	0.155208	0.0603101	0.0516491	0.0979335	0.0970243	0.0559425	0.090301	0.156243	0.0218077	0.0293205	0.111296	0.138701	0.138854	0.161516	0.0135191	0.0654839	0.0453711	0.0194146	0.165708	0.0106956	0.0862701	0.0399503	0.0215719	0.00899715	0.188807	0.0569868	0.0690019	0.0532286	0.101698	0.0349062	0.0444049	0	0.0530187	0.24027
Zm00001d000082	0	0	0	0	0	0	0	0	0	0	0	0	0	0	0	0	0	0	0	0	0	0	0	0	0	0	0	0	0	0	0	0	0	0	0	0	0	0	0	0	0	0	0	0	0	0	0	0	0
Zm00001d000083	0.00795125	0	0.00565152	0.0101013	0.00599701	0	0.00706292	0	0.0119467	0	0	0	0.00395658	0.0108362	0	0.00775988	0.0114198	0.00872704	0.00435757	0.00540873	0.00837844	0.0101166	0.0036005	0	0	0.00464022	0.0166623	0.00579178	0.00451922	0	0	0.0041725	0	0.00587948	0.0101112	0.0252299	0.00225486	0.0061335	0.00337839	0.00862361	0.0166468	0.0179781	0.0146754	0.0359939	0.0102029	0	0	0.0154542	0.00472338
Zm00001d000085	1.73319	0.910196	2.06228	2.35872	1.05469	2.28454	1.59737	1.91128	1.70607	1.78257	2.20467	2.55287	1.72985	1.97896	2.00166	2.11612	1.36112	1.90481	2.02037	1.55906	2.02181	2.48551	1.24885	1.82403	1.9113	1.39813	2.14468	1.7948	1.94709	1.54135	1.57883	1.95834	2.20127	2.33139	1.24288	2.39771	0.155193	0.201844	0.0621099	2.10957	1.52309	1.90308	1.9482	1.00104	1.96905	1.87477	0.879251	1.79572	1.8608
Zm00001d000086	0.225709	0.0506119	0.0270021	0.20341	0.0287873	0.0589038	0.067673	0	0.0290222	0	0.0459012	0.149318	0.0240903	0.125359	0.0498144	0.0382203	0.02832	0.0656121	0.132333	0.041293	0.0368501	0.138522	0.103709	0	0.409866	0.0226502	0.0509532	0.0278147	0	0	0	0.031081	0.106905	0.0854619	0.0490247	0.0263921	0.0175795	0.0160676	0.0108765	0.0562529	0.0856163	0.071269	0.0301857	0.0559835	0.0823063	0	0	0.0530878	0
Zm00001d000087	0.29213	0.0144568	0.0241606	0.289338	0.0110518	0.0319018	0.402475	0.00619907	0.0659641	0.202445	0.0649962	0.0655653	0.282524	0.0534524	0.0492186	0.225983	0.0750814	0.0755703	0.275665	0.0305707	0.0925965	0.309122	0.0610296	0.0750742	0.448378	0.0321191	0.117833	0.22389	0.0103628	0.107826	0.147951	0.00859021	0.124172	0.248986	0.0407517	0.0380772	0.0624979	0.02512	0.00758105	0.143838	0.0658024	0.0828849	0.146832	0.0988254	0.0781884	0.0590539	0.00878943	0.0455138	0.351973
Zm00001d000089	0	0	0	0	0	0	0	0	0	0	0	0	0.0293392	0	0	0	0	0	0	0	0	0	0	0	0	0	0	0	0	0	0	0	0	0	0	0	0	0	0	0	0	0	0	0	0	0	0	0	0
Zm00001d000092	0	0.106693	0	0.0528457	0	0.246176	0	0	0.123707	0	0	0	0	0	0	0	0.023042	0.155854	0	0.019472	0.130846	0	0	0.0638802	0	0.09736	0.15866	0	0	0.265239	0	0	0.0559661	0	0	0.110485	0	0.0128253	0.048451	0	0	0.247574	0	0	0.0580443	0	0.0656744	0.277475	0
Zm00001d000093	0.15736	0	0.0181856	0.187969	0.0386745	0.0592839	0.18203	0	0.0387176	0.117226	0.0764864	0.0199791	0.160503	0.0644526	0	0.138774	0.0325021	0.0233609	0.131005	0.0241105	0.0859818	0.13844	0.0870916	0.0999877	0.213831	0.0150714	0.102769	0.14943	0.0183896	0.0494937	0.0200754	0	0.0537634	0.133247	0	0.123895	0.0466893	0.00294798	0.00882775	0.0946417	0.0383319	0.0478564	0.344664	0.0375007	0.0366803	0.0543757	0.0206465	0	0.0954322
Zm00001d000094	10.9606	7.40957	12.1008	10.4759	8.52116	8.90777	7.46892	9.04008	10.5957	11.1614	8.56463	10.94	11.957	10.19	12.938	12.0313	11.5141	15.256	9.68585	8.43664	10.0104	9.8759	7.2792	10.0761	9.9173	7.07701	9.92811	9.85937	7.29386	8.92859	8.73476	12.1722	9.60381	10.0419	8.36094	11.5155	0.598628	1.22278	1.11508	12.4024	12.417	19.1365	9.88572	10.1351	14.5331	13.6892	14.1089	16.0752	12.9447
Zm00001d000095	0	0	0	0	0	0	0	0	0	0	0	0	0	0	0	0	0	0	0	0	0	0	0	0	0	0	0	0	0	0	0	0	0	0	0	0	0	0	0	0	0	0	0	0	0	0	0	0	0
Zm00001d000096	0	0	0	0	0	0	0	0	0	0	0	0.0489813	0	0	0.0407366	0	0	0	0	0	0.00810558	0	0	0	0	0	0	0	0	0.0405279	0	0	0	0	0	0	0	0	0	0	0	0	0	0	0	0	0	0	0
Zm00001d000097	0	0	0	0	0	0	0	0	0	0	0	0	0	0	0	0	0	0	0.0142092	0	0	0.0710461	0	0	0	0	0	0	0	0	0	0	0	0	0	0	0	0	0	0	0	0	0	0	0	0	0	0	0
Zm00001d000098	4.88349	3.07787	2.46424	4.95629	4.10583	2.0991	5.85067	3.82411	1.6209	4.56787	3.86265	1.70813	4.71336	5.19821	2.08777	5.23219	3.16713	1.9898	4.86192	3.79053	2.45159	4.98842	3.88404	4.34642	4.94621	2.98518	2.38366	4.16756	3.60805	1.55397	4.68615	5.12717	2.29819	5.52124	3.34819	1.67569	0.305172	0.452616	0.416833	4.73255	3.27087	1.4964	4.3689	4.24754	1.45604	4.99908	3.42758	1.86644	5.9788
Zm00001d000099	8.66219	1.81575	2.77203	8.48208	4.34089	2.93495	8.06943	2.73101	2.49524	9.09944	3.92821	2.20667	8.05584	3.36419	2.77296	7.86772	2.1969	2.26149	9.30941	2.93167	2.42041	10.5984	2.75842	2.6361	9.9135	2.77504	2.53401	8.36245	2.92729	2.18347	7.63408	3.90958	2.5338	10.0386	2.28802	2.21465	0.381787	0.124237	0.221522	6.43823	2.09742	2.5046	8.26609	2.32741	2.83551	7.56979	2.07312	1.95707	8.04749
Zm00001d000101	0	0	0	0	0	0	0	0	0	0	0	0	0	0	0	0	0	0	0	0	0	0	0	0	0	0	0	0	0	0	0	0	0	0	0	0	0	0	0	0	0	0	0	0	0	0	0	0	0
Zm00001d000102	17.0357	6.52751	5.52542	15.507	8.36773	5.25513	16.0889	7.86641	6.46884	14.0328	9.82819	5.59679	13.8277	8.64208	5.94055	14.4353	6.99965	5.8796	17.7552	8.02178	5.89772	19.5717	8.44961	7.07878	18.2455	6.4531	6.00128	14.0275	8.33131	5.46858	16.9504	8.33094	5.29971	19.9811	8.54395	5.64026	0.937426	1.05192	0.226841	15.4135	7.79329	6.12134	16.0866	11.2282	5.56651	10.2973	4.84344	5.26275	15.0784
Zm00001d000104	0	0	0	0	0	0	0	0	0	0	0	0	0	0	0	0.0363348	0	0	0.032726	0.0432646	0.049901	0.16363	0	0	0	0	0	0	0.216323	0	0	0	0	0	0	0.249505	0.0324988	0	0	0	0	0	0.181674	0	0	0	0	0	0
Zm00001d000105	0	0	0	0	0	0	0	0	0	0	0	0	0	0	0	0	0	0	0	0	0	0	0	0	0	0	0	0	0	0	0	0	0	0	0	0	0	0	0	0	0	0	0	0	0	0	0	0	0
Zm00001d000106	0	0	0	0	0	0	0	0	0	0	0	0	0	0	0	0	0	0	0	0	0	0	0	0	0	0	0	0	0	0	0	0	0	0	0	0	0	0	0	0	0	0	0	0	0	0	0	0	0
Zm00001d000107	7.76549	17.7106	55.9041	8.61039	6.93754	36.2217	7.8172	12.6745	43.9582	9.01613	9.84642	31.5192	7.29024	14.5694	74.1915	3.48328	5.4385	13.0763	6.4058	35.2883	80.8313	7.64959	22.2091	60.1383	7.53882	51.7883	102.871	7.75896	32.5423	91.0875	4.99537	53.7008	89.2391	4.08625	16.2011	60.8207	0.59876	1.6764	2.40892	5.5335	5.18697	17.5409	2.51567	0.808795	17.5452	3.32076	1.85417	9.89263	4.32198
Zm00001d000109	0	0	0.00767787	0.0216151	0	0	0	0	0	0	0	0	0	0	0	0	0	0.00107282	0.0038567	0.00153576	0.00594206	0	0	0	0.00753831	0	0.0117453	0	0.00767882	0.017965	0.0117452	0	0	0	0	0	0	0	0.000959556	0	0	0	0	0	0.00536408	0	0	0	0
Zm00001d000110	13.0436	7.72241	9.78057	11.2643	8.124	9.12759	11.3347	10.2359	9.6698	10.3175	10.7345	9.18845	11.9512	11.4647	10.4786	12.5843	9.70902	10.4908	11.9569	9.62258	9.89634	14.3024	10.0095	10.8565	12.088	9.18467	9.73763	12.7323	10.1358	8.87299	8.86731	11.0695	8.80647	11.7944	7.71341	11.2081	0.595588	0.347477	0.48113	11.9079	9.92016	11.353	10.3313	9.15261	9.54079	14.0603	8.62456	11.8075	13.088
Zm00001d000111	0	0	0	0	0	0	0	0	0	0	0	0	0	0	0	0	0	0	0	0	0	0	0	0	0	0	0	0	0	0	0	0	0	0	0	0	0	0	0	0	0	0	0	0	0	0	0	0	0
Zm00001d000112	37.5342	30.4402	48.6768	46.4069	33.6031	37.8574	46.4745	28.7645	57.5574	46.6775	43.0282	53.2593	53.0005	36.9874	49.6811	62.1782	79.8651	101.913	44.7033	34.3991	58.0102	38.6974	38.5504	34.3795	41.5463	33.7741	79.9253	51.8036	29.6505	54.2228	50.9181	37.5274	57.981	40.5513	32.4933	63.5422	3.00508	14.6172	7.40741	72.681	83.0879	106.469	64.936	36.8357	114.337	61.1024	76.212	84.1228	52.0574
Zm00001d000113	0	0	0	0	0	0	0	0	0	0	0	0	0	0	0	0.00541356	0	0	0.0168918	0	0	0.0844588	0	0	0	0	0	0	0	0	0	0	0	0	0	0	0.00484204	0	0	0	0	0	0.0270678	0	0	0	0	0	0
Zm00001d000115	0	0	0	0	0	0	0	0	0	0	0	0	0	0	0	0	0	0	0	0	0	0	0	0	0	0	0	0	0	0	0	0	0	0	0	0	0	0	0	0	0	0	0	0	0	0	0	0	0
Zm00001d000116	25.0752	53.9811	100.728	23.4138	46.6482	85.6068	24.5131	60.0746	99.5736	27.773	57.0031	103.864	24.1567	50.0435	90.3847	28.809	81.0796	108.105	22.5796	64.1361	91.8161	22.1058	62.8169	80.0416	21.4068	60.6511	96.778	21.7145	51.3312	93.8207	24.3785	72.1002	89.7897	23.2926	73.7812	98.6507	0.701783	6.37938	9.36029	26.9716	82.6366	109.451	28.2979	64.802	116.683	27.514	80.4406	111.84	30.2061
Zm00001d000117	9.47162	11.0032	11.5689	10.7253	12.3333	8.74495	13.3228	10.7647	8.18375	10.9407	10.8653	7.47153	11.6598	11.7979	10.7131	14.3355	12.2284	13.195	9.96796	8.81998	8.43535	7.18589	8.37704	7.58595	9.80585	8.07012	8.65683	11.1189	10.9734	11.7157	11.8989	10.2455	6.43186	9.83027	6.43382	7.7864	0.658814	1.80947	1.78808	14.2024	9.95012	11.3051	14.5249	11.5868	10.6105	16.9852	16.4567	18.193	13.2228
Zm00001d000118	0.0430318	0	0	0.0420354	0	0	0	0.0359345	0	0	0	0	0.0396441	0.0349036	0	0.00287292	0.0101889	0.0045229	0	0	0	0	0	0	0	0	0	0	0	0	0	0	0	0	0	0	0.00256962	0.00911321	0.0040454	0	0	0	0	0	0.0226145	0	0.0509444	0	0
Zm00001d000120	193.546	25.3625	25.9023	204.097	29.791	28.2877	144.724	26.0878	22.8416	193.467	25.4127	20.1037	201.545	19.7541	20.0122	203.201	26.5662	29.4496	207.732	25.3471	23.043	219.779	22.2449	29.4183	201.005	23.7789	17.8287	208.309	28.5086	20.6627	184.245	21.9983	20.8707	225.324	30.2049	26.4344	6.76994	1.91504	2.14435	178.686	21.8179	22.8125	195.098	28.6423	37.5698	219.461	33.5758	30.2375	217.743
Zm00001d000121	0.190247	0	0	0.149408	0.0957302	0.100351	0.333238	0	0	0	0	0	0.12918	0	0	0.12998	0.0303253	0.0201919	0.0413078	0.0120448	0.00823464	0.058622	0	0	0	0	0	0.0937756	0	0	0.0541413	0	0.0411732	0	0.0602242	0	0.0283085	0.0171873	0.0116823	0.0404751	0	0.063785	0.206031	0	0	0.190215	0.0914318	0	0.134131
Zm00001d000122	3.85561	0.756525	1.06229	3.64356	0.708687	1.05257	2.82636	0.89167	1.10031	2.54216	1.14572	0.836019	3.18504	0.994284	1.22416	2.51778	0.762849	1.01187	3.05594	0.942356	1.21095	4.05335	0.950307	0.852698	3.34637	0.665833	1.13422	3.01668	1.07626	1.31605	2.16361	1.31994	1.56488	2.6997	0.699438	1.18689	0.153318	0.0743208	0.0525715	2.20665	0.936673	1.19693	2.29106	0.775028	0.961177	2.22263	0.447702	0.982515	2.88222
Zm00001d000123	8.88809	7.57296	9.59126	7.61848	6.21946	10.4562	7.99438	8.2556	9.00406	9.32238	7.75912	11.8891	9.19794	7.44521	11.6666	7.44293	6.29386	8.14681	8.35307	10.2564	10.4318	8.37855	9.03035	10.2908	10.1086	11.7659	10.8588	6.56006	9.0629	11.2829	9.26587	13.1194	9.17481	7.45228	8.30337	10.5518	0.25937	0.278064	0.707477	7.39935	5.18362	7.23898	6.51475	6.55469	10.5031	8.06028	6.11667	7.64597	7.18742
Zm00001d000124	11.8853	9.00825	16.2185	10.0372	8.14306	17.1036	8.61191	12.8178	17.7225	9.72486	11.558	15.6642	10.4148	12.2312	18.6196	10.4471	14.6295	16.4539	10.7252	16.1464	17.3489	12.1835	14.0527	17.476	11.5601	17.2188	16.7822	10.0844	13.6021	17.2907	7.60331	20.8818	15.3986	12.1948	14.9764	19.7969	0.607271	1.19082	1.30301	8.38159	12.414	15.2357	9.78067	15.6517	18.9629	10.2088	13.66	17.508	11.7899
Zm00001d000126	52.0397	117.888	151.285	63.5393	89.0776	147.261	71.2164	122.163	138.004	61.1729	90.2098	126.796	58.4221	104.666	163.177	70.1409	146.223	172.06	63.386	106.32	110.475	60.3408	105.251	102.772	57.8595	117.513	110.465	68.0031	103.66	110.847	72.157	106.028	120.824	58.5697	99.1464	107.466	6.07287	13.2619	7.92965	66.7485	123.965	154.039	78.7021	106.64	189.466	91.9077	191.794	188.512	56.1127
Zm00001d000128	0	0	0	0	0	0	0	0	0.102491	0	0	0	0	0	0	0	0	0.0094904	0	0	0	0	0	0	0	0	0	0	0	0	0	0	0	0	0	0	0	0	0.00848847	0	0	0	0	0	0	0	0	0.047452	0
Zm00001d000133	6.34371	4.63445	10.7914	5.35762	3.47279	8.31274	5.79865	6.82157	11.5532	5.47206	6.94758	10.5476	5.02912	5.96288	12.1793	4.04217	8.85142	11.5006	5.48875	9.7275	12.8985	6.45617	10.2719	11.882	5.05272	9.26199	12.1072	4.74742	7.38479	12.3368	5.67651	12.6262	14.8587	5.51094	9.09262	13.308	0.125776	0.792541	1.22735	3.72839	7.25884	13.3432	4.01304	9.65101	11.3475	3.91768	7.86074	11.5705	3.98306
Zm00001d000134	0	0	0	0	0	0	0	0	0	0	0	0	0	0	0	0	0	0	0	0	0	0	0	0	0	0	0	0	0	0	0	0	0	0	0	0	0	0	0	0	0	0	0	0	0	0	0	0	0
Zm00001d000135	15.4017	11.8132	17.2511	17.8321	15.696	14.7651	16.8974	11.9845	16.3975	16.6792	14.3477	20.6165	14.7678	13.6033	15.7922	13.1039	11.4496	14.9317	15.0826	11.1136	16.4015	11.9608	11.9592	13.0247	13.9201	11.943	18.1366	16.4552	12.0506	17.0843	18.7121	7.81637	18.4154	14.3648	11.7986	15.3463	0.623483	0.867198	0.847905	14.2842	10.8891	15.1856	15.1534	9.69398	14.3376	11.5955	10.3151	16.6759	12.6719
Zm00001d000137	1.39763	0.123536	0.457527	1.34072	0.141534	0.123838	1.36254	0.181706	0.206366	1.05705	0.269879	0.166464	1.49848	0.343855	0.429533	1.41479	0.187064	0.322384	1.19607	0.167135	0.344879	1.36212	0.148797	0.436145	1.24619	0.160126	0.312729	1.03484	0.0886201	0.458603	1.00303	0.336004	0.280595	1.33419	0.102127	0.236324	0.131472	0.0281242	0.0370854	1.75591	0.139871	0.293571	1.30414	0.117343	0.32447	0.976998	0.296117	0.446308	1.73101
Zm00001d000139	0	0.244112	0.0858214	0	0.275787	0.282738	0	0.422382	0.28164	0	0	0	0	0.193097	0	0	0.0328457	0.0502429	0	0.083682	0.083648	0	0	0	0	0	0.16246	0	0.181053	0	0	0	0.171247	0	0.237357	0.0845328	0	0.0181228	0.0302399	0	0	0	0	0.0898463	0	0	0	0.169928	0
Zm00001d000140	0	0	0	0	0	0	0	0	0	0	0	0	0	0	0	0	0	0	0	0	0	0	0	0	0	0	0	0	0	0	0	0	0	0	0	0	0	0	0	0	0	0	0	0	0	0	0	0	0
Zm00001d000141	1.25801	0.136278	0.288899	1.77212	0.0772085	0.158169	1.17843	0	0.0784117	1.90053	0.248229	0.16087	2.47636	0.247	0	1.7745	0.137818	0.490795	1.19689	0.211403	0.14097	1.37394	0	0.0809906	1.11274	0.12271	0.0682681	1.11932	0.301167	0.201065	1.45655	0.170122	0	0.921905	0.463015	0.354528	0.114866	0.0453845	0.139408	2.10817	0.15312	0.446173	1.78131	0	0.961426	1.97709	0.0834534	0.712871	1.38054
Zm00001d000142	0	0	0	0	0	0	0	0	0	0	0	0	0	0	0	0	0	0	0	0	0	0	0	0	0	0	0	0	0	0	0	0	0	0	0	0	0	0	0	0	0	0	0	0	0	0	0	0	0
Zm00001d000143	9.28681	11.573	4.03917	6.87396	11.6681	4.62264	7.13315	11.8165	3.8398	7.17091	9.65509	3.7638	6.94225	10.4409	4.3288	7.26865	7.81741	4.33859	8.51721	10.8861	4.64764	9.81876	12.2907	8.8807	9.11666	7.88226	3.18942	7.27708	12.1562	4.15835	6.8756	12.7275	3.06411	9.49795	9.37379	3.94561	0.416483	1.56843	0.976452	7.38537	9.0316	2.77865	5.57891	13.3777	3.04854	7.13839	6.9207	4.44677	8.11383
Zm00001d000145	0	0	0	0	0	0	0	0	0	0	0	0	0	0	0	0	0	0	0	0	0	0	0	0	0	0	0	0	0	0	0	0	0	0	0	0	0	0	0	0	0	0	0	0	0	0	0	0	0
Zm00001d000147	2.26561	24.0385	91.6109	2.2303	13.3357	97.4886	3.38652	15.2249	115.388	3.87291	35.43	61.7818	3.64807	27.4877	56.5859	4.71979	49.9864	54.5129	2.29885	29.8946	81.1708	1.31261	31.0796	34.9673	2.5024	30.0772	98.9672	2.71885	17.5383	100.812	2.96693	31.517	92.9673	1.99346	39.261	78.1403	0.241106	9.54038	7.48349	5.71802	45.1832	59.6338	4.12294	20.7738	84.8036	4.59757	43.8865	38.2194	4.42739
Zm00001d000149	0	0	0	0	0	0	0	0	0	0	0	0	0	0	0	0	0	0	0	0	0	0	0	0	0	0	0	0	0	0	0	0	0	0	0	0	0	0	0	0	0	0	0	0	0	0	0	0	0
Zm00001d000150	17.7957	9.53911	11.6261	16.6534	11.3908	9.992	16.9484	11.6838	11.3266	17.4317	13.3024	13.2356	16.9908	12.8579	12.6321	14.4773	10.4221	10.7267	16.6792	11.8996	10.8096	17.8763	12.2915	11.2479	18.0318	10.7728	10.1411	15.6408	11.9279	10.9963	15.9836	13.8089	11.3435	15.8636	10.6967	10.3194	0.713787	0.858544	0.534904	14.9995	11.2707	12.3313	12.7887	13.6937	9.86377	12.4268	8.58596	11.9756	15.7428
Zm00001d000151	0	0	0	0	0	0	0	0	0	0	0	0	0	0	0	0	0	0	0	0	0	0	0	0	0	0	0	0	0	0	0	0	0	0	0	0	0	0	0	0	0	0	0	0	0	0	0	0	0
Zm00001d000152	0.0767424	0	0.0145597	0.0583425	0.0102836	0.00608376	0.0909883	0.0230871	0.0168426	0.0721771	0.036301	0.00527959	0.137505	0.0175898	0.0196285	0.0654422	0.0367767	0.0224636	0.0768835	0.0158268	0.0184915	0.144094	0.0185421	0.0158246	0.0765249	0.0198336	0.0205317	0.0596549	0.00963542	0.00868414	0.0663888	0.0159874	0.0237941	0.0377547	0.0151356	0.0236232	0.0175522	0.0106393	0.00799628	0.0782805	0.0203939	0.0518846	0.021576	0.0248637	0	0.0191565	0.016357	0.0212449	0.0885768
Zm00001d000153	71.8122	11.2484	16.1335	73.3202	15.5579	15.9679	62.4845	12.3003	16.5737	61.0632	18.0472	17.4298	66.5441	17.5129	16.1743	62.4704	12.65	15.2085	72.2668	14.3085	16.9244	83.4221	15.2439	18.2491	75.5387	14.3747	16.7746	68.4923	14.3382	16.393	62.5129	14.666	15.3341	71.3679	12.9197	17.8711	1.94134	0.453183	1.19339	56.9141	12.2897	13.9063	63.4241	14.0231	19.3639	57.9423	12.4549	15.4364	66.6815
Zm00001d000154	0.108633	0.426773	3.567	0.264228	0	3.07719	0	0.277795	2.96897	0.375084	0.392317	2.89868	0.103095	0.367117	2.13961	0.26306	1.04324	2.32981	0.215938	0.415615	2.70521	0.0987936	0.431634	0.702683	0.126762	0.19472	2.16835	0.231833	0.240538	2.81153	0.380876	0.690849	4.19746	0.241423	0.520333	3.64602	0.0630227	0.307576	0.471896	0.232801	1.18915	2.82235	0.377186	0	1.91546	0.345558	1.11647	3.82916	0.359753
Zm00001d000156	0.828058	0.401498	0.301083	0.916827	0.6333	0.456345	0.744885	0.665218	0.24508	0.378793	0.720383	0.30792	0.476446	1.67826	0.255982	0.54549	0.382807	0.25594	0.821388	0.628666	0.301401	0.95888	0.989658	0.458855	0.916739	0.608739	0.260116	0.574943	0.513911	0.195913	0.888742	0.293051	0.130907	0.767634	0.73797	0.461216	0.065217	0.0837025	0.0499376	0.664259	0.465135	0.195153	0.608017	0.622131	0.25012	0.258024	0.220457	0.189806	0.603202
Zm00001d000157	0	0	0	0	0	0	0	0	0	0	0	0	0	0	0	0	0	0	0	0	0	0	0	0	0	0	0	0	0	0	0	0	0	0	0	0	0	0	0	0	0	0	0	0	0	0	0	0	0
Zm00001d000158	0	0.192009	1.75387	0	0.0365567	0.560305	0	0.0825469	1.46276	0.110716	0.144471	2.5672	0.0303152	0.122128	1.72183	0.0638619	0.779061	2.06191	0.0128728	0.138634	0.874339	0.0290533	0.0987886	0.151103	0	0.142311	0.582904	0.0353108	0.0347179	0.84131	0	0.386424	1.59203	0	0.0309269	1.20435	0.0119811	0.465592	0.656216	0.107373	0.54348	4.252	0.0383279	0	1.1782	0.0684869	0.507075	3.29866	0.0721399
Zm00001d000159	0	0	0	0	0	0	0	0	0	0	0	0	0	0	0	0	0	0	0.0120326	0	0	0.0601631	0	0	0	0	0	0	0	0	0	0	0	0	0	0	0	0	0	0	0	0	0	0	0	0	0	0	0
Zm00001d000160	0	0	0	0.0179971	0	0	0	0	0	0	0	0	0	0	0	0.00365232	0	0	0	0	0	0	0	0	0	0	0	0	0	0	0	0	0	0	0	0	0.00326673	0	0	0	0	0	0	0	0	0	0	0	0
Zm00001d000161	0	0	0	0	0	0	0	0	0	0	0	0	0	0	0	0	0	0	0	0	0	0	0	0	0	0	0	0	0	0	0	0	0	0	0	0	0	0	0	0	0	0	0	0	0	0	0	0	0
Zm00001d000162	1.43925	0.223991	0.298145	0.618055	0.127248	0.390702	0.523305	0.54329	0.192865	0.454371	0.17798	0.396536	0.880832	0.172056	0.138033	0.375362	0.223558	0.300898	0.591414	0.162565	0.207484	0.477493	0.0573012	0.0996075	0.454629	0.200853	0.394042	0.768502	0.184481	0.192122	0.830738	0.207359	0.118206	0.425708	0.162833	0.233445	0.0769238	0.0499326	0.0323849	0.403826	0.189239	0.367578	0.266869	0.154804	0.303655	0.300458	0.445071	0.293451	0.210199
Zm00001d000163	0.974991	0.793845	0.891729	1.02886	0.560646	0.617178	1.11613	0.92701	1.08115	2.18244	0.820293	1.87323	1.2194	0.333789	0.889215	0.902047	1.40596	1.6839	0.917535	1.56577	2.44599	0.653063	0.815763	2.32296	0.782494	1.95388	3.28451	0.999859	0.86375	1.17975	1.34465	2.29439	2.63901	0.807609	1.90106	2.80371	0.248979	0.366933	0.32825	0.295374	0.55571	1.31646	1.94437	0.753215	2.98931	0.890522	1.38335	1.43016	0.63898
Zm00001d000164	0	0	0	0	0	0	0	0	0	0	0	0	0	0	0	0	0	0	0	0	0	0	0	0	0	0	0	0	0	0	0	0	0	0	0	0	0	0	0	0	0	0	0	0	0	0	0	0	0
Zm00001d000165	3.02713	0.547264	1.0543	4.62604	0.20564	1.31851	3.49568	0.711065	0.527177	3.40892	0.417666	1.18484	3.94967	0.533961	1.00085	3.80755	0.666149	0.914015	4.02552	0.736002	0.697521	4.62606	0.648045	0.653373	3.87239	0.662288	0.54485	4.62267	0.611949	0.903022	4.12104	1.04737	1.10245	2.88544	0.710359	0.283912	0.295914	0.148644	0.0825452	4.55081	0.713918	0.636928	3.66668	1.20785	1.14016	3.78414	0.392195	0.903455	2.66698
Zm00001d000166	2.9788	1.63563	2.74461	2.98972	2.51151	2.50398	3.41871	2.88139	2.56994	2.25595	2.88177	3.12818	3.4427	3.48566	3.01194	2.88448	3.11068	3.39434	2.79899	3.03441	3.17748	3.26215	3.30167	3.09092	3.34021	2.65771	3.03566	2.57819	2.7763	2.79026	1.95371	4.37787	3.91604	2.86068	2.05848	3.05452	0.272762	0.367446	0.303843	3.01183	3.87001	4.10995	2.29651	3.82937	2.85288	2.07899	1.70309	3.78218	3.36307
Zm00001d000168	49.2035	0.324829	0.888485	52.8152	0.114356	0.437973	43.9032	0.289785	1.05504	38.0668	0.2928	1.32634	49.6159	0.32115	0.658475	63.3269	0.870994	2.05878	42.927	0.390584	0.735967	48.6041	0.309043	0.441841	47.7448	0.310388	0.582694	45.4758	0.162075	0.655616	32.0053	0.809509	1.03234	40.8048	0.361906	0.967344	4.08088	0.308571	0.574012	73.6296	0.963295	4.55089	56.4534	0.60896	1.05476	50.572	0.273848	1.71009	62.6618
Zm00001d000169	32.119	17.4516	13.8135	31.7013	20.5925	13.2635	27.669	14.7303	13.6417	31.1036	19.852	13.6612	32.5168	19.5284	16.1886	29.0743	13.2683	13.8475	32.4307	17.2752	14.1616	36.6772	19.4214	14.9354	33.7283	14.6902	14.2088	31.4082	18.25	14.5561	26.0778	19.9337	13.7419	34.2622	14.0807	13.3657	1.21226	0.686996	0.317165	30.9809	14.4515	13.3267	25.7149	14.9893	13.9625	25.8128	13.9101	13.4446	31.2447
Zm00001d000170	1.73281	1.30166	2.68484	2.7303	0.782204	1.91851	1.79474	1.10478	2.78037	1.69946	1.51629	2.3439	2.04551	0.91207	2.74981	2.0665	1.60114	2.79317	1.83218	1.52468	1.58703	1.43137	1.90237	1.25402	1.80903	2.34765	1.07389	2.38005	1.07891	2.4363	2.19281	1.03618	1.66739	1.34764	1.2583	1.50355	0.1986	0.251787	0.141588	2.41174	2.40336	3.19413	2.58336	0.796439	3.07911	1.79652	1.96291	2.30509	1.3512
Zm00001d000174	0	0	0	0	0	0	0	0	0	0	0	0	0	0	0	0	0	0	0	0	0	0	0	0	0	0	0	0	0	0	0	0	0	0	0	0	0	0	0	0	0	0	0	0	0	0	0	0	0
Zm00001d000175	0.225474	1.82944	16.9482	0.49747	0.872225	18.2841	0.213111	3.57388	15.7356	0.301589	5.60919	16.8605	0.418809	2.43408	12.9968	0.193976	6.62121	10.1276	0.427817	5.39126	15.1134	0.526054	6.34831	11.9171	0.180685	6.23762	16.8883	0.497862	4.15956	14.5424	0.329356	4.88528	13.053	0.605129	5.32551	19.1662	0.0517712	1.6015	1.50192	0.377477	4.25711	10.9866	0.052275	2.69562	11.7709	0.093781	8.05298	9.10042	0.195691
Zm00001d000176	0	0	0	0.0934674	0.211917	0	0	0	0.108783	0	0	0	0	0	0.0939115	0	0	0	0.0641176	0.048132	0.0186385	0	0	0	0	0	0	0.102451	0	0.0931925	0.111846	0.24066	0	0.106291	0	0	0	0	0	0	0	0	0	0	0	0	0	0	0
Zm00001d000178	14.0145	31.7975	41.6027	11.8023	26.4498	37.9905	10.8573	32.9106	37.4804	13.5392	29.0468	40.8867	13.0613	28.0725	45.3089	13.7121	38.0331	43.4196	14.5838	33.484	38.8599	14.1281	31.2167	37.3961	14.5687	33.9761	41.1204	13.2218	30.989	37.2393	14.3992	39.2447	37.629	16.6012	31.9937	40.9145	0.588001	1.97426	2.22315	12.0308	36.6237	46.9123	13.0029	38.497	42.3504	15.7945	40.136	47.99	14.548
Zm00001d000179	11.7394	19.7938	7.42937	14.0366	38.9826	6.64388	21.6042	14.6689	10.2182	20.1974	29.2217	6.67686	15.4928	22.9149	9.02763	16.7629	16.059	13.4295	14.0126	14.3138	12.2384	9.33642	15.7614	16.7408	11.8135	8.41941	11.0009	16.376	19.5903	10.0211	17.7054	12.4994	11.9893	14.8316	15.2983	11.4399	1.13094	0.770146	1.10544	15.4112	17.9154	14.702	20.5776	15.0247	13.8597	18.8261	18.366	11.8188	13.7592
Zm00001d000180	0	0	0	0	0	0	0	0	0	0	0	0	0	0	0	0	0	0.0381398	0.08259	0	0	0	0	0	0.214285	0	0	0	0	0	0	0	0	0.198665	0	0	0	0	0.0341133	0	0	0	0	0	0.190699	0	0	0	0
Zm00001d000181	0	0	0	0	0	0	0	0	0	0	0	0	0	0	0	0	0	0	0	0	0	0	0	0	0	0	0	0	0	0	0	0	0	0	0	0	0	0	0	0	0	0	0	0	0	0	0	0	0
Zm00001d000183	0.214112	0.0345681	0.742226	0.244124	0.276261	0.161333	0.417929	0.178392	0.553301	0.279211	0.124923	0.693307	0.229381	0.04381	0.879974	0.205854	0.632399	1.53806	0.183309	0.136612	0.472007	0.0942137	0.0710987	0.0816507	0.0793861	0.0307717	0.454428	0.419347	0.0375509	0.404194	0.245882	0.37655	0.877883	0.0777162	0.16709	0.541881	0.0397241	0.274619	0.466313	0.0772567	1.1735	3.19064	0.165515	0	0.786208	0.222007	0.379337	2.18073	0.350632
Zm00001d000184	3.49349	2.24466	7.9147	4.56386	1.83006	3.6577	4.40198	2.16075	5.78556	3.74203	2.64022	7.44032	4.35817	2.52479	7.74701	3.03294	5.61899	10.5528	3.99973	3.20078	7.86214	4.69479	2.89391	5.51345	4.0932	3.36316	7.92411	3.81057	2.40092	7.18857	3.67497	3.45321	8.63257	3.72512	3.89268	10.052	0.138753	0.931201	1.73932	2.74621	7.13463	12.4806	2.81419	3.31341	9.10739	3.31836	5.73525	14.4953	3.49337
Zm00001d000185	0	0	0	0	0	0	0	0	0	0	0	0	0	0	0	0	0	0	0	0	0	0	0	0	0	0	0	0	0	0	0	0	0	0	0	0	0	0	0	0	0	0	0	0	0	0	0	0	0
Zm00001d000186	0.470382	0.231388	0.240938	0.800443	0.648559	2.12149	1.58185	1.04262	0.806277	0.543357	0.106585	0.956768	1.44709	1.70483	0.116353	0.731873	0.901547	0.429458	0.988138	1.41074	0.716924	1.28862	2.09227	0.555114	0.690263	1.13718	1.12541	1.50555	1.96543	0.576697	0.539257	1.18102	0.848721	0.916998	0.677824	0.478679	0.122035	0.27786	0.127666	0.629236	2.05925	0.643135	0.816424	0.817179	0.125953	0.375109	0.570403	0.841354	0.639035
Zm00001d000188	0	0	0	0	0	0	0	0	0	0	0	0	0	0	0	0	0	0	0	0	0	0	0	0	0	0	0	0	0	0	0	0	0	0	0	0	0	0	0	0	0	0	0	0	0	0	0	0	0
Zm00001d000189	0	0	0	0	0	0	0	0	0	0	0	0	0	0	0	0	0	0	0	0	0	0	0	0	0	0	0	0	0	0	0	0	0	0	0	0	0	0	0	0	0	0	0	0	0	0	0	0	0
Zm00001d000191	5.13643	3.20161	6.63477	4.29758	3.40951	5.27326	3.83827	4.34172	6.45853	3.53287	4.32174	6.09151	4.49302	4.20807	6.82801	3.90988	5.26993	6.0152	4.50055	6.0735	6.04617	5.27029	6.31724	5.75707	5.56141	5.95018	6.2344	3.75058	5.28305	6.10122	3.48664	8.14973	5.87326	4.43383	4.6673	6.26491	0.261335	0.393744	0.35475	3.18594	4.56023	6.85585	3.44594	6.41446	5.65565	3.92665	4.70888	5.41134	4.11991
Zm00001d000193	0	0	0	0	0	0	0	0	0	0	0	0	0	0	0	0	0	0.0247778	0	0	0.028071	0	0	0	0	0	0	0	0	0	0	0	0.140355	0	0	0	0	0	0.0221619	0	0	0.123889	0	0	0	0	0	0	0
Zm00001d000194	0	0.0719294	0	0.0718812	0	0	0.0955867	0	0	0.0836621	0	0	0	0	0	0	0	0	0	0	0	0	0	0	0	0	0	0	0	0	0	0	0	0	0	0	0	0	0	0	0	0	0	0	0	0	0	0	0
Zm00001d000195	0.463379	1.16279	1.69381	0.269077	0.780675	2.37261	0.377107	2.01712	3.23134	0.581138	1.21317	1.15684	0.198871	0.788747	1.35504	0.282463	0.546039	0.676428	0.435244	3.79398	3.24458	0.309171	2.51068	3.76765	0.449055	4.15483	2.69657	0.603376	2.57861	2.34365	0.531316	4.02859	2.43308	0.283302	5.69717	4.98197	0.0733577	0.0959233	0.124305	0.103183	0.349254	0.660638	0.436643	0.682747	1.03132	0.179808	0.477871	0.442326	0.173249
Zm00001d000196	0.127461	0.123382	0.397944	0.373785	0.352454	0	0.66369	0.159107	0.31716	0.142254	0.0278428	0.181942	0.175267	0	0.180982	0.907223	0.591363	0.337138	0.254808	0.125308	0.391419	0.279953	0.126994	0.218418	0.0707145	0.0822696	0.24979	0.0340435	0	0.270219	0.438722	0	0.751038	0.450605	0.417277	0.46763	0.10046	0.0915502	0.15357	0.966326	0.593839	0.232588	1.18249	0.888118	0.100196	0.495029	0.639046	0.129798	0.938749
Zm00001d000197	18.8798	32.9314	70.1717	19.6279	32.8814	56.1273	23.8156	31.3496	59.6967	13.3801	34.2412	71.6128	12.9136	36.1928	64.3037	19.4243	40.306	57.4215	16.7446	26.6068	55.7916	15.9066	28.575	50.0522	13.7976	28.1728	69.6388	18.4808	21.4753	49.7493	16.903	27.9771	49.7512	18.6351	26.834	59.7666	2.38888	1.1208	3.50059	26.0704	39.5895	50.9669	25.1858	39.5501	70.0692	15.7749	39.1887	59.7779	12.4344
Zm00001d000199	5.87381	3.63032	6.31808	6.72047	4.25494	6.02264	6.40898	4.7162	6.98647	7.78979	5.2651	6.82176	6.91313	5.01596	6.23061	6.59854	5.417	6.0676	7.05265	5.09614	5.86434	7.95821	5.89909	5.77032	7.67739	6.00344	6.04786	6.12249	4.72148	6.5373	6.31329	4.40266	5.9171	7.19189	4.45403	5.0491	0.264664	0.121422	0.445439	6.78894	5.18462	6.00062	6.28226	5.31067	7.21368	5.62302	5.11086	6.70637	7.31766
Zm00001d000200	0	0	0	0	0	0	0	0	0	0	0	0	0	0	0	0	0	0	0	0	0	0	0	0	0	0	0	0	0	0	0	0	0	0	0	0	0	0	0	0	0	0	0	0	0	0	0	0	0
Zm00001d000202	22.0977	3.75095	5.26835	22.4066	3.90436	4.70062	18.904	4.73511	5.43254	17.1984	4.75299	4.35794	18.6689	2.72713	4.06061	22.6823	3.2536	3.63622	21.8778	3.488	3.82057	23.7819	2.69714	4.77967	21.3962	3.25623	3.35581	20.4311	3.57677	4.47671	21.8029	4.1877	2.72092	21.9768	3.72214	3.76972	0.795333	0.100055	0.26736	22.4276	2.8789	3.33729	19.8802	3.46673	4.27921	23.7783	3.47696	3.34131	25.2076
Zm00001d000203	27.8846	90.5388	56.8017	34.5531	75.3182	62.7082	49.354	59.8848	59.0204	79.0633	62.0295	51.0749	48.3261	39.188	43.7917	78.2399	98.3604	75.5876	31.6042	60.8751	65.7338	15.5773	31.2844	55.6842	27.8928	70.1391	59.1038	39.7599	78.8206	117.17	46.3849	52.6835	49.1187	28.4063	71.4481	47.5925	10.6388	21.8247	10.0184	71.6138	78.7622	49.3852	71.0901	61.5795	81.4574	117.653	161.952	111.928	86.0679
Zm00001d000204	2.56749	10.8134	30.4616	3.17732	3.9593	19.0551	3.95688	6.86861	21.7875	2.84043	8.41829	21.7249	2.07836	7.66374	17.6754	6.03308	2.34072	2.32966	2.94547	10.0176	28.0524	2.70721	7.91227	12.1015	2.39919	11.4802	32.591	3.25301	9.86265	35.1523	2.48923	12.9417	41.5711	3.8787	7.89124	18.8463	0.506236	0.239507	0.146559	5.83178	2.41778	2.34327	7.91921	2.00456	1.95991	6.42487	3.3323	2.59021	4.49517
Zm00001d000205	7.61848	4.30367	4.76638	6.67025	5.00649	4.1929	6.13456	4.52506	4.89652	7.65183	5.20151	3.97425	7.66833	4.05147	5.58987	6.08419	4.89798	6.15293	7.4604	3.80051	4.19202	8.45047	4.74757	4.02187	7.28309	3.59769	4.03715	8.0256	3.3266	3.64774	6.4073	3.80709	4.56785	7.13553	3.52359	4.68551	0.339104	0.515408	0.395684	6.58533	4.91525	6.74467	5.40841	3.83096	6.18503	5.39144	4.8291	7.16244	5.7083
Zm00001d000206	0	0	0	0	0	0	0	0	0	0	0	0	0	0	0	0	0	0	0	0	0	0	0	0	0	0	0	0	0	0	0	0	0	0	0	0	0	0	0	0	0	0	0	0	0	0	0	0	0
Zm00001d000208	1.0173	0	0.334885	0	0	0.774741	0.431579	0	0	0.857977	0.336211	0	0.357368	0.916004	0.750393	0.3794	0.249645	0.248949	0.463326	0.135365	0.725074	0.338431	0.335563	0.434493	0	0.34126	0	0.362008	0	0.366895	0.417201	0	1.07158	1.19899	0	1.7524	0.109865	0.154711	0.15249	0.352234	0.368215	0	0.389386	0	0.381013	0	0.880012	0	0.7756
Zm00001d000209	0	0.207225	1.61021	0.0230262	0	1.12223	0	0	1.51056	0	0	0.434887	0.0220263	0.694633	1.16282	0.0143305	0.434901	1.3103	0.0085402	0.289263	1.27437	0.0158313	0.187917	1.06753	0.0268697	0.124436	1.93727	0	0.152726	1.05339	0	0.89182	1.09187	0	0.0894152	1.22181	0.0128176	0.0989769	0.236866	0	0.155193	1.03364	0	0.381621	2.06185	0	0.507662	1.58964	0
Zm00001d000211	0	0	0	0	0	0	0.115769	0	0	0	0.160139	0	0	0.308906	0	0	0.0183658	0.0356764	0.0367263	0.132327	0	0.0806154	0.0888944	0	0.103016	0.317291	0	0	0	0	0	0	0	0	0.255451	0	0	0.0164269	0.0195498	0	0	0	0	0	0	0	0	0.0912887	0
Zm00001d000213	4.73268	0.449388	1.27347	5.58434	0.289959	1.15686	4.96492	0.499983	0.937549	4.62751	0.907706	1.36811	5.15211	0.675336	1.10567	5.74742	1.06201	1.26076	5.30159	0.986038	1.22317	6.58191	1.18782	1.13923	5.64904	0.922825	0.787176	5.18378	0.794045	1.07137	3.62652	1.16897	1.39912	5.46671	0.856528	1.71897	0.289894	0.0779854	0.188682	5.26903	0.880816	1.09534	5.17515	1.20761	1.66179	5.30123	0.821989	0.905643	6.16027
Zm00001d000214	0	0	0.071945	0	0	0	0	0	0	0	0	0.0395143	0	0	0.0983448	0.00748824	0	0.00638308	0.0531775	0.00689058	0	0.0304198	0.0344529	0	0	0	0	0.0369457	0	0	0.198522	0	0	0	0	0	0.00669769	0	0.0057092	0.0374412	0	0	0	0	0	0	0	0	0
Zm00001d000216	0.0438749	0	0	0.12857	0.0970204	0	0	0	0	0.0492002	0	0	0.0808719	0.106652	0	0.0186089	0	0	0	0.0158372	0	0	0	0	0	0.037995	0	0	0	0	0	0	0	0	0.0411909	0	0.0101958	0	0	0.0474387	0	0	0	0	0	0.0456058	0	0	0
Zm00001d000217	0	0	0	0	0	0	0	0	0	0	0	0	0	0.0172205	0	0	0	0	0	0	0	0	0	0	0	0	0	0	0	0	0	0	0	0	0	0	0	0	0	0	0	0	0	0	0	0	0	0	0
Zm00001d000218	0	0	0	0	0	0	0	0	0	0	0	0	0	0	0	0	0	0	0	0	0	0	0	0	0	0	0	0	0	0	0	0	0	0	0	0	0	0	0	0	0	0	0	0	0	0	0	0	0
Zm00001d000219	0	0	0	0	0	0	0	0	0	0	0	0	0	0	0	0	0	0.044486	0	0	0	0	0	0	0	0	0	0	0	0	0	0	0	0	0	0	0	0	0.0397895	0	0	0.22243	0	0	0	0	0	0	0
Zm00001d000220	2.36858	0.524258	2.74567	3.40642	0.486509	1.72087	3.1708	0.633955	2.32179	2.34319	1.09483	2.47395	2.14215	0.416354	1.57103	3.15748	1.28892	2.32966	2.89561	0.67984	1.70824	2.67781	0.404524	1.39262	3.60886	0.699593	1.52491	2.20507	0.568977	1.21262	2.52463	0.871048	2.18478	3.46169	0.855059	2.22625	0.172658	0.37331	0.381212	3.55378	1.29821	3.21066	3.21744	0.725625	2.23541	2.41947	1.11837	3.17033	3.28683
Zm00001d000221	0.0685647	0.267323	0.0708733	0.133744	0.0757484	0.0775821	0	0.0865693	0	0	0.0608468	0	0.0638942	0.566296	0.0661298	0.200077	0.0448152	0.0760465	0.0786955	0.0999666	0.0570256	0.244927	0.204645	0.0794158	0	0	0	0.0732088	0.295188	0.0657109	0	0	0.0704454	0.0753417	0	0.0695559	0.0506123	0.0268172	0.0325633	0.406332	0.150222	0.187596	0.158873	0.0738542	0	0.215426	0	0	0.150456
Zm00001d000222	32.0649	111.208	173.726	24.0377	110.158	153.111	36.0342	169.832	215.002	28.8969	149.852	315.394	24.0016	95.0961	195.628	29.9095	183.257	251.813	26.4114	99.846	116.998	25.291	103.491	83.854	30.8881	100.283	123.404	20.3148	96.8554	116.832	26.4132	76.8296	98.3262	29.1498	121.771	162.576	1.44013	19.8134	29.5045	32.3768	202.357	311.768	29.5377	136.9	218.65	32.5117	194.798	344.06	23.8312
Zm00001d000223	0.435267	0.686303	1.21793	0.422919	0.633664	1.19056	0.626801	1.16925	1.73348	0.38217	1.25636	1.92704	0.773964	1.16025	1.77023	0.216747	1.0495	1.28539	0.525182	1.4967	1.7316	0.599922	1.32433	1.48681	0.480223	1.29522	2.01997	0.489573	1.50566	1.69828	0.708171	2.22571	1.90035	0.348021	1.13258	1.55258	0.0181345	0.134645	0.157158	0.223587	1.33125	1.75248	0.265728	0.809457	1.03019	0.141973	0.727625	1.11937	0.224665
Zm00001d000224	15.3908	10.9775	16.8784	20.7097	12.1249	17.7819	19.804	12.3319	16.6517	23.1679	15.8332	17.0464	17.2059	12.6433	10.77	8.84059	4.58615	7.15936	17.7851	12.3662	15.2294	16.7984	13.1177	16.3696	15.3387	12.4073	14.6249	18.0261	11.7359	9.64389	22.0061	10.4052	18.4003	16.756	14.165	17.1082	0.45177	0.811269	0.962576	8.42608	2.96564	5.51608	10.6648	3.08388	11.4023	8.74723	4.66134	6.61994	8.78562
Zm00001d000226	8.55421	2.15768	2.55749	6.47616	2.55087	1.70342	4.79019	2.05922	2.31796	6.82917	2.37946	3.28033	7.93706	2.6283	3.16203	6.09091	1.88527	2.04672	6.42678	2.17557	2.06976	8.42016	2.54105	1.59711	6.72174	1.76821	1.96491	5.34732	1.8731	2.43977	5.6313	2.84804	2.23269	6.01338	1.84743	2.11434	0.30633	0.185995	0.264466	4.92468	1.4799	1.83564	5.9266	2.46825	1.71423	6.04037	1.87627	2.64634	6.8174
Zm00001d000227	249.846	160.152	72.0472	274.843	198.786	86.597	248.643	143.067	77.5218	255.018	182.625	76.9318	259.474	161.278	78.0554	241.828	85.774	67.9137	251.414	131.027	78.9889	228.127	139.485	106.256	231.072	115.021	64.665	274.858	156.598	78.4528	287.47	103.689	67.3718	235.542	140.34	78.1989	5.71079	5.54442	7.15315	248.821	93.0399	61.4973	263.187	90.4531	67.3139	235.424	92.4896	54.4078	234.619
Zm00001d000228	0.0304751	0	0	0.0790675	0.117003	0.0728942	0.234186	0.0287486	0	0	0.057079	0	0	0	0	0.000901564	0	0.0176122	0.00202182	0	0	0	0	0	0	0	0	0	0	0	0	0	0	0.0101091	0	0	0.000806383	0	0.0157528	0.00450782	0	0	0	0	0	0	0	0	0
Zm00001d000229	1.3354	1.44779	2.75787	1.88065	0.983365	5.9613	1.92371	1.5952	2.66791	1.85253	1.7159	2.90561	1.52484	0.956523	3.65987	0.689541	0	0.0145419	2.10178	4.5925	9.6511	2.3912	4.94421	6.20015	1.60759	6.59308	14.3436	2.13858	2.88588	6.55852	2.4936	3.26622	11.6669	1.87793	5.27313	9.48634	0.0361654	0	0.0130066	0.798758	0	0	0.773462	0	0	0.622665	0	0	0.651744
Zm00001d000230	1.67018	0.52369	1.28436	1.906	0.297749	1.55376	0.699867	0.206712	0.660879	2.06233	0.665206	2.10129	1.39654	0.716338	1.80507	1.1622	0.512266	0.884987	1.14142	0.947262	1.42133	1.14718	0.701456	0.744707	1.33397	1.21943	1.65994	1.06448	1.03325	0.824366	1.33602	1.22406	2.23952	0.825465	0.558114	1.63813	0.190565	0.138457	0.106285	1.74515	0.590371	0.933752	1.27066	0.0579211	1.13564	0.645993	0.512035	0.933581	1.44504
Zm00001d000231	0.067918	0.0328851	0.229627	0.0428719	0.112676	0.326228	0.0220987	0.0848356	0.0939628	0.113795	0.0445475	0.368563	0.00778987	0.382978	0.144808	0.043154	0.084168	0.227828	0.0535582	0.111482	0.16816	0.0706745	0.12405	0.0970632	0.050308	0.248683	0.249522	0.108837	0.0535386	0.16014	0.0194909	0.0993531	0.145019	0.0184804	0.0317844	0.189057	0.0124789	0.00855055	0.0310392	0.0919213	0.0930637	0.247865	0.0459417	0.109238	0.195865	0.0351927	0.0801751	0.345847	0.0370647
Zm00001d000232	0.0249186	0.00686902	0.00495571	0.0120762	0.00393963	0.0281435	0.0278508	0.0162051	0.0208581	0.0552371	0.0205839	0.00810102	0.0237452	0.0359105	0	0.0274928	0.0150529	0.0173984	0.0199708	0.00800784	0.0226946	0.0041377	0.0141969	0.00538689	0.0169254	0.00809556	0.0377267	0.0266294	0.012307	0.0210723	0.0393163	0.00543973	0.00850108	0.0128452	0	0.0407861	0.01436	0.00396563	0.00310402	0.019325	0.0247231	0.0227399	0.00550667	0.0152287	0.00371473	0	0	0.0205264	0.023243
Zm00001d000233	1.26292	1.8603	3.81812	1.82175	1.24448	2.56158	2.23489	1.40953	4.19941	2.10822	3.42009	9.36433	1.68851	1.37597	4.78436	3.61804	12.6972	16.645	1.52545	3.77481	9.52713	1.09494	2.72009	7.12549	1.31839	4.13623	12.1174	1.81252	2.54241	4.27314	1.61306	3.21534	10.721	1.78832	6.25997	13.3986	0.2775	1.39544	1.29306	3.541	13.5145	17.2363	4.12782	10.0716	20.5786	4.46902	12.1985	15.5084	2.74036
Zm00001d000235	0	0	0	0	0	0	0	0	0	0	0	0	0	0	0	0	0	0	0	0	0	0	0	0	0	0	0	0	0	0	0	0	0	0	0	0	0	0	0	0	0	0	0	0	0	0	0	0	0
Zm00001d000236	0	0	0.0306439	0	0	0	0	0	0	0	0	0.134374	0	0	0.111306	0	0.0100848	0.0390841	0	0	0.0419557	0	0	0	0	0	0.0288457	0	0	0	0	0	0.180933	0	0	0	0	0.00902016	0.0161114	0	0	0.107418	0	0	0.03083	0	0	0.0299688	0
Zm00001d000237	1.05244	1.17783	1.35854	0.602914	1.00338	0.943433	1.77083	1.51968	1.44726	2.13014	0.889532	0.456282	0.983351	0.89041	0.929617	0.273542	0.107366	0.0665471	1.26575	2.03794	1.60775	1.21396	1.97028	1.39118	0.908608	2.14432	1.58187	1.14369	1.75739	1.61042	1.89654	2.44817	2.11426	1.16597	1.86954	1.34101	0.0468889	0.0212703	0.0295254	0.137483	0.119341	0.0331101	0.252483	0.194627	0.190399	0.451634	0.0857447	0.0369635	0.217933
Zm00001d000238	7.27742	0.18457	0.562239	13.2025	0.105451	1.22106	10.1354	0.277677	0.77316	13.3708	0.222132	0.508053	15.4104	0	0.36097	14.107	0.318896	0.695009	9.58115	0.167916	0.552659	6.61671	0.0633256	0.326731	8.53286	0.164087	0.467094	13.9201	0.300167	0.673695	11.9226	0.0742072	0.749003	6.91349	0.237793	0.546771	1.55209	0.0613364	0.183908	19.9973	0.243861	0.434925	14.4463	0.136263	1.49885	14.9091	0.374883	0.388339	10.4369
Zm00001d000240	20.548	12.2774	17.8679	13.8628	11.3156	9.91803	9.05226	12.3062	11.399	13.7867	10.3616	11.5051	17.4061	11.5153	11.5913	16.3034	11.7691	12.3645	17.2006	12.124	10.5886	15.7716	10.5021	12.2771	15.6575	9.94548	8.61768	19.3821	14.6537	11.5303	16.5482	15.0426	9.4264	18.6437	10.4759	11.0913	0.806966	1.17062	0.765109	12.7095	9.69761	14.0601	17.2573	12.2526	11.2481	17.2313	14.9022	11.0201	17.4116
Zm00001d000241	20.0676	2.06966	4.77633	22.3534	1.93515	4.93221	16.6568	3.62886	4.74327	18.1557	4.41518	5.38536	20.3294	2.82423	5.34031	21.5812	4.97019	6.47359	20.2356	3.72313	4.78027	23.3261	2.96915	4.24391	20.3546	3.61725	4.42313	19.8256	2.22594	4.38976	17.1789	5.56885	5.49912	20.4929	4.23446	5.34541	0.843209	0.464686	0.547656	20.6376	3.75109	7.0591	18.6679	5.0961	7.27908	21.5572	4.76881	6.44756	24.1796
Zm00001d000242	0	0.636011	0	0.553195	0.626546	0.675805	0	0	0	0.811404	0.622691	0	1.35492	2.25056	0	0.402086	0	0	0.277414	0	0.285045	0	0	0.806207	0	0	0	0.634547	0	0	0.752525	0	0	0	0	0.619017	0.148055	0	0	0.593541	0	0	0	0	0	0.696294	0	0	0
Zm00001d000243	4.0217	4.93238	6.52358	4.75685	4.24798	5.38951	8.05083	2.91425	6.74598	7.87188	6.15833	5.83013	6.80278	4.13525	7.2599	6.60283	3.97115	4.12341	4.67034	5.08407	6.32542	3.09322	4.32992	3.78839	3.53193	4.19655	8.49498	5.36403	6.04268	6.85255	6.33459	4.99675	7.04793	5.02792	5.85446	5.44325	0.628516	1.05588	0.552579	7.58654	4.46814	5.6999	7.46823	1.11264	4.99509	8.09855	2.75668	2.43079	5.33539
Zm00001d000247	0	0	0	0	0	0	0	0	0	0	0	0	0	0	0	0	0.0047328	0.0039388	0	0	0	0	0	0	0	0	0	0	0	0	0	0	0	0	0	0	0	0.00423315	0.00352297	0	0.023664	0.019694	0	0	0	0	0	0	0
Zm00001d000250	0	0	0	0	0	0	0	0	0	0	0	0	0	0	0	0	0	0	0	0	0	0	0	0	0	0	0	0	0	0	0	0	0	0	0	0	0	0	0	0	0	0	0	0	0	0	0	0	0
Zm00001d000254	0	0.305463	0.297403	0.575294	0	0	0.190753	0	0	0	0	0.360754	0.155095	0.139324	0	0.0312602	0.130621	0.10392	0.211558	0.226278	0.0573722	0	0	0	0	0	0.286861	0.159658	1.13139	0	0.548225	0	0	0.349905	0	0	0.02796	0.0810115	0.0670217	0.156301	0	0	0	0	0	0	0.192185	0	0
Zm00001d000255	14.4726	5.03906	5.17651	14.4971	5.41128	4.21143	10.322	4.61881	4.58434	13.0753	5.92116	4.80659	14.2539	5.72949	5.31603	14.5498	5.38604	5.80667	14.9007	5.49829	4.51289	16.569	5.17975	5.2329	15.097	4.82348	3.1643	13.4704	4.69201	4.62362	13.1619	7.00585	4.72496	16.2054	5.79035	4.81868	0.588765	0.250268	0.285598	13.753	4.45125	4.8586	12.4282	5.75085	6.13064	15.7365	5.94454	6.6764	14.8578
Zm00001d000256	0.0586452	0.285282	0.0607309	0.0882595	0.259246	0.102165	0.352441	0.669175	0.458621	0.396914	0.313009	0.103472	0.108815	0.603117	0.280883	0.180923	0.388274	0.350132	0.347487	0.236587	0.226965	0.359372	0.269961	0.207611	0.404512	0.156613	0.401375	0.375772	0.188069	0.342668	0.203157	0.070493	0	0.394621	0.497801	0.183172	0.0357678	0.0718298	0.0482896	0.146537	0.322609	0.319508	0.157139	0.485192	0.553935	0.242488	0.488439	0.239161	0.0642476
Zm00001d000257	30.5158	13.1111	12.9383	26.8586	19.2646	13.2109	24.8771	17.6326	12.6216	24.9872	19.5434	12.1646	26.0026	16.8075	12.987	27.3921	14.2648	13.2267	30.1689	16.417	12.5213	34.7085	16.1571	15.1942	29.9855	14.8008	11.2084	26.8077	16.1507	12.5721	26.4637	19.8237	10.7216	32.8789	15.1529	12.9101	1.15592	0.896955	0.490107	25.2144	13.1968	13.4339	24.6483	17.4287	13.0617	26.2232	15.7623	15.0936	31.2185
Zm00001d000258	0	0	0	0	0	0	0	0	0	0	0	0	0	0	0	0	0	0	0	0	0	0	0	0	0	0	0	0	0	0	0	0	0	0	0	0	0	0	0	0	0	0	0	0	0	0	0	0	0
Zm00001d000259	0	0	0	0	0	0	0	0	0	0	0	0	0	0	0	0	0	0	0	0	0	0	0	0	0	0	0	0	0	0	0	0	0	0	0	0	0	0	0	0	0	0	0	0	0	0	0	0	0
Zm00001d000260	0.05757	0	0.059629	0	0	0	0	0	0.0642882	0	0.0254257	0	0	0.172056	0.110426	0.0253618	0.0227873	0	0.0450641	0.0700538	0.134988	0.1279	0	0	0.0974204	0	0.0281458	0	0.0614935	0	0	0.207359	0.384168	0	0.0814166	0.262626	0.0139228	0.0153788	0	0	0	0	0.0667174	0	0	0.0600915	0	0	0
Zm00001d000261	0	0	0	0	0	0	0	0	0	0	0	0	0	0	0	0	0	0	0	0	0	0	0	0	0	0	0	0	0	0	0	0	0	0	0	0	0	0	0	0	0	0	0	0	0	0	0	0	0
Zm00001d000262	0	0	0	0	0	0	0	0	0	0	0	0	0	0	0	0	0	0	0	0	0	0	0	0	0	0	0	0	0	0	0	0	0	0	0	0	0	0	0	0	0	0	0	0	0	0	0	0	0
Zm00001d000263	0	0	0	0	0	0	0	0	0	0	0	0	0	0	0	0	0	0	0	0	0	0	0	0	0	0	0	0	0	0	0	0	0	0	0	0	0	0	0	0	0	0	0	0	0	0	0	0	0
Zm00001d000264	0	0	0	0	0	0	0	0	0	0	0	0	0	0	0	0	0	0	0	0	0	0	0	0	0	0	0	0	0	0	0	0	0	0	0	0	0	0	0	0	0	0	0	0	0	0	0	0	0
Zm00001d000265	0	0	0	0	0	0	0	0	0	0	0	0	0	0	0	0	0	0	0	0	0	0	0	0	0	0	0	0	0	0	0	0	0	0	0	0	0	0	0	0	0	0	0	0	0	0	0	0	0
Zm00001d000266	0	0	0	0	0	0	0	0	0	0	0	0	0	0	0	0	0	0	0	0	0	0	0	0	0	0	0	0	0	0	0	0	0	0	0	0	0	0	0	0	0	0	0	0	0	0	0	0	0
Zm00001d000267	0	0	0	0	0	0	0	0	0	0	0	0	0	0	0	0	0	0	0	0	0	0	0	0	0	0	0	0	0	0	0	0	0	0	0	0	0	0	0	0	0	0	0	0	0	0	0	0	0
Zm00001d000268	0	0	0	0	0	0	0	0	0	0	0	0	0	0	0	0	0	0	0	0	0	0	0	0	0	0	0	0	0	0	0	0	0	0	0	0	0	0	0	0	0	0	0	0	0	0	0	0	0
Zm00001d000269	0	0	0	0	0	0	0	0	0	0	0	0	0	0	0	0	0	0	0	0	0	0	0	0	0	0	0	0	0	0	0	0	0	0	0	0	0	0	0	0	0	0	0	0	0	0	0	0	0
Zm00001d000270	42.4265	59.5053	65.9813	38.5036	41.6445	26.673	6.00904	30.1684	23.8268	46.3652	20.6379	17.1354	49.3689	31.5266	40.067	34.4441	7.89581	7.5376	26.2011	35.4687	23.922	28.3656	19.9947	36.2859	17.1819	18.6062	18.2112	36.4265	20.667	14.3952	15.1954	95.8719	12.8276	33.8361	22.2036	37.8901	3.47787	2.15618	1.13289	29.5401	4.59755	5.26174	28.2336	14.8552	7.99566	48.7075	10.5901	5.4193	36.8298
Zm00001d000271	0	0	0	0	0	0	0	0	0	0	0	0	0	0	0	0	0	0	0	0	0	0	0	0	0	0	0	0	0	0	0	0	0	0	0	0	0	0	0	0	0	0	0	0	0	0	0	0	0
Zm00001d000272	0.131653	0.0955989	0.0342461	0.0321712	0.0364034	0.11159	0.59977	0	0.0364135	0.0367485	0.115085	0	0.090558	0.608178	0	0.0493935	0	0	0.0392371	0.0688617	0.199589	0.0867886	0.0327914	0	0	0	0.032248	0	0.103707	0.124107	0.0377721	0.115423	0.708338	0.0716247	0.0923873	0.133253	0.0296163	0	0	0.178208	0	0	0	0	0	0	0	0	0.0359177
Zm00001d000274	0	0	0	0	0	0	0	0	0	0	0	0	0	0	0	0	0	0	0	0	0	0	0	0	0	0	0	0	0	0	0	0	0	0	0	0	0	0	0	0	0	0	0	0	0	0	0	0	0
Zm00001d000275	0	0	0	0	0	0	0	0	0	0	0	0	0	0	0	0	0	0	0	0	0	0	0	0	0	0	0	0	0	0	0	0	0	0	0	0	0	0	0	0	0	0	0	0	0	0	0	0	0
Zm00001d000276	0	0	0	0	0	0	0	0	0	0	0	0	0	0	0	0	0	0	0	0	0	0	0	0	0	0	0	0	0	0	0	0	0	0	0	0	0	0	0	0	0	0	0	0	0	0	0	0	0
Zm00001d000277	0.107637	0	0.0536112	0.0320301	0.0569463	0.0317283	0.41441	0	0.0206727	0.0886593	0.044909	0.0640807	0.0513948	0.719162	0.0309507	0.0242147	0.0219104	0.013031	0.057491	0.0598185	0.152297	0.0697792	0.041971	0.0747431	0.0777029	0.0160785	0.0229355	0.0400008	0	0.00880374	0.0643748	0.125177	0.508207	0.0355973	0.115866	0.146794	0.00831021	0.0137874	0.00780495	0.0456412	0.00769591	0.0469707	0.0108552	0.0200567	0	0	0	0.00952981	0.0459302
Zm00001d000278	0	0	0	0	0	0	0	0	0	0	0	0	0	0	0	0	0	0	0	0	0	0	0	0	0	0	0	0	0	0	0	0	0	0	0	0	0	0	0	0	0	0	0	0	0	0	0	0	0
Zm00001d000279	0.272771	0.188853	0.523122	0.260176	0.161591	0.132143	0.371736	0.199059	0.126028	0.16718	0.145138	0.129977	0.226953	1.29837	0.237541	1.05354	0.385431	0.376087	0.28611	0.252537	0.333043	0.311947	0.0711585	0.1711	0.238892	0.179515	0.155822	0.336479	0.0582193	0.0644634	0.0335883	0.61895	0.905575	0.509642	0.334842	0.368257	0.052756	0.0996344	0.0368485	1.22268	0.206439	0.216266	0.896078	0.822272	0.392104	1.11896	0.32251	0.403554	1.08181
Zm00001d000281	0	0	0	0	0	0	0	0	0	0	0	0	0	0	0	0	0	0	0	0	0	0	0	0	0	0	0	0	0	0	0	0	0	0	0	0	0	0	0	0	0	0	0	0	0	0	0	0	0
Zm00001d000282	0.0770039	0.0149481	0.0119888	0.0150412	0.059593	0	0.0750769	0	0.0171241	0.017286	0	0	0.0213126	0.167988	0	0.0143502	0.00963958	0.00424912	0.0116993	0.0353119	0.0372751	0	0.0460071	0	0	0	0.0376823	0.0164498	0.0285643	0.0146072	0	0.0730498	0.118485	0.0420467	0.0289381	0.0156011	0.00560362	0.00569625	0.00380053	0	0	0	0	0.0165402	0	0.0240296	0	0	0.0168403
Zm00001d000283	0	0	0	0	0	0	0	0	0	0	0	0	0	0	0	0	0	0	0	0	0	0	0	0	0	0	0	0	0	0	0	0	0	0	0	0	0	0	0	0	0	0	0	0	0	0	0	0	0
Zm00001d000284	0	0	0	0	0	0	0	0	0	0	0	0	0	0	0	0	0	0	0	0	0	0	0	0	0	0	0	0	0	0	0	0	0	0	0	0	0	0	0	0	0	0	0	0	0	0	0	0	0
Zm00001d000285	0	0	0	0	0	0	0	0	0	0	0	0	0	0	0	0	0	0	0	0	0	0	0	0	0	0	0	0	0	0	0	0	0	0	0	0	0	0	0	0	0	0	0	0	0	0	0	0	0
Zm00001d000286	0	0	0	0	0	0	0	0	0	0	0	0	0	0	0	0	0	0	0	0	0	0	0	0	0	0	0	0	0	0	0	0	0	0	0	0	0	0	0	0	0	0	0	0	0	0	0	0	0
Zm00001d000287	0	0	0	0	0	0	0	0	0	0	0	0	0	0	0	0	0	0	0	0	0	0	0	0	0	0	0	0	0	0	0	0	0	0	0	0	0	0	0	0	0	0	0	0	0	0	0	0	0
Zm00001d000288	0.839062	1.21157	9.89805	1.23871	0.123328	7.7913	0.957819	1.7886	8.70361	1.20994	2.47988	7.94348	0.86027	1.75315	9.2513	0.194766	4.26419	7.048	1.19054	2.86242	11.0876	1.12165	2.74568	7.50311	1.35337	3.39294	10.4157	0.597472	1.90305	11.1631	1.71626	3.42144	13.4903	1.16396	2.84899	12.8657	0.0531156	1.41935	1.2502	0.100763	3.85952	7.79545	0.193985	1.55994	7.769	0.387952	3.11827	6.45566	0.244389
Zm00001d000291	9.94213	24.6197	19.8856	10.2743	19.1014	22.15	13.3678	19.1904	18.809	11.858	16.3239	15.2205	11.0092	19.7669	16.4837	15.9562	24.8716	21.6452	9.40588	17.1909	16.5786	7.7451	16.1171	16.9562	8.07447	19.2304	15.8927	12.4258	17.6411	17.4494	10.0288	12.2021	15.6372	8.75525	20.764	16.9573	0.834845	2.4253	2.66892	18.391	27.9469	17.8875	15.9593	18.2561	22.8323	17.6057	29.8015	17.5179	13.4537
Zm00001d000293	0.0735651	0.142226	0.332206	0.167868	0.0949524	0.346312	0.0638873	0.213785	0.486794	0.191021	0.213604	0.559212	0.0896252	0.305243	0.508782	0.0837053	0.314161	0.543008	0.130155	0.259397	0.381886	0.193265	0.256609	0.363184	0.16249	0.220746	0.408725	0.0917036	0.204875	0.264815	0.0702138	0.454561	0.364174	0.133101	0.160195	0.508532	0.0313168	0.0212136	0.0567467	0.0797571	0.322622	0.492255	0.0284421	0.288872	0.500266	0.0506801	0.245316	0.773864	0.0400894
Zm00001d000294	5.32463	14.7281	24.3632	4.61456	12.6701	9.76435	8.79811	11.9894	13.2156	5.98042	7.60462	7.0205	6.73731	8.83026	7.24733	17.7966	20.7782	16.6192	3.77325	7.83327	6.83728	1.85956	6.57843	4.96362	3.35924	8.27647	9.89055	4.1514	9.52967	7.7556	5.80216	4.05059	5.43665	3.69389	10.7312	6.13998	1.6292	2.91357	1.45276	22.5034	26.5653	16.7129	12.1956	11.0928	13.4974	20.9575	26.8558	13.1161	17.0318
Zm00001d000295	96.826	29.9677	23.9402	90.5626	37.8197	25.6802	78.3313	32.895	23.9021	83.2801	37.1651	24.3075	82.7049	33.7845	25.7853	71.4315	20.9072	19.2843	97.2275	33.4388	28.4589	112.252	36.963	35.8498	102.199	29.1593	24.8478	88.0997	36.2899	29.51	85.6793	34.3774	25.8977	97.9077	30.4045	26.1892	2.75696	2.64539	1.21783	64.1488	17.4175	14.7609	74.2191	32.2304	22.7706	63.8937	21.1714	18.0382	77.4412
Zm00001d000296	0	0	0	0	0	0.0115263	0.0105992	0.0127646	0	0	0	0	0	0.0124348	0	0.00104152	0.00176212	0.00720347	0.0045552	0	0.00199699	0	0	0	0.022776	0	0.00998494	0	0	0	0	0	0	0	0	0	0.000931564	0.00157609	0.00332345	0	0	0.00743373	0.0052076	0	0	0	0	0.00829971	0
Zm00001d000297	0	0	0	0	0	0	0	0	0	0	0	0	0	0	0	0	0	0	0	0	0	0	0	0	0	0	0	0	0	0	0	0	0	0	0	0	0	0	0	0	0	0	0	0	0	0	0	0	0
[truncated: 43,766 more rows]
[truncated: 11 more columns]
