# Supplementary material for: Maize nodal root growth maintenance during water deficit: metabolic acclimation and the role of increased solute deposition in osmotic adjustment
Source: Front Plant Sci. 2025 Jun 9;16:1566453. doi: 10.3389/fpls.2025.1566453 (PMC12183189; doi:10.3389/fpls.2025.1566453)
Supplement: Supplementary file 3 [file DataSheet3.xlsx]

## Sheet: Region 1 increase
LR: Liklihood ratio statistic
LogCPM: log base 2 of counts per million (CPM) for transcript abundance
LogFV: Log base 2 of fold change between WW and WD transcript abundance
gene_id_v4	gene_id_v5	ncbi_gene_id	logFC	logCPM	LR	PValue	FDR	Functional Annotation	go_accession	go_name	pathway	pathway_name
Zm00001d010957	Zm00001eb354930		5.68529	1.38617	35.7811	2.21e-09	4.34e-06	iron-regulated protein	GO:0005381;GO:0016021;GO:0034755	iron ion transmembrane transporter activity;integral component of membrane;iron ion transmembrane transport
Zm00001d043266	Zm00001eb151430		5.29712	1.93919	43.7186	3.79e-11	1.4e-07	NAD(P)H dehydrogenase B3	GO:0005509;GO:0016491;GO:0055114	calcium ion binding;oxidoreductase activity;oxidation-reduction process
Zm00001d021804	Zm00001eb324410	100279865	5.09275	2.43964	49.3295	2.16e-12	1.28e-08	alternative NAD(P)H dehydrogenase	GO:0016491;GO:0055114	oxidoreductase activity;oxidation-reduction process	Oxidative phosphorylation - Zea mays (maize);Metabolic pathways - Zea mays (maize)	zma00190;zma01100
Zm00001d044874	Zm00001eb372830	100276133	4.92865	4.16052	56.0939	6.91e-14	6.8e-10	mitochondrion-localized small heat shock protein 23.6			Protein processing in endoplasmic reticulum - Zea mays (maize)	zma04141
Zm00001d007462	Zm00001eb113920	100279999	4.90684	1.82553	17.1611	3.43e-05	0.00896982	Tyrosine transaminase family protein	GO:0003824;GO:0006520;GO:0009058;GO:0008483;GO:0030170	catalytic activity;cellular amino acid metabolic process;biosynthetic process;transaminase activity;pyridoxal phosphate binding	Ubiquinone and other terpenoid-quinone biosynthesis - Zea mays (maize);Cysteine and methionine metabolism - Zea mays (maize);Tyrosine metabolism - Zea mays (maize);Phenylalanine metabolism - Zea mays (maize);Phenylalanine, tyrosine and tryptophan biosynthesis - Zea mays (maize);Isoquinoline alkaloid biosynthesis - Zea mays (maize);Tropane, piperidine and pyridine alkaloid biosynthesis - Zea mays …	zma00130;zma00270;zma00350;zma00360;zma00400;zma00950;zma00960;zma01100;zma01110
Zm00001d036066	Zm00001eb269910		4.7998	4.87143	17.5138	2.85e-05	0.00801833	Zinc finger (C3HC4-type RING finger) family protein
Zm00001d048479	Zm00001eb403780	100281315	4.58714	1.42271	14.867	0.000115366	0.0199139	nascent polypeptide-associated complex subunit alpha-like protein	GO:0005854	nascent polypeptide-associated complex
Zm00001d017199	Zm00001eb247000	100272963	4.55144	2.6748	42.0974	8.68e-11	2.33e-07	temperature-induced lipocalin
Zm00001d038469	Zm00001eb290530		4.36595	1.92133	25.3638	4.75e-07	0.000341786	allergen-related
Zm00001d003600	Zm00001eb082140	100272822	4.32069	1.24495	20.0678	7.47e-06	0.00294161	hypothetical protein
Zm00001d016982	Zm00001eb245250	100281564	4.2331	5.96004	28.6757	8.56e-08	8.42e-05	Major facilitator superfamily protein	GO:0016020;GO:0022857;GO:0055085	membrane;transmembrane transporter activity;transmembrane transport
Zm00001d011734	Zm00001eb361620	100191227	4.19474	1.9917	16.0379	6.21e-05	0.0132178	phosphate starvation-induced gene	GO:0016791	phosphatase activity	Glycerophospholipid metabolism - Zea mays (maize);Metabolic pathways - Zea mays (maize)	zma00564;zma01100
Zm00001d039188	Zm00001eb297540	109939192	3.98539	3.72553	21.735	3.13e-06	0.00151468	Leucine-rich repeat protein kinase family protein	GO:0005515;GO:0004672;GO:0005524;GO:0006468	protein binding;protein kinase activity;ATP binding;protein phosphorylation
Zm00001d027623	Zm00001eb003470	103631701	3.91994	5.75585	21.336	3.85e-06	0.00169797	myb domain protein	GO:0003677	DNA binding
Zm00001d014325	Zm00001eb224230		3.8524	5.94868	29.3252	6.12e-08	6.23e-05	Calcium-binding EF-hand family protein	GO:0005509	calcium ion binding
Zm00001d048383	Zm00001eb402890	100282313	3.77802	5.44354	22.8343	1.77e-06	0.000930778	myb domain protein	GO:0003677	DNA binding
MSTRG.33131			3.70347	1.29996	13.6968	0.000214825	0.0328549
Zm00001d035214	Zm00001eb261920	100272659	3.69636	4.86983	16.242	5.57e-05	0.0123712	ureide permease	GO:0071705	nitrogen compound transport
Zm00001d024777	Zm00001eb417540	103636804	3.59184	1.68272	31.728	1.77e-08	2.09e-05	AGAMOUS-like	GO:0003677;GO:0046983	DNA binding;protein dimerization activity
Zm00001d036647	Zm00001eb274320		3.55404	1.52768	17.9575	2.26e-05	0.00673518	BTB-POZ and MATH domain	GO:0005515	protein binding
Zm00001d033747	Zm00001eb054990	542400	3.4836	7.19602	21.4731	3.59e-06	0.00162946	glutamine synthase clone R1	GO:0003824;GO:0004356;GO:0006542;GO:0006807	catalytic activity;glutamate-ammonia ligase activity;glutamine biosynthetic process;nitrogen compound metabolic process	Arginine biosynthesis - Zea mays (maize);Alanine, aspartate and glutamate metabolism - Zea mays (maize);Glyoxylate and dicarboxylate metabolism - Zea mays (maize);Nitrogen metabolism - Zea mays (maize);Metabolic pathways - Zea mays (maize);Biosynthesis of amino acids - Zea mays (maize)	zma00220;zma00250;zma00630;zma00910;zma01100;zma01230
Zm00001d012615	Zm00001eb369830	103636591	3.32328	1.90783	13.4754	0.000241715	0.0362168	NAD(P)H dehydrogenase B3	GO:0005509;GO:0016491;GO:0055114	calcium ion binding;oxidoreductase activity;oxidation-reduction process	Oxidative phosphorylation - Zea mays (maize);Metabolic pathways - Zea mays (maize);Oxidative phosphorylation - Zea mays (maize);Metabolic pathways - Zea mays (maize)	zma00190;zma01100;zma00190;zma01100
Zm00001d045550	Zm00001eb378980		3.3099	1.39779	18.4906	1.71e-05	0.00553233	Tetratricopeptide repeat (TPR)-like superfamily protein	GO:0005515	protein binding
Zm00001d034674	Zm00001eb062900		3.27478	1.6348	15.5194	8.17e-05	0.0154518	Major facilitator superfamily protein	GO:0016020;GO:0005215;GO:0022857;GO:0006857;GO:0055085	membrane;transporter activity;transmembrane transporter activity;oligopeptide transport;transmembrane transport
Zm00001d031428	Zm00001eb034810	100383973	3.19242	1.24572	13.0773	0.000298902	0.0424168	monogalactosyldiacylglycerol synthase	GO:0009247;GO:0016758	glycolipid biosynthetic process;transferase activity, transferring hexosyl groups	Glycerolipid metabolism - Zea mays (maize);Metabolic pathways - Zea mays (maize)	zma00561;zma01100
Zm00001d035614	Zm00001eb266470	100501600	3.1206	4.83007	48.3072	3.64e-12	1.79e-08	DNAse I-like superfamily protein	GO:0046856	phosphatidylinositol dephosphorylation
Zm00001d012591	Zm00001eb369590	100192725	3.11257	6.49436	13.6267	0.000222995	0.0339286	DC1 domain-containing protein	GO:0045454	cell redox homeostasis
Zm00001d042922	Zm00001eb148420	103651028	3.10252	6.06358	12.7615	0.000353833	0.0483522	heat shock protein			Spliceosome - Zea mays (maize);Protein processing in endoplasmic reticulum - Zea mays (maize);Endocytosis - Zea mays (maize)	zma03040;zma04141;zma04144
Zm00001d010697	Zm00001eb352740		3.07824	2.66541	20.208	6.95e-06	0.00283472	Auxin-responsive GH3 family protein
MSTRG.32039			3.04012	3.66261	18.612	1.6e-05	0.00531322
Zm00001d053713	Zm00001eb206380	100285469	3.01581	2.5343	29.4414	5.76e-08	6.08e-05	Ribosomal protein S21 family protein	GO:0003735;GO:0005840;GO:0006412	structural constituent of ribosome;ribosome;translation	;	;
Zm00001d036072	Zm00001eb269960		2.90075	5.57439	16.7496	4.27e-05	0.010235	Zinc finger (C3HC4-type RING finger) family protein
Zm00001d029699	Zm00001eb021600	541850	2.86587	5.31977	14.2182	0.000162788	0.0268437	glutathione S-transferase TAU	GO:0005515	protein binding	Glutathione metabolism - Zea mays (maize);Metabolic pathways - Zea mays (maize)	zma00480;zma01100
Zm00001d036345	Zm00001eb271860	100136882	2.85462	2.50951	16.646	4.5e-05	0.0105522	PHYTOENE SYNTHASE	GO:0016765;GO:0009058;GO:0004310;GO:0016740;GO:0006696;GO:0051996	transferase activity, transferring alkyl or aryl (other than methyl) groups;biosynthetic process;farnesyl-diphosphate farnesyltransferase activity;transferase activity;ergosterol biosynthetic process;squalene synthase activity	Carotenoid biosynthesis - Zea mays (maize);Metabolic pathways - Zea mays (maize);Biosynthesis of secondary metabolites - Zea mays (maize);Carotenoid biosynthesis - Zea mays (maize);Metabolic pathways - Zea mays (maize);Biosynthesis of secondary metabolites - Zea mays (maize)	zma00906;zma01100;zma01110;zma00906;zma01100;zma01110
Zm00001d007012	Zm00001eb110100	100285364	2.78663	2.56011	28.0463	1.18e-07	0.000103005	RNA-binding (RRM/RBD/RNP motifs) family protein	GO:0003676	nucleic acid binding
Zm00001d036069	Zm00001eb269950	103629444	2.77936	5.88305	23.5176	1.24e-06	0.000745629	Zinc finger (C3HC4-type RING finger) family protein
Zm00001d018037	Zm00001eb254540	542643	2.74637	6.09494	15.5538	8.02e-05	0.01537	NOD26-like intrinsic protein 5;1	GO:0015267;GO:0016020;GO:0055085	channel activity;membrane;transmembrane transport
Zm00001d020100	Zm00001eb309920	100279578	2.70498	4.09809	15.2908	9.22e-05	0.0169905	highly ABA-induced PP2C gene	GO:0043169;GO:0003824	cation binding;catalytic activity	MAPK signaling pathway - plant - Zea mays (maize);Plant hormone signal transduction - Zea mays (maize)	zma04016;zma04075
Zm00001d008444	Zm00001eb334500	103636726	2.70304	2.79925	21.6262	3.31e-06	0.00154257	ROOT HAIR DEFECTIVE6	GO:0046983	protein dimerization activity
Zm00001d039029			2.6925	1.94054	43.2704	4.77e-11	1.56e-07	DUF561 domain containing protein	GO:0044237;GO:0003824	cellular metabolic process;catalytic activity
Zm00001d029460	Zm00001eb019570		2.67006	2.39026	21.349	3.83e-06	0.00169797	SPX domain gene
Zm00001d027518			2.65124	1.56817	13.2002	0.000279924	0.040305	chloroplast signal recognition particle component (CAO)	GO:0005515	protein binding
Zm00001d018298	Zm00001eb257130	100191598	2.63125	6.45331	13.8472	0.000198295	0.0312998	HSP20-like chaperones superfamily protein			Protein processing in endoplasmic reticulum - Zea mays (maize)	zma04141
Zm00001d052194	Zm00001eb193940	542602	2.57969	6.88463	17.5822	2.75e-05	0.00787357	HSP20-like chaperones superfamily protein			Protein processing in endoplasmic reticulum - Zea mays (maize)	zma04141
Zm00001d039378	Zm00001eb120090		2.56043	1.95891	17.2433	3.29e-05	0.00886755	hypothetical protein
Zm00001d034865	Zm00001eb064650	100272888	2.55011	5.31241	23.2317	1.44e-06	0.000842664	Pentatricopeptide repeat (PPR) superfamily protein	GO:0005515	protein binding
Zm00001d013409	Zm00001eb216050		2.5485	2.45285	24.4427	7.66e-07	0.000525494	homeobox protein	GO:0003677	DNA binding
Zm00001d017118	Zm00001eb246340	100273241	2.52866	2.44455	15.7735	7.14e-05	0.0142459	Protein HHL1, chloroplastic
Zm00001d000399	Zm00001eb286730		2.51652	2.91369	91.0705	1.39e-21	4.09e-17	chaperonin-60alpha	GO:0005524;GO:0005737;GO:0042026;GO:0006457	ATP binding;cytoplasm;protein refolding;protein folding
Zm00001d015468	Zm00001eb233790	103626702	2.49007	5.49482	14.957	0.000109989	0.0190973	CONSTANS-like	GO:0005515;GO:0005622;GO:0008270	protein binding;intracellular;zinc ion binding
Zm00001d012391	Zm00001eb367740		2.44219	4.61324	31.2546	2.26e-08	2.57e-05	delta1-pyrroline-5-carboxylate synthase	GO:0008152;GO:0003824;GO:0004350;GO:0004349;GO:0016491;GO:0006561;GO:0055114;GO:0016620;GO:0005737;GO:0050661	metabolic process;catalytic activity;glutamate-5-semialdehyde dehydrogenase activity;glutamate 5-kinase activity;oxidoreductase activity;proline biosynthetic process;oxidation-reduction process;oxidoreductase activity, acting on the aldehyde or oxo group of donors, NAD or NADP as acceptor;cytoplasm;NADP binding
Zm00001d037969			2.43872	4.96657	14.5425	0.00013703	0.0233798	Serine protease inhibitor, potato inhibitor I-type family protein	GO:0004867;GO:0009611	serine-type endopeptidase inhibitor activity;response to wounding
Zm00001d037968	Zm00001eb285920	103630240	2.39095	5.48804	19.4898	1.01e-05	0.00368546	PAR1 protein
Zm00001d036452	Zm00001eb272750	100283306	2.37504	3.8364	15.8415	6.89e-05	0.0142078	Bifunctional inhibitor/lipid-transfer protein/seed storage 2S albumin superfamily protein
Zm00001d053884	Zm00001eb208090		2.37024	4.73717	16.4287	5.05e-05	0.0114693	SAUR-like auxin-responsive protein family	GO:0009733	response to auxin
Zm00001d010397	Zm00001eb350260	100191557	2.29578	2.57126	18.533	1.67e-05	0.00547656	Immunoglobulin E-set superfamily protein	GO:0005094;GO:0005737	Rho GDP-dissociation inhibitor activity;cytoplasm
Zm00001d023210	Zm00001eb404760	103640646	2.23125	3.24528	31.8178	1.69e-08	2.08e-05	cytochrome P450, family 87, subfamily A, polypeptide	GO:0005506;GO:0016705;GO:0055114;GO:0020037	iron ion binding;oxidoreductase activity, acting on paired donors, with incorporation or reduction of molecular oxygen;oxidation-reduction process;heme binding
Zm00001d014101	Zm00001eb222380		2.19451	2.92578	21.0429	4.49e-06	0.00194947	hypothetical protein
REL-sp|Q8SAY0|RK18_ORYSJ:			2.18871	2.2385	37.1349	1.1e-09	2.5e-06
Zm00001d017547	Zm00001eb250120		2.17927	8.24989	21.9344	2.82e-06	0.00140248	cold-regulated	GO:0006950;GO:0009415	response to stress;response to water
Zm00001d023918	Zm00001eb410860	100217133	2.14597	4.62708	12.7396	0.000358	0.0486962	purple acid phosphatase	GO:0016787;GO:0003993;GO:0046872	hydrolase activity;acid phosphatase activity;metal ion binding
Zm00001d015618	Zm00001eb234730		2.07746	9.62476	13.288	0.000267109	0.0390309	GroES-like zinc-binding alcohol dehydrogenase family protein	GO:0055114;GO:0016491;GO:0008270	oxidation-reduction process;oxidoreductase activity;zinc ion binding
Zm00001d008610	Zm00001eb335790		2.02997	3.30576	36.2788	1.71e-09	3.61e-06	Mitochondrial glycoprotein family protein	GO:0005759	mitochondrial matrix
Zm00001d040997	Zm00001eb132730		1.98204	1.77117	13.753	0.00020849	0.0322043	RmlC-like cupins superfamily protein	GO:0045735	nutrient reservoir activity
Zm00001d003016	Zm00001eb077230		1.96375	8.16382	16.9259	3.89e-05	0.00972226	phenylalanine ammonia-lyase	GO:0003824;GO:0016841;GO:0005737;GO:0006559	catalytic activity;ammonia-lyase activity;cytoplasm;L-phenylalanine catabolic process
Zm00001d038275	Zm00001eb288800		1.90958	4.1854	20.1591	7.13e-06	0.00284248	like AUXIN RESISTANT
Zm00001d013992	Zm00001eb221410	100283961	1.90404	3.0035	22.9538	1.66e-06	0.000907077	Pyridoxal phosphate (PLP)-dependent transferases superfamily protein	GO:0003824;GO:0009058;GO:0030170	catalytic activity;biosynthetic process;pyridoxal phosphate binding
Zm00001d002436	Zm00001eb071890	542074	1.84502	5.85142	14.2576	0.000159416	0.0264353	alternative oxidase 1A	GO:0009916;GO:0055114	alternative oxidase activity;oxidation-reduction process
Zm00001d019898	Zm00001eb308420	100282980	1.77717	1.83678	17.3825	3.06e-05	0.00836813	RNA-binding (RRM/RBD/RNP motifs) family protein	GO:0003676	nucleic acid binding	mRNA surveillance pathway - Zea mays (maize);RNA degradation - Zea mays (maize)	zma03015;zma03018
Zm00001d042842	Zm00001eb147790		1.75622	5.21659	40.1582	2.34e-10	5.76e-07	alpha-glucan phosphorylase	GO:0005975;GO:0008184;GO:0004645;GO:0030170	carbohydrate metabolic process;glycogen phosphorylase activity;phosphorylase activity;pyridoxal phosphate binding
Zm00001d011069	Zm00001eb355850	100194029	1.75605	2.61853	28.043	1.19e-07	0.000103005	NAD(P)-binding Rossmann-fold superfamily protein
Zm00001d012029	Zm00001eb364480		1.75392	2.2237	15.1075	0.00010156	0.0181681	S-adenosyl-L-methionine-dependent methyltransferases superfamily protein	GO:0006396;GO:0008173	RNA processing;RNA methyltransferase activity
Zm00001d027854	Zm00001eb005460	541615	1.72964	7.72323	16.8382	4.07e-05	0.0100967	sucrose transporter	GO:0005887;GO:0008515;GO:0015770	integral component of plasma membrane;sucrose transmembrane transporter activity;sucrose transport
Zm00001d013507	Zm00001eb217010	103625973	1.72711	3.51872	17.3791	3.06e-05	0.00836813	chloroplast heat shock protein 70-1	GO:0005524;GO:0006457;GO:0051082	ATP binding;protein folding;unfolded protein binding	Spliceosome - Zea mays (maize);Protein processing in endoplasmic reticulum - Zea mays (maize);Endocytosis - Zea mays (maize);Spliceosome - Zea mays (maize);Protein processing in endoplasmic reticulum - Zea mays (maize);Endocytosis - Zea mays (maize)	zma03040;zma04141;zma04144;zma03040;zma04141;zma04144
Zm00001d043047	Zm00001eb149460	541904	1.71779	7.49975	16.7524	4.26e-05	0.010235	expansin A1	GO:0009664;GO:0005576	plant-type cell wall organization;extracellular region
Zm00001d021360	Zm00001eb320190	100280965	1.70814	2.70159	19.9612	7.9e-06	0.00306942	2 iron, 2 sulfur cluster binding	GO:0043231;GO:0051537	intracellular membrane-bounded organelle;2 iron, 2 sulfur cluster binding
Zm00001d028398	Zm00001eb010420	100272986	1.70242	5.96592	18.1283	2.07e-05	0.00641648	Glycosyl hydrolase family 10 protein	GO:0004553;GO:0005975	hydrolase activity, hydrolyzing O-glycosyl compounds;carbohydrate metabolic process
Zm00001d035725	Zm00001eb267320	103629277	1.69686	3.73997	32.0554	1.5e-08	1.92e-05	late embryogenesis abundant protein-related / LEA protein-related
Zm00001d042660	Zm00001eb146160	103650942	1.65252	5.02797	15.0103	0.000106928	0.0187436	conserved hypothetical protein
Zm00001d027667	Zm00001eb003830	100285151	1.64091	7.22308	16.6648	4.46e-05	0.0105522	Divalent ion symporter	GO:0016021;GO:0055085;GO:0015105;GO:0015700	integral component of membrane;transmembrane transport;arsenite transmembrane transporter activity;arsenite transport
Zm00001d014488	Zm00001eb225380	100273201	1.61759	2.92476	17.9907	2.22e-05	0.00668626	Translation protein SH3-like family protein	GO:0003735;GO:0005622;GO:0005840;GO:0006412	structural constituent of ribosome;intracellular;ribosome;translation	Ribosome - Zea mays (maize);Ribosome - Zea mays (maize)	zma03010;zma03010
Zm00001d012401	Zm00001eb367840		1.60733	5.7995	17.5666	2.77e-05	0.00787357	highly ABA-induced PP2C gene	GO:0043169;GO:0003824	cation binding;catalytic activity
Zm00001d021410	Zm00001eb320650		1.53978	5.32239	13.162	0.000285688	0.0407375	PHYTOENE SYNTHASE	GO:0016765;GO:0004310;GO:0009058;GO:0006696;GO:0016740;GO:0051996	transferase activity, transferring alkyl or aryl (other than methyl) groups;farnesyl-diphosphate farnesyltransferase activity;biosynthetic process;ergosterol biosynthetic process;transferase activity;squalene synthase activity
Zm00001d042886	Zm00001eb148130	100282657	1.49336	5.58304	15.7074	7.39e-05	0.0145711	highly ABA-induced PP2C gene	GO:0003824;GO:0043169	catalytic activity;cation binding	MAPK signaling pathway - plant - Zea mays (maize);Plant hormone signal transduction - Zea mays (maize)	zma04016;zma04075
Zm00001d004448	Zm00001eb088830		1.48774	4.58293	14.462	0.000143013	0.0241218	Pectin lyase-like superfamily protein
Zm00001d012922	Zm00001eb211400	100193526	1.47065	2.24167	16.9829	3.77e-05	0.00959777	DEAD box RNA helicase (RH3)	GO:0003723;GO:0003676;GO:0004386;GO:0005524;GO:0005634;GO:0008270	RNA binding;nucleic acid binding;helicase activity;ATP binding;nucleus;zinc ion binding	;	;
MSTRG.38142			1.44855	1.40383	13.0272	0.000306992	0.04315
Zm00001d033591	Zm00001eb053750		1.44405	5.28621	32.2178	1.38e-08	1.92e-05	chloroplast heat shock protein 70-1	GO:0005524;GO:0006457;GO:0051082	ATP binding;protein folding;unfolded protein binding
Zm00001d022504	Zm00001eb330030	103633540	1.4419	4.31696	14.1943	0.000164865	0.0270351	sodium hydrogen exchanger	GO:0006814;GO:0006812;GO:0006885;GO:0015299;GO:0015385;GO:0016021;GO:0055085	sodium ion transport;cation transport;regulation of pH;solute:proton antiporter activity;sodium:proton antiporter activity;integral component of membrane;transmembrane transport
Zm00001d039900	Zm00001eb124680		1.42228	2.44097	15.0574	0.000104291	0.0184333	ethylene-dependent gravitropism-deficient and yellow-green-like
Zm00001d047462	Zm00001eb394520	100282171	1.35557	3.11561	23.9575	9.85e-07	0.000641538	Ribosomal protein L6 family	GO:0003735;GO:0005840;GO:0005622;GO:0006412;GO:0019843	structural constituent of ribosome;ribosome;intracellular;translation;rRNA binding	Ribosome - Zea mays (maize);Ribosome - Zea mays (maize)	zma03010;zma03010
Zm00001d051870	Zm00001eb190920	100283243	1.30418	5.40826	16.4126	5.09e-05	0.0114789	O-methyltransferase family protein	GO:0008168;GO:0008171	methyltransferase activity;O-methyltransferase activity
Zm00001d043662	Zm00001eb154950		1.29997	3.69855	12.8474	0.000337942	0.0468582	alpha-amylase-like	GO:0004556;GO:0003824;GO:0005509;GO:0005975;GO:0043169	alpha-amylase activity;catalytic activity;calcium ion binding;carbohydrate metabolic process;cation binding
Zm00001d005421	Zm00001eb096680	542644	1.29178	10.5174	13.3369	0.000260229	0.0383665	plasma membrane intrinsic protein	GO:0015267;GO:0016020;GO:0055085	channel activity;membrane;transmembrane transport
Zm00001d034713	Zm00001eb063220		1.27827	3.45927	13.2177	0.000277311	0.0401765	anthranilate synthase	GO:0009058;GO:0000162;GO:0004049	biosynthetic process;tryptophan biosynthetic process;anthranilate synthase activity
Zm00001d012141	Zm00001eb365570	100382312	1.22215	2.44023	16.7737	4.21e-05	0.010235	Nucleic acid-binding, OB-fold-like protein	GO:0003676	nucleic acid binding
Zm00001d045544	Zm00001eb378930	542185	1.21289	5.48024	19.3106	1.11e-05	0.00399885	chaperonin 60 beta	GO:0005524;GO:0005737;GO:0042026;GO:0006457	ATP binding;cytoplasm;protein refolding;protein folding	RNA degradation - Zea mays (maize);RNA degradation - Zea mays (maize)	zma03018;zma03018
Zm00001d049049	Zm00001eb168480	100191365	1.10099	5.06841	19.1381	1.22e-05	0.00427278	Pyruvate kinase family protein	GO:0003824;GO:0000287;GO:0004743;GO:0006096;GO:0030955	catalytic activity;magnesium ion binding;pyruvate kinase activity;glycolytic process;potassium ion binding	Glycolysis / Gluconeogenesis - Zea mays (maize);Pyruvate metabolism - Zea mays (maize);Metabolic pathways - Zea mays (maize);Biosynthesis of secondary metabolites - Zea mays (maize);Carbon metabolism - Zea mays (maize);Biosynthesis of amino acids - Zea mays (maize)	zma00010;zma00620;zma01100;zma01110;zma01200;zma01230
Zm00001d035875	Zm00001eb268500	103629364	1.0925	5.98736	16.2248	5.63e-05	0.012391	Vacuolar iron transporter (VIT) family protein
Zm00001d020057	Zm00001eb309660		1.07026	7.36468	16.9467	3.84e-05	0.00969863	phosphoenolpyruvate carboxylase	GO:0003824;GO:0006099;GO:0008964;GO:0015977	catalytic activity;tricarboxylic acid cycle;phosphoenolpyruvate carboxylase activity;carbon fixation
Zm00001d034721	Zm00001eb063300	100191761	1.04917	3.07907	16.3004	5.41e-05	0.0120871	DEAD box RNA helicase (RH3)	GO:0003676;GO:0003723;GO:0008270;GO:0004386;GO:0005524;GO:0005634	nucleic acid binding;RNA binding;zinc ion binding;helicase activity;ATP binding;nucleus	;	;
Zm00001d002579	Zm00001eb073180		1.04386	5.12046	15.7005	7.42e-05	0.0145711	Protein of unknown function (DUF604)
Zm00001d011596	Zm00001eb360330		1.03554	3.47984	17.0887	3.57e-05	0.00923695	chloroplast 30S ribosomal protein S20, putative	GO:0003723;GO:0003735;GO:0005622;GO:0005840;GO:0006412	RNA binding;structural constituent of ribosome;intracellular;ribosome;translation
Zm00001d032420	Zm00001eb043240	103643355	1.00971	3.4023	17.1819	3.4e-05	0.00895144	Ribosomal protein S5 family protein	GO:0003735;GO:0003723;GO:0005840;GO:0006412;GO:0015935	structural constituent of ribosome;RNA binding;ribosome;translation;small ribosomal subunit	Ribosome - Zea mays (maize);Ribosome - Zea mays (maize)	zma03010;zma03010
Zm00001d015520	Zm00001eb234160	100217072	0.992353	5.16395	16.5503	4.74e-05	0.0109253	casein lytic proteinase B4	GO:0005524;GO:0019538;GO:0005737;GO:0009408;GO:0042026	ATP binding;protein metabolic process;cytoplasm;response to heat;protein refolding
Zm00001d048531	Zm00001eb404280		0.97641	3.90518	16.7976	4.16e-05	0.0102292	DEA(D/H)-box RNA helicase family protein	GO:0003676;GO:0005524	nucleic acid binding;ATP binding
Zm00001d002333	Zm00001eb070910		0.946773	3.6831	15.0876	0.000102633	0.0182496	K+ uptake permease	GO:0015079;GO:0016020;GO:0071805	potassium ion transmembrane transporter activity;membrane;potassium ion transmembrane transport
Zm00001d023698	Zm00001eb409080	542492	0.927527	4.59286	28.3763	9.99e-08	9.21e-05	Inositol monophosphatase family protein	GO:0046854;GO:0006790;GO:0008441	phosphatidylinositol phosphorylation;sulfur compound metabolic process;3'(2'),5'-bisphosphate nucleotidase activity	Inositol phosphate metabolism - Zea mays (maize);Sulfur metabolism - Zea mays (maize);Metabolic pathways - Zea mays (maize);Phosphatidylinositol signaling system - Zea mays (maize)	zma00562;zma00920;zma01100;zma04070
Zm00001d035876			0.924782	5.67313	15.2723	9.31e-05	0.0169905	S-adenosyl-L-methionine-dependent methyltransferases superfamily protein	GO:0008168	methyltransferase activity
Zm00001d022237	Zm00001eb328390		0.923806	3.45976	18.7375	1.5e-05	0.00503138	chloroplast RNA-binding protein	GO:0003676	nucleic acid binding
Zm00001d020931	Zm00001eb316640	100282589	0.914858	3.84143	19.0516	1.27e-05	0.00441823	Pectin lyase-like superfamily protein	GO:0004650;GO:0005975	polygalacturonase activity;carbohydrate metabolic process
Zm00001d052216	Zm00001eb194130	541790	0.913177	3.12507	15.5958	7.84e-05	0.0151304	Ribosomal L29 family protein	GO:0003735;GO:0005622;GO:0005840;GO:0006412	structural constituent of ribosome;intracellular;ribosome;translation	Ribosome - Zea mays (maize);Ribosome - Zea mays (maize)	zma03010;zma03010
Zm00001d007092	Zm00001eb110810	100192861	0.904112	3.77958	13.2153	0.000277671	0.0401765	elongation factor Ts family protein	GO:0005515;GO:0003676;GO:0003746;GO:0006414;GO:0005622	protein binding;nucleic acid binding;translation elongation factor activity;translational elongation;intracellular
Zm00001d021526	Zm00001eb321790	100381602	0.875935	7.86821	15.2999	9.17e-05	0.0169905	Nucleoside diphosphate kinase family protein	GO:0004550;GO:0006165;GO:0006183;GO:0006228;GO:0006241	nucleoside diphosphate kinase activity;nucleoside diphosphate phosphorylation;GTP biosynthetic process;UTP biosynthetic process;CTP biosynthetic process	Purine metabolism - Zea mays (maize);Pyrimidine metabolism - Zea mays (maize);Metabolic pathways - Zea mays (maize);Biosynthesis of secondary metabolites - Zea mays (maize);Nucleotide metabolism - Zea mays (maize);Biosynthesis of cofactors - Zea mays (maize);MAPK signaling pathway - plant - Zea mays (maize)	zma00230;zma00240;zma01100;zma01110;zma01232;zma01240;zma04016
Zm00001d027442	Zm00001eb001840	100281329	0.854823	3.78683	13.0485	0.000303528	0.0428671	Ribosomal L5P family protein	GO:0003735;GO:0005622;GO:0005840;GO:0006412	structural constituent of ribosome;intracellular;ribosome;translation	Ribosome - Zea mays (maize)	zma03010
Zm00001d022510	Zm00001eb329980		0.854705	4.94372	15.0034	0.000107316	0.0187436	disproportionating enzyme	GO:2001070;GO:0030246;GO:0004134;GO:0005975	starch binding;carbohydrate binding;4-alpha-glucanotransferase activity;carbohydrate metabolic process
Zm00001d038897	Zm00001eb294750		0.790915	2.99619	14.5734	0.000134807	0.0231344	indole-3-butyric acid response	GO:0016491	oxidoreductase activity
Zm00001d020986	Zm00001eb317210	100276406	0.745968	3.48153	15.9062	6.66e-05	0.0139336	O-fucosyltransferase family protein
Zm00001d045706	Zm00001eb380260	732806	0.597019	8.2142	13.3489	0.000258579	0.0383542	aldehyde dehydrogenase 2B7	GO:0008152;GO:0016491;GO:0055114;GO:0016620	metabolic process;oxidoreductase activity;oxidation-reduction process;oxidoreductase activity, acting on the aldehyde or oxo group of donors, NAD or NADP as acceptor	Glycolysis / Gluconeogenesis - Zea mays (maize);Ascorbate and aldarate metabolism - Zea mays (maize);Fatty acid degradation - Zea mays (maize);Valine, leucine and isoleucine degradation - Zea mays (maize);Lysine degradation - Zea mays (maize);Arginine and proline metabolism - Zea mays (maize);Histidine metabolism - Zea mays (maize);Tryptophan metabolism - Zea mays (maize);beta-Alanine metabolism …	zma00010;zma00053;zma00071;zma00280;zma00310;zma00330;zma00340;zma00380;zma00410;zma00561;zma00620;zma00770;zma01100;zma01110;zma01240

## Sheet: Region 1 decrease
LR: Liklihood ratio statistic
LogCPM: log base 2 of counts per million (CPM) for transcript abundance
LogFV: Log base 2 of fold change between WW and WD transcript abundance
gene_id_v4	gene_id_v5	ncbi_gene_id	logFC	logCPM	LR	PValue	FDR	Functional Annotation	go_accession	go_name	pathway	pathway_name
Zm00001d040029			-6.95742	9.38197	33.1726	8.43e-09	1.31e-05	Bowman-Birk type wound-induced proteinase inhibitor WIP1	GO:0004867;GO:0005576	serine-type endopeptidase inhibitor activity;extracellular region
Zm00001d042611	Zm00001eb145600	107521947	-4.01076	2.43348	15.8709	6.78e-05	0.0140964	2-oxoglutarate (2OG) and Fe(II)-dependent oxygenase superfamily protein	GO:0016491;GO:0055114	oxidoreductase activity;oxidation-reduction process	Diterpenoid biosynthesis - Zea mays (maize);Metabolic pathways - Zea mays (maize);Biosynthesis of secondary metabolites - Zea mays (maize)	zma00904;zma01100;zma01110
Zm00001d025943	Zm00001eb427460		-3.85647	4.28751	33.4246	7.41e-09	1.21e-05	Glycosyl hydrolases family 32 protein	GO:0004553;GO:0004564;GO:0005975;GO:0004575	hydrolase activity, hydrolyzing O-glycosyl compounds;beta-fructofuranosidase activity;carbohydrate metabolic process;sucrose alpha-glucosidase activity
Zm00001d052939	Zm00001eb200260	100383195	-3.80855	4.00398	53.8359	2.18e-13	1.61e-09	Protein of unknown function (DUF594)
Zm00001d004725	Zm00001eb091140	103646975	-3.61705	3.61444	17.0618	3.62e-05	0.00928687	hypothetical protein
Zm00001d017508	Zm00001eb249770		-3.48047	7.61082	20.5222	5.89e-06	0.00248548	Bifunctional inhibitor/lipid-transfer protein/seed storage 2S albumin superfamily protein
Zm00001d007157	Zm00001eb111390	100193478	-3.37422	5.42115	13.178	0.000283253	0.0405863	Pollen Ole e 1 allergen and extensin family protein
Zm00001d044272	Zm00001eb160210	100279537	-3.33274	4.3065	23.9285	1e-06	0.000641538	basic helix-loop-helix (bHLH) DNA-binding family protein	GO:0046983	protein dimerization activity
Zm00001d037703	Zm00001eb283660		-3.22495	2.82845	30.7468	2.94e-08	3.21e-05	hypothetical protein
Zm00001d021316	Zm00001eb319810		-3.21791	1.32049	17.6813	2.61e-05	0.00770926	RING/U-box superfamily protein
Zm00001d040028			-3.14683	7.87802	16.6534	4.49e-05	0.0105522	Bowman-Birk type wound-induced proteinase inhibitor WIP1	GO:0004867;GO:0005576	serine-type endopeptidase inhibitor activity;extracellular region
Zm00001d047705	Zm00001eb396710	100281868	-3.07424	5.00724	62.1351	3.21e-15	4.73e-11	PYR1-like			MAPK signaling pathway - plant - Zea mays (maize);Plant hormone signal transduction - Zea mays (maize)	zma04016;zma04075
Zm00001d027925	Zm00001eb006180		-3.0699	6.52352	32.0943	1.47e-08	1.92e-05	related to AP2	GO:0003677;GO:0003700;GO:0006355	DNA binding;DNA binding transcription factor activity;regulation of transcription, DNA-templated
Zm00001d050285	Zm00001eb178840	100277785	-3.05664	1.84432	34.5485	4.16e-09	7.67e-06	Protein of unknown function (DUF581)
Zm00001d047698	Zm00001eb396660	103639250	-3.04482	1.8523	14.2774	0.000157749	0.0263067	NAD(P)-binding Rossmann-fold superfamily protein
Zm00001d044950	Zm00001eb373370		-2.8087	2.81139	20.1903	7.01e-06	0.00283472	Integrase-type DNA-binding superfamily protein	GO:0003677;GO:0003700;GO:0006355	DNA binding;DNA binding transcription factor activity;regulation of transcription, DNA-templated
Zm00001d004721	Zm00001eb091110		-2.748	6.00425	14.0433	0.000178652	0.0289739	hypothetical protein
Zm00001d022215	Zm00001eb328140		-2.70655	1.82434	12.8464	0.000338137	0.0468582	FAD-binding Berberine family protein	GO:0016491;GO:0016614;GO:0003824;GO:0050660;GO:0055114	oxidoreductase activity;oxidoreductase activity, acting on CH-OH group of donors;catalytic activity;flavin adenine dinucleotide binding;oxidation-reduction process
Zm00001d051460	Zm00001eb187290	100280826	-2.6532	3.32834	19.7254	8.94e-06	0.00329871	brassinosteroid-responsive RING-H2	GO:0008270	zinc ion binding
Zm00001d047638	Zm00001eb396100		-2.59363	6.32166	44.524	2.51e-11	1.06e-07	Calcium-dependent phosphotriesterase superfamily protein
Zm00001d029853	Zm00001eb022980		-2.53651	6.69295	18.0603	2.14e-05	0.0065125	Methylenetetrahydrofolate reductase family protein
Zm00001d047124	Zm00001eb391720	100281269	-2.47752	4.68208	23.817	1.06e-06	0.000651482	Methylenetetrahydrofolate reductase family protein			Arginine and proline metabolism - Zea mays (maize);Metabolic pathways - Zea mays (maize);Biosynthesis of secondary metabolites - Zea mays (maize)	zma00330;zma01100;zma01110
Zm00001d004972	Zm00001eb093210		-2.46247	3.76658	25.6725	4.05e-07	0.000306182	Calcium-binding EF-hand family protein	GO:0005509	calcium ion binding
Zm00001d028793	Zm00001eb013780	103634514	-2.42784	6.75382	32.5098	1.19e-08	1.75e-05	PYR1-like			MAPK signaling pathway - plant - Zea mays (maize);Plant hormone signal transduction - Zea mays (maize)	zma04016;zma04075
Zm00001d029577	Zm00001eb020510		-2.39343	4.05685	13.953	0.000187435	0.0299055	hypothetical protein
Zm00001d053926	Zm00001eb208480	100281922	-2.2831	5.98291	26.5923	2.51e-07	0.000205993	Calcium-binding EF-hand family protein	GO:0005509	calcium ion binding
Zm00001d013326	Zm00001eb215390		-2.27331	5.68346	21.6079	3.34e-06	0.00154257	conserved hypothetical protein
Zm00001d029932	Zm00001eb023600	103637664	-2.26399	6.53412	21.6393	3.29e-06	0.00154257	nitrate transporter 1.1	GO:0005215;GO:0016020;GO:0006857;GO:0022857;GO:0055085	transporter activity;membrane;oligopeptide transport;transmembrane transporter activity;transmembrane transport
Zm00001d028806	Zm00001eb013890		-2.24537	6.40647	19.9274	8.04e-06	0.00308358	NAD(P)-binding Rossmann-fold superfamily protein
Zm00001d046937	Zm00001eb389660	100284034	-2.22994	4.9967	22.1396	2.54e-06	0.00131289	basic leucine zipper	GO:0003700;GO:0006355	DNA binding transcription factor activity;regulation of transcription, DNA-templated
Zm00001d029940	Zm00001eb023680		-2.21307	2.01263	15.2663	9.34e-05	0.0169905	Integrase-type DNA-binding superfamily protein	GO:0003677;GO:0003700;GO:0006355	DNA binding;DNA binding transcription factor activity;regulation of transcription, DNA-templated
Zm00001d052190	Zm00001eb193890		-2.18314	2.46542	16.0331	6.22e-05	0.0132178	conserved hypothetical protein
Zm00001d034418	Zm00001eb060510	100284421	-2.1811	3.17277	15.6919	7.45e-05	0.0145711	Acyl-CoA N-acyltransferases (NAT) superfamily protein
Zm00001d008756	Zm00001eb336990		-2.16762	6.84541	19.7804	8.69e-06	0.00324575	HXXXD-type acyl-transferase family protein	GO:0016747	transferase activity, transferring acyl groups other than amino-acyl groups
Zm00001d039825	Zm00001eb124100		-2.14333	3.14123	15.7726	7.14e-05	0.0142459	conserved hypothetical protein
Zm00001d026191	Zm00001eb429870	100274398	-2.14263	4.32703	17.1888	3.38e-05	0.00895144	ethylene responsive element binding factor	GO:0003677;GO:0003700;GO:0006355	DNA binding;DNA binding transcription factor activity;regulation of transcription, DNA-templated
Zm00001d017138	Zm00001eb246520	103627392	-2.07139	4.26286	17.655	2.65e-05	0.00773928	basic helix-loop-helix (bHLH) DNA-binding superfamily protein	GO:0046983	protein dimerization activity
Zm00001d039963	Zm00001eb125120	103649824	-2.06774	4.49192	26.296	2.93e-07	0.000233661	Calmodulin binding protein-like	GO:0005516;GO:0006950	calmodulin binding;response to stress
Zm00001d038436	Zm00001eb290150		-2.05086	3.46345	34.0605	5.34e-09	9.28e-06	PYR1-like
Zm00001d011625			-2.04563	5.67792	22.8637	1.74e-06	0.000930778	Protein kinase superfamily protein	GO:0005524;GO:0004672;GO:0006468	ATP binding;protein kinase activity;protein phosphorylation
Zm00001d028260	Zm00001eb009090	542520	-2.02072	9.10933	23.8854	1.02e-06	0.000642105	glutamine synthase clone R1	GO:0003824;GO:0004356;GO:0006542;GO:0006807	catalytic activity;glutamate-ammonia ligase activity;glutamine biosynthetic process;nitrogen compound metabolic process	Arginine biosynthesis - Zea mays (maize);Alanine, aspartate and glutamate metabolism - Zea mays (maize);Glyoxylate and dicarboxylate metabolism - Zea mays (maize);Nitrogen metabolism - Zea mays (maize);Metabolic pathways - Zea mays (maize);Biosynthesis of amino acids - Zea mays (maize)	zma00220;zma00250;zma00630;zma00910;zma01100;zma01230
Zm00001d043060	Zm00001eb149550		-1.99464	2.56605	15.9512	6.5e-05	0.0137036	WRKY DNA-binding protein	GO:0003700;GO:0006355;GO:0043565	DNA binding transcription factor activity;regulation of transcription, DNA-templated;sequence-specific DNA binding
Zm00001d007015	Zm00001eb110130		-1.98779	3.52905	15.8295	6.93e-05	0.0142078	Calcium-binding EF-hand family protein	GO:0005509	calcium ion binding
Zm00001d043782	Zm00001eb156040		-1.98709	4.37859	21.9809	2.75e-06	0.0014014	related to ABI3/VP1	GO:0003677;GO:0003700;GO:0006355	DNA binding;DNA binding transcription factor activity;regulation of transcription, DNA-templated
Zm00001d050247	Zm00001eb178550	100280987	-1.94696	3.20598	14.1425	0.000169468	0.0276363	WRKY family transcription factor	GO:0003700;GO:0006355;GO:0043565	DNA binding transcription factor activity;regulation of transcription, DNA-templated;sequence-specific DNA binding
Zm00001d048191	Zm00001eb401120	100281813	-1.92331	6.25944	17.234	3.3e-05	0.00886755	Auxin-responsive family protein
Zm00001d041827	Zm00001eb138700	103650629	-1.90886	3.96866	16.2046	5.69e-05	0.0124315	Peroxidase superfamily protein	GO:0004601;GO:0006979;GO:0042744;GO:0020037;GO:0055114	peroxidase activity;response to oxidative stress;hydrogen peroxide catabolic process;heme binding;oxidation-reduction process	Phenylpropanoid biosynthesis - Zea mays (maize);Metabolic pathways - Zea mays (maize);Biosynthesis of secondary metabolites - Zea mays (maize)	zma00940;zma01100;zma01110
Zm00001d024821	Zm00001eb417940	542661	-1.89763	4.46549	19.2195	1.17e-05	0.00414373	Sucrose-6F-phosphate phosphohydrolase family protein	GO:0005986;GO:0000287;GO:0050307	sucrose biosynthetic process;magnesium ion binding;sucrose-phosphate phosphatase activity	Starch and sucrose metabolism - Zea mays (maize);Biosynthesis of secondary metabolites - Zea mays (maize)	zma00500;zma01110
Zm00001d016811	Zm00001eb243700	103627283	-1.89131	4.01031	21.004	4.58e-06	0.00196065	ACT domain repeat
Zm00001d010956	Zm00001eb354920		-1.88607	5.94565	16.1371	5.89e-05	0.0127877	zinc finger (CCCH-type) family protein	GO:0005515;GO:0046872	protein binding;metal ion binding
Zm00001d015589	Zm00001eb234530	100192848	-1.83865	4.94156	26.1698	3.13e-07	0.000242879	cytochrome P450, family 71, subfamily B, polypeptide	GO:0005506;GO:0016705;GO:0055114;GO:0020037	iron ion binding;oxidoreductase activity, acting on paired donors, with incorporation or reduction of molecular oxygen;oxidation-reduction process;heme binding
Zm00001d005315			-1.82459	7.60457	20.4316	6.18e-06	0.00256925	Calcium-dependent lipid-binding (CaLB domain) family protein
Zm00001d045231	Zm00001eb375830		-1.817	2.00844	43.0596	5.31e-11	1.57e-07	K-box region and MADS-box transcription factor family protein	GO:0003677;GO:0003700;GO:0000977;GO:0046983;GO:0005634;GO:0045944;GO:0006355	DNA binding;DNA binding transcription factor activity;RNA polymerase II regulatory region sequence-specific DNA binding;protein dimerization activity;nucleus;positive regulation of transcription by RNA polymerase II;regulation of transcription, DNA-templated
Zm00001d018340	Zm00001eb257490	100383728	-1.77117	1.46041	18.4718	1.72e-05	0.00553233	Transmembrane amino acid transporter family protein
Zm00001d042948	Zm00001eb148670	100281471	-1.71971	4.50067	18.1791	2.01e-05	0.00631391	Ankyrin repeat family protein	GO:0005515	protein binding
Zm00001d017612			-1.69946	4.62996	12.7811	0.000350133	0.0480692	brassinosteroid-responsive RING-H2	GO:0008270	zinc ion binding
Zm00001d021746	Zm00001eb323860	100502353	-1.69236	3.82095	15.7864	7.09e-05	0.0142459	Octicosapeptide/Phox/Bem1p family protein	GO:0005515	protein binding
Zm00001d016306	Zm00001eb239750	103627079	-1.67381	3.80344	15.5361	8.09e-05	0.0154142	Petal formation-expressed domain containing protein
Zm00001d029680	Zm00001eb021450	100383351	-1.67081	2.88147	25.238	5.07e-07	0.000356137	hypothetical protein
Zm00001d002762	Zm00001eb074930		-1.65928	4.61054	15.2571	9.38e-05	0.0169905	ethylene responsive element binding factor	GO:0003677;GO:0003700;GO:0006355	DNA binding;DNA binding transcription factor activity;regulation of transcription, DNA-templated
Zm00001d012472	Zm00001eb368510		-1.63361	5.27597	22.9927	1.63e-06	0.000905636	Ankyrin repeat family protein	GO:0005515	protein binding
Zm00001d022234	Zm00001eb328350	100281118	-1.62496	5.30357	28.3982	9.88e-08	9.21e-05	Calcium-binding EF-hand family protein	GO:0005509	calcium ion binding
Zm00001d047970	Zm00001eb399120		-1.62043	4.69301	18.0669	2.13e-05	0.0065125	endoxyloglucan transferase A3	GO:0010411;GO:0004553;GO:0005618;GO:0016762;GO:0005975;GO:0006073;GO:0042546;GO:0048046	xyloglucan metabolic process;hydrolase activity, hydrolyzing O-glycosyl compounds;cell wall;xyloglucan:xyloglucosyl transferase activity;carbohydrate metabolic process;cellular glucan metabolic process;cell wall biogenesis;apoplast
Zm00001d029371	Zm00001eb018720		-1.60219	6.30321	16.6227	4.56e-05	0.0105988	Haloacid dehalogenase-like hydrolase (HAD) superfamily protein	GO:0003824;GO:0005992	catalytic activity;trehalose biosynthetic process
Zm00001d017457	Zm00001eb249230	100281723	-1.59802	4.89506	13.8706	0.000195843	0.031079	alpha/beta-Hydrolases superfamily protein	GO:0006629	lipid metabolic process
Zm00001d043723	Zm00001eb155550	100275866	-1.52533	4.57112	18.9713	1.33e-05	0.0045545	Kelch repeat-containing F-box family protein	GO:0005515	protein binding
Zm00001d043830	Zm00001eb156470	100274946	-1.47305	4.89697	24.0776	9.25e-07	0.000620745	DUF4228 domain containing protein
Zm00001d032190	Zm00001eb041430		-1.43041	5.71842	15.229	9.52e-05	0.0171397	Homeodomain-like superfamily protein	GO:0003677	DNA binding
Zm00001d048601	Zm00001eb164480	103652665	-1.42994	5.52693	15.775	7.13e-05	0.0142459	GRAS family transcription factor
Zm00001d029539	Zm00001eb020170	100283474	-1.42018	7.85464	25.5484	4.31e-07	0.000318358	plasmodesmata callose-binding protein
Zm00001d048602	Zm00001eb164490	100383117	-1.40517	3.87641	14.4713	0.000142313	0.0241218	GRAS family transcription factor
Zm00001d010759	Zm00001eb353330		-1.39441	5.13058	15.4832	8.32e-05	0.0156498	VQ motif-containing protein
Zm00001d011076			-1.39358	5.47008	23.2053	1.46e-06	0.000842664	RING-H2 finger C2A
Zm00001d011002			-1.37339	5.6028	18.1983	1.99e-05	0.00631391	hypothetical protein
Zm00001d042108	Zm00001eb141130	100283599	-1.36643	5.82682	21.9144	2.85e-06	0.00140248	EF hand calcium-binding protein family	GO:0005509	calcium ion binding	Plant-pathogen interaction - Zea mays (maize)	zma04626
Zm00001d044253	Zm00001eb160050	100279877	-1.36301	5.88332	12.9005	0.000328491	0.045953	calmodulin-binding family protein
Zm00001d046966	Zm00001eb389890	100277599	-1.35528	4.12413	23.1125	1.53e-06	0.000867304	hypothetical protein
Zm00001d018119	Zm00001eb255490	100217195	-1.34025	3.99578	17.4465	2.96e-05	0.00822873	basic helix-loop-helix (bHLH) DNA-binding superfamily protein	GO:0046983	protein dimerization activity
Zm00001d009960	Zm00001eb347020	103635544	-1.33602	6.68628	15.6462	7.64e-05	0.0148292	HXXXD-type acyl-transferase family protein	GO:0016747	transferase activity, transferring acyl groups other than amino-acyl groups
Zm00001d011001			-1.32314	5.69146	17.6199	2.7e-05	0.0078062	aluminum sensitive
Zm00001d031725	Zm00001eb037480		-1.31448	5.41375	13.589	0.000227509	0.0344378	TCP family transcription factor
Zm00001d044771	Zm00001eb371880	100274259	-1.30278	5.41203	12.7983	0.00034693	0.047852	matrix metalloproteinase	GO:0008237;GO:0004222;GO:0006508;GO:0008270;GO:0031012	metallopeptidase activity;metalloendopeptidase activity;proteolysis;zinc ion binding;extracellular matrix
Zm00001d032873	Zm00001eb047280	100192886	-1.29221	8.02129	14.0017	0.000182641	0.0294592	Heavy metal transport/detoxification superfamily protein	GO:0030001;GO:0046872	metal ion transport;metal ion binding
Zm00001d050404	Zm00001eb179690	100382520	-1.27532	5.04634	27.3101	1.73e-07	0.000146152	hypothetical protein
Zm00001d047554	Zm00001eb395380	100281341	-1.26651	5.05994	16.0849	6.06e-05	0.0130491	Arabidopsis NAC domain containing protein	GO:0003677;GO:0006355	DNA binding;regulation of transcription, DNA-templated
Zm00001d009138	Zm00001eb340430		-1.24327	7.00868	16.4846	4.9e-05	0.0112227	Peroxidase superfamily protein	GO:0004601;GO:0042744;GO:0006979;GO:0055114;GO:0020037	peroxidase activity;hydrogen peroxide catabolic process;response to oxidative stress;oxidation-reduction process;heme binding
Zm00001d035677	Zm00001eb266970	107546767	-1.24035	5.01098	15.3814	8.78e-05	0.0164117	zinc finger (C3HC4-type RING finger) family protein
Zm00001d010066	Zm00001eb347770	100273970	-1.23769	5.84561	18.7616	1.48e-05	0.00502541	conserved hypothetical protein
Zm00001d026662	Zm00001eb434140		-1.20576	6.09596	13.9716	0.000185591	0.0297722	NDR1/HIN1-like
Zm00001d042319	Zm00001eb143110	103650833	-1.07305	4.95898	12.6959	0.00036645	0.049617	Squamosa promoter-binding protein-like (SBP domain) transcription factor family protein	GO:0003677;GO:0005634	DNA binding;nucleus
Zm00001d016599	Zm00001eb241990		-1.02785	4.22904	13.8263	0.000200511	0.0314812	conserved hypothetical protein	GO:0005515	protein binding
Zm00001d034365	Zm00001eb060020		-0.973468	6.21535	13.3698	0.000255712	0.0381205	syntaxin of plants	GO:0016020;GO:0005484;GO:0016192;GO:0006886	membrane;SNAP receptor activity;vesicle-mediated transport;intracellular protein transport
MSTRG.25217			-0.924827	2.49588	14.2828	0.000157299	0.0263067
Zm00001d019249	Zm00001eb303990	103648205	-0.907846	4.66768	13.7469	0.00020917	0.0322043	reticulata-related			;	;
Zm00001d052533	Zm00001eb196980		-0.898595	6.00624	13.7441	0.00020948	0.0322043	Glycosyltransferase family 29 (sialyltransferase) family protein	GO:0006486;GO:0008373	protein glycosylation;sialyltransferase activity
Zm00001d018177	Zm00001eb255960	100277102	-0.885818	7.65415	13.7741	0.00020616	0.032197	hypothetical protein
Zm00001d047385	Zm00001eb393920		-0.866265	5.10221	19.8477	8.39e-06	0.00317357	Protein phosphatase 2C family protein	GO:0003824;GO:0043169	catalytic activity;cation binding
Zm00001d050716	Zm00001eb181880	100191591	-0.861074	6.0359	13.5606	0.000230989	0.0347863	cytosolic invertase	GO:0003824;GO:0033926;GO:0005200;GO:0005525;GO:0005874;GO:0007017	catalytic activity;glycopeptide alpha-N-acetylgalactosaminidase activity;structural constituent of cytoskeleton;GTP binding;microtubule;microtubule-based process
Zm00001d010902	Zm00001eb354480		-0.741905	6.52354	13.3295	0.000261262	0.0383665	Phosphoglycerate mutase family protein	GO:0003824;GO:0008152	catalytic activity;metabolic process

## Sheet: Region 2 increase
LR: Liklihood ratio statistic
LogCPM: log base 2 of counts per million (CPM) for transcript abundance
LogFV: Log base 2 of fold change between WW and WD transcript abundance
gene_id_v4	gene_id_v5	ncbi_gene_id	logFC	logCPM	LR	PValue	FDR	Functional Annotation	go_accession	go_name	pathway	pathway_name
MSTRG.25032			7.41758	4.96081	35.2859	2.8468e-09	1.29275e-06
Zm00001d025055	Zm00001eb419870	103641516	6.75019	5.18309	29.8963	4.5577e-08	1.25729e-05	Protein phosphatase 2C family protein	GO:0003824;GO:0043169	catalytic activity;cation binding	MAPK signaling pathway - plant - Zea mays (maize);Plant hormone signal transduction - Zea mays (maize)	zma04016;zma04075
Zm00001d000229	Zm00001eb031880	103640606	6.64488	4.50954	32.047	1.5049e-08	5.41708e-06	conserved hypothetical protein
Zm00001d037868	Zm00001eb285170	100281195	6.47284	2.59015	42.1994	8.24274e-11	7.60316e-08	eukaryotic release factor 1-3	GO:0003747;GO:0005737;GO:0006415	translation release factor activity;cytoplasm;translational termination	mRNA surveillance pathway - Zea mays (maize)	zma03015
Zm00001d019704	Zm00001eb307340		6.4002	5.36155	27.1707	1.86264e-07	3.81801e-05	hypothetical protein
Zm00001d010586	Zm00001eb351790	100279044	6.2003	5.36989	18.884	1.38909e-05	0.00112803	PEBP (phosphatidylethanolamine-binding protein) family protein
Zm00001d014083	Zm00001eb222250	100281141	6.09462	5.35383	30.4307	3.46009e-08	1.03163e-05	beta-amylase	GO:0000272;GO:0016161	polysaccharide catabolic process;beta-amylase activity	Starch and sucrose metabolism - Zea mays (maize);Metabolic pathways - Zea mays (maize);Biosynthesis of secondary metabolites - Zea mays (maize)	zma00500;zma01100;zma01110
Zm00001d032608	Zm00001eb044860	100280970	6.00758	5.66176	28.504	9.35072e-08	2.18862e-05	alpha-galactosidase	GO:0003824;GO:0004553;GO:0005975	catalytic activity;hydrolase activity, hydrolyzing O-glycosyl compounds;carbohydrate metabolic process	Galactose metabolism - Zea mays (maize);Glycerolipid metabolism - Zea mays (maize);Sphingolipid metabolism - Zea mays (maize);Glycosphingolipid biosynthesis - globo and isoglobo series - Zea mays (maize);Metabolic pathways - Zea mays (maize)	zma00052;zma00561;zma00600;zma00603;zma01100
Zm00001d044078	Zm00001eb158640	100279043	5.89336	4.79913	30.8626	2.76954e-08	8.51547e-06	conserved hypothetical protein
Zm00001d025923	Zm00001eb427310	100192556	5.5714	2.02288	33.2391	8.14932e-09	3.142e-06	NAD(P)-binding Rossmann-fold superfamily protein
Zm00001d013900	Zm00001eb220700	103626123	5.38223	2.75174	20.0407	7.58105e-06	0.000699281	CAP160 protein
Zm00001d033300	Zm00001eb051200		5.06934	3.41956	36.892	1.24858e-09	6.7008e-07	inositol polyphosphate 5-phosphatase	GO:0046856	phosphatidylinositol dephosphorylation
Zm00001d049071	Zm00001eb168620	100279575	5.01171	3.00934	15.3512	8.92633e-05	0.00469659	Peroxidase superfamily protein	GO:0004601;GO:0006979;GO:0042744;GO:0020037;GO:0055114	peroxidase activity;response to oxidative stress;hydrogen peroxide catabolic process;heme binding;oxidation-reduction process	Phenylpropanoid biosynthesis - Zea mays (maize);Metabolic pathways - Zea mays (maize);Biosynthesis of secondary metabolites - Zea mays (maize)	zma00940;zma01100;zma01110
Zm00001d014325	Zm00001eb224230		4.92993	5.94868	46.6452	8.50754e-12	1.1958e-08	Calcium-binding EF-hand family protein	GO:0005509	calcium ion binding
MSTRG.32039			4.67521	3.66261	37.0957	1.12473e-09	6.26387e-07
Zm00001d050577	Zm00001eb180830	100282648	4.62918	3.35193	15.0089	0.000107006	0.0052995	senescence-associated gene	GO:0016021	integral component of membrane
MSTRG.40287			4.52823	1.81085	24.2392	8.50849e-07	0.000126203
Zm00001d025823	Zm00001eb426280		4.52313	3.83595	12.4246	0.000423707	0.0143919	myb domain protein	GO:0003677	DNA binding
Zm00001d036066	Zm00001eb269910		4.441	4.87143	15.61	7.78429e-05	0.00425364	Zinc finger (C3HC4-type RING finger) family protein
Zm00001d017033	Zm00001eb245620		4.43806	1.39043	10.9576	0.000932203	0.0253836	Glycine rich protein family domain containing protein
Zm00001d037404	Zm00001eb281140		4.40379	1.46482	21.3991	3.72954e-06	0.000407721	conserved hypothetical protein
Zm00001d017034	Zm00001eb245630	103627357	4.38071	1.44841	13.3242	0.000261999	0.0100458	fimbrin-like protein	GO:0005515	protein binding
Zm00001d047163	Zm00001eb392010	100285358	4.37845	1.12041	19.1909	1.18278e-05	0.000997485	emp24/gp25L/p24 family/GOLD family protein
Zm00001d025964	Zm00001eb427650		4.37091	2.46148	15.7992	7.04338e-05	0.00395999	homeobox	GO:0003677;GO:0003700;GO:0006355;GO:0043565	DNA binding;DNA binding transcription factor activity;regulation of transcription, DNA-templated;sequence-specific DNA binding
Zm00001d045390	Zm00001eb377390	100193182	4.29268	5.82142	13.0291	0.000306693	0.01133	early nodulin-related
Zm00001d044748	Zm00001eb371680	100272256	4.2816	3.40213	16.7371	4.29334e-05	0.00270206	Thiamin diphosphate-binding fold (THDP-binding) superfamily protein	GO:0004739;GO:0008152;GO:0006086;GO:0016624;GO:0043231	pyruvate dehydrogenase (acetyl-transferring) activity;metabolic process;acetyl-CoA biosynthetic process from pyruvate;oxidoreductase activity, acting on the aldehyde or oxo group of donors, disulfide as acceptor;intracellular membrane-bounded organelle	Glycolysis / Gluconeogenesis - Zea mays (maize);Citrate cycle (TCA cycle) - Zea mays (maize);Pyruvate metabolism - Zea mays (maize);Lipoic acid metabolism - Zea mays (maize);Metabolic pathways - Zea mays (maize);Biosynthesis of secondary metabolites - Zea mays (maize);Carbon metabolism - Zea mays (maize);2-Oxocarboxylic acid metabolism - Zea mays (maize)	zma00010;zma00020;zma00620;zma00785;zma01100;zma01110;zma01200;zma01210
Zm00001d024777	Zm00001eb417540	103636804	4.24949	1.68272	26.1872	3.09867e-07	5.54323e-05	AGAMOUS-like	GO:0003677;GO:0046983	DNA binding;protein dimerization activity
Zm00001d038469	Zm00001eb290530		4.23722	1.92133	33.3591	7.6618e-09	3.01538e-06	allergen-related
Zm00001d014914	Zm00001eb229190		4.19185	2.02463	11.1268	0.000850912	0.0238296	leucoanthocyanidin dioxygenase	GO:0016491;GO:0055114	oxidoreductase activity;oxidation-reduction process
Zm00001d008272	Zm00001eb333040	103636695	4.18868	1.29263	17.7664	2.4976e-05	0.00176368	Protein of unknown function, DUF617
Zm00001d036069	Zm00001eb269950	103629444	4.16786	5.88305	43.9625	3.34734e-11	3.80014e-08	Zinc finger (C3HC4-type RING finger) family protein
Zm00001d004705	Zm00001eb090960		4.13123	4.74943	23.4159	1.30495e-06	0.000176688	amino acid permease
Zm00001d028718			4.085	5.06194	14.7317	0.000123943	0.00592451	Low temperature and salt responsive protein family	GO:0016021	integral component of membrane
Zm00001d003767	Zm00001eb083680	100283848	4.08441	2.62939	9.80025	0.00174489	0.0393894	photosystem I subunit O			Photosynthesis - Zea mays (maize);Metabolic pathways - Zea mays (maize)	zma00195;zma01100
Zm00001d016982	Zm00001eb245250	100281564	4.06108	5.96004	39.0447	4.14203e-10	2.7169e-07	Major facilitator superfamily protein	GO:0016020;GO:0022857;GO:0055085	membrane;transmembrane transporter activity;transmembrane transport
Zm00001d012391	Zm00001eb367740		4.03083	4.61324	71.5844	2.65652e-17	7.84124e-13	delta1-pyrroline-5-carboxylate synthase	GO:0008152;GO:0003824;GO:0004350;GO:0004349;GO:0016491;GO:0006561;GO:0055114;GO:0016620;GO:0005737;GO:0050661	metabolic process;catalytic activity;glutamate-5-semialdehyde dehydrogenase activity;glutamate 5-kinase activity;oxidoreductase activity;proline biosynthetic process;oxidation-reduction process;oxidoreductase activity, acting on the aldehyde or oxo group of donors, NAD or NADP as acceptor;cytoplasm;NADP binding
Zm00001d042922	Zm00001eb148420	103651028	4.02607	6.06358	17.8519	2.38779e-05	0.00171904	heat shock protein			Spliceosome - Zea mays (maize);Protein processing in endoplasmic reticulum - Zea mays (maize);Endocytosis - Zea mays (maize)	zma03040;zma04141;zma04144
Zm00001d053288	Zm00001eb203300		3.98375	1.13371	10.0025	0.0015633	0.0362197	FASCICLIN-like arabinogalactan
Zm00001d028092	Zm00001eb007640	732773	3.97628	2.15956	66.5846	3.35192e-16	4.94693e-12	CYCLIN D1;1
Zm00001d020100	Zm00001eb309920	100279578	3.94322	4.09809	47.9698	4.32846e-12	7.51547e-09	highly ABA-induced PP2C gene	GO:0043169;GO:0003824	cation binding;catalytic activity	MAPK signaling pathway - plant - Zea mays (maize);Plant hormone signal transduction - Zea mays (maize)	zma04016;zma04075
Zm00001d033369	Zm00001eb051810		3.93398	3.93526	10.1666	0.00143009	0.0340144	Gibberellin-regulated family protein
Zm00001d045122	Zm00001eb374840		3.78238	1.79217	24.4819	7.50102e-07	0.000114128	H(+)-ATPase	GO:0016021;GO:0000166;GO:0008553;GO:0120029	integral component of membrane;nucleotide binding;proton-exporting ATPase activity, phosphorylative mechanism;proton export across plasma membrane
Zm00001d027623	Zm00001eb003470	103631701	3.75914	5.75585	29.0682	6.98742e-08	1.79346e-05	myb domain protein	GO:0003677	DNA binding
Zm00001d016987	Zm00001eb245270		3.75569	2.61641	22.0401	2.67008e-06	0.000315251	potassium channel in Arabidopsis thaliana	GO:0005249;GO:0005216;GO:0006813;GO:0006811;GO:0016020;GO:0055085	voltage-gated potassium channel activity;ion channel activity;potassium ion transport;ion transport;membrane;transmembrane transport
Zm00001d051415	Zm00001eb186970	103653893	3.56754	3.52606	54.2932	1.72696e-13	5.66384e-10	mechanosensitive channel of small conductance-like	GO:0016020;GO:0055085	membrane;transmembrane transport
Zm00001d007107	Zm00001eb110960	103647917	3.55955	1.46164	11.2833	0.000782075	0.022218	B-box type zinc finger protein with CCT domain	GO:0005515;GO:0005622;GO:0008270	protein binding;intracellular;zinc ion binding
Zm00001d025754	Zm00001eb425620	103641799	3.53439	6.07665	10.6889	0.00107777	0.0282027	Protein of unknown function, DUF642
Zm00001d007341	Zm00001eb112930	100281016	3.52736	4.349	12.772	0.000351847	0.0126344	HVA22 homologue E
Zm00001d003723	Zm00001eb083290		3.51698	3.9735	11.5615	0.00067332	0.0200549	S-locus lectin protein kinase family protein	GO:0004674;GO:0005524;GO:0048544;GO:0004672;GO:0006468	protein serine/threonine kinase activity;ATP binding;recognition of pollen;protein kinase activity;protein phosphorylation
Zm00001d037439	Zm00001eb281410	100127538	3.45552	2.66881	22.4191	2.1918e-06	0.000271829	PEBP (phosphatidylethanolamine-binding protein) family protein
Zm00001d025659	Zm00001eb424620	100191982	3.43557	3.89729	10.255	0.00136316	0.0330077	phosphofructokinase	GO:0003872;GO:0006002;GO:0005524;GO:0006096	6-phosphofructokinase activity;fructose 6-phosphate metabolic process;ATP binding;glycolytic process	Glycolysis / Gluconeogenesis - Zea mays (maize);Pentose phosphate pathway - Zea mays (maize);Fructose and mannose metabolism - Zea mays (maize);Galactose metabolism - Zea mays (maize);Metabolic pathways - Zea mays (maize);Biosynthesis of secondary metabolites - Zea mays (maize);Carbon metabolism - Zea mays (maize);Biosynthesis of amino acids - Zea mays (maize);RNA degradation - Zea mays (maize)	zma00010;zma00030;zma00051;zma00052;zma01100;zma01110;zma01200;zma01230;zma03018
Zm00001d008523	Zm00001eb335010		3.40194	4.01329	10.3249	0.00131244	0.0321489	hypothetical protein
Zm00001d005748	Zm00001eb099440		3.39593	3.93364	36.2362	1.74793e-09	8.52798e-07	CBL-interacting protein kinase	GO:0007165;GO:0005524;GO:0004672;GO:0006468	signal transduction;ATP binding;protein kinase activity;protein phosphorylation
Zm00001d036072	Zm00001eb269960		3.38867	5.57439	19.8334	8.44945e-06	0.000762699	Zinc finger (C3HC4-type RING finger) family protein
Zm00001d013588	Zm00001eb217780		3.3765	2.52228	17.495	2.8806e-05	0.00197047	Homeodomain-like superfamily protein	GO:0003677	DNA binding
Zm00001d022222	Zm00001eb328220	103633458	3.32607	1.26308	10.359	0.00128848	0.0316858	hypothetical protein
Zm00001d025665	Zm00001eb424670	100283931	3.32408	4.9015	42.2384	8.07971e-11	7.60316e-08	amino acid permease
Zm00001d043596	Zm00001eb154450	100285934	3.3014	2.5041	19.8449	8.39845e-06	0.00076042	Polyketide cyclase/dehydrase and lipid transport superfamily protein
Zm00001d020332	Zm00001eb311590	100281562	3.25373	2.94952	16.1016	6.00332e-05	0.00350891	ARM repeat superfamily protein	GO:0005515;GO:0005488;GO:0004842;GO:0016567	protein binding;binding;ubiquitin-protein transferase activity;protein ubiquitination
Zm00001d038532	Zm00001eb291190		3.25025	1.60581	43.0087	5.44958e-11	5.54674e-08	Bifunctional inhibitor/lipid-transfer protein/seed storage 2S albumin superfamily protein
Zm00001d012551	Zm00001eb369260		3.23923	2.48875	23.7228	1.11255e-06	0.000157881	VQ motif-containing protein
Zm00001d014101	Zm00001eb222380		3.1976	2.92578	17.4478	2.95313e-05	0.0020131	hypothetical protein
Zm00001d017547	Zm00001eb250120		3.14734	8.24989	43.1533	5.06146e-11	5.33569e-08	cold-regulated	GO:0006950;GO:0009415	response to stress;response to water
Zm00001d017453	Zm00001eb249190	100191817	3.14419	2.39413	16.6185	4.5703e-05	0.00283048	Major facilitator superfamily protein	GO:0016021;GO:0055085;GO:0022857	integral component of membrane;transmembrane transport;transmembrane transporter activity
Zm00001d039941	Zm00001eb125000		3.10878	4.60838	9.73106	0.0018118	0.0404837	heat shock protein 17.4
MSTRG.3281			3.10071	2.78935	14.4831	0.000141421	0.00653789
Zm00001d036452	Zm00001eb272750	100283306	3.07467	3.8364	30.2667	3.76533e-08	1.08962e-05	Bifunctional inhibitor/lipid-transfer protein/seed storage 2S albumin superfamily protein
Zm00001d013409	Zm00001eb216050		3.07262	2.45285	40.3339	2.1406e-10	1.5796e-07	homeobox protein	GO:0003677	DNA binding
Zm00001d024403	Zm00001eb414530	100277968	3.06582	2.33259	15.3402	8.9784e-05	0.00471558	hypothetical protein
Zm00001d004448	Zm00001eb088830		3.04129	4.58293	35.9766	1.99705e-09	9.35664e-07	Pectin lyase-like superfamily protein
Zm00001d003190	Zm00001eb078730	100283098	3.03603	8.18718	9.70904	0.00183363	0.040817	Chitinase family protein	GO:0008061;GO:0004568;GO:0006032;GO:0005975;GO:0016998	chitin binding;chitinase activity;chitin catabolic process;carbohydrate metabolic process;cell wall macromolecule catabolic process	Amino sugar and nucleotide sugar metabolism - Zea mays (maize);Metabolic pathways - Zea mays (maize)	zma00520;zma01100
Zm00001d049218	Zm00001eb169870		2.97843	3.59338	14.2942	0.000156342	0.00699203	Outward rectifying potassium channel protein	GO:0005267;GO:0016020;GO:0071805	potassium channel activity;membrane;potassium ion transmembrane transport
Zm00001d007258	Zm00001eb112210	103647971	2.96553	3.03463	15.019	0.000106434	0.00528823	carboxyesterase	GO:0008152;GO:0016787	metabolic process;hydrolase activity
Zm00001d018298	Zm00001eb257130	100191598	2.96179	6.45331	16.3097	5.37871e-05	0.00320689	HSP20-like chaperones superfamily protein			Protein processing in endoplasmic reticulum - Zea mays (maize)	zma04141
Zm00001d034713	Zm00001eb063220		2.95974	3.45927	34.9356	3.40785e-09	1.45782e-06	anthranilate synthase	GO:0009058;GO:0000162;GO:0004049	biosynthetic process;tryptophan biosynthetic process;anthranilate synthase activity
Zm00001d017251	Zm00001eb247450		2.95566	2.15738	33.8301	6.01415e-09	2.43178e-06	Fatty acid hydroxylase superfamily	GO:0005506;GO:0008610;GO:0016491;GO:0055114	iron ion binding;lipid biosynthetic process;oxidoreductase activity;oxidation-reduction process
Zm00001d048383	Zm00001eb402890	100282313	2.95353	5.44354	19.9413	7.98548e-06	0.000729744	myb domain protein	GO:0003677	DNA binding
Zm00001d043180	Zm00001eb150610		2.95204	1.75567	9.89076	0.0016611	0.0379496	EID1-like	GO:0005515	protein binding
Zm00001d028252			2.92395	2.23175	17.2545	3.26925e-05	0.00219314	Caleosin-related family protein
Zm00001d037453	Zm00001eb281500		2.92095	6.34269	34.939	3.40199e-09	1.45782e-06	VIRB2-interacting protein
Zm00001d014055	Zm00001eb221970	100280261	2.90919	3.40868	11.3151	0.000768779	0.0219247	Fatty acid hydroxylase superfamily	GO:0005506;GO:0008610;GO:0016491;GO:0055114	iron ion binding;lipid biosynthetic process;oxidoreductase activity;oxidation-reduction process	Cutin, suberine and wax biosynthesis - Zea mays (maize);Biosynthesis of secondary metabolites - Zea mays (maize)	zma00073;zma01110
Zm00001d025821	Zm00001eb426260	103641832	2.83392	2.74612	13.195	0.000280702	0.0105682	Plant protein of unknown function (DUF828)
Zm00001d000195	Zm00001eb285970	100272795	2.82369	1.7958	13.6192	0.000223882	0.00905252	MATE efflux family protein	GO:0006855;GO:0015238;GO:0015297;GO:0016020;GO:0055085	drug transmembrane transport;drug transmembrane transporter activity;antiporter activity;membrane;transmembrane transport
Zm00001d008974	Zm00001eb338980		2.81526	2.53803	12.2428	0.000467066	0.0154383	Mitochondrial substrate carrier family protein	GO:0055085	transmembrane transport
Zm00001d010397	Zm00001eb350260	100191557	2.80704	2.57126	37.7588	8.00548e-10	4.72596e-07	Immunoglobulin E-set superfamily protein	GO:0005094;GO:0005737	Rho GDP-dissociation inhibitor activity;cytoplasm
Zm00001d005016	Zm00001eb093560	100217237	2.78306	4.02489	14.9929	0.000107917	0.00532704	Integrase-type DNA-binding superfamily protein	GO:0003677;GO:0003700;GO:0006355	DNA binding;DNA binding transcription factor activity;regulation of transcription, DNA-templated
Zm00001d038925	Zm00001eb295010	103630699	2.78304	1.74369	13.8849	0.000194357	0.00813365	F-box family protein
Zm00001d012109	Zm00001eb365220		2.77813	3.61608	21.5061	3.527e-06	0.000388457	Ubiquitin-like superfamily protein	GO:0005515	protein binding
Zm00001d012591	Zm00001eb369590	100192725	2.77078	6.49436	23.5505	1.2168e-06	0.000167832	DC1 domain-containing protein	GO:0045454	cell redox homeostasis
Zm00001d038221	Zm00001eb288360	100216773	2.75984	5.00511	28.0191	1.20125e-07	2.66595e-05	NAC (No Apical Meristem) domain transcriptional regulator superfamily protein	GO:0003677;GO:0006355	DNA binding;regulation of transcription, DNA-templated
Zm00001d053234	Zm00001eb202870	100501847	2.74828	5.64958	16.1509	5.84892e-05	0.00343226	MATE efflux family protein	GO:0006855;GO:0015238;GO:0015297;GO:0016020;GO:0055085	drug transmembrane transport;drug transmembrane transporter activity;antiporter activity;membrane;transmembrane transport
Zm00001d000107	Zm00001eb201250		2.73764	5.99375	24.7348	6.57839e-07	0.000103284	fatty acid reductase
Zm00001d035214	Zm00001eb261920	100272659	2.7171	4.86983	10.5362	0.00117059	0.0296586	ureide permease	GO:0071705	nitrogen compound transport
Zm00001d012401	Zm00001eb367840		2.71415	5.7995	62.8399	2.2421e-15	1.56519e-11	highly ABA-induced PP2C gene	GO:0043169;GO:0003824	cation binding;catalytic activity
Zm00001d032307			2.71275	2.27415	11.0008	0.000910705	0.0249363	hypothetical protein
Zm00001d034249	Zm00001eb059150	103644088	2.68426	1.70991	29.3944	5.90477e-08	1.57019e-05	Leucine carboxyl methyltransferase	GO:0008168;GO:0032259	methyltransferase activity;methylation
Zm00001d008444	Zm00001eb334500	103636726	2.67729	2.79925	24.3605	7.98883e-07	0.000120926	ROOT HAIR DEFECTIVE6	GO:0046983	protein dimerization activity
Zm00001d053143	Zm00001eb202080	103654612	2.64881	3.22426	50.7365	1.05637e-12	2.44528e-09	amino acid permease
MSTRG.43334			2.5929	2.3462	41.2957	1.30856e-10	1.08507e-07
Zm00001d042179	Zm00001eb141880	100274178	2.59128	5.64189	15.3198	9.07582e-05	0.00474526	Eukaryotic aspartyl protease family protein
Zm00001d008529	Zm00001eb335070		2.58991	4.85789	31.1663	2.36841e-08	7.59872e-06	endonuclease	GO:0016788;GO:0003676;GO:0004519;GO:0006308	hydrolase activity, acting on ester bonds;nucleic acid binding;endonuclease activity;DNA catabolic process
Zm00001d043992	Zm00001eb157860	542188	2.57664	3.06851	12.2875	0.000456006	0.0151747	G-box binding factor	GO:0003700;GO:0006355	DNA binding transcription factor activity;regulation of transcription, DNA-templated
Zm00001d023664	Zm00001eb408850	100285725	2.57279	5.80913	13.3215	0.000262387	0.0100458	GRAM domain family protein
Zm00001d011782	Zm00001eb362210	100283872	2.56647	4.71449	26.5267	2.59915e-07	4.8251e-05	Haloacid dehalogenase-like hydrolase (HAD) superfamily protein	GO:0008152;GO:0016787	metabolic process;hydrolase activity
Zm00001d028085	Zm00001eb007580		2.56215	1.59404	25.003	5.72415e-07	9.33478e-05	basic helix-loop-helix (bHLH) DNA-binding superfamily protein
Zm00001d015468	Zm00001eb233790	103626702	2.5118	5.49482	16.8916	3.95771e-05	0.00252857	CONSTANS-like	GO:0005515;GO:0005622;GO:0008270	protein binding;intracellular;zinc ion binding
Zm00001d044142	Zm00001eb159180		2.49915	2.72028	20.5407	5.83768e-06	0.000570565	phy rapidly regulated
Zm00001d040545	Zm00001eb129600		2.48656	2.79024	21.3739	3.7788e-06	0.000408568	hypothetical protein
Zm00001d053225	Zm00001eb202800	100384558	2.48624	1.53452	9.47977	0.0020775	0.04463	beta-galactosidase	GO:0004553;GO:0005975;GO:0030246	hydrolase activity, hydrolyzing O-glycosyl compounds;carbohydrate metabolic process;carbohydrate binding
Zm00001d042026	Zm00001eb140370		2.47417	3.06905	38.1032	6.70988e-10	4.12616e-07	Pheophorbide a oxygenase family protein with Rieske [2Fe-2S] domain	GO:0016491;GO:0010277;GO:0005506;GO:0051537;GO:0055114;GO:0016705	oxidoreductase activity;chlorophyllide a oxygenase [overall] activity;iron ion binding;2 iron, 2 sulfur cluster binding;oxidation-reduction process;oxidoreductase activity, acting on paired donors, with incorporation or reduction of molecular oxygen
Zm00001d028778	Zm00001eb013680	103634510	2.45824	5.07248	27.0093	2.02479e-07	4.03822e-05	hypothetical protein
Zm00001d027619	Zm00001eb003440		2.44759	5.96622	11.8477	0.000577329	0.0181674	beta-amylase	GO:0000272;GO:0016161	polysaccharide catabolic process;beta-amylase activity
Zm00001d010169	Zm00001eb348500	103635614	2.4319	5.28279	11.5696	0.000670387	0.0200079	cysteine-rich RLK (RECEPTOR-like protein kinase)	GO:0005524;GO:0030246;GO:0004672;GO:0006468	ATP binding;carbohydrate binding;protein kinase activity;protein phosphorylation
Zm00001d039129			2.42931	1.93259	21.185	4.17006e-06	0.000442761	Peptidase inhibitor I9 domain containing protein
Zm00001d013400	Zm00001eb216030		2.42807	2.86031	9.46815	0.0020907	0.0447438	Protein kinase superfamily protein	GO:0005524;GO:0004672;GO:0004713;GO:0006468	ATP binding;protein kinase activity;protein tyrosine kinase activity;protein phosphorylation
Zm00001d033273	Zm00001eb050850	100125647	2.41607	4.18452	10.1537	0.00144011	0.0341702	Major facilitator superfamily protein	GO:0016021;GO:0005215;GO:0022857;GO:0055085	integral component of membrane;transporter activity;transmembrane transporter activity;transmembrane transport
Zm00001d026438	Zm00001eb432010	100194321	2.41331	2.20899	16.1944	5.71615e-05	0.00336773	Coatomer epsilon subunit	GO:0005515;GO:0005198;GO:0006890	protein binding;structural molecule activity;retrograde vesicle-mediated transport, Golgi to ER
Zm00001d013992	Zm00001eb221410	100283961	2.39533	3.0035	53.7189	2.31323e-13	6.82798e-10	Pyridoxal phosphate (PLP)-dependent transferases superfamily protein	GO:0003824;GO:0009058;GO:0030170	catalytic activity;biosynthetic process;pyridoxal phosphate binding
Zm00001d002558	Zm00001eb072980		2.37858	2.92397	20.7773	5.15918e-06	0.000516216	Heavy metal transport/detoxification superfamily protein	GO:0030001;GO:0046872	metal ion transport;metal ion binding
Zm00001d002658	Zm00001eb073880		2.33848	4.40476	39.901	2.67162e-10	1.83391e-07	Transducin/WD40 repeat-like superfamily protein	GO:0005515	protein binding
Zm00001d051175			2.32283	1.26543	11.4563	0.000712521	0.0208419	hypothetical protein
Zm00001d017804	Zm00001eb252360		2.31814	2.44037	11.7596	0.000605296	0.0187084	ROOT HAIR DEFECTIVE6	GO:0046983	protein dimerization activity
Zm00001d011785	Zm00001eb362240	100280967	2.30877	2.15756	33.9183	5.74759e-09	2.35627e-06	Homeodomain-like superfamily protein	GO:0003677	DNA binding
Zm00001d045107	Zm00001eb374700		2.2892	3.34616	13.7818	0.000205313	0.00845218	LJRHL1-like	GO:0046983	protein dimerization activity
Zm00001d035638	Zm00001eb266650		2.28496	4.35598	21.3845	3.75792e-06	0.000408568	alpha/beta-Hydrolases superfamily protein	GO:0006629	lipid metabolic process
Zm00001d035561			2.27297	6.04868	13.7178	0.000212433	0.00867471	Mannose-binding lectin superfamily protein	GO:0030246	carbohydrate binding
Zm00001d027511	Zm00001eb002510	542230	2.25447	2.78537	11.0835	0.000870996	0.0242539	catalase	GO:0004096;GO:0020037;GO:0006979;GO:0055114	catalase activity;heme binding;response to oxidative stress;oxidation-reduction process	Tryptophan metabolism - Zea mays (maize);Glyoxylate and dicarboxylate metabolism - Zea mays (maize);Metabolic pathways - Zea mays (maize);Biosynthesis of secondary metabolites - Zea mays (maize);Carbon metabolism - Zea mays (maize);MAPK signaling pathway - plant - Zea mays (maize);Peroxisome - Zea mays (maize)	zma00380;zma00630;zma01100;zma01110;zma01200;zma04016;zma04146
Zm00001d023559	Zm00001eb408010	100273196	2.24781	3.13776	10.8514	0.000987213	0.0263706	fructose-bisphosphate aldolase	GO:0003824;GO:0004332;GO:0006096	catalytic activity;fructose-bisphosphate aldolase activity;glycolytic process	Glycolysis / Gluconeogenesis - Zea mays (maize);Pentose phosphate pathway - Zea mays (maize);Fructose and mannose metabolism - Zea mays (maize);Carbon fixation in photosynthetic organisms - Zea mays (maize);Metabolic pathways - Zea mays (maize);Biosynthesis of secondary metabolites - Zea mays (maize);Carbon metabolism - Zea mays (maize);Biosynthesis of amino acids - Zea mays (maize)	zma00010;zma00030;zma00051;zma00710;zma01100;zma01110;zma01200;zma01230
Zm00001d038240	Zm00001eb288500		2.24774	1.65576	16.3466	5.27507e-05	0.00316472	ERD (early-responsive to dehydration stress) family protein	GO:0016020	membrane
Zm00001d006553	Zm00001eb106510	103157008	2.23044	3.46582	28.8465	7.8348e-08	1.97658e-05	Phototropic-responsive NPH3 family protein
Zm00001d009167	Zm00001eb340640	103635108	2.22258	3.13584	40.509	1.95709e-10	1.56128e-07	Pectin lyase-like superfamily protein	GO:0004650;GO:0005975	polygalacturonase activity;carbohydrate metabolic process
Zm00001d043047	Zm00001eb149460	541904	2.22019	7.49975	27.2804	1.7599e-07	3.65824e-05	expansin A1	GO:0009664;GO:0005576	plant-type cell wall organization;extracellular region
Zm00001d023945	Zm00001eb411070	103640990	2.21935	1.82755	13.0616	0.00030141	0.0111768	Protein kinase superfamily protein	GO:0005524;GO:0004672;GO:0006468	ATP binding;protein kinase activity;protein phosphorylation
Zm00001d034595	Zm00001eb062120		2.20508	1.85828	22.4735	2.13059e-06	0.000266477	associated protein	GO:0006886;GO:0016192;GO:0030117	intracellular protein transport;vesicle-mediated transport;membrane coat
Zm00001d001857	Zm00001eb066480	100273752	2.20481	3.05755	10.9417	0.000940245	0.0255319	light harvesting complex photosystem II subunit			Photosynthesis - antenna proteins - Zea mays (maize);Metabolic pathways - Zea mays (maize)	zma00196;zma01100
Zm00001d031131	Zm00001eb032330		2.20239	3.34705	22.6499	1.94372e-06	0.00024414	calcium exchanger	GO:0016021;GO:0055085	integral component of membrane;transmembrane transport
Zm00001d035562			2.1931	7.79234	13.9889	0.000183894	0.00788807	Mannose-binding lectin superfamily protein	GO:0030246	carbohydrate binding
Zm00001d024410	Zm00001eb414580		2.18942	1.6931	17.7291	2.54704e-05	0.0017943	WUSCHEL related homeobox	GO:0003677	DNA binding
Zm00001d013532	Zm00001eb217220		2.18923	4.69528	32.3766	1.27009e-08	4.62829e-06	Class I glutamine amidotransferase-like superfamily protein
Zm00001d047096	Zm00001eb391450	100284795	2.18538	6.01372	26.7496	2.316e-07	4.49746e-05	expansin B2	GO:0005576;GO:0019953	extracellular region;sexual reproduction
Zm00001d034089	Zm00001eb058000		2.15782	2.10485	12.7839	0.000349608	0.0125693	Protein kinase superfamily protein	GO:0005524;GO:0004672;GO:0006468	ATP binding;protein kinase activity;protein phosphorylation
Zm00001d006950	Zm00001eb110060		2.15717	5.31809	11.0371	0.000893068	0.0247286	hypothetical protein
Zm00001d033747	Zm00001eb054990	542400	2.15521	7.19602	9.51276	0.00204048	0.0440591	glutamine synthase clone R1	GO:0003824;GO:0004356;GO:0006542;GO:0006807	catalytic activity;glutamate-ammonia ligase activity;glutamine biosynthetic process;nitrogen compound metabolic process	Arginine biosynthesis - Zea mays (maize);Alanine, aspartate and glutamate metabolism - Zea mays (maize);Glyoxylate and dicarboxylate metabolism - Zea mays (maize);Nitrogen metabolism - Zea mays (maize);Metabolic pathways - Zea mays (maize);Biosynthesis of amino acids - Zea mays (maize)	zma00220;zma00250;zma00630;zma00910;zma01100;zma01230
Zm00001d035614	Zm00001eb266470	100501600	2.14945	4.83007	40.43	2.03786e-10	1.5796e-07	DNAse I-like superfamily protein	GO:0046856	phosphatidylinositol dephosphorylation
Zm00001d006243	Zm00001eb103810	100383352	2.14357	2.16623	11.8317	0.000582294	0.0182652	beta-galactosidase	GO:0030246;GO:0004553;GO:0005975	carbohydrate binding;hydrolase activity, hydrolyzing O-glycosyl compounds;carbohydrate metabolic process
Zm00001d038394	Zm00001eb289830		2.13526	3.46941	19.6781	9.16439e-06	0.000812093	Protein kinase superfamily protein	GO:0004672;GO:0006468;GO:0005524	protein kinase activity;protein phosphorylation;ATP binding
Zm00001d019337	Zm00001eb304710	100279615	2.13093	3.7554	31.8872	1.63391e-08	5.74144e-06	PRLI-interacting factor, putative
Zm00001d029285	Zm00001eb018000	541677	2.12208	3.92857	31.3317	2.17499e-08	7.12569e-06	pyruvate dehydrogenase kinase	GO:0016310;GO:0016772	phosphorylation;transferase activity, transferring phosphorus-containing groups
Zm00001d044513	Zm00001eb162400	100191676	2.11467	3.30963	40.2632	2.21947e-10	1.59785e-07	Major facilitator superfamily protein	GO:0016021;GO:0055085	integral component of membrane;transmembrane transport
Zm00001d021410	Zm00001eb320650		2.10984	5.32239	37.7653	7.97886e-10	4.72596e-07	PHYTOENE SYNTHASE	GO:0016765;GO:0004310;GO:0009058;GO:0006696;GO:0016740;GO:0051996	transferase activity, transferring alkyl or aryl (other than methyl) groups;farnesyl-diphosphate farnesyltransferase activity;biosynthetic process;ergosterol biosynthetic process;transferase activity;squalene synthase activity
Zm00001d047468	Zm00001eb394580	100126430	2.1022	3.26285	22.9765	1.63998e-06	0.000212313	Golgi-body localisation protein domain ;RNA pol II promoter Fmp27 protein domain
Zm00001d000204	Zm00001eb377260		2.10054	6.29355	13.6514	0.000220076	0.00893533	sulfate transporter 3;4	GO:0008272;GO:0008271;GO:0015116;GO:0016021;GO:0016020;GO:0055085	sulfate transport;secondary active sulfate transmembrane transporter activity;sulfate transmembrane transporter activity;integral component of membrane;membrane;transmembrane transport
Zm00001d042886	Zm00001eb148130	100282657	2.09788	5.58304	47.2523	6.24123e-12	1.0077e-08	highly ABA-induced PP2C gene	GO:0003824;GO:0043169	catalytic activity;cation binding	MAPK signaling pathway - plant - Zea mays (maize);Plant hormone signal transduction - Zea mays (maize)	zma04016;zma04075
Zm00001d030751	Zm00001eb029450		2.09342	2.1834	24.2612	8.41169e-07	0.000125398	Transmembrane amino acid transporter family protein
Zm00001d027281	Zm00001eb000370	103630483	2.08728	6.31095	14.3843	0.000149042	0.00678898	expansin B2	GO:0005576;GO:0019953	extracellular region;sexual reproduction
Zm00001d032298	Zm00001eb042260		2.08457	3.72129	17.4928	2.8839e-05	0.00197047	Haloacid dehalogenase-like hydrolase (HAD) superfamily protein	GO:0003824;GO:0005992	catalytic activity;trehalose biosynthetic process
Zm00001d034195	Zm00001eb058770		2.07533	2.44256	16.2425	5.57305e-05	0.00330321	calmodulin-like	GO:0005509	calcium ion binding
Zm00001d033989	Zm00001eb057000	100272560	2.07458	5.60267	16.2251	5.62425e-05	0.00332687	HXXXD-type acyl-transferase family protein	GO:0016747	transferase activity, transferring acyl groups other than amino-acyl groups
Zm00001d016846	Zm00001eb244050	103627303	2.07368	2.48181	13.8829	0.000194564	0.00813365	Protein kinase superfamily protein	GO:0005524;GO:0004672;GO:0006468	ATP binding;protein kinase activity;protein phosphorylation
Zm00001d029377	Zm00001eb018840	100502251	2.06967	4.04362	54.964	1.2276e-13	4.89979e-10	DUF4057 domain containing protein
Zm00001d045120	Zm00001eb374830	103637985	2.06958	2.32957	13.3892	0.000253083	0.00981636	Integrase-type DNA-binding superfamily protein	GO:0003677;GO:0003700;GO:0006355	DNA binding;DNA binding transcription factor activity;regulation of transcription, DNA-templated
Zm00001d017919	Zm00001eb253460		2.0617	2.52348	11.8012	0.000591915	0.0183864	TRICHOME BIREFRINGENCE-LIKE
Zm00001d011819	Zm00001eb362510	100284976	2.05899	2.30917	9.35686	0.00222153	0.0465385	Pheophorbide a oxygenase family protein with Rieske [2Fe-2S] domain	GO:0010277;GO:0016491;GO:0005506;GO:0055114;GO:0051537;GO:0016705	chlorophyllide a oxygenase [overall] activity;oxidoreductase activity;iron ion binding;oxidation-reduction process;2 iron, 2 sulfur cluster binding;oxidoreductase activity, acting on paired donors, with incorporation or reduction of molecular oxygen	Porphyrin metabolism - Zea mays (maize);Metabolic pathways - Zea mays (maize);Biosynthesis of secondary metabolites - Zea mays (maize)	zma00860;zma01100;zma01110
Zm00001d011193	Zm00001eb356980	103636017	2.05456	3.24028	18.1708	2.01954e-05	0.00152457	DUF2838 domain containing protein
Zm00001d045055	Zm00001eb374220		2.04091	2.86422	12.5329	0.000399838	0.0137874	UDP-glucosyl transferase 78D2	GO:0008152;GO:0016758	metabolic process;transferase activity, transferring hexosyl groups
Zm00001d031790	Zm00001eb038010		2.03905	5.46232	49.3505	2.14077e-12	4.2126e-09	abscisic acid responsive elements-binding factor	GO:0003700;GO:0006355	DNA binding transcription factor activity;regulation of transcription, DNA-templated
Zm00001d021702	Zm00001eb323450	542472	2.03705	5.7528	31.0967	2.45484e-08	7.70846e-06	beta-amylase	GO:0000272;GO:0016161	polysaccharide catabolic process;beta-amylase activity	Starch and sucrose metabolism - Zea mays (maize);Metabolic pathways - Zea mays (maize);Biosynthesis of secondary metabolites - Zea mays (maize)	zma00500;zma01100;zma01110
Zm00001d034828	Zm00001eb064340	100284950	2.0341	2.78214	12.7166	0.00036242	0.0129197	Nucleic acid-binding proteins superfamily	GO:0003676	nucleic acid binding	;	;
Zm00001d016740	Zm00001eb242950	103627244	1.99632	3.9987	15.2705	9.31584e-05	0.00481568	Plant invertase/pectin methylesterase inhibitor domain containing protein	GO:0004857	enzyme inhibitor activity
Zm00001d011790	Zm00001eb362300	100281356	1.98085	4.02406	35.2178	2.94813e-09	1.30644e-06	P-loop containing nucleoside triphosphate hydrolases superfamily protein	GO:0003676;GO:0005524	nucleic acid binding;ATP binding
Zm00001d051420	Zm00001eb187010	542251	1.97339	9.99438	30.3223	3.65889e-08	1.0693e-05	cold-regulated	GO:0006950;GO:0009415	response to stress;response to water
Zm00001d043263	Zm00001eb151400	100384658	1.96461	3.11118	14.045	0.000178491	0.00773646	diacylglycerol kinase	GO:0016301;GO:0004143;GO:0003951;GO:0007205;GO:0008152	kinase activity;diacylglycerol kinase activity;NAD+ kinase activity;protein kinase C-activating G-protein coupled receptor signaling pathway;metabolic process	Glycerolipid metabolism - Zea mays (maize);Glycerophospholipid metabolism - Zea mays (maize);Metabolic pathways - Zea mays (maize);Biosynthesis of secondary metabolites - Zea mays (maize);Phosphatidylinositol signaling system - Zea mays (maize)	zma00561;zma00564;zma01100;zma01110;zma04070
Zm00001d037968	Zm00001eb285920	103630240	1.96361	5.48804	14.3265	0.000153686	0.00691517	PAR1 protein
Zm00001d043165	Zm00001eb150460	100281775	1.95713	3.73108	20.8101	5.07159e-06	0.000510915	UDP-Glycosyltransferase superfamily protein	GO:0008152;GO:0016758	metabolic process;transferase activity, transferring hexosyl groups
Zm00001d041467	Zm00001eb135880		1.95472	3.42743	21.1523	4.24189e-06	0.000443999	conserved hypothetical protein
Zm00001d043621	Zm00001eb154650	100284789	1.952	4.77955	17.8342	2.41008e-05	0.00172666	phosphate starvation-induced gene	GO:0016791	phosphatase activity	Glycerophospholipid metabolism - Zea mays (maize);Metabolic pathways - Zea mays (maize)	zma00564;zma01100
Zm00001d033595	Zm00001eb053780	100283521	1.95184	5.29497	12.395	0.000430495	0.0145706	Bifunctional inhibitor/lipid-transfer protein/seed storage 2S albumin superfamily protein	GO:0006869;GO:0008289	lipid transport;lipid binding
Zm00001d050988	Zm00001eb183910		1.9502	2.86028	14.7302	0.000124042	0.00592451	Ubiquitin-like superfamily protein	GO:0005515	protein binding
Zm00001d037969			1.95014	4.96657	10.1613	0.00143421	0.0340575	Serine protease inhibitor, potato inhibitor I-type family protein	GO:0004867;GO:0009611	serine-type endopeptidase inhibitor activity;response to wounding
Zm00001d040340	Zm00001eb128150	100304285	1.93882	4.01933	25.1376	5.33824e-07	8.75383e-05	PQ-loop repeat family protein / transmembrane family protein			Efferocytosis - Zea mays (maize)	zma04148
Zm00001d029580	Zm00001eb020560	103636683	1.93834	4.48141	11.3359	0.000760219	0.0217955	NAD(P)-binding Rossmann-fold superfamily protein
Zm00001d012050	Zm00001eb364740	100278154	1.93529	4.10429	38.4091	5.73638e-10	3.60257e-07	hypothetical protein
Zm00001d044940	Zm00001eb373300	103637889	1.93066	4.15399	33.5608	6.90695e-09	2.75503e-06	ABRE binding factor	GO:0003700;GO:0006355	DNA binding transcription factor activity;regulation of transcription, DNA-templated	Plant hormone signal transduction - Zea mays (maize)	zma04075
Zm00001d021812	Zm00001eb324490	100275238	1.92989	3.54363	24.7987	6.36408e-07	0.000100454	conserved hypothetical protein
Zm00001d018429	Zm00001eb258350		1.90791	3.80076	20.8123	5.06564e-06	0.000510915	phosphoenolpyruvate carboxylase kinase	GO:0005524;GO:0004672;GO:0006468	ATP binding;protein kinase activity;protein phosphorylation
Zm00001d032669	Zm00001eb045540		1.90779	2.78301	10.5394	0.00116856	0.0296446	glutaredoxin-related	GO:0035556;GO:0009055;GO:0015035;GO:0045454	intracellular signal transduction;electron transfer activity;protein disulfide oxidoreductase activity;cell redox homeostasis
Zm00001d031588	Zm00001eb036310	103642804	1.90776	1.5571	11.5556	0.000675467	0.0200858	hypothetical protein
Zm00001d022349	Zm00001eb329370	103633507	1.89439	4.25184	12.7382	0.000358266	0.0128026	galacturonosyltransferase-like	GO:0016757	transferase activity, transferring glycosyl groups
Zm00001d011673	Zm00001eb361070		1.88807	2.01629	11.1964	0.000819542	0.0231266	farnesyl diphosphate synthase	GO:0008299	isoprenoid biosynthetic process
Zm00001d027667	Zm00001eb003830	100285151	1.8842	7.22308	23.8084	1.06418e-06	0.000153227	Divalent ion symporter	GO:0016021;GO:0055085;GO:0015105;GO:0015700	integral component of membrane;transmembrane transport;arsenite transmembrane transporter activity;arsenite transport
Zm00001d048173	Zm00001eb400970		1.876	3.18184	9.37866	0.00219526	0.0461116	PPPDE putative thiol peptidase family protein
Zm00001d032572	Zm00001eb044620		1.87486	4.39867	27.8191	1.33204e-07	2.8943e-05	GCR2-like	GO:0003824	catalytic activity
Zm00001d004055	Zm00001eb086100	100191687	1.87343	4.11423	15.4549	8.44962e-05	0.00451825	MATE efflux family protein	GO:0006855;GO:0015238;GO:0015297;GO:0016020;GO:0055085	drug transmembrane transport;drug transmembrane transporter activity;antiporter activity;membrane;transmembrane transport
Zm00001d053607	Zm00001eb205380	103654811	1.86772	1.50739	9.2977	0.00229442	0.0473928	syntaxin of plants	GO:0016020;GO:0005484;GO:0006886;GO:0016192	membrane;SNAP receptor activity;intracellular protein transport;vesicle-mediated transport	SNARE interactions in vesicular transport - Zea mays (maize)	zma04130
Zm00001d046362	Zm00001eb385230		1.86425	2.389	13.0934	0.00029634	0.0110304	conserved hypothetical protein
Zm00001d011765	Zm00001eb362010	100281761	1.86232	3.50427	27.0126	2.02133e-07	4.03822e-05	sterol 4-alpha-methyl-oxidase 2-2	GO:0005506;GO:0008610;GO:0016491;GO:0055114	iron ion binding;lipid biosynthetic process;oxidoreductase activity;oxidation-reduction process	Steroid biosynthesis - Zea mays (maize);Metabolic pathways - Zea mays (maize);Biosynthesis of secondary metabolites - Zea mays (maize)	zma00100;zma01100;zma01110
Zm00001d026383	Zm00001eb431620	100281569	1.84991	1.90432	11.2327	0.000803704	0.0227667	receptor kinase	GO:0048544;GO:0005524;GO:0004672;GO:0004713;GO:0006468	recognition of pollen;ATP binding;protein kinase activity;protein tyrosine kinase activity;protein phosphorylation
Zm00001d016001	Zm00001eb237470	103626931	1.83993	2.40268	12.7585	0.000354394	0.012695	RHO guanyl-nucleotide exchange factor	GO:0005089	Rho guanyl-nucleotide exchange factor activity
Zm00001d008332	Zm00001eb333560	103634693	1.82996	6.18061	9.79962	0.00174548	0.0393894	cinnamoyl coa reductase	GO:0003824;GO:0050662	catalytic activity;coenzyme binding	Phenylpropanoid biosynthesis - Zea mays (maize);Metabolic pathways - Zea mays (maize);Biosynthesis of secondary metabolites - Zea mays (maize)	zma00940;zma01100;zma01110
Zm00001d028998	Zm00001eb015620		1.82844	10.4284	21.5207	3.50035e-06	0.000386966	hydroxyproline-rich glycoprotein family protein
Zm00001d036807	Zm00001eb275820		1.8247	2.602	15.9596	6.47093e-05	0.00370879	basic helix-loop-helix (bHLH) DNA-binding superfamily protein	GO:0046983	protein dimerization activity
Zm00001d042353	Zm00001eb143360	103650849	1.82089	2.32673	24.3369	8.08757e-07	0.000121189	sucrose phosphate synthase 3F	GO:0005985;GO:0016157;GO:0046524	sucrose metabolic process;sucrose synthase activity;sucrose-phosphate synthase activity	Starch and sucrose metabolism - Zea mays (maize);Metabolic pathways - Zea mays (maize);Biosynthesis of secondary metabolites - Zea mays (maize)	zma00500;zma01100;zma01110
Zm00001d012761	Zm00001eb371100	100384745	1.81496	3.66077	27.5995	1.49215e-07	3.19159e-05	Protein kinase family protein	GO:0005524;GO:0004672;GO:0006468	ATP binding;protein kinase activity;protein phosphorylation
Zm00001d013847	Zm00001eb220240	103626099	1.80869	4.20866	42.5626	6.84571e-11	6.73549e-08	Protein of unknown function (DUF604)
Zm00001d010394	Zm00001eb350230	103637187	1.80762	1.65624	9.85249	0.00169602	0.0386277	ovate family protein
Zm00001d020620	Zm00001eb314060		1.80716	2.93152	17.345	3.11709e-05	0.00211026	conserved hypothetical protein
Zm00001d021360	Zm00001eb320190	100280965	1.80189	2.70159	22.2268	2.42263e-06	0.000290686	2 iron, 2 sulfur cluster binding	GO:0043231;GO:0051537	intracellular membrane-bounded organelle;2 iron, 2 sulfur cluster binding
Zm00001d017639	Zm00001eb250900		1.79425	4.60017	12.516	0.000403487	0.0138745	Glycosyl hydrolases family 18 domain containing protein	GO:0005975;GO:0004553	carbohydrate metabolic process;hydrolase activity, hydrolyzing O-glycosyl compounds
Zm00001d029955	Zm00001eb023740	100279482	1.7902	2.96498	16.6833	4.4169e-05	0.00275631	alpha/beta-Hydrolases superfamily protein	GO:0006629	lipid metabolic process
Zm00001d003817	Zm00001eb084160		1.78024	4.18903	10.4527	0.00122471	0.0306873	starch branching enzyme 2.2	GO:0004553;GO:0003824;GO:0005975;GO:0043169;GO:0003844;GO:0005978	hydrolase activity, hydrolyzing O-glycosyl compounds;catalytic activity;carbohydrate metabolic process;cation binding;1,4-alpha-glucan branching enzyme activity;glycogen biosynthetic process
Zm00001d017645	Zm00001eb250960	100283712	1.78013	4.24153	10.3649	0.00128437	0.0316449	RING/U-box superfamily protein
Zm00001d004340	Zm00001eb087950		1.77966	5.3706	14.3671	0.000150411	0.00681979	Transmembrane amino acid transporter family protein
Zm00001d016223	Zm00001eb239040		1.77503	1.8453	10.0868	0.00149331	0.0351781	S-domain-2	GO:0004674;GO:0004672;GO:0005524;GO:0006468	protein serine/threonine kinase activity;protein kinase activity;ATP binding;protein phosphorylation
Zm00001d017943	Zm00001eb253670	103627689	1.76452	3.27987	20.6521	5.50756e-06	0.000542238	DUF4228 domain containing protein
Zm00001d026253	Zm00001eb430440	103642035	1.76026	3.25063	10.3218	0.00131471	0.0321778	autoinhibited Ca2+ -ATPase, isoform	GO:0005516;GO:0000166;GO:0016021;GO:0005388;GO:0005524;GO:0016020;GO:0070588	calmodulin binding;nucleotide binding;integral component of membrane;calcium-transporting ATPase activity;ATP binding;membrane;calcium ion transmembrane transport	;	;
Zm00001d016530	Zm00001eb241390	100283647	1.75326	3.22148	14.8563	0.000116021	0.0056049	Protein of unknown function (DUF803)	GO:0015095;GO:0015693;GO:0016021	magnesium ion transmembrane transporter activity;magnesium ion transport;integral component of membrane
Zm00001d018336	Zm00001eb257440	103627843	1.74084	4.34912	15.1105	0.000101398	0.00512496	Transmembrane amino acid transporter family protein
Zm00001d047889	Zm00001eb398340		1.73983	2.84388	21.5591	3.43088e-06	0.000384305	Rho GTPase activation protein (RhoGAP) with PH domain	GO:0007165	signal transduction
Zm00001d003978	Zm00001eb085520		1.72834	2.59088	17.6515	2.65312e-05	0.00185135	conserved hypothetical protein
Zm00001d031636	Zm00001eb036750	100191531	1.72194	4.50856	11.4915	0.000699148	0.0205824	glycosylphosphatidylinositol-anchored lipid protein transfer
Zm00001d020578	Zm00001eb313660	103632797	1.71161	3.34509	11.1907	0.000822099	0.0231545	P-loop containing nucleoside triphosphate hydrolases superfamily protein	GO:0005524	ATP binding
Zm00001d035119	Zm00001eb261170	103628982	1.70737	3.93865	16.1868	5.73928e-05	0.00337463	ACT domain repeat
Zm00001d049049	Zm00001eb168480	100191365	1.70209	5.06841	39.3047	3.62567e-10	2.43224e-07	Pyruvate kinase family protein	GO:0003824;GO:0000287;GO:0004743;GO:0006096;GO:0030955	catalytic activity;magnesium ion binding;pyruvate kinase activity;glycolytic process;potassium ion binding	Glycolysis / Gluconeogenesis - Zea mays (maize);Pyruvate metabolism - Zea mays (maize);Metabolic pathways - Zea mays (maize);Biosynthesis of secondary metabolites - Zea mays (maize);Carbon metabolism - Zea mays (maize);Biosynthesis of amino acids - Zea mays (maize)	zma00010;zma00620;zma01100;zma01110;zma01200;zma01230
Zm00001d041782	Zm00001eb138390		1.7004	5.03769	10.2027	0.00140234	0.0335708	Protein of unknown function (DUF579)	GO:0045492	xylan biosynthetic process
Zm00001d022069	Zm00001eb326900	100280792	1.69194	5.13057	19.8633	8.31824e-06	0.000755476	ABI five binding protein
Zm00001d028151	Zm00001eb008080	100274325	1.67817	6.69054	9.33842	0.00224399	0.0468428	polyol/monosaccharide transporter	GO:0016020;GO:0005215;GO:0016021;GO:0022857;GO:0055085	membrane;transporter activity;integral component of membrane;transmembrane transporter activity;transmembrane transport
Zm00001d009196	Zm00001eb340800		1.67688	2.10044	14.2099	0.000163511	0.0072359	conserved hypothetical protein
Zm00001d041269	Zm00001eb134490	103650276	1.66829	2.91174	10.3763	0.00127643	0.0315021	Protein kinase superfamily protein	GO:0004672;GO:0004674;GO:0006468;GO:0005524	protein kinase activity;protein serine/threonine kinase activity;protein phosphorylation;ATP binding
Zm00001d039499	Zm00001eb121310	100281585	1.65913	5.50528	11.38	0.000742395	0.0214836	phosphofructokinase	GO:0003872;GO:0006096;GO:0006002;GO:0005524	6-phosphofructokinase activity;glycolytic process;fructose 6-phosphate metabolic process;ATP binding	Glycolysis / Gluconeogenesis - Zea mays (maize);Pentose phosphate pathway - Zea mays (maize);Fructose and mannose metabolism - Zea mays (maize);Galactose metabolism - Zea mays (maize);Metabolic pathways - Zea mays (maize);Biosynthesis of secondary metabolites - Zea mays (maize);Carbon metabolism - Zea mays (maize);Biosynthesis of amino acids - Zea mays (maize);RNA degradation - Zea mays (maize)	zma00010;zma00030;zma00051;zma00052;zma01100;zma01110;zma01200;zma01230;zma03018
Zm00001d053727	Zm00001eb206510		1.65575	5.25445	11.7223	0.000617543	0.0189493	Inorganic H pyrophosphatase family protein	GO:0004427;GO:0009678;GO:1902600;GO:0016020	inorganic diphosphatase activity;hydrogen-translocating pyrophosphatase activity;proton transmembrane transport;membrane
Zm00001d033222			1.65518	3.54909	18.528	1.67425e-05	0.00131433	nine-cis-epoxycarotenoid dioxygenase	GO:0016702;GO:0055114	oxidoreductase activity, acting on single donors with incorporation of molecular oxygen, incorporation of two atoms of oxygen;oxidation-reduction process
Zm00001d042880	Zm00001eb148070		1.65131	4.3679	12.8319	0.000340754	0.0123411	Regulator of chromosome condensation (RCC1) family protein
Zm00001d007135	Zm00001eb111200		1.64732	2.40728	13.7	0.000214454	0.00873108	Rubber elongation factor protein (REF)
MSTRG.22882			1.64377	5.09672	11.7344	0.000613557	0.018865
Zm00001d022504	Zm00001eb330030	103633540	1.64086	4.31696	26.6979	2.37878e-07	4.57946e-05	sodium hydrogen exchanger	GO:0006814;GO:0006812;GO:0006885;GO:0015299;GO:0015385;GO:0016021;GO:0055085	sodium ion transport;cation transport;regulation of pH;solute:proton antiporter activity;sodium:proton antiporter activity;integral component of membrane;transmembrane transport
Zm00001d018178	Zm00001eb255970		1.63312	4.90785	30.5097	3.32198e-08	1.00056e-05	abscisic acid responsive elements-binding factor	GO:0003700;GO:0006355	DNA binding transcription factor activity;regulation of transcription, DNA-templated
Zm00001d027443			1.62513	3.91379	10.6817	0.001082	0.0282662	beta-hydroxylase	GO:0005506;GO:0008610;GO:0016491;GO:0055114	iron ion binding;lipid biosynthetic process;oxidoreductase activity;oxidation-reduction process
Zm00001d043672	Zm00001eb155050		1.60684	2.12852	28.6997	8.45159e-08	2.09635e-05	MAP kinase kinase	GO:0005524;GO:0004672;GO:0006468	ATP binding;protein kinase activity;protein phosphorylation
MSTRG.22217			1.60433	3.11355	10.5516	0.00116089	0.0295908
Zm00001d013716			1.59257	4.15444	15.6071	7.79624e-05	0.00425364	RING/U-box superfamily protein
Zm00001d048335	Zm00001eb402450		1.59073	4.39493	13.9472	0.000188016	0.00796221	Major facilitator superfamily protein
Zm00001d009631	Zm00001eb344260	100382896	1.58341	5.33865	19.1837	1.1872e-05	0.000998324	CTP synthase family protein	GO:0003883;GO:0006241;GO:0006221	CTP synthase activity;CTP biosynthetic process;pyrimidine nucleotide biosynthetic process	Pyrimidine metabolism - Zea mays (maize);Metabolic pathways - Zea mays (maize);Nucleotide metabolism - Zea mays (maize);Biosynthesis of cofactors - Zea mays (maize)	zma00240;zma01100;zma01232;zma01240
Zm00001d006571	Zm00001eb106670		1.58184	1.87333	9.95684	0.00160253	0.0369686	cellulose-synthase like D2	GO:0016020;GO:0016760;GO:0030244	membrane;cellulose synthase (UDP-forming) activity;cellulose biosynthetic process
Zm00001d028152	Zm00001eb008090	100276550	1.58031	2.899	15.7421	7.25902e-05	0.00404103	Undecaprenyl pyrophosphate synthetase family protein	GO:0016765	transferase activity, transferring alkyl or aryl (other than methyl) groups	Terpenoid backbone biosynthesis - Zea mays (maize);Biosynthesis of secondary metabolites - Zea mays (maize)	zma00900;zma01110
Zm00001d048407	Zm00001eb403080	100193115	1.58006	5.104	10.9836	0.000919227	0.0250765	Acyl-CoA N-acyltransferases (NAT) superfamily protein
Zm00001d012033	Zm00001eb364580	100192652	1.5752	4.98885	23.5744	1.20178e-06	0.000166589	Plant stearoyl-acyl-carrier-protein desaturase family protein	GO:0006631;GO:0016491;GO:0045300;GO:0055114	fatty acid metabolic process;oxidoreductase activity;acyl-[acyl-carrier-protein] desaturase activity;oxidation-reduction process	Fatty acid biosynthesis - Zea mays (maize);Biosynthesis of unsaturated fatty acids - Zea mays (maize);Metabolic pathways - Zea mays (maize);Fatty acid metabolism - Zea mays (maize)	zma00061;zma01040;zma01100;zma01212
Zm00001d038846	Zm00001eb294200	100381549	1.56733	5.39513	36.3003	1.69142e-09	8.52798e-07	homology to ABI1	GO:0003824;GO:0043169	catalytic activity;cation binding	MAPK signaling pathway - plant - Zea mays (maize);Plant hormone signal transduction - Zea mays (maize)	zma04016;zma04075
Zm00001d047531	Zm00001eb395220	100281573	1.56283	3.33712	13.8631	0.000196625	0.00819741	serine/threonine protein kinase	GO:0005524;GO:0004674;GO:0004672;GO:0006468	ATP binding;protein serine/threonine kinase activity;protein kinase activity;protein phosphorylation
Zm00001d048868	Zm00001eb167080	100193401	1.55591	3.94974	11.1155	0.000856112	0.023911	general regulatory factor	GO:0019904	protein domain specific binding
REL-sp|Q2R1D5|14338_ORYSJ:			1.53627	3.99347	18.642	1.57706e-05	0.00125371
Zm00001d000399	Zm00001eb286730		1.5345	2.91369	10.8614	0.000981914	0.0262528	chaperonin-60alpha	GO:0005524;GO:0005737;GO:0042026;GO:0006457	ATP binding;cytoplasm;protein refolding;protein folding
Zm00001d004762	Zm00001eb091420		1.52434	5.79877	11.6039	0.000658139	0.0198836	ATP-binding casette family G25	GO:0016020;GO:0005524;GO:0016887	membrane;ATP binding;ATPase activity
Zm00001d045261	Zm00001eb376100		1.52331	3.66596	26.5318	2.59236e-07	4.8251e-05	Glycogen/starch synthases, ADP-glucose type	GO:0004373	glycogen (starch) synthase activity
Zm00001d022510	Zm00001eb329980		1.51402	4.94372	23.8367	1.04864e-06	0.000151729	disproportionating enzyme	GO:2001070;GO:0030246;GO:0004134;GO:0005975	starch binding;carbohydrate binding;4-alpha-glucanotransferase activity;carbohydrate metabolic process
Zm00001d021390	Zm00001eb320490	100382283	1.51299	5.24721	20.654	5.50228e-06	0.000542238	Protein phosphatase 2C family protein	GO:0003824;GO:0043169	catalytic activity;cation binding
Zm00001d017241	Zm00001eb247330	100526751	1.51197	2.9705	18.3972	1.79324e-05	0.00138926	CCT motif -containing response regulator protein	GO:0000160;GO:0005515	phosphorelay signal transduction system;protein binding
Zm00001d039065	Zm00001eb296340	542309	1.51038	3.63603	10.3118	0.00132182	0.0323249	G-box binding factor	GO:0003700;GO:0006355	DNA binding transcription factor activity;regulation of transcription, DNA-templated
Zm00001d049294	Zm00001eb170530		1.50937	2.94042	30.4056	3.50507e-08	1.03459e-05	basic helix-loop-helix (bHLH) DNA-binding superfamily protein	GO:0046983	protein dimerization activity
Zm00001d037792	Zm00001eb284460		1.50902	4.46636	13.1081	0.000294027	0.0109719	Protein of unknown function (DUF620)
Zm00001d026334	Zm00001eb431200	103642073	1.49638	6.08169	10.8872	0.000968286	0.0260063	polyamine oxidase	GO:0016491;GO:0055114	oxidoreductase activity;oxidation-reduction process	Arginine and proline metabolism - Zea mays (maize);beta-Alanine metabolism - Zea mays (maize);Pantothenate and CoA biosynthesis - Zea mays (maize);Metabolic pathways - Zea mays (maize)	zma00330;zma00410;zma00770;zma01100
Zm00001d042853	Zm00001eb147910	100277639	1.49425	4.27035	21.5377	3.46934e-06	0.000385485	conserved hypothetical protein
Zm00001d016720	Zm00001eb243180	103627258	1.48908	6.26703	18.5796	1.62951e-05	0.00128605	Pyridoxal phosphate (PLP)-dependent transferases superfamily protein	GO:0003824;GO:0016831;GO:0019752;GO:0030170	catalytic activity;carboxy-lyase activity;carboxylic acid metabolic process;pyridoxal phosphate binding	Glycerophospholipid metabolism - Zea mays (maize)	zma00564
Zm00001d007512	Zm00001eb114340		1.48477	1.67996	10.9379	0.000942152	0.0255602	laccase	GO:0005507;GO:0055114;GO:0016491	copper ion binding;oxidation-reduction process;oxidoreductase activity
Zm00001d053065	Zm00001eb201210	542062	1.47778	4.23448	10.6061	0.00112716	0.028956	Seven transmembrane MLO family protein	GO:0006952;GO:0016021	defense response;integral component of membrane
Zm00001d014564	Zm00001eb226060	100191684	1.46318	3.37238	11.5134	0.00069096	0.020477	photosystem II subunit O-2	GO:0005509;GO:0009523;GO:0009654;GO:0015979;GO:0019898;GO:0042549	calcium ion binding;photosystem II;photosystem II oxygen evolving complex;photosynthesis;extrinsic component of membrane;photosystem II stabilization	Photosynthesis - Zea mays (maize);Metabolic pathways - Zea mays (maize)	zma00195;zma01100
Zm00001d049660	Zm00001eb173640		1.46233	4.30059	18.4529	1.74154e-05	0.0013539	ACT domain repeat
Zm00001d012144	Zm00001eb365590		1.46111	4.26881	18.2193	1.9687e-05	0.00149	AMP-dependent synthetase and ligase family protein	GO:0003824;GO:0008152	catalytic activity;metabolic process
Zm00001d047220	Zm00001eb392580		1.45195	3.82961	11.0125	0.000904987	0.0248736	Protein kinase superfamily protein	GO:0005524;GO:0004672;GO:0006468	ATP binding;protein kinase activity;protein phosphorylation
Zm00001d026289	Zm00001eb430810	103642049	1.44385	5.42425	30.8959	2.7225e-08	8.45896e-06	K+ uptake permease	GO:0015079;GO:0016020;GO:0071805	potassium ion transmembrane transporter activity;membrane;potassium ion transmembrane transport
Zm00001d045987	Zm00001eb382380	100273238	1.44202	3.3565	23.3887	1.32356e-06	0.000177579	Protein of Unknown Function (DUF239)
Zm00001d034839	Zm00001eb064450	100272946	1.43799	5.19907	16.4268	5.05651e-05	0.00305979	purple acid phosphatase	GO:0016787;GO:0003993;GO:0046872	hydrolase activity;acid phosphatase activity;metal ion binding
Zm00001d054080	Zm00001eb209880		1.43775	4.69891	15.8356	6.90918e-05	0.0039212	Duplicated homeodomain-like superfamily protein
Zm00001d041214	Zm00001eb134090	100502231	1.43246	8.17615	24.3367	8.08827e-07	0.000121189	H(+)-ATPase	GO:0016021;GO:0000166;GO:0008553;GO:0120029	integral component of membrane;nucleotide binding;proton-exporting ATPase activity, phosphorylative mechanism;proton export across plasma membrane	Oxidative phosphorylation - Zea mays (maize);Metabolic pathways - Zea mays (maize);Plant hormone signal transduction - Zea mays (maize)	zma00190;zma01100;zma04075
Zm00001d000224	Zm00001eb145730	100274332	1.42549	4.89764	12.679	0.000369789	0.0131507	F-box/RNI-like superfamily protein	GO:0005515	protein binding	Ubiquitin mediated proteolysis - Zea mays (maize)	zma04120
Zm00001d020764	Zm00001eb315340	100283312	1.42069	5.46442	31.8944	1.62783e-08	5.74144e-06	beta carbonic anhydrase	GO:0004089;GO:0008270;GO:0015976	carbonate dehydratase activity;zinc ion binding;carbon utilization	Nitrogen metabolism - Zea mays (maize);Metabolic pathways - Zea mays (maize)	zma00910;zma01100
Zm00001d053334	Zm00001eb203690	100282563	1.41799	6.10396	36.1405	1.83593e-09	8.74052e-07	Major facilitator superfamily protein	GO:0005215;GO:0016021;GO:0016020;GO:0022857;GO:0055085	transporter activity;integral component of membrane;membrane;transmembrane transporter activity;transmembrane transport
Zm00001d033568	Zm00001eb053580	100281345	1.4088	4.30632	10.348	0.00129615	0.0318291	Core-2/I-branching beta-1,6-N-acetylglucosaminyltransferase family protein	GO:0008375;GO:0016020	acetylglucosaminyltransferase activity;membrane
Zm00001d050018	Zm00001eb176680	100216617	1.40652	4.54519	36.5609	1.47969e-09	7.7993e-07	ABRE binding factor	GO:0003700;GO:0006355	DNA binding transcription factor activity;regulation of transcription, DNA-templated	Plant hormone signal transduction - Zea mays (maize)	zma04075
Zm00001d009747	Zm00001eb345270		1.40427	4.44501	36.2529	1.73301e-09	8.52798e-07	homology to ABI2	GO:0003824;GO:0043169	catalytic activity;cation binding
Zm00001d035875	Zm00001eb268500	103629364	1.39872	5.98736	28.1477	1.12404e-07	2.53269e-05	Vacuolar iron transporter (VIT) family protein
Zm00001d049657	Zm00001eb173570	541839	1.39793	5.07987	11.4578	0.00071196	0.0208419	Glutathione S-transferase family protein	GO:0005515	protein binding	Glutathione metabolism - Zea mays (maize);Metabolic pathways - Zea mays (maize)	zma00480;zma01100
Zm00001d011246	Zm00001eb357450	100191347	1.39427	2.10664	10.891	0.00096633	0.0259774	Putative lysine decarboxylase family protein
Zm00001d052947	Zm00001eb200390	103654523	1.38532	3.28973	13.9108	0.000191694	0.00806416	DNAJ heat shock N-terminal domain-containing protein
Zm00001d002940	Zm00001eb076550	103646184	1.37999	6.33076	33.2028	8.30288e-09	3.142e-06	FORMS APLOID AND BINUCLEATE CELLS 1A	GO:0005524;GO:0016307;GO:0046488	ATP binding;phosphatidylinositol phosphate kinase activity;phosphatidylinositol metabolic process	Inositol phosphate metabolism - Zea mays (maize);Metabolic pathways - Zea mays (maize);Phosphatidylinositol signaling system - Zea mays (maize);Phagosome - Zea mays (maize)	zma00562;zma01100;zma04070;zma04145
Zm00001d007910	Zm00001eb117280	103649488	1.37637	3.94744	10.0595	0.00151567	0.0354782	3-oxo-5-alpha-steroid 4-dehydrogenase family protein	GO:0005737;GO:0006629;GO:0016021;GO:0016627	cytoplasm;lipid metabolic process;integral component of membrane;oxidoreductase activity, acting on the CH-CH group of donors
Zm00001d029078	Zm00001eb016200	100216770	1.37381	4.872	10.6694	0.00108924	0.0283697	Transcription factor bHLH61	GO:0046983	protein dimerization activity
Zm00001d016979	Zm00001eb245230	541817	1.37171	4.73174	15.156	9.89832e-05	0.00504609	prohibitin	GO:0016020	membrane
Zm00001d044301	Zm00001eb160470	100281468	1.37001	5.95774	24.9164	5.98721e-07	9.71014e-05	homology to ABI2	GO:0003824;GO:0043169	catalytic activity;cation binding	MAPK signaling pathway - plant - Zea mays (maize);Plant hormone signal transduction - Zea mays (maize)	zma04016;zma04075
Zm00001d031958	Zm00001eb039560	542168	1.3652	5.85877	25.4734	4.4852e-07	7.69706e-05	uridine-ribohydrolase			Pyrimidine metabolism - Zea mays (maize);Nicotinate and nicotinamide metabolism - Zea mays (maize);Metabolic pathways - Zea mays (maize);Nucleotide metabolism - Zea mays (maize)	zma00240;zma00760;zma01100;zma01232
Zm00001d040536			1.36404	3.7037	17.9649	2.25013e-05	0.00165981	phytochrome interacting factor 3-like	GO:0046983	protein dimerization activity
Zm00001d051157	Zm00001eb185220		1.36283	6.29709	17.4141	3.00583e-05	0.00204431	adenosine kinase	GO:0016773;GO:0004001;GO:0006166	phosphotransferase activity, alcohol group as acceptor;adenosine kinase activity;purine ribonucleoside salvage
Zm00001d038897	Zm00001eb294750		1.35455	2.99619	21.47	3.59412e-06	0.000394377	indole-3-butyric acid response	GO:0016491	oxidoreductase activity
Zm00001d015356	Zm00001eb232960		1.34869	5.92476	29.7471	4.92254e-08	1.33701e-05	phytoene desaturation	GO:0003868;GO:0009072;GO:0016701;GO:0055114	4-hydroxyphenylpyruvate dioxygenase activity;aromatic amino acid family metabolic process;oxidoreductase activity, acting on single donors with incorporation of molecular oxygen;oxidation-reduction process
Zm00001d040504	Zm00001eb129330	103650044	1.33762	6.45812	13.9086	0.000191922	0.00806416	early nodulin-like protein	GO:0009055	electron transfer activity
Zm00001d028692	Zm00001eb012920		1.32853	5.54813	10.2878	0.00133916	0.03256	Glutathione S-transferase family protein	GO:0005515	protein binding
Zm00001d006509	Zm00001eb106140	100284743	1.324	5.44473	10.4673	0.00121507	0.0304976	Ras-related small GTP-binding family protein	GO:0003924;GO:0005525	GTPase activity;GTP binding
Zm00001d004564	Zm00001eb089800	103646899	1.31537	7.06242	17.9122	2.31337e-05	0.0016822	aconitase	GO:0008152	metabolic process	Citrate cycle (TCA cycle) - Zea mays (maize);Glyoxylate and dicarboxylate metabolism - Zea mays (maize);Metabolic pathways - Zea mays (maize);Biosynthesis of secondary metabolites - Zea mays (maize);Carbon metabolism - Zea mays (maize);2-Oxocarboxylic acid metabolism - Zea mays (maize);Biosynthesis of amino acids - Zea mays (maize);Citrate cycle (TCA cycle) - Zea mays (maize);Glyoxylate and dicar…	zma00020;zma00630;zma01100;zma01110;zma01200;zma01210;zma01230;zma00020;zma00630;zma01100;zma01110;zma01200;zma01210;zma01230
Zm00001d007082	Zm00001eb110730	100304265	1.31198	2.57697	14.3368	0.000152847	0.00689844	Phosphatidylinositol-4-phosphate 5-kinase family protein	GO:0005524;GO:0016307;GO:0016308;GO:0046488	ATP binding;phosphatidylinositol phosphate kinase activity;1-phosphatidylinositol-4-phosphate 5-kinase activity;phosphatidylinositol metabolic process	Inositol phosphate metabolism - Zea mays (maize);Metabolic pathways - Zea mays (maize);Phosphatidylinositol signaling system - Zea mays (maize);Endocytosis - Zea mays (maize)	zma00562;zma01100;zma04070;zma04144
Zm00001d028775			1.30737	5.218	18.4996	1.69941e-05	0.00132703	Thioredoxin superfamily protein
Zm00001d025545	Zm00001eb423570		1.30169	4.06829	11.0175	0.000902538	0.0248674	zeaxanthin epoxidase (ZEP) (ABA1)	GO:0005515;GO:0071949;GO:0009507;GO:0009540;GO:0009688;GO:0016020;GO:0055114	protein binding;FAD binding;chloroplast;zeaxanthin epoxidase [overall] activity;abscisic acid biosynthetic process;membrane;oxidation-reduction process
Zm00001d029209	Zm00001eb017280	103635048	1.2987	3.82147	26.3702	2.8186e-07	5.16749e-05	Phosphatidylinositol-4-phosphate 5-kinase family protein	GO:0005524;GO:0016307;GO:0016308;GO:0046488	ATP binding;phosphatidylinositol phosphate kinase activity;1-phosphatidylinositol-4-phosphate 5-kinase activity;phosphatidylinositol metabolic process	Inositol phosphate metabolism - Zea mays (maize);Metabolic pathways - Zea mays (maize);Phosphatidylinositol signaling system - Zea mays (maize);Endocytosis - Zea mays (maize)	zma00562;zma01100;zma04070;zma04144
Zm00001d046766	Zm00001eb388340		1.29166	3.99097	14.0214	0.000180738	0.0077881	Putative glycosyl hydrolase of unknown function (DUF1680)	GO:0003824;GO:0046373;GO:0046556	catalytic activity;L-arabinose metabolic process;alpha-L-arabinofuranosidase activity
Zm00001d047239	Zm00001eb392700	100286097	1.29083	4.23832	16.6145	4.57985e-05	0.00283048	Protein phosphatase 2C family protein	GO:0003824	catalytic activity
Zm00001d020093	Zm00001eb309880		1.29015	2.91279	10.2534	0.0013643	0.0330082	UDP-D-glucose/UDP-D-galactose 4-epimerase	GO:0003978;GO:0006012	UDP-glucose 4-epimerase activity;galactose metabolic process
Zm00001d004167	Zm00001eb086840		1.28846	4.97225	15.7258	7.3217e-05	0.00406231	cytochrome P450, family 81, subfamily D, polypeptide	GO:0005506;GO:0016705;GO:0020037;GO:0055114	iron ion binding;oxidoreductase activity, acting on paired donors, with incorporation or reduction of molecular oxygen;heme binding;oxidation-reduction process
Zm00001d042842	Zm00001eb147790		1.27942	5.21659	13.6011	0.000226054	0.0091105	alpha-glucan phosphorylase	GO:0005975;GO:0008184;GO:0004645;GO:0030170	carbohydrate metabolic process;glycogen phosphorylase activity;phosphorylase activity;pyridoxal phosphate binding
Zm00001d044318	Zm00001eb160640	100273703	1.27579	2.93482	14.1334	0.000170294	0.00748003	voltage dependent anion channel	GO:0005741;GO:0055085;GO:0008308;GO:0098656	mitochondrial outer membrane;transmembrane transport;voltage-gated anion channel activity;anion transmembrane transport
Zm00001d045111	Zm00001eb374750		1.27452	3.87602	13.4923	0.000239547	0.0094523	Calcineurin-like metallo-phosphoesterase superfamily protein
Zm00001d011202	Zm00001eb357040		1.27367	5.18358	18.0749	2.12385e-05	0.00158096	homology to ABI2	GO:0003824;GO:0043169	catalytic activity;cation binding
Zm00001d039276	Zm00001eb119060	100170242	1.26859	3.57284	21.0863	4.39057e-06	0.000456326	hypothetical protein	GO:0005515;GO:0008270;GO:0005634;GO:0006511;GO:0007275	protein binding;zinc ion binding;nucleus;ubiquitin-dependent protein catabolic process;multicellular organism development	Ubiquitin mediated proteolysis - Zea mays (maize)	zma04120
Zm00001d010985	Zm00001eb355210		1.26228	2.76674	13.0006	0.000311389	0.0114891	Nucleotide-sugar transporter family protein
Zm00001d044994			1.25976	1.81061	15.6273	7.71328e-05	0.00422399	Transmembrane amino acid transporter family protein
Zm00001d040011	Zm00001eb125470	100274357	1.25373	3.10757	10.2497	0.00136706	0.033048	abscisic acid (aba)-deficient
Zm00001d027500	Zm00001eb002390	100280590	1.2524	7.28439	10.9281	0.000947141	0.0256484	low-molecular-weight cysteine-rich	GO:0006952	defense response
Zm00001d024952	Zm00001eb419120		1.24237	8.36409	14.3859	0.00014891	0.00678898	aconitase	GO:0008152	metabolic process
Zm00001d035876			1.23938	5.67313	30.7844	2.88344e-08	8.77429e-06	S-adenosyl-L-methionine-dependent methyltransferases superfamily protein	GO:0008168	methyltransferase activity
Zm00001d043652	Zm00001eb154820		1.23478	4.83282	10.918	0.000952335	0.0256713	Protein kinase superfamily protein
Zm00001d051584	Zm00001eb188520		1.23341	4.89357	18.7856	1.46269e-05	0.00117641	Adenine nucleotide alpha hydrolases-like superfamily protein	GO:0006950	response to stress
Zm00001d007687	Zm00001eb115750	100273624	1.23324	6.82796	10.822	0.00100301	0.02672	NAD(P)-binding Rossmann-fold superfamily protein	GO:0016491	oxidoreductase activity	Tropane, piperidine and pyridine alkaloid biosynthesis - Zea mays (maize);Metabolic pathways - Zea mays (maize);Biosynthesis of secondary metabolites - Zea mays (maize)	zma00960;zma01100;zma01110
Zm00001d046919	Zm00001eb389440	100502532	1.22299	7.32404	9.40294	0.00216638	0.0459375	chloride channel A	GO:0005247;GO:0006821;GO:0016020;GO:0055085	voltage-gated chloride channel activity;chloride transport;membrane;transmembrane transport
Zm00001d014204	Zm00001eb223330		1.22242	4.34804	11.318	0.000767574	0.0219149	Oxidoreductase family protein	GO:0016491	oxidoreductase activity
Zm00001d031019	Zm00001eb031360	541874	1.21311	4.26614	15.0737	0.000103392	0.00518136	homocysteine methyltransferase	GO:0005737;GO:0008270;GO:0009086;GO:0047150	cytoplasm;zinc ion binding;methionine biosynthetic process;betaine-homocysteine S-methyltransferase activity	Cysteine and methionine metabolism - Zea mays (maize);Metabolic pathways - Zea mays (maize);Biosynthesis of secondary metabolites - Zea mays (maize)	zma00270;zma01100;zma01110
Zm00001d038768	Zm00001eb293480	100191362	1.20811	5.65931	21.1626	4.21909e-06	0.0004437	VIRB2-interacting protein
Zm00001d050196	Zm00001eb178180		1.20645	8.62002	15.3112	9.11742e-05	0.00475475	alpha/beta-Hydrolases superfamily protein	GO:0016787	hydrolase activity
Zm00001d046591	Zm00001eb387010	100280334	1.20639	6.24929	20.76	5.20587e-06	0.000519127	Inorganic H pyrophosphatase family protein	GO:0004427;GO:0009678;GO:1902600;GO:0016020	inorganic diphosphatase activity;hydrogen-translocating pyrophosphatase activity;proton transmembrane transport;membrane
Zm00001d028698	Zm00001eb012980		1.20228	4.50148	13.963	0.000186449	0.00793663	phosphatidylglycerolphosphate synthase	GO:0008654;GO:0008444;GO:0016020;GO:0016780;GO:0016021;GO:0005515	phospholipid biosynthetic process;CDP-diacylglycerol-glycerol-3-phosphate 3-phosphatidyltransferase activity;membrane;phosphotransferase activity, for other substituted phosphate groups;integral component of membrane;protein binding
Zm00001d007446	Zm00001eb113790	542285	1.19537	7.49118	44.2856	2.8379e-11	3.35066e-08	general regulatory factor	GO:0019904	protein domain specific binding
Zm00001d027854	Zm00001eb005460	541615	1.19521	7.72323	11.4513	0.000714446	0.0208419	sucrose transporter	GO:0005887;GO:0008515;GO:0015770	integral component of plasma membrane;sucrose transmembrane transporter activity;sucrose transport
Zm00001d004015	Zm00001eb085780	103646598	1.19183	2.60325	9.72559	0.0018172	0.0405137	conserved hypothetical protein
Zm00001d009134	Zm00001eb340420	103635090	1.18948	4.49406	9.76975	0.00177407	0.0398517	FAD-dependent oxidoreductase family protein	GO:0016491;GO:0055114	oxidoreductase activity;oxidation-reduction process	Glycine, serine and threonine metabolism - Zea mays (maize);Lysine degradation - Zea mays (maize);Metabolic pathways - Zea mays (maize);Peroxisome - Zea mays (maize)	zma00260;zma00310;zma01100;zma04146
Zm00001d042883	Zm00001eb148100		1.1888	3.6773	19.1742	1.19317e-05	0.000998324	S-adenosyl-L-methionine-dependent methyltransferases superfamily protein	GO:0008168	methyltransferase activity
Zm00001d038063	Zm00001eb286900	100216740	1.18789	3.32179	11.451	0.000714571	0.0208419	Calcium-dependent ARF-type GTPase activating protein family	GO:0005096	GTPase activator activity	Endocytosis - Zea mays (maize)	zma04144
Zm00001d022449	Zm00001eb330610	100273533	1.18735	6.51451	22.3038	2.3274e-06	0.000283876	potassium transporter	GO:0015079;GO:0016020;GO:0071805	potassium ion transmembrane transporter activity;membrane;potassium ion transmembrane transport
Zm00001d033602	Zm00001eb053830		1.18237	4.84294	14.6171	0.000131716	0.00622057	nuclear factor Y, subunit A1	GO:0003700;GO:0003677;GO:0006355;GO:0016602	DNA binding transcription factor activity;DNA binding;regulation of transcription, DNA-templated;CCAAT-binding factor complex
Zm00001d047203	Zm00001eb392390	100276254	1.18034	6.45081	21.1748	4.19234e-06	0.000443532	DUF4057 domain containing protein
Zm00001d037495	Zm00001eb281880		1.1799	4.49493	14.9896	0.000108104	0.00532704	Major facilitator superfamily protein
Zm00001d015925	Zm00001eb236860	103626885	1.1773	5.08077	14.0833	0.000174892	0.007614	AGC kinase 1.5	GO:0004672;GO:0004674;GO:0005524;GO:0006468	protein kinase activity;protein serine/threonine kinase activity;ATP binding;protein phosphorylation
Zm00001d002333	Zm00001eb070910		1.17464	3.6831	10.4951	0.00119691	0.0301701	K+ uptake permease	GO:0015079;GO:0016020;GO:0071805	potassium ion transmembrane transporter activity;membrane;potassium ion transmembrane transport
Zm00001d050125	Zm00001eb177450	100384028	1.17002	7.33971	19.3658	1.07923e-05	0.000926036	sucrose phosphate synthase 1F	GO:0005985;GO:0046524;GO:0016157	sucrose metabolic process;sucrose-phosphate synthase activity;sucrose synthase activity	Starch and sucrose metabolism - Zea mays (maize);Metabolic pathways - Zea mays (maize);Biosynthesis of secondary metabolites - Zea mays (maize)	zma00500;zma01100;zma01110
Zm00001d012850	Zm00001eb210780	100191821	1.1696	6.85247	14.9258	0.000111825	0.00546481	Nucleotide-diphospho-sugar transferase family protein
Zm00001d053786	Zm00001eb207120		1.16746	5.4629	16.8095	4.13265e-05	0.00261767	conserved hypothetical protein
Zm00001d007783	Zm00001eb116580		1.16563	3.27439	11.5757	0.000668204	0.0200079	P-loop containing nucleoside triphosphate hydrolases superfamily protein	GO:0005524	ATP binding
Zm00001d008530	Zm00001eb335080		1.14814	4.58815	9.25238	0.00235189	0.0484444	abscisic acid (aba)-deficient
Zm00001d005920	Zm00001eb101050	100272439	1.14208	5.17977	29.1093	6.84066e-08	1.77119e-05	beta carbonic anhydrase	GO:0004089;GO:0008270;GO:0015976	carbonate dehydratase activity;zinc ion binding;carbon utilization	Nitrogen metabolism - Zea mays (maize);Metabolic pathways - Zea mays (maize)	zma00910;zma01100
Zm00001d018367	Zm00001eb257730		1.14182	5.94093	9.26142	0.00234031	0.0482732	hydroxycinnamoyl-CoA shikimate/quinate hydroxycinnamoyl transferase	GO:0016747	transferase activity, transferring acyl groups other than amino-acyl groups
Zm00001d006080	Zm00001eb102360		1.1394	4.44075	15.5897	7.86822e-05	0.00428499	fatA acyl-ACP thioesterase	GO:0006633;GO:0016790	fatty acid biosynthetic process;thiolester hydrolase activity
Zm00001d031908	Zm00001eb039000	100136885	1.13707	6.63069	26.0287	3.36373e-07	5.94534e-05	copper/zinc superoxide dismutase	GO:0006801;GO:0004784;GO:0046872;GO:0055114	superoxide metabolic process;superoxide dismutase activity;metal ion binding;oxidation-reduction process	Peroxisome - Zea mays (maize)	zma04146
Zm00001d031555	Zm00001eb035970		1.13684	5.07881	10.3579	0.00128925	0.0316858	Auxin-responsive family protein
Zm00001d007606	Zm00001eb115090		1.12663	5.38854	11.0256	0.000898599	0.0248119	HXXXD-type acyl-transferase family protein	GO:0016747	transferase activity, transferring acyl groups other than amino-acyl groups
Zm00001d052776	Zm00001eb198910	100284961	1.12263	5.9056	12.5277	0.000400958	0.0138099	NDR1/HIN1-like
Zm00001d042596	Zm00001eb145490	100381431	1.12096	3.9572	15.5282	8.12822e-05	0.00438612	alpha/beta-Hydrolases superfamily protein
Zm00001d031532	Zm00001eb035730	100273319	1.11967	5.44694	13.841	0.000198945	0.00826721	myosin heavy chain-related
Zm00001d028676	Zm00001eb012780		1.10093	4.13288	10.8045	0.00101256	0.02695	Peptidase M50B-like domain containing protein
Zm00001d040190	Zm00001eb126900	100274292	1.09636	8.58854	23.5921	1.19075e-06	0.000166575	hydroxyproline-rich glycoprotein family protein
Zm00001d018716	Zm00001eb299170	103631913	1.09502	3.785	9.45851	0.00210172	0.0448582	fucosyltransferase	GO:0008107;GO:0016020;GO:0042546	galactoside 2-alpha-L-fucosyltransferase activity;membrane;cell wall biogenesis
Zm00001d043083	Zm00001eb149720	103651075	1.08716	5.42081	16.0336	6.22283e-05	0.00359426	Auxin efflux carrier family protein	GO:0016021;GO:0055085	integral component of membrane;transmembrane transport
Zm00001d038268	Zm00001eb288710	100193679	1.08639	3.42974	13.4824	0.000240815	0.0094523	phosphate transporter 4;2	GO:0016021;GO:0055085	integral component of membrane;transmembrane transport
Zm00001d022512	Zm00001eb329970	100279622	1.0861	2.8938	10.1059	0.00147794	0.0348912	Tryptophan/tyrosine permease	GO:0003333	amino acid transmembrane transport
Zm00001d006185	Zm00001eb103260	100285843	1.0858	7.4706	27.8393	1.31822e-07	2.8943e-05	NagB/RpiA/CoA transferase-like superfamily protein	GO:0005975;GO:0006098;GO:0017057	carbohydrate metabolic process;pentose-phosphate shunt;6-phosphogluconolactonase activity	Pentose phosphate pathway - Zea mays (maize);Metabolic pathways - Zea mays (maize);Biosynthesis of secondary metabolites - Zea mays (maize);Carbon metabolism - Zea mays (maize)	zma00030;zma01100;zma01110;zma01200
Zm00001d003347	Zm00001eb080090		1.08491	4.95017	26.3179	2.89586e-07	5.24399e-05	RAB GTPase homolog B1C	GO:0003924;GO:0005525	GTPase activity;GTP binding
Zm00001d029416	Zm00001eb019210	100282283	1.07991	5.23651	18.3359	1.85185e-05	0.00141609	acetoacetyl-CoA thiolase	GO:0008152;GO:0003824;GO:0016747	metabolic process;catalytic activity;transferase activity, transferring acyl groups other than amino-acyl groups	Fatty acid degradation - Zea mays (maize);Valine, leucine and isoleucine degradation - Zea mays (maize);Lysine degradation - Zea mays (maize);Tryptophan metabolism - Zea mays (maize);Pyruvate metabolism - Zea mays (maize);Glyoxylate and dicarboxylate metabolism - Zea mays (maize);Butanoate metabolism - Zea mays (maize);Terpenoid backbone biosynthesis - Zea mays (maize);Metabolic pathways - Zea ma…	zma00071;zma00280;zma00310;zma00380;zma00620;zma00630;zma00650;zma00900;zma01100;zma01110;zma01200;zma01212;zma00071;zma00280;zma00310;zma00380;zma00620;zma00630;zma00650;zma00900;zma01100;zma01110;zma01200;zma01212
Zm00001d031212	Zm00001eb033060	101202696	1.07638	6.10027	12.6418	0.00037721	0.0132564	acetoacetyl-CoA thiolase	GO:0008152;GO:0003824;GO:0016747	metabolic process;catalytic activity;transferase activity, transferring acyl groups other than amino-acyl groups	Fatty acid degradation - Zea mays (maize);Valine, leucine and isoleucine degradation - Zea mays (maize);Lysine degradation - Zea mays (maize);Tryptophan metabolism - Zea mays (maize);Pyruvate metabolism - Zea mays (maize);Glyoxylate and dicarboxylate metabolism - Zea mays (maize);Butanoate metabolism - Zea mays (maize);Terpenoid backbone biosynthesis - Zea mays (maize);Metabolic pathways - Zea ma…	zma00071;zma00280;zma00310;zma00380;zma00620;zma00630;zma00650;zma00900;zma01100;zma01110;zma01200;zma01212;zma00071;zma00280;zma00310;zma00380;zma00620;zma00630;zma00650;zma00900;zma01100;zma01110;zma01200;zma01212
Zm00001d005803	Zm00001eb100010		1.07484	2.7959	10.6134	0.00112269	0.0288664	SAUR-like auxin-responsive protein family	GO:0009733	response to auxin
Zm00001d052376	Zm00001eb195600	100283338	1.06831	5.64263	28.5818	8.9823e-08	2.12104e-05	Protein kinase superfamily protein	GO:0004672;GO:0005524;GO:0006468	protein kinase activity;ATP binding;protein phosphorylation
Zm00001d045564	Zm00001eb379130	100282116	1.06424	5.71575	17.6673	2.63107e-05	0.00184469	Haloacid dehalogenase-like hydrolase (HAD) superfamily protein	GO:0008152;GO:0016787	metabolic process;hydrolase activity
Zm00001d021072	Zm00001eb317930	103632967	1.0559	3.21907	9.7678	0.00177595	0.0398637	Chromosome segregation during meiosis domain containing protein
Zm00001d006920	Zm00001eb109800	100273655	1.04976	4.45621	10.439	0.00123384	0.0308377	sphingoid base hydroxylase	GO:0005506;GO:0008610;GO:0016491;GO:0055114	iron ion binding;lipid biosynthetic process;oxidoreductase activity;oxidation-reduction process	Sphingolipid metabolism - Zea mays (maize);Metabolic pathways - Zea mays (maize)	zma00600;zma01100
Zm00001d026262	Zm00001eb430530	100284202	1.04766	4.05935	9.56944	0.00197843	0.0430977	SAUR-like auxin-responsive protein family	GO:0009733	response to auxin	Plant hormone signal transduction - Zea mays (maize)	zma04075
Zm00001d052378	Zm00001eb195630	103654297	1.04598	3.48827	16.7572	4.24817e-05	0.00268463	phosphorylethanolamine cytidylyltransferase	GO:0003824;GO:0009058	catalytic activity;biosynthetic process	Phosphonate and phosphinate metabolism - Zea mays (maize);Glycerophospholipid metabolism - Zea mays (maize);Metabolic pathways - Zea mays (maize)	zma00440;zma00564;zma01100
Zm00001d044099	Zm00001eb158810		1.0445	2.23036	12.8025	0.000346156	0.0125061	carbonic anhydrase	GO:0004089;GO:0008270;GO:0015976	carbonate dehydratase activity;zinc ion binding;carbon utilization
Zm00001d016659	Zm00001eb242380		1.04176	7.19048	24.8336	6.24985e-07	9.97162e-05	acetyl-CoA synthetase	GO:0003987;GO:0003824;GO:0016208;GO:0008152;GO:0019427	acetate-CoA ligase activity;catalytic activity;AMP binding;metabolic process;acetyl-CoA biosynthetic process from acetate
Zm00001d024004	Zm00001eb411460		1.03702	5.4489	13.3462	0.000258943	0.00999115	Protein of unknown function (DUF1685)
Zm00001d011592	Zm00001eb360290		1.0335	4.14008	9.6088	0.00193647	0.0424657	conserved hypothetical protein
Zm00001d033339	Zm00001eb051510	100191280	1.02731	4.07491	13.4071	0.00025068	0.00974876	Protein kinase superfamily protein	GO:0005524;GO:0004672;GO:0006468	ATP binding;protein kinase activity;protein phosphorylation	MAPK signaling pathway - plant - Zea mays (maize);Plant hormone signal transduction - Zea mays (maize)	zma04016;zma04075
Zm00001d038170	Zm00001eb287860		1.02123	5.1358	10.6263	0.00111492	0.0287415	Deoxyxylulose-5-phosphate synthase	GO:0003824;GO:0008661;GO:0008152;GO:0016114	catalytic activity;1-deoxy-D-xylulose-5-phosphate synthase activity;metabolic process;terpenoid biosynthetic process
Zm00001d027916	Zm00001eb006090		1.01981	4.44213	11.4977	0.000696839	0.0205824	Phosphoinositide phosphatase family protein	GO:0042578	phosphoric ester hydrolase activity
Zm00001d002579	Zm00001eb073180		1.01542	5.12046	18.6829	1.54359e-05	0.00123474	Protein of unknown function (DUF604)
Zm00001d023313	Zm00001eb405800	100273151	1.00849	4.27799	12.8207	0.000342797	0.0123999	Phototropic-responsive NPH3 family protein	GO:0005515	protein binding
Zm00001d050198	Zm00001eb178190		1.00653	9.42296	11.9722	0.000539991	0.0173249	alpha/beta-Hydrolases superfamily protein	GO:0016787	hydrolase activity
Zm00001d003464	Zm00001eb081110		1.00493	5.37209	11.9571	0.000544388	0.017447	DUF4057 domain containing protein
Zm00001d039837	Zm00001eb124170	100279982	1.00427	5.08737	11.857	0.000574455	0.0181156	hydroxycinnamoyl-CoA shikimate/quinate hydroxycinnamoyl transferase	GO:0016747	transferase activity, transferring acyl groups other than amino-acyl groups	Phenylpropanoid biosynthesis - Zea mays (maize);Flavonoid biosynthesis - Zea mays (maize);Stilbenoid, diarylheptanoid and gingerol biosynthesis - Zea mays (maize);Metabolic pathways - Zea mays (maize);Biosynthesis of secondary metabolites - Zea mays (maize)	zma00940;zma00941;zma00945;zma01100;zma01110
Zm00001d035184			1.00362	4.11571	10.8988	0.000962255	0.0258914	Protein of unknown function (DUF3537)
Zm00001d038275	Zm00001eb288800		1.00133	4.1854	10.3888	0.00126784	0.0314128	like AUXIN RESISTANT
Zm00001d042042	Zm00001eb140470		1.00059	4.25388	10.7199	0.0010599	0.0278833	RNA-binding (RRM/RBD/RNP motifs) family protein	GO:0003676	nucleic acid binding
Zm00001d001883	Zm00001eb066680	100191603	0.994769	4.77757	13.8046	0.000202844	0.0083622	polyamine oxidase	GO:0016491;GO:0055114	oxidoreductase activity;oxidation-reduction process	Arginine and proline metabolism - Zea mays (maize);beta-Alanine metabolism - Zea mays (maize);Pantothenate and CoA biosynthesis - Zea mays (maize);Metabolic pathways - Zea mays (maize)	zma00330;zma00410;zma00770;zma01100
Zm00001d045544	Zm00001eb378930	542185	0.992385	5.48024	9.32828	0.00225644	0.0469388	chaperonin 60 beta	GO:0005524;GO:0005737;GO:0042026;GO:0006457	ATP binding;cytoplasm;protein refolding;protein folding	RNA degradation - Zea mays (maize);RNA degradation - Zea mays (maize)	zma03018;zma03018
Zm00001d013428	Zm00001eb216260		0.988718	8.73946	17.7882	2.46912e-05	0.00175457	Phosphoglucomutase/phosphomannomutase family protein	GO:0000287;GO:0005975;GO:0016868;GO:0071704	magnesium ion binding;carbohydrate metabolic process;intramolecular transferase activity, phosphotransferases;organic substance metabolic process
Zm00001d038676	Zm00001eb292600		0.98341	6.10544	9.4671	0.00209189	0.0447438	Cellulose-synthase-like C12
Zm00001d003116	Zm00001eb078120	100382433	0.978956	5.29053	9.58985	0.00195656	0.0427792	Major facilitator superfamily protein	GO:0016021;GO:0055085	integral component of membrane;transmembrane transport
Zm00001d033591	Zm00001eb053750		0.978501	5.28621	12.1269	0.000497007	0.0162047	chloroplast heat shock protein 70-1	GO:0005524;GO:0006457;GO:0051082	ATP binding;protein folding;unfolded protein binding
Zm00001d020931	Zm00001eb316640	100282589	0.976952	3.84143	13.3354	0.000260446	0.0100229	Pectin lyase-like superfamily protein	GO:0004650;GO:0005975	polygalacturonase activity;carbohydrate metabolic process
Zm00001d009627	Zm00001eb344230	100276053	0.97107	5.80101	15.8447	6.87597e-05	0.00391056	conserved hypothetical protein
Zm00001d025474	Zm00001eb423070		0.969898	5.59221	13.8804	0.00019482	0.00813365	chloride channel C	GO:0005247;GO:0006821;GO:0016020;GO:0055085	voltage-gated chloride channel activity;chloride transport;membrane;transmembrane transport
Zm00001d028922	Zm00001eb015050	107548108	0.964473	3.23525	14.018	0.000181069	0.007791	conserved hypothetical protein
Zm00001d042660	Zm00001eb146160	103650942	0.955985	5.02797	10.6531	0.00109886	0.0285018	conserved hypothetical protein
Zm00001d034900	Zm00001eb064990	100273908	0.955666	4.23348	10.9328	0.000944766	0.0256076	PGR5-LIKE A
Zm00001d020555	Zm00001eb313490	100384186	0.955257	4.00299	10.4	0.00126017	0.0312575	nodulin MtN21 /EamA-like transporter family protein	GO:0016020;GO:0016021	membrane;integral component of membrane
Zm00001d027656	Zm00001eb003760	103631716	0.947368	3.97938	12.6745	0.000370682	0.0131585	Pheophorbide a oxygenase family protein with Rieske [2Fe-2S] domain	GO:0016491;GO:0010277;GO:0051537;GO:0055114	oxidoreductase activity;chlorophyllide a oxygenase [overall] activity;2 iron, 2 sulfur cluster binding;oxidation-reduction process	Porphyrin metabolism - Zea mays (maize);Biosynthesis of secondary metabolites - Zea mays (maize);Porphyrin metabolism - Zea mays (maize);Biosynthesis of secondary metabolites - Zea mays (maize)	zma00860;zma01110;zma00860;zma01110
Zm00001d047915	Zm00001eb398580	103639352	0.945501	3.94394	9.48642	0.00206998	0.0445657	UDP-D-glucuronate 4-epimerase	GO:0005975;GO:0003824;GO:0016857;GO:0050662	carbohydrate metabolic process;catalytic activity;racemase and epimerase activity, acting on carbohydrates and derivatives;coenzyme binding	Ascorbate and aldarate metabolism - Zea mays (maize);Amino sugar and nucleotide sugar metabolism - Zea mays (maize);Metabolic pathways - Zea mays (maize);Biosynthesis of cofactors - Zea mays (maize);Biosynthesis of nucleotide sugars - Zea mays (maize)	zma00053;zma00520;zma01100;zma01240;zma01250
Zm00001d033746	Zm00001eb054980		0.943374	7.84188	13.8106	0.000202194	0.00834708	Phosphoglucomutase/phosphomannomutase family protein	GO:0005975;GO:0000287;GO:0016868;GO:0071704	carbohydrate metabolic process;magnesium ion binding;intramolecular transferase activity, phosphotransferases;organic substance metabolic process
Zm00001d022492	Zm00001eb330160	100279284	0.942792	4.61406	17.1378	3.47632e-05	0.00230585	Protein kinase superfamily protein	GO:0005524;GO:0004672;GO:0006468	ATP binding;protein kinase activity;protein phosphorylation
Zm00001d034433	Zm00001eb060670	100281501	0.933723	6.13211	9.62119	0.00192345	0.0422429	heat shock transcription factor A6B	GO:0003700;GO:0005634;GO:0006355;GO:0043565	DNA binding transcription factor activity;nucleus;regulation of transcription, DNA-templated;sequence-specific DNA binding
Zm00001d026577	Zm00001eb433330	100283826	0.93372	7.87273	10.6017	0.00112983	0.0289994	Granulin repeat cysteine protease family protein	GO:0006508;GO:0008234	proteolysis;cysteine-type peptidase activity
Zm00001d044573	Zm00001eb162920	103651644	0.932445	5.56957	14.5531	0.000136267	0.00639767	pre-mRNA-processing protein 40B	GO:0005515	protein binding	Spliceosome - Zea mays (maize)	zma03040
Zm00001d009774	Zm00001eb345550		0.925693	7.43754	23.692	1.13051e-06	0.000159662	Nucleoside diphosphate kinase family protein	GO:0004550;GO:0006165;GO:0006183;GO:0006228;GO:0006241	nucleoside diphosphate kinase activity;nucleoside diphosphate phosphorylation;GTP biosynthetic process;UTP biosynthetic process;CTP biosynthetic process
Zm00001d039274	Zm00001eb119030	100193778	0.921246	3.55142	11.8527	0.000575768	0.0181376	acyl-CoA synthetase	GO:0003824;GO:0008152	catalytic activity;metabolic process
Zm00001d033945			0.919864	5.63045	10.7411	0.00104782	0.0276148	GHMP kinase family protein	GO:0005524;GO:0004163;GO:0008299;GO:0005829;GO:0016831;GO:0019287	ATP binding;diphosphomevalonate decarboxylase activity;isoprenoid biosynthetic process;cytosol;carboxy-lyase activity;isopentenyl diphosphate biosynthetic process, mevalonate pathway
Zm00001d036919	Zm00001eb277000	100284999	0.916116	5.68203	18.159	2.03209e-05	0.00153013	fatty acyl-ACP thioesterases B	GO:0016790;GO:0006633	thiolester hydrolase activity;fatty acid biosynthetic process	Fatty acid biosynthesis - Zea mays (maize);Metabolic pathways - Zea mays (maize);Fatty acid metabolism - Zea mays (maize)	zma00061;zma01100;zma01212
Zm00001d002589	Zm00001eb073250	732775	0.897406	3.40109	10.0683	0.0015084	0.0353598	beta-carotene hydroxylase	GO:0005506;GO:0008610;GO:0016491;GO:0055114	iron ion binding;lipid biosynthetic process;oxidoreductase activity;oxidation-reduction process	Carotenoid biosynthesis - Zea mays (maize);Metabolic pathways - Zea mays (maize);Biosynthesis of secondary metabolites - Zea mays (maize)	zma00906;zma01100;zma01110
Zm00001d021489			0.894143	3.4169	10.7418	0.00104741	0.0276148	RHO guanyl-nucleotide exchange factor	GO:0005089	Rho guanyl-nucleotide exchange factor activity
Zm00001d006565			0.890958	6.13601	12.2627	0.000462092	0.0153254	vacuolar ATP synthase subunit H family protein	GO:0005488;GO:0000221;GO:0015991;GO:0046961	binding;vacuolar proton-transporting V-type ATPase, V1 domain;ATP hydrolysis coupled proton transport;proton-transporting ATPase activity, rotational mechanism
Zm00001d049351	Zm00001eb170970		0.890537	6.2162	11.88	0.000567389	0.0179888	Thioesterase superfamily protein	GO:0005737;GO:0006633;GO:0016836	cytoplasm;fatty acid biosynthetic process;hydro-lyase activity
Zm00001d019650	Zm00001eb306940	103632335	0.889253	4.61079	24.8232	6.28357e-07	9.97162e-05	conserved hypothetical protein
Zm00001d044475	Zm00001eb162060	100284721	0.885783	6.86616	13.55	0.000232296	0.00925067	HXXXD-type acyl-transferase family protein	GO:0016747	transferase activity, transferring acyl groups other than amino-acyl groups
Zm00001d019062	Zm00001eb302400	100216710	0.884669	7.50351	11.0163	0.000903134	0.0248674	H(+)-ATPase	GO:0016021;GO:0000166;GO:0008553;GO:0120029	integral component of membrane;nucleotide binding;proton-exporting ATPase activity, phosphorylative mechanism;proton export across plasma membrane	Oxidative phosphorylation - Zea mays (maize);Metabolic pathways - Zea mays (maize);Plant hormone signal transduction - Zea mays (maize)	zma00190;zma01100;zma04075
Zm00001d039732	Zm00001eb123360		0.882264	5.57707	23.7443	1.10023e-06	0.000157648	Ca-2+ dependent nuclease	GO:0000166;GO:0004812;GO:0005524;GO:0006418;GO:0003676;GO:0004518	nucleotide binding;aminoacyl-tRNA ligase activity;ATP binding;tRNA aminoacylation for protein translation;nucleic acid binding;nuclease activity
Zm00001d047998	Zm00001eb399370		0.875285	5.78942	12.9436	0.000321022	0.0117563	FAD/NAD(P)-binding oxidoreductase family protein	GO:0004506;GO:0016021;GO:0050660;GO:0055114	squalene monooxygenase activity;integral component of membrane;flavin adenine dinucleotide binding;oxidation-reduction process
Zm00001d008727	Zm00001eb336760	100280155	0.874193	6.71054	14.1741	0.000166645	0.00735257	phospholipase D alpha	GO:0003824;GO:0004630;GO:0005509;GO:0016020;GO:0046470	catalytic activity;phospholipase D activity;calcium ion binding;membrane;phosphatidylcholine metabolic process	Glycerophospholipid metabolism - Zea mays (maize);Ether lipid metabolism - Zea mays (maize);Metabolic pathways - Zea mays (maize);Biosynthesis of secondary metabolites - Zea mays (maize);Endocytosis - Zea mays (maize)	zma00564;zma00565;zma01100;zma01110;zma04144
Zm00001d021421	Zm00001eb320800	100191846	0.87217	9.33964	11.8233	0.000584937	0.0182705	UDP-glucose pyrophosphorylase	GO:0008152;GO:0003983;GO:0070569;GO:0006011	metabolic process;UTP:glucose-1-phosphate uridylyltransferase activity;uridylyltransferase activity;UDP-glucose metabolic process	Pentose and glucuronate interconversions - Zea mays (maize);Galactose metabolism - Zea mays (maize);Starch and sucrose metabolism - Zea mays (maize);Amino sugar and nucleotide sugar metabolism - Zea mays (maize);Metabolic pathways - Zea mays (maize);Biosynthesis of secondary metabolites - Zea mays (maize);Biosynthesis of cofactors - Zea mays (maize);Biosynthesis of nucleotide sugars - Zea mays (m…	zma00040;zma00052;zma00500;zma00520;zma01100;zma01110;zma01240;zma01250
Zm00001d037278	Zm00001eb280120	100382182	0.871519	7.50069	10.3271	0.0013109	0.0321378	Phosphofructokinase family protein	GO:0003872;GO:0005524;GO:0006096;GO:0006002;GO:0047334	6-phosphofructokinase activity;ATP binding;glycolytic process;fructose 6-phosphate metabolic process;diphosphate-fructose-6-phosphate 1-phosphotransferase activity	Glycolysis / Gluconeogenesis - Zea mays (maize);Pentose phosphate pathway - Zea mays (maize);Fructose and mannose metabolism - Zea mays (maize);Metabolic pathways - Zea mays (maize);Biosynthesis of secondary metabolites - Zea mays (maize)	zma00010;zma00030;zma00051;zma01100;zma01110
Zm00001d044620	Zm00001eb163290		0.867168	2.94522	9.8299	0.00171698	0.0389547	Development and cell death domain containing protein	GO:0005515	protein binding
Zm00001d015521	Zm00001eb234170		0.858773	6.4418	9.79473	0.00175013	0.0394598	response regulator	GO:0000160;GO:0003677;GO:0003700;GO:0007165	phosphorelay signal transduction system;DNA binding;DNA binding transcription factor activity;signal transduction
Zm00001d048298	Zm00001eb402060	103639530	0.855668	4.37746	16.1282	5.91948e-05	0.00346677	exostosin family protein	GO:0006486;GO:0016757	protein glycosylation;transferase activity, transferring glycosyl groups
Zm00001d046336	Zm00001eb385040	100286306	0.852059	8.43862	15.658	7.58902e-05	0.0041792	ATPase, V1 complex, subunit B protein	GO:0005524;GO:0015991;GO:1902600;GO:0033180;GO:0046034	ATP binding;ATP hydrolysis coupled proton transport;proton transmembrane transport;proton-transporting V-type ATPase, V1 domain;ATP metabolic process	Oxidative phosphorylation - Zea mays (maize);Metabolic pathways - Zea mays (maize);Phagosome - Zea mays (maize)	zma00190;zma01100;zma04145
Zm00001d005539	Zm00001eb097670	100216845	0.850474	4.71949	14.8878	0.000114101	0.00554848	ferrochelatase	GO:0004325;GO:0006783	ferrochelatase activity;heme biosynthetic process	Porphyrin metabolism - Zea mays (maize);Metabolic pathways - Zea mays (maize);Biosynthesis of secondary metabolites - Zea mays (maize);Biosynthesis of cofactors - Zea mays (maize)	zma00860;zma01100;zma01110;zma01240
Zm00001d006389	Zm00001eb105130	100272596	0.845385	4.10703	10.9503	0.000935899	0.0254472	small G protein family protein / RhoGAP family protein	GO:0007165	signal transduction
Zm00001d009965	Zm00001eb347060		0.843529	3.60255	11.7222	0.000617584	0.0189493	Protein kinase superfamily protein	GO:0005524;GO:0004672;GO:0006468	ATP binding;protein kinase activity;protein phosphorylation
Zm00001d043076	Zm00001eb149680	103651072	0.841198	4.80443	14.332	0.000153239	0.00690558	WUSCHEL related homeobox	GO:0003677	DNA binding
Zm00001d047537	Zm00001eb395280	100285437	0.83598	4.28338	9.39169	0.00217971	0.0459889	galacturonosyltransferase	GO:0016757	transferase activity, transferring glycosyl groups	Amino sugar and nucleotide sugar metabolism - Zea mays (maize);Metabolic pathways - Zea mays (maize)	zma00520;zma01100
Zm00001d003750	Zm00001eb083520		0.830114	3.71826	9.42376	0.00214192	0.0455169	UDP-Glycosyltransferase superfamily protein
Zm00001d052111	Zm00001eb193170	100216636	0.827739	4.86192	9.41368	0.00215372	0.0457349	DENN (AEX-3) domain-containing protein
Zm00001d028774	Zm00001eb013650		0.826664	4.68495	12.393	0.000430942	0.0145706	Protein kinase superfamily protein	GO:0004672;GO:0006468;GO:0005524	protein kinase activity;protein phosphorylation;ATP binding
Zm00001d021721	Zm00001eb323620		0.823562	6.87553	9.80635	0.0017391	0.0393503	vacuolar ATP synthase subunit H family protein	GO:0005488;GO:0000221;GO:0015991;GO:0046961	binding;vacuolar proton-transporting V-type ATPase, V1 domain;ATP hydrolysis coupled proton transport;proton-transporting ATPase activity, rotational mechanism
Zm00001d047769	Zm00001eb397320	103639290	0.823146	5.77103	16.9034	3.93314e-05	0.00252857	endomembrane-type CA-ATPase	GO:0000166;GO:0016021	nucleotide binding;integral component of membrane	;	;
Zm00001d050339	Zm00001eb179190	100302679	0.814146	5.96488	9.48036	0.00207683	0.04463	aldehyde dehydrogenase 10A8	GO:0008152;GO:0016491;GO:0055114;GO:0016620	metabolic process;oxidoreductase activity;oxidation-reduction process;oxidoreductase activity, acting on the aldehyde or oxo group of donors, NAD or NADP as acceptor	Glycine, serine and threonine metabolism - Zea mays (maize);Metabolic pathways - Zea mays (maize)	zma00260;zma01100
Zm00001d042066	Zm00001eb140720	100217216	0.805161	7.76965	18.3682	1.82072e-05	0.00140319	glycoside hydrolase family 2 protein	GO:0030246;GO:0004553;GO:0003824;GO:0004565;GO:0005975;GO:0009341;GO:0000160	carbohydrate binding;hydrolase activity, hydrolyzing O-glycosyl compounds;catalytic activity;beta-galactosidase activity;carbohydrate metabolic process;beta-galactosidase complex;phosphorelay signal transduction system	Galactose metabolism - Zea mays (maize);Other glycan degradation - Zea mays (maize);Sphingolipid metabolism - Zea mays (maize);Metabolic pathways - Zea mays (maize)	zma00052;zma00511;zma00600;zma01100
Zm00001d047923	Zm00001eb398680	100274177	0.803325	6.87948	10.1701	0.0014274	0.0340053	Plant protein of unknown function (DUF869)
Zm00001d026290	Zm00001eb430820	103504713	0.801796	3.49399	14.4722	0.000142246	0.0065502	short-chain dehydrogenase-reductase B			Peroxisome - Zea mays (maize)	zma04146
Zm00001d043314	Zm00001eb151930	100286310	0.798107	5.59517	13.1476	0.000287893	0.0107839	conserved hypothetical protein
Zm00001d018377	Zm00001eb257840	100282878	0.796706	5.42814	10.6442	0.00110419	0.0285451	GHMP kinase family protein	GO:0005524;GO:0008299;GO:0004163;GO:0016831;GO:0005829;GO:0019287	ATP binding;isoprenoid biosynthetic process;diphosphomevalonate decarboxylase activity;carboxy-lyase activity;cytosol;isopentenyl diphosphate biosynthetic process, mevalonate pathway	Terpenoid backbone biosynthesis - Zea mays (maize);Metabolic pathways - Zea mays (maize);Biosynthesis of secondary metabolites - Zea mays (maize)	zma00900;zma01100;zma01110
Zm00001d014911	Zm00001eb229140		0.796029	5.09729	9.18743	0.00243683	0.0498116	phosphatidyl inositol monophosphate 5 kinase	GO:0016307;GO:0046488;GO:0005524;GO:0016308	phosphatidylinositol phosphate kinase activity;phosphatidylinositol metabolic process;ATP binding;1-phosphatidylinositol-4-phosphate 5-kinase activity
Zm00001d027430	Zm00001eb001710		0.795908	4.96144	9.349	0.00223107	0.0467054	FIZZY-related	GO:0005515	protein binding
Zm00001d014414	Zm00001eb224860		0.795371	4.08313	16.0479	6.17605e-05	0.00358855	DNA binding
Zm00001d014088	Zm00001eb222280	100382517	0.794086	3.67454	9.7263	0.0018165	0.0405137	Protein of unknown function, DUF593
Zm00001d047910	Zm00001eb398530		0.788508	7.40123	10.377	0.00127594	0.0315021	vacuolar proton ATPase A3	GO:0000220;GO:0015078;GO:0015991;GO:0033179	vacuolar proton-transporting V-type ATPase, V0 domain;proton transmembrane transporter activity;ATP hydrolysis coupled proton transport;proton-transporting V-type ATPase, V0 domain
Zm00001d022305	Zm00001eb328990	100383313	0.786309	6.16701	13.0479	0.000303621	0.0112306	CDPK-related kinase	GO:0005509;GO:0005524;GO:0004672;GO:0006468	calcium ion binding;ATP binding;protein kinase activity;protein phosphorylation	Plant-pathogen interaction - Zea mays (maize)	zma04626
Zm00001d011572	Zm00001eb360130	100381560	0.783595	4.15464	11.3178	0.000767694	0.0219149	Mitogen activated protein kinase kinase kinase-related	GO:0004672;GO:0005524;GO:0006468	protein kinase activity;ATP binding;protein phosphorylation
Zm00001d018399	Zm00001eb258050		0.78172	6.62129	15.477	8.35153e-05	0.00448204	conserved hypothetical protein
Zm00001d045696	Zm00001eb380200	100502506	0.778296	3.84529	10.5388	0.00116893	0.0296446	aluminum-activated malate transporter	GO:0015743	malate transport
Zm00001d053066	Zm00001eb201220		0.769572	4.20832	12.1885	0.000480843	0.0158228	NIFU-like protein	GO:0005506;GO:0016226;GO:0051536	iron ion binding;iron-sulfur cluster assembly;iron-sulfur cluster binding
Zm00001d028325	Zm00001eb009730	100191562	0.767005	5.07121	9.51744	0.00203528	0.0440112	Cytochrome P450 superfamily protein	GO:0005506;GO:0016705;GO:0020037;GO:0055114	iron ion binding;oxidoreductase activity, acting on paired donors, with incorporation or reduction of molecular oxygen;heme binding;oxidation-reduction process	Brassinosteroid biosynthesis - Zea mays (maize);Metabolic pathways - Zea mays (maize);Biosynthesis of secondary metabolites - Zea mays (maize)	zma00905;zma01100;zma01110
Zm00001d035256	Zm00001eb264310	100037819	0.766189	6.04752	9.32919	0.00225533	0.0469388	XS domain-containing protein / XS zinc finger domain-containing protein-related	GO:0031047	gene silencing by RNA
Zm00001d005344	Zm00001eb096040	541625	0.765321	6.40356	13.8417	0.000198874	0.00826721	histidine-containing phosphotransmitter	GO:0000160;GO:0004871	phosphorelay signal transduction system;signal transducer activity	Plant hormone signal transduction - Zea mays (maize)	zma04075
Zm00001d053080	Zm00001eb201440	103654588	0.763824	4.97672	12.1553	0.000489487	0.016018	Protein kinase protein with adenine nucleotide alpha hydrolases-like domain	GO:0005524;GO:0004672;GO:0006468;GO:0006950	ATP binding;protein kinase activity;protein phosphorylation;response to stress
Zm00001d046454	Zm00001eb385960	100281497	0.762887	5.89776	13.5995	0.000226242	0.0091105	fatty acyl-ACP thioesterases B	GO:0016790;GO:0006633	thiolester hydrolase activity;fatty acid biosynthetic process	Fatty acid biosynthesis - Zea mays (maize);Metabolic pathways - Zea mays (maize);Fatty acid metabolism - Zea mays (maize)	zma00061;zma01100;zma01212
Zm00001d050475	Zm00001eb180180	100285876	0.759671	2.79695	10.2312	0.00138086	0.0332067	Cyclin D2;1	GO:0005634	nucleus
Zm00001d043511	Zm00001eb153620	103651223	0.759297	6.17513	14.583	0.000134122	0.00631399	hexokinase	GO:0005524;GO:0001678;GO:0004396;GO:0005975;GO:0016773;GO:0006096;GO:0005536;GO:0046835	ATP binding;cellular glucose homeostasis;hexokinase activity;carbohydrate metabolic process;phosphotransferase activity, alcohol group as acceptor;glycolytic process;glucose binding;carbohydrate phosphorylation	Glycolysis / Gluconeogenesis - Zea mays (maize);Fructose and mannose metabolism - Zea mays (maize);Galactose metabolism - Zea mays (maize);Starch and sucrose metabolism - Zea mays (maize);Amino sugar and nucleotide sugar metabolism - Zea mays (maize);Metabolic pathways - Zea mays (maize);Biosynthesis of secondary metabolites - Zea mays (maize);Carbon metabolism - Zea mays (maize);Biosynthesis of …	zma00010;zma00051;zma00052;zma00500;zma00520;zma01100;zma01110;zma01200;zma01250
Zm00001d015376	Zm00001eb233070	100274579	0.757382	9.66802	18.2631	1.92397e-05	0.00145989	phosphoglycerate kinase	GO:0004618;GO:0006096	phosphoglycerate kinase activity;glycolytic process	Glycolysis / Gluconeogenesis - Zea mays (maize);Carbon fixation in photosynthetic organisms - Zea mays (maize);Metabolic pathways - Zea mays (maize);Biosynthesis of secondary metabolites - Zea mays (maize);Carbon metabolism - Zea mays (maize);Biosynthesis of amino acids - Zea mays (maize)	zma00010;zma00710;zma01100;zma01110;zma01200;zma01230
Zm00001d012662	Zm00001eb370180	100192096	0.751485	5.78508	19.5549	9.77483e-06	0.000848754	conserved hypothetical protein
Zm00001d038864	Zm00001eb294400	103630670	0.751381	4.24592	10.4496	0.00122676	0.0307127	Protein of unknown function (DUF1639)
Zm00001d033805	Zm00001eb055490	100191549	0.749412	8.00441	11.0779	0.000873605	0.0243037	glutamate decarboxylase	GO:0003824;GO:0004351;GO:0016831;GO:0006536;GO:0019752;GO:0030170	catalytic activity;glutamate decarboxylase activity;carboxy-lyase activity;glutamate metabolic process;carboxylic acid metabolic process;pyridoxal phosphate binding	Alanine, aspartate and glutamate metabolism - Zea mays (maize);beta-Alanine metabolism - Zea mays (maize);Taurine and hypotaurine metabolism - Zea mays (maize);Butanoate metabolism - Zea mays (maize);Metabolic pathways - Zea mays (maize);Biosynthesis of secondary metabolites - Zea mays (maize)	zma00250;zma00410;zma00430;zma00650;zma01100;zma01110
Zm00001d014814	Zm00001eb228320		0.748655	6.52285	9.48836	0.0020678	0.0445512	beta HLH protein	GO:0046983	protein dimerization activity
Zm00001d002282	Zm00001eb070450		0.747502	3.92264	10.3099	0.00132318	0.0323313	hercules receptor kinase	GO:0005524;GO:0004672;GO:0006468	ATP binding;protein kinase activity;protein phosphorylation
Zm00001d033890	Zm00001eb056180		0.745629	5.34379	13.4188	0.000249116	0.00970072	Core-2/I-branching beta-1,6-N-acetylglucosaminyltransferase family protein	GO:0008375;GO:0016020	acetylglucosaminyltransferase activity;membrane
Zm00001d029865	Zm00001eb023110	100284450	0.745553	4.71611	12.8564	0.000336319	0.0122105	Flavin-binding monooxygenase family protein	GO:0004499;GO:0050660;GO:0050661;GO:0055114	N,N-dimethylaniline monooxygenase activity;flavin adenine dinucleotide binding;NADP binding;oxidation-reduction process
Zm00001d037271	Zm00001eb280060	107457590	0.74291	6.10009	12.2551	0.000463995	0.015354	ARM repeat superfamily protein	GO:0005488	binding
Zm00001d002941	Zm00001eb076560	100280075	0.74256	6.09919	14.3535	0.000151499	0.00684807	EamA-like transporter family protein
Zm00001d044665	Zm00001eb163710		0.74136	6.32503	11.2993	0.000775381	0.0220887	vacuolar ATP synthase subunit C (VATC) / V-ATPase C subunit / vacuolar proton pump C subunit (DET3)	GO:0015078;GO:0015991;GO:0033180	proton transmembrane transporter activity;ATP hydrolysis coupled proton transport;proton-transporting V-type ATPase, V1 domain
Zm00001d043991	Zm00001eb157850	103651402	0.737816	7.63906	9.32603	0.00225921	0.0469388	vacuolar H+-ATPase subunit E isoform	GO:0015991;GO:0033178;GO:0046961	ATP hydrolysis coupled proton transport;proton-transporting two-sector ATPase complex, catalytic domain;proton-transporting ATPase activity, rotational mechanism	Oxidative phosphorylation - Zea mays (maize);Metabolic pathways - Zea mays (maize);Phagosome - Zea mays (maize)	zma00190;zma01100;zma04145
Zm00001d039163	Zm00001eb297300		0.735533	4.4997	11.4141	0.000728902	0.0211762	homology to ABI2	GO:0003824;GO:0043169	catalytic activity;cation binding
Zm00001d013736	Zm00001eb219160	100191972	0.729876	5.51737	12.5898	0.000387862	0.0135325	Protein kinase superfamily protein	GO:0005524;GO:0004672;GO:0006468	ATP binding;protein kinase activity;protein phosphorylation	MAPK signaling pathway - plant - Zea mays (maize);Plant hormone signal transduction - Zea mays (maize)	zma04016;zma04075
Zm00001d014813	Zm00001eb228310		0.728844	6.60497	9.23076	0.00237983	0.0488834	Ataxia telangiectasia-mutated and RAD3-related	GO:0005488;GO:0004674;GO:0005515;GO:0016301	binding;protein serine/threonine kinase activity;protein binding;kinase activity
Zm00001d043086	Zm00001eb149730	100381658	0.722359	8.47696	13.9437	0.000188372	0.00796589	Phosphoglycerate mutase, 2,3-bisphosphoglycerate-independent	GO:0004619;GO:0003824;GO:0005737;GO:0046872;GO:0008152;GO:0006007;GO:0030145	phosphoglycerate mutase activity;catalytic activity;cytoplasm;metal ion binding;metabolic process;glucose catabolic process;manganese ion binding	Glycolysis / Gluconeogenesis - Zea mays (maize);Glycine, serine and threonine metabolism - Zea mays (maize);Metabolic pathways - Zea mays (maize);Biosynthesis of secondary metabolites - Zea mays (maize);Carbon metabolism - Zea mays (maize);Biosynthesis of amino acids - Zea mays (maize)	zma00010;zma00260;zma01100;zma01110;zma01200;zma01230
Zm00001d039865	Zm00001eb124410	100272481	0.72007	8.70699	16.9472	3.84337e-05	0.00248782	triosephosphate isomerase	GO:0003824;GO:0004807;GO:0008152;GO:0006096	catalytic activity;triose-phosphate isomerase activity;metabolic process;glycolytic process	Glycolysis / Gluconeogenesis - Zea mays (maize);Fructose and mannose metabolism - Zea mays (maize);Inositol phosphate metabolism - Zea mays (maize);Carbon fixation in photosynthetic organisms - Zea mays (maize);Metabolic pathways - Zea mays (maize);Biosynthesis of secondary metabolites - Zea mays (maize);Carbon metabolism - Zea mays (maize);Biosynthesis of amino acids - Zea mays (maize);Glycolysi…	zma00010;zma00051;zma00562;zma00710;zma01100;zma01110;zma01200;zma01230;zma00010;zma00051;zma00562;zma00710;zma01100;zma01110;zma01200;zma01230
Zm00001d005019	Zm00001eb093590	100285568	0.706979	6.74101	15.8019	7.03321e-05	0.00395999	AMP-dependent synthetase and ligase family protein	GO:0003824;GO:0008152	catalytic activity;metabolic process	Fatty acid biosynthesis - Zea mays (maize);Fatty acid degradation - Zea mays (maize);Metabolic pathways - Zea mays (maize);Fatty acid metabolism - Zea mays (maize);Peroxisome - Zea mays (maize)	zma00061;zma00071;zma01100;zma01212;zma04146
Zm00001d021488	Zm00001eb321400	100284900	0.705994	3.86414	10.3015	0.00132923	0.0324202	zinc ion binding
Zm00001d047290	Zm00001eb393150	100283969	0.702608	5.38408	11.5431	0.00068001	0.020193	ABI five binding protein
Zm00001d002739	Zm00001eb074680	100274578	0.694436	4.95547	14.2434	0.000160622	0.00714377	Polyketide cyclase/dehydrase and lipid transport superfamily protein	GO:0008289	lipid binding
Zm00001d006681	Zm00001eb107720	100383434	0.69421	4.94068	11.5967	0.000660702	0.0199406	DUF4091 domain containing protein
Zm00001d003395	Zm00001eb080510	542286	0.686121	5.63888	10.2798	0.00134491	0.032673	anthranilate synthase beta subunit	GO:0008152	metabolic process	Phenylalanine, tyrosine and tryptophan biosynthesis - Zea mays (maize);Metabolic pathways - Zea mays (maize);Biosynthesis of secondary metabolites - Zea mays (maize);Biosynthesis of amino acids - Zea mays (maize)	zma00400;zma01100;zma01110;zma01230
Zm00001d018497	Zm00001eb259060		0.685887	4.72111	9.47056	0.00208796	0.0447245	P-loop containing nucleoside triphosphate hydrolases superfamily protein
Zm00001d049400	Zm00001eb171340	100279725	0.684937	5.55604	10.0752	0.00150275	0.0353439	global transcription factor group E7	GO:0005515	protein binding
Zm00001d022230	Zm00001eb328320	103633466	0.682991	5.09656	9.65445	0.00188893	0.0417958	cellulose synthase-like A02
Zm00001d038272	Zm00001eb288760	100279291	0.68009	4.97846	10.0552	0.0015192	0.0355326	Glycosyl hydrolase family protein	GO:0004553;GO:0005975	hydrolase activity, hydrolyzing O-glycosyl compounds;carbohydrate metabolic process	Cyanoamino acid metabolism - Zea mays (maize);Starch and sucrose metabolism - Zea mays (maize);Biosynthesis of various plant secondary metabolites - Zea mays (maize);Metabolic pathways - Zea mays (maize);Biosynthesis of secondary metabolites - Zea mays (maize)	zma00460;zma00500;zma00999;zma01100;zma01110
Zm00001d018758	Zm00001eb299550	100279930	0.673732	7.21133	11.3732	0.000745099	0.0215197	succinate dehydrogenase 1-1	GO:0016491;GO:0055114;GO:0006099;GO:0016627;GO:0022900;GO:0050660	oxidoreductase activity;oxidation-reduction process;tricarboxylic acid cycle;oxidoreductase activity, acting on the CH-CH group of donors;electron transport chain;flavin adenine dinucleotide binding	Citrate cycle (TCA cycle) - Zea mays (maize);Oxidative phosphorylation - Zea mays (maize);Metabolic pathways - Zea mays (maize);Biosynthesis of secondary metabolites - Zea mays (maize);Carbon metabolism - Zea mays (maize)	zma00020;zma00190;zma01100;zma01110;zma01200
Zm00001d018090	Zm00001eb255240		0.66829	8.82816	13.6481	0.000220469	0.00893898	annexin	GO:0005509;GO:0005544	calcium ion binding;calcium-dependent phospholipid binding
Zm00001d034188	Zm00001eb058700		0.668041	7.26349	10.3384	0.00130294	0.0319691	cold regulated 413 plasma membrane	GO:0016021	integral component of membrane
Zm00001d013667	Zm00001eb218530		0.664371	6.47182	10.9188	0.000951932	0.0256713	methyl-CPG-binding domain	GO:0003677;GO:0005634	DNA binding;nucleus
Zm00001d042373	Zm00001eb143520	100278938	0.663644	6.75477	12.7944	0.000347663	0.0125299	basic helix-loop-helix (bHLH) DNA-binding superfamily protein	GO:0046983	protein dimerization activity
Zm00001d018842	Zm00001eb300510	103631960	0.662118	4.81456	11.1587	0.000836404	0.0235125	Tetratricopeptide repeat (TPR)-like superfamily protein	GO:0005515	protein binding
Zm00001d028111	Zm00001eb007800	100285562	0.64569	5.11919	12.5797	0.000389956	0.0135575	glycosyl hydrolase family protein	GO:0004553;GO:0005975	hydrolase activity, hydrolyzing O-glycosyl compounds;carbohydrate metabolic process	;	;
Zm00001d015026	Zm00001eb230230	100282933	0.644866	5.96586	9.84144	0.00170624	0.0387408	spermidine synthase	GO:0003824;GO:0006595	catalytic activity;polyamine metabolic process	Cysteine and methionine metabolism - Zea mays (maize);Arginine and proline metabolism - Zea mays (maize);Glutathione metabolism - Zea mays (maize);Metabolic pathways - Zea mays (maize)	zma00270;zma00330;zma00480;zma01100
Zm00001d018370	Zm00001eb257760		0.644029	8.40941	15.8221	6.95866e-05	0.00393484	Cytosol aminopeptidase family protein	GO:0004177;GO:0005737;GO:0005622;GO:0008235;GO:0006508;GO:0019538;GO:0030145	aminopeptidase activity;cytoplasm;intracellular;metalloexopeptidase activity;proteolysis;protein metabolic process;manganese ion binding
Zm00001d019139	Zm00001eb303010	541682	0.641722	7.81619	12.4136	0.000426224	0.0144441	sterol methyltransferase	GO:0008168;GO:0016787;GO:0006694;GO:0008152	methyltransferase activity;hydrolase activity;steroid biosynthetic process;metabolic process	Steroid biosynthesis - Zea mays (maize);Metabolic pathways - Zea mays (maize);Biosynthesis of secondary metabolites - Zea mays (maize)	zma00100;zma01100;zma01110
Zm00001d014742	Zm00001eb227600	100284270	0.641369	6.04244	18.9885	1.31509e-05	0.00107941	F-box family protein	GO:0005515	protein binding
Zm00001d009549	Zm00001eb343580		0.64033	4.41272	10.7498	0.00104293	0.027535	RHO guanyl-nucleotide exchange factor	GO:0005089	Rho guanyl-nucleotide exchange factor activity
Zm00001d014844	Zm00001eb228530	542315	0.634751	5.16943	10.0198	0.00154863	0.0359646	starch branching enzyme 2.2	GO:0003824;GO:0004553;GO:0003844;GO:0005975;GO:0005978;GO:0043169	catalytic activity;hydrolase activity, hydrolyzing O-glycosyl compounds;1,4-alpha-glucan branching enzyme activity;carbohydrate metabolic process;glycogen biosynthetic process;cation binding	Starch and sucrose metabolism - Zea mays (maize);Metabolic pathways - Zea mays (maize);Biosynthesis of secondary metabolites - Zea mays (maize)	zma00500;zma01100;zma01110
Zm00001d030934	Zm00001eb030640	100192001	0.631486	6.0623	11.658	0.000639265	0.0194413	cAMP-regulated phosphoprotein 19-related protein
Zm00001d046399	Zm00001eb385590	100191516	0.63134	5.26378	12.7525	0.000355538	0.0127205	Core-2/I-branching beta-1,6-N-acetylglucosaminyltransferase family protein	GO:0008375;GO:0016020	acetylglucosaminyltransferase activity;membrane
Zm00001d016373	Zm00001eb240160		0.631103	7.08459	11.9471	0.000547334	0.0174927	aminopeptidase M1	GO:0008237;GO:0008270	metallopeptidase activity;zinc ion binding
Zm00001d000295	Zm00001eb043470	100191408	0.622864	6.93083	9.50998	0.00204357	0.0440936	mitochondrial HSO70	GO:0005524;GO:0006457;GO:0051082	ATP binding;protein folding;unfolded protein binding	RNA degradation - Zea mays (maize)	zma03018
Zm00001d038779	Zm00001eb293560		0.606538	4.89895	11.5662	0.000671615	0.0200243	Phosphotyrosine protein phosphatases superfamily protein	GO:0008138;GO:0016311;GO:0004725;GO:0006470;GO:0016791	protein tyrosine/serine/threonine phosphatase activity;dephosphorylation;protein tyrosine phosphatase activity;protein dephosphorylation;phosphatase activity
Zm00001d045576	Zm00001eb379260		0.604067	4.97617	10.0691	0.00150776	0.0353598	nodulin MtN21 /EamA-like transporter family protein	GO:0016020;GO:0016021	membrane;integral component of membrane
Zm00001d050785	Zm00001eb182290		0.586101	3.96348	11.6837	0.00063051	0.0192658	conserved hypothetical protein
Zm00001d025660	Zm00001eb424630		0.583731	5.5979	11.4576	0.000712015	0.0208419	RAB GTPase homolog B1C	GO:0005525;GO:0003924	GTP binding;GTPase activity
Zm00001d011349			0.566026	6.90215	9.44888	0.00211278	0.044995	HXXXD-type acyl-transferase family protein	GO:0016747	transferase activity, transferring acyl groups other than amino-acyl groups
Zm00001d049409	Zm00001eb171440	100216599	0.542101	9.3939	12.2113	0.000475009	0.0156483	aconitase	GO:0008152	metabolic process	Citrate cycle (TCA cycle) - Zea mays (maize);Glyoxylate and dicarboxylate metabolism - Zea mays (maize);Metabolic pathways - Zea mays (maize);Biosynthesis of secondary metabolites - Zea mays (maize);Carbon metabolism - Zea mays (maize);2-Oxocarboxylic acid metabolism - Zea mays (maize);Biosynthesis of amino acids - Zea mays (maize)	zma00020;zma00630;zma01100;zma01110;zma01200;zma01210;zma01230
Zm00001d038143	Zm00001eb287590		0.535595	6.0633	13.3663	0.000256187	0.00991072	GDSL-like Lipase/Acylhydrolase superfamily protein	GO:0016788	hydrolase activity, acting on ester bonds
Zm00001d053289	Zm00001eb203310		0.532532	4.62487	11.7966	0.000593401	0.0183986	Protein with RING/U-box and TRAF-like domains	GO:0008270;GO:0005515;GO:0005634;GO:0006511;GO:0007275	zinc ion binding;protein binding;nucleus;ubiquitin-dependent protein catabolic process;multicellular organism development
Zm00001d010796	Zm00001eb353560		0.522005	6.94821	9.8429	0.00170488	0.0387399	hexokinase	GO:0005524;GO:0004396;GO:0001678;GO:0005975;GO:0016773;GO:0006096;GO:0005536;GO:0046835	ATP binding;hexokinase activity;cellular glucose homeostasis;carbohydrate metabolic process;phosphotransferase activity, alcohol group as acceptor;glycolytic process;glucose binding;carbohydrate phosphorylation
Zm00001d039157	Zm00001eb297260	100281241	0.521941	6.67681	9.38224	0.00219098	0.046062	vacuolar ATP synthase subunit C (VATC) / V-ATPase C subunit / vacuolar proton pump C subunit (DET3)	GO:0015078;GO:0015991;GO:0033180	proton transmembrane transporter activity;ATP hydrolysis coupled proton transport;proton-transporting V-type ATPase, V1 domain	Oxidative phosphorylation - Zea mays (maize);Metabolic pathways - Zea mays (maize);Phagosome - Zea mays (maize)	zma00190;zma01100;zma04145
Zm00001d020309	Zm00001eb311450	100274470	0.499439	6.50045	9.62461	0.00191987	0.0422153	enolase	GO:0046872;GO:0000015;GO:0000287;GO:0004634;GO:0006096	metal ion binding;phosphopyruvate hydratase complex;magnesium ion binding;phosphopyruvate hydratase activity;glycolytic process	Glycolysis / Gluconeogenesis - Zea mays (maize);Metabolic pathways - Zea mays (maize);Biosynthesis of secondary metabolites - Zea mays (maize);Carbon metabolism - Zea mays (maize);Biosynthesis of amino acids - Zea mays (maize);RNA degradation - Zea mays (maize);Cytoskeleton in muscle cells - Zea mays (maize)	zma00010;zma01100;zma01110;zma01200;zma01230;zma03018;zma04820
Zm00001d052057	Zm00001eb192640	100279188	0.481425	5.15048	9.63729	0.00190666	0.0420517	XB3 ortholog 2 in Arabidopsis thaliana	GO:0005515	protein binding

## Sheet: Region 2 decrease
LR: Liklihood ratio statistic
LogCPM: log base 2 of counts per million (CPM) for transcript abundance
LogFV: Log base 2 of fold change between WW and WD transcript abundance
gene_id_v4	gene_id_v5	ncbi_gene_id	logFC	logCPM	LR	PValue	FDR	Functional Annotation	go_accession	go_name	pathway	pathway_name
Zm00001d040029			-8.98293	9.38197	47.1767	6.48654e-12	1.0077e-08	Bowman-Birk type wound-induced proteinase inhibitor WIP1	GO:0004867;GO:0005576	serine-type endopeptidase inhibitor activity;extracellular region
Zm00001d018010			-8.23027	3.14976	17.1528	3.44899e-05	0.00229288	hypothetical protein
Zm00001d003144	Zm00001eb078340	103646260	-6.21724	4.26062	20.9123	4.80807e-06	0.000491072	cytochrome P450, family 71, subfamily A, polypeptide	GO:0005506;GO:0016705;GO:0055114;GO:0020037	iron ion binding;oxidoreductase activity, acting on paired donors, with incorporation or reduction of molecular oxygen;oxidation-reduction process;heme binding
Zm00001d052471	Zm00001eb196500		-5.61696	2.20248	23.5371	1.22527e-06	0.000168215	strictosidine synthase-like	GO:0009058;GO:0016844	biosynthetic process;strictosidine synthase activity
Zm00001d035683	Zm00001eb267030	100282452	-5.44929	5.24338	10.8339	0.00099661	0.0265736	Serine protease inhibitor, potato inhibitor I-type family protein	GO:0004867;GO:0009611	serine-type endopeptidase inhibitor activity;response to wounding
Zm00001d040004	Zm00001eb125420	103649851	-5.44064	3.11085	25.4537	4.53124e-07	7.69857e-05	LOB domain-containing protein
Zm00001d036000			-5.40043	1.16959	12.5088	0.000405035	0.0138855	calmodulin-binding family protein
Zm00001d026171	Zm00001eb429670		-4.90402	3.51046	16.3062	5.38881e-05	0.00320689	expansin B4	GO:0005576;GO:0019953	extracellular region;sexual reproduction
Zm00001d044181	Zm00001eb159490	103651474	-4.87111	2.65552	14.4421	0.000144538	0.0066299	SLAC1 homologue	GO:0016021;GO:0055085	integral component of membrane;transmembrane transport
Zm00001d035367	Zm00001eb262690	100277233	-4.77334	6.46893	9.20827	0.00240924	0.049376	hypothetical protein
Zm00001d011393	Zm00001eb358580	103636089	-4.65035	2.69963	9.3943	0.00217661	0.0459889	SLAC1 homologue	GO:0016021;GO:0055085	integral component of membrane;transmembrane transport
Zm00001d019497	Zm00001eb305980		-4.55135	3.00719	11.8725	0.000569702	0.0180428	heteroglycan glucosidase	GO:0003824;GO:0004553;GO:0005975;GO:0030246	catalytic activity;hydrolase activity, hydrolyzing O-glycosyl compounds;carbohydrate metabolic process;carbohydrate binding
Zm00001d025354	Zm00001eb421950		-4.54781	4.53315	17.1032	3.54017e-05	0.0023377	cell wall invertase	GO:0004553;GO:0005975	hydrolase activity, hydrolyzing O-glycosyl compounds;carbohydrate metabolic process
Zm00001d004721	Zm00001eb091110		-4.39194	6.00425	26.7832	2.27608e-07	4.44921e-05	hypothetical protein
Zm00001d011832	Zm00001eb362630		-4.34952	3.10954	21.9257	2.83413e-06	0.000330652	D-mannose binding lectin protein with Apple-like carbohydrate-binding domain
Zm00001d029280	Zm00001eb017960	103635393	-4.22083	5.08495	31.3889	2.11189e-08	7.00411e-06	Peroxidase superfamily protein	GO:0004601;GO:0006979;GO:0055114;GO:0042744;GO:0020037	peroxidase activity;response to oxidative stress;oxidation-reduction process;hydrogen peroxide catabolic process;heme binding	Phenylpropanoid biosynthesis - Zea mays (maize);Metabolic pathways - Zea mays (maize);Biosynthesis of secondary metabolites - Zea mays (maize)	zma00940;zma01100;zma01110
Zm00001d039648	Zm00001eb122670		-4.13576	2.66989	16.6986	4.38123e-05	0.0027412	conserved hypothetical protein
Zm00001d041538	Zm00001eb136370		-4.1016	2.6609	12.9625	0.000317793	0.0116525	hypothetical protein
Zm00001d037680	Zm00001eb283450	100284565	-4.09069	7.25078	14.3014	0.000155752	0.00697622	HAD superfamily, subfamily IIIB acid phosphatase	GO:0003993	acid phosphatase activity
Zm00001d032535	Zm00001eb044250	103643390	-4.02412	1.29407	15.0654	0.000103847	0.00519536	Tetratricopeptide repeat (TPR)-like superfamily protein	GO:0005515	protein binding
Zm00001d035605	Zm00001eb266370		-3.9597	6.63201	11.994	0.000533734	0.0171802	myb domain protein	GO:0003677	DNA binding
Zm00001d047698	Zm00001eb396660	103639250	-3.95468	1.8523	36.9783	1.19454e-09	6.52946e-07	NAD(P)-binding Rossmann-fold superfamily protein
Zm00001d017508	Zm00001eb249770		-3.92442	7.61082	26.9602	2.07688e-07	4.08689e-05	Bifunctional inhibitor/lipid-transfer protein/seed storage 2S albumin superfamily protein
Zm00001d043390	Zm00001eb152510		-3.92146	2.6063	16.5694	4.69023e-05	0.00287542	Seed dormancy control domain containing protein	GO:0006351;GO:0043565	transcription, DNA-templated;sequence-specific DNA binding
Zm00001d052963	Zm00001eb200520	103654530	-3.91791	1.45937	10.0681	0.0015086	0.0353598	conserved hypothetical protein
Zm00001d020977	Zm00001eb317130	100276373	-3.91004	4.09373	11.9128	0.000557508	0.0177518	Protein of unknown function, DUF599
Zm00001d052939	Zm00001eb200260	100383195	-3.89886	4.00398	64.9102	7.83883e-16	7.71262e-12	Protein of unknown function (DUF594)
Zm00001d045052	Zm00001eb374190		-3.87395	3.39428	23.2213	1.44387e-06	0.000191115	Galactosyltransferase family protein	GO:0006486;GO:0008378;GO:0016020	protein glycosylation;galactosyltransferase activity;membrane
Zm00001d007157	Zm00001eb111390	100193478	-3.85674	5.42115	24.552	7.23303e-07	0.000111591	Pollen Ole e 1 allergen and extensin family protein
Zm00001d029907	Zm00001eb023430	103637659	-3.84619	2.17519	20.0515	7.53859e-06	0.000697544	expansin B2	GO:0005576;GO:0019953	extracellular region;sexual reproduction
Zm00001d018857	Zm00001eb300670	103631970	-3.83692	6.07214	20.1317	7.22877e-06	0.00067737	alpha/beta-Hydrolases superfamily protein	GO:0008152;GO:0016787	metabolic process;hydrolase activity
Zm00001d001826	Zm00001eb066130		-3.81526	3.55983	15.5501	8.03486e-05	0.00435165	hypothetical protein
Zm00001d023228	Zm00001eb404920	100273234	-3.80258	1.91802	23.4822	1.26074e-06	0.000172283	PLAC8 family protein
Zm00001d021699	Zm00001eb323420		-3.74228	2.86392	28.1576	1.11825e-07	2.53269e-05	cysteine-rich RLK (RECEPTOR-like protein kinase)	GO:0005524;GO:0004672;GO:0006468	ATP binding;protein kinase activity;protein phosphorylation
Zm00001d029410	Zm00001eb019160	100280301	-3.73439	4.7625	15.6947	7.44306e-05	0.00412189	serine carboxypeptidase-like	GO:0004185;GO:0006508	serine-type carboxypeptidase activity;proteolysis
Zm00001d041422	Zm00001eb135610		-3.70287	1.71326	16.9349	3.86839e-05	0.00249854	CBL-interacting protein kinase	GO:0007165;GO:0005524;GO:0004672;GO:0006468	signal transduction;ATP binding;protein kinase activity;protein phosphorylation
Zm00001d031287	Zm00001eb033760		-3.70028	2.11019	11.0328	0.000895138	0.0247627	oligopeptide transporter	GO:0055085	transmembrane transport
Zm00001d020264	Zm00001eb311150		-3.69771	3.88269	21.5833	3.38787e-06	0.000381679	Protein of unknown function (DUF581)
Zm00001d016301	Zm00001eb239700		-3.69323	2.87142	12.16	0.000488265	0.0159957	Pyridoxal phosphate phosphatase-related protein	GO:0016791	phosphatase activity
Zm00001d046728	Zm00001eb388100	100303794	-3.6902	2.04778	17.3292	3.14325e-05	0.0021231	VQ motif domain containing protein
Zm00001d017622	Zm00001eb250800	100193480	-3.6643	2.9585	12.1424	0.000492896	0.0161116	oxidative stress
Zm00001d029814	Zm00001eb022710	100282047	-3.66275	6.54319	16.8718	3.99922e-05	0.00254407	xyloglucan endo-transglycosylase-related	GO:0004553;GO:0005618;GO:0010411;GO:0005975;GO:0006073;GO:0016762;GO:0042546;GO:0048046	hydrolase activity, hydrolyzing O-glycosyl compounds;cell wall;xyloglucan metabolic process;carbohydrate metabolic process;cellular glucan metabolic process;xyloglucan:xyloglucosyl transferase activity;cell wall biogenesis;apoplast
Zm00001d029677	Zm00001eb021430		-3.66128	2.09168	13.7409	0.000209838	0.00859054	MATE efflux family protein	GO:0006855;GO:0015238;GO:0015297;GO:0016020;GO:0055085	drug transmembrane transport;drug transmembrane transporter activity;antiporter activity;membrane;transmembrane transport
Zm00001d027537	Zm00001eb002760		-3.65499	4.27634	12.3241	0.000447159	0.0149646	cytochrome p450 78a9	GO:0005506;GO:0016705;GO:0055114;GO:0020037	iron ion binding;oxidoreductase activity, acting on paired donors, with incorporation or reduction of molecular oxygen;oxidation-reduction process;heme binding
Zm00001d003463	Zm00001eb081100		-3.63523	1.72296	10.7066	0.00106752	0.027984	hypothetical protein
Zm00001d037631	Zm00001eb283070		-3.62313	3.4447	24.8698	6.13348e-07	9.89301e-05	conserved hypothetical protein
Zm00001d029279	Zm00001eb017950	103635381	-3.60692	4.7654	23.0136	1.60861e-06	0.000210095	Peroxidase superfamily protein	GO:0004601;GO:0042744;GO:0006979;GO:0055114;GO:0020037	peroxidase activity;hydrogen peroxide catabolic process;response to oxidative stress;oxidation-reduction process;heme binding	Phenylpropanoid biosynthesis - Zea mays (maize);Metabolic pathways - Zea mays (maize);Biosynthesis of secondary metabolites - Zea mays (maize)	zma00940;zma01100;zma01110
Zm00001d007199	Zm00001eb111780		-3.58038	2.06092	25.3357	4.81714e-07	7.98806e-05	calmodulin (CAM)-binding protein of 25 kDa
MSTRG.15743			-3.56986	3.61705	11.8645	0.000572139	0.0180812
Zm00001d039700	Zm00001eb123130		-3.54748	2.83008	13.2567	0.000271608	0.010358	myb domain protein	GO:0003677	DNA binding
Zm00001d053156	Zm00001eb202200	100283159	-3.52535	4.15683	15.2347	9.49438e-05	0.0048994	O-methyltransferase family protein	GO:0008171;GO:0008168;GO:0046983	O-methyltransferase activity;methyltransferase activity;protein dimerization activity
Zm00001d009687	Zm00001eb344730	100194210	-3.50557	3.05718	14.0248	0.000180414	0.0077855	Plant basic secretory protein (BSP) family protein
Zm00001d018744	Zm00001eb299450	606488	-3.49119	7.68811	10.218	0.00139076	0.0333207	hypothetical protein
Zm00001d045022	Zm00001eb373940		-3.47376	2.93481	23.4688	1.26954e-06	0.000172686	hypothetical protein
Zm00001d029577	Zm00001eb020510		-3.46959	4.05685	22.2869	2.34806e-06	0.0002845	hypothetical protein
Zm00001d039241	Zm00001eb118720		-3.46271	2.39636	12.722	0.000361379	0.0128982	SLAC1 homologue	GO:0016021;GO:0055085	integral component of membrane;transmembrane transport
Zm00001d035604	Zm00001eb266360		-3.44911	4.10969	9.60726	0.00193809	0.0424673	myb domain protein	GO:0003677	DNA binding
Zm00001d025355	Zm00001eb421960		-3.44823	1.42988	23.5927	1.19036e-06	0.000166575	Glycosyl hydrolases family 32 protein	GO:0004553;GO:0005975	hydrolase activity, hydrolyzing O-glycosyl compounds;carbohydrate metabolic process
Zm00001d004865	Zm00001eb092140		-3.44742	1.84241	17.0382	3.6636e-05	0.00240049	BEL1-like homeodomain
Zm00001d031510	Zm00001eb035550		-3.43775	2.98176	10.4294	0.00124024	0.0309452	Protein of unknown function, DUF599
Zm00001d042383	Zm00001eb143590		-3.43341	4.78773	15.0535	0.000104508	0.00521076	Bifunctional inhibitor/lipid-transfer protein/seed storage 2S albumin superfamily protein
Zm00001d005279	Zm00001eb095550		-3.40444	1.7687	10.5549	0.00115879	0.0295625	Peroxidase superfamily protein	GO:0004601;GO:0006979;GO:0042744;GO:0020037;GO:0055114	peroxidase activity;response to oxidative stress;hydrogen peroxide catabolic process;heme binding;oxidation-reduction process
Zm00001d026635	Zm00001eb433900	100274212	-3.38398	4.0619	18.9865	1.31649e-05	0.00107941	allantoinase	GO:0016810;GO:0016787;GO:0000256;GO:0004038;GO:0008270;GO:0050897	hydrolase activity, acting on carbon-nitrogen (but not peptide) bonds;hydrolase activity;allantoin catabolic process;allantoinase activity;zinc ion binding;cobalt ion binding	Purine metabolism - Zea mays (maize);Metabolic pathways - Zea mays (maize)	zma00230;zma01100
Zm00001d039520	Zm00001eb121500		-3.38342	2.52745	12.2572	0.000463469	0.0153538	cytokinin oxidase	GO:0016614;GO:0003824;GO:0009690;GO:0016491;GO:0050660;GO:0019139;GO:0055114	oxidoreductase activity, acting on CH-OH group of donors;catalytic activity;cytokinin metabolic process;oxidoreductase activity;flavin adenine dinucleotide binding;cytokinin dehydrogenase activity;oxidation-reduction process
Zm00001d050285	Zm00001eb178840	100277785	-3.36018	1.84432	13.64	0.000221422	0.00896529	Protein of unknown function (DUF581)
Zm00001d024268	Zm00001eb413540	103641134	-3.35599	2.61529	17.5022	2.86982e-05	0.00196999	NAC domain containing protein	GO:0003677;GO:0006355	DNA binding;regulation of transcription, DNA-templated
Zm00001d010231	Zm00001eb349050	100282656	-3.35165	4.21937	35.2064	2.96547e-09	1.30644e-06	amino acid permease
Zm00001d010136	Zm00001eb348290		-3.3228	2.65866	22.6568	1.93672e-06	0.00024414	ferredoxin	GO:0051537;GO:0009055;GO:0022900;GO:0051536	2 iron, 2 sulfur cluster binding;electron transfer activity;electron transport chain;iron-sulfur cluster binding
Zm00001d033446	Zm00001eb052440	100285748	-3.32179	5.10746	11.861	0.000573202	0.0180954	zinc transporter 10 precursor	GO:0016020;GO:0005385;GO:0030001;GO:0016021;GO:0046873;GO:0071577;GO:0055085	membrane;zinc ion transmembrane transporter activity;metal ion transport;integral component of membrane;metal ion transmembrane transporter activity;zinc ion transmembrane transport;transmembrane transport
Zm00001d032947			-3.31763	5.13	29.7413	4.93729e-08	1.33701e-05	Glycosyl hydrolases family 18 domain containing protein	GO:0005975;GO:0004553	carbohydrate metabolic process;hydrolase activity, hydrolyzing O-glycosyl compounds
Zm00001d004753	Zm00001eb091360		-3.31635	4.66681	16.6566	4.47942e-05	0.00278943	Disease resistance-responsive (dirigent-like protein) family protein
Zm00001d003865	Zm00001eb084680		-3.31235	5.69186	21.6138	3.33444e-06	0.000377098	hypothetical protein
Zm00001d021207	Zm00001eb318900		-3.30181	1.34602	12.9844	0.000314097	0.0115457	dehydration response element B1A	GO:0003677;GO:0003700;GO:0006355	DNA binding;DNA binding transcription factor activity;regulation of transcription, DNA-templated
Zm00001d023394	Zm00001eb406550	100192016	-3.30142	1.64354	13.891	0.000193728	0.00812253	D-mannose binding lectin protein with Apple-like carbohydrate-binding domain	GO:0048544	recognition of pollen
Zm00001d018855	Zm00001eb300640		-3.29467	2.40027	10.085	0.00149477	0.0351843	alpha/beta-Hydrolases superfamily protein	GO:0008152;GO:0016787	metabolic process;hydrolase activity
Zm00001d039745	Zm00001eb123430	100282081	-3.29036	1.7271	13.7673	0.000206901	0.00849389	Protein phosphatase 2C family protein	GO:0003824	catalytic activity
Zm00001d026636	Zm00001eb433910	103642203	-3.28395	2.18381	9.32664	0.00225846	0.0469388	SGNH hydrolase-type esterase superfamily protein
Zm00001d048841	Zm00001eb166850		-3.25696	6.07783	10.9496	0.000936262	0.0254472	PATATIN-like protein	GO:0008152;GO:0006629	metabolic process;lipid metabolic process
Zm00001d002500	Zm00001eb072480		-3.25173	3.35926	14.2425	0.000160703	0.00714377	hypothetical protein
Zm00001d024545	Zm00001eb415750	103642549	-3.24604	1.43925	9.51469	0.00203834	0.0440451	AP2/B3-like transcriptional factor family protein	GO:0003677	DNA binding
Zm00001d026628	Zm00001eb433840	100272945	-3.23571	4.45506	16.3272	5.32924e-05	0.00319073	Dof-type zinc finger DNA-binding family protein	GO:0003677;GO:0006355	DNA binding;regulation of transcription, DNA-templated
Zm00001d046281	Zm00001eb384670	103638588	-3.22766	2.83201	10.4472	0.00122835	0.0307264	conserved hypothetical protein
Zm00001d016588	Zm00001eb241920	100191201	-3.22357	5.90875	18.0726	2.12637e-05	0.00158096	PLC-like phosphodiesterases superfamily protein	GO:0006629;GO:0008081	lipid metabolic process;phosphoric diester hydrolase activity	Glycerophospholipid metabolism - Zea mays (maize)	zma00564
Zm00001d025943	Zm00001eb427460		-3.2201	4.28751	50.6986	1.07696e-12	2.44528e-09	Glycosyl hydrolases family 32 protein	GO:0004553;GO:0004564;GO:0005975;GO:0004575	hydrolase activity, hydrolyzing O-glycosyl compounds;beta-fructofuranosidase activity;carbohydrate metabolic process;sucrose alpha-glucosidase activity
Zm00001d032719	Zm00001eb045960	100274574	-3.22005	4.11255	10.2434	0.00137175	0.0330687	Long-chain fatty alcohol dehydrogenase family protein	GO:0046577;GO:0016614;GO:0055114;GO:0050660	long-chain-alcohol oxidase activity;oxidoreductase activity, acting on CH-OH group of donors;oxidation-reduction process;flavin adenine dinucleotide binding
Zm00001d034257	Zm00001eb059240	100501564	-3.21253	3.3649	28.3551	1.00981e-07	2.31058e-05	proline extensin-like receptor kinase	GO:0005524;GO:0004672;GO:0006468	ATP binding;protein kinase activity;protein phosphorylation
Zm00001d039907	Zm00001eb124740		-3.19676	2.82798	15.6372	7.67306e-05	0.00421761	AP2/B3 transcription factor family protein	GO:0003677;GO:0003700;GO:0006355	DNA binding;DNA binding transcription factor activity;regulation of transcription, DNA-templated
Zm00001d043386	Zm00001eb152480	100284150	-3.19583	2.24209	11.5549	0.000675721	0.0200858	RHO guanyl-nucleotide exchange factor	GO:0007017;GO:0030286	microtubule-based process;dynein complex	Motor proteins - Zea mays (maize);Motor proteins - Zea mays (maize)	zma04814;zma04814
Zm00001d002071	Zm00001eb068470		-3.19397	3.07426	45.2663	1.71986e-11	2.11522e-08	hypothetical protein
Zm00001d038511	Zm00001eb290950	103630512	-3.18779	3.49871	22.2838	2.3518e-06	0.0002845	cytochrome P450, family 714, subfamily A, polypeptide	GO:0005506;GO:0016705;GO:0055114;GO:0020037	iron ion binding;oxidoreductase activity, acting on paired donors, with incorporation or reduction of molecular oxygen;oxidation-reduction process;heme binding
Zm00001d044639	Zm00001eb163440	100281786	-3.18721	2.60596	14.1386	0.000169823	0.00747045	Concanavalin A-like lectin protein kinase family protein	GO:0030246;GO:0005524;GO:0004672;GO:0006468	carbohydrate binding;ATP binding;protein kinase activity;protein phosphorylation
Zm00001d047124	Zm00001eb391720	100281269	-3.17128	4.68208	34.2559	4.83213e-09	2.03757e-06	Methylenetetrahydrofolate reductase family protein			Arginine and proline metabolism - Zea mays (maize);Metabolic pathways - Zea mays (maize);Biosynthesis of secondary metabolites - Zea mays (maize)	zma00330;zma01100;zma01110
Zm00001d037810	Zm00001eb284670		-3.17089	2.44295	14.0393	0.000179032	0.00774853	S-locus lectin protein kinase family protein	GO:0006397;GO:0005524;GO:0048544;GO:0004672;GO:0006468;GO:0004674	mRNA processing;ATP binding;recognition of pollen;protein kinase activity;protein phosphorylation;protein serine/threonine kinase activity
Zm00001d016898	Zm00001eb244600		-3.16382	3.6711	11.6664	0.000636391	0.0193998	Phototropic-responsive NPH3 family protein	GO:0005515	protein binding
Zm00001d022593	Zm00001eb331690	100274319	-3.14897	3.95922	9.33443	0.00224889	0.0469119	Pyridoxal-dependent decarboxylase family protein	GO:0003824;GO:0006596	catalytic activity;polyamine biosynthetic process	Arginine and proline metabolism - Zea mays (maize);Glutathione metabolism - Zea mays (maize);Metabolic pathways - Zea mays (maize);Biosynthesis of secondary metabolites - Zea mays (maize);Efferocytosis - Zea mays (maize)	zma00330;zma00480;zma01100;zma01110;zma04148
Zm00001d051206	Zm00001eb185470	100285883	-3.14612	3.57009	10.0138	0.00155376	0.0360552	serine carboxypeptidase-like	GO:0004185;GO:0006508	serine-type carboxypeptidase activity;proteolysis
Zm00001d013561	Zm00001eb217500	103625996	-3.14082	3.48692	14.3852	0.00014897	0.00678898	glycosyl hydrolase family 10 protein / carbohydrate-binding domain-containing protein	GO:0016798;GO:0004553;GO:0005975	hydrolase activity, acting on glycosyl bonds;hydrolase activity, hydrolyzing O-glycosyl compounds;carbohydrate metabolic process
Zm00001d032696	Zm00001eb045800	100304411	-3.13752	4.41405	13.2114	0.000278258	0.0105005	Protein of unknown function (DUF640)
Zm00001d035082	Zm00001eb260830	103628973	-3.1365	3.52268	11.8686	0.000570872	0.0180605	cellulase	GO:0003824;GO:0004553;GO:0005975	catalytic activity;hydrolase activity, hydrolyzing O-glycosyl compounds;carbohydrate metabolic process
Zm00001d004847	Zm00001eb091960		-3.12923	1.65695	12.3304	0.000445651	0.014948	Ribosome inactivating protein domain containing protein	GO:0017148;GO:0030598	negative regulation of translation;rRNA N-glycosylase activity
Zm00001d044662	Zm00001eb163680	100286181	-3.12073	2.79578	20.6509	5.51111e-06	0.000542238	mini zinc finger
Zm00001d025103	Zm00001eb420190	103641531	-3.11851	4.9783	14.3678	0.00015035	0.00681979	Copper amine oxidase family protein	GO:0005507;GO:0008131;GO:0009308;GO:0048038;GO:0055114	copper ion binding;primary amine oxidase activity;amine metabolic process;quinone binding;oxidation-reduction process	Glycine, serine and threonine metabolism - Zea mays (maize);Tyrosine metabolism - Zea mays (maize);Phenylalanine metabolism - Zea mays (maize);beta-Alanine metabolism - Zea mays (maize);Isoquinoline alkaloid biosynthesis - Zea mays (maize);Tropane, piperidine and pyridine alkaloid biosynthesis - Zea mays (maize);Metabolic pathways - Zea mays (maize);Biosynthesis of secondary metabolites - Zea may…	zma00260;zma00350;zma00360;zma00410;zma00950;zma00960;zma01100;zma01110
Zm00001d017559	Zm00001eb250230		-3.0887	2.67514	10.8788	0.000972708	0.026054	basic helix-loop-helix (bHLH) DNA-binding superfamily protein	GO:0046983	protein dimerization activity
Zm00001d008963	Zm00001eb338890	103634990	-3.08776	1.8876	21.8279	2.98237e-06	0.000343869	conserved hypothetical protein			;	;
Zm00001d048875	Zm00001eb167130	100384011	-3.07376	2.79154	15.4574	8.43857e-05	0.00451825	cytochrome P450, family 71, subfamily B, polypeptide	GO:0005506;GO:0016705;GO:0055114;GO:0020037	iron ion binding;oxidoreductase activity, acting on paired donors, with incorporation or reduction of molecular oxygen;oxidation-reduction process;heme binding
Zm00001d030845	Zm00001eb030030		-3.07368	3.4741	20.7265	5.29783e-06	0.000526519	cytochrome P450, family 71, subfamily B, polypeptide	GO:0005506;GO:0016705;GO:0055114;GO:0020037	iron ion binding;oxidoreductase activity, acting on paired donors, with incorporation or reduction of molecular oxygen;oxidation-reduction process;heme binding
Zm00001d021634	Zm00001eb322740	103633231	-3.07123	2.16977	27.3028	1.73957e-07	3.64162e-05	HSP20-like chaperones superfamily protein			Protein processing in endoplasmic reticulum - Zea mays (maize)	zma04141
Zm00001d049020	Zm00001eb168290		-3.06797	4.46243	22.7971	1.80038e-06	0.000230051	O-methyltransferase family protein	GO:0008168;GO:0008171;GO:0046983	methyltransferase activity;O-methyltransferase activity;protein dimerization activity
Zm00001d002736	Zm00001eb074640		-3.06508	3.21197	20.3439	6.46991e-06	0.00062004	carotenoid cleavage dioxygenase	GO:0016702;GO:0055114	oxidoreductase activity, acting on single donors with incorporation of molecular oxygen, incorporation of two atoms of oxygen;oxidation-reduction process
Zm00001d033909	Zm00001eb056330	100275716	-3.06479	3.80408	9.33276	0.00225093	0.0469214	hypothetical protein
Zm00001d052923	Zm00001eb200100		-3.06278	2.28432	11.4517	0.000714283	0.0208419	Acyl transferase/acyl hydrolase/lysophospholipase superfamily protein	GO:0008152;GO:0006629	metabolic process;lipid metabolic process
Zm00001d015133	Zm00001eb231210	103626569	-3.05989	5.74333	11.9088	0.000558702	0.0177607	natural resistance-associated macrophage protein	GO:0016020;GO:0030001;GO:0046873	membrane;metal ion transport;metal ion transmembrane transporter activity
Zm00001d017138	Zm00001eb246520	103627392	-3.05926	4.26286	43.3931	4.47763e-11	4.89504e-08	basic helix-loop-helix (bHLH) DNA-binding superfamily protein	GO:0046983	protein dimerization activity
Zm00001d025490	Zm00001eb423180	100274970	-3.04697	2.58745	11.3257	0.000764428	0.021864	hypothetical protein
Zm00001d044925	Zm00001eb373150		-3.04675	1.57911	10.5723	0.00114792	0.0294126	CP12 domain-containing protein
Zm00001d014875	Zm00001eb228770	103626484	-3.03689	1.96086	13.9838	0.000184394	0.00788807	Stabilizer of iron transporter SufD / Polynucleotidyl transferase	GO:0005515;GO:0003676	protein binding;nucleic acid binding
Zm00001d036946	Zm00001eb277210		-3.03594	3.11311	12.8625	0.000335236	0.0121862	hypothetical protein
Zm00001d020505	Zm00001eb312970		-3.03034	2.59394	17.8756	2.3582e-05	0.00170984	DNA glycosylase superfamily protein	GO:0006284;GO:0003824;GO:0008725;GO:0006281	base-excision repair;catalytic activity;DNA-3-methyladenine glycosylase activity;DNA repair
Zm00001d016582	Zm00001eb241870	103627198	-3.02862	4.75903	17.9453	2.27346e-05	0.00166929	SAUR-like auxin-responsive protein family	GO:0009733	response to auxin	Plant hormone signal transduction - Zea mays (maize)	zma04075
Zm00001d043240	Zm00001eb151220		-3.02609	4.13829	21.5352	3.4739e-06	0.000385485	Sulfite exporter TauE/SafE family protein	GO:0016021	integral component of membrane
Zm00001d038352	Zm00001eb289470		-3.02409	2.37967	10.6798	0.0010831	0.028267	conserved hypothetical protein
Zm00001d042307	Zm00001eb142990	103650831	-3.02389	2.71655	29.1684	6.63529e-08	1.73322e-05	DUF4408 domain containing protein
Zm00001d051397	Zm00001eb186860	103653883	-3.02207	2.64937	18.5007	1.69845e-05	0.00132703	U-box domain-containing protein kinase family protein	GO:0005524;GO:0004672;GO:0004842;GO:0016567;GO:0006468	ATP binding;protein kinase activity;ubiquitin-protein transferase activity;protein ubiquitination;protein phosphorylation
Zm00001d046937	Zm00001eb389660	100284034	-3.01633	4.9967	41.5345	1.15809e-10	1.00539e-07	basic leucine zipper	GO:0003700;GO:0006355	DNA binding transcription factor activity;regulation of transcription, DNA-templated
Zm00001d027534	Zm00001eb002710		-3.01462	3.4682	33.2124	8.26235e-09	3.142e-06	acyl activating enzyme	GO:0003824;GO:0008152	catalytic activity;metabolic process
Zm00001d045395	Zm00001eb377440		-3.00485	3.46907	11.349	0.000754895	0.0217176	Major facilitator superfamily protein	GO:0005215;GO:0016021;GO:0016020;GO:0022857;GO:0055085	transporter activity;integral component of membrane;membrane;transmembrane transporter activity;transmembrane transport
Zm00001d049683	Zm00001eb173900		-3.00466	5.95152	26.6894	2.38925e-07	4.57946e-05	D-arabinono-1,4-lactone oxidase family protein	GO:0003824;GO:0016491;GO:0016614;GO:0003885;GO:0050660;GO:0016020;GO:0055114	catalytic activity;oxidoreductase activity;oxidoreductase activity, acting on CH-OH group of donors;D-arabinono-1,4-lactone oxidase activity;flavin adenine dinucleotide binding;membrane;oxidation-reduction process
Zm00001d047786	Zm00001eb397490	103639302	-3.00433	2.61558	20.3053	6.60185e-06	0.000628603	C2H2-type zinc finger family protein	GO:0003676	nucleic acid binding
Zm00001d012900	Zm00001eb211260	100284761	-2.98016	4.69972	25.4507	4.53824e-07	7.69857e-05	PLANT CADMIUM RESISTANCE
Zm00001d048887	Zm00001eb167200		-2.96992	2.50788	11.9337	0.000551266	0.017572	hypothetical protein
Zm00001d012492	Zm00001eb368720	100273648	-2.94856	3.14817	14.5888	0.000133706	0.00630446	hypothetical protein
Zm00001d004626	Zm00001eb090260		-2.94691	4.06919	13.5703	0.00022979	0.00920315	Glycosyl hydrolase family protein	GO:0004553;GO:0005975	hydrolase activity, hydrolyzing O-glycosyl compounds;carbohydrate metabolic process
Zm00001d048016	Zm00001eb399560		-2.93901	3.72447	15.1791	9.77774e-05	0.0050019	Protein kinase superfamily protein	GO:0004672;GO:0005524;GO:0006468	protein kinase activity;ATP binding;protein phosphorylation
Zm00001d039302	Zm00001eb119290		-2.93514	2.55542	10.2625	0.00135761	0.0329274	Transducin/WD40 repeat-like superfamily protein	GO:0005515;GO:0005488;GO:0004842;GO:0016567	protein binding;binding;ubiquitin-protein transferase activity;protein ubiquitination
Zm00001d003931	Zm00001eb085240		-2.93277	3.26364	11.39	0.00073839	0.0214097	ACT domain repeat
Zm00001d021647	Zm00001eb322890		-2.92598	4.64538	12.5749	0.00039096	0.0135764	pleiotropic drug resistance	GO:0016020;GO:0005524;GO:0016887	membrane;ATP binding;ATPase activity
Zm00001d032083	Zm00001eb040570	100279833	-2.9246	8.50086	9.27856	0.00231851	0.047857	O-methyltransferase family protein	GO:0008171;GO:0008168;GO:0046983	O-methyltransferase activity;methyltransferase activity;protein dimerization activity
Zm00001d029853	Zm00001eb022980		-2.92184	6.69295	23.5738	1.20213e-06	0.000166589	Methylenetetrahydrofolate reductase family protein
Zm00001d002168	Zm00001eb069410		-2.91845	2.39476	10.0203	0.00154824	0.0359646	receptor kinase	GO:0005524;GO:0004674;GO:0048544;GO:0004672;GO:0006468	ATP binding;protein serine/threonine kinase activity;recognition of pollen;protein kinase activity;protein phosphorylation
Zm00001d004689	Zm00001eb090830	100127014	-2.90111	8.37677	10.9877	0.000917197	0.0250448	O-methyltransferase family protein	GO:0008171;GO:0008168;GO:0046983	O-methyltransferase activity;methyltransferase activity;protein dimerization activity
Zm00001d024273	Zm00001eb413570	100382139	-2.89408	1.87845	9.30174	0.00228936	0.0473546	Plant stearoyl-acyl-carrier-protein desaturase family protein	GO:0006631;GO:0016491;GO:0045300;GO:0055114	fatty acid metabolic process;oxidoreductase activity;acyl-[acyl-carrier-protein] desaturase activity;oxidation-reduction process	Fatty acid biosynthesis - Zea mays (maize);Biosynthesis of unsaturated fatty acids - Zea mays (maize);Metabolic pathways - Zea mays (maize);Fatty acid metabolism - Zea mays (maize)	zma00061;zma01040;zma01100;zma01212
Zm00001d044950	Zm00001eb373370		-2.86872	2.81139	26.6574	2.42919e-07	4.62597e-05	Integrase-type DNA-binding superfamily protein	GO:0003677;GO:0003700;GO:0006355	DNA binding;DNA binding transcription factor activity;regulation of transcription, DNA-templated
Zm00001d005038	Zm00001eb093780	103647139	-2.86819	3.08962	16.9679	3.8018e-05	0.00246632	Protein of unknown function (DUF567)
Zm00001d017329	Zm00001eb248140	103627455	-2.86439	1.49076	11.7998	0.000592386	0.0183864	UDP-Glycosyltransferase superfamily protein	GO:0008152;GO:0016758	metabolic process;transferase activity, transferring hexosyl groups
Zm00001d047705	Zm00001eb396710	100281868	-2.84644	5.00724	62.5097	2.65133e-15	1.56519e-11	PYR1-like			MAPK signaling pathway - plant - Zea mays (maize);Plant hormone signal transduction - Zea mays (maize)	zma04016;zma04075
Zm00001d002901	Zm00001eb076200	100193733	-2.83771	5.9801	16.0724	6.09663e-05	0.0035494	Peroxidase superfamily protein	GO:0004601;GO:0006979;GO:0042744;GO:0055114;GO:0020037	peroxidase activity;response to oxidative stress;hydrogen peroxide catabolic process;oxidation-reduction process;heme binding	Phenylpropanoid biosynthesis - Zea mays (maize);Metabolic pathways - Zea mays (maize);Biosynthesis of secondary metabolites - Zea mays (maize)	zma00940;zma01100;zma01110
Zm00001d011915			-2.82899	2.39013	15.1793	9.777e-05	0.0050019	nuclear factor Y, subunit B5	GO:0046982	protein heterodimerization activity
Zm00001d051461	Zm00001eb187310	100281548	-2.82637	2.74071	14.0849	0.000174741	0.007614	SCARECROW-like
Zm00001d028694	Zm00001eb012940		-2.82432	4.59914	18.8984	1.37868e-05	0.00112416	ent-kaurenoic acid hydroxylase	GO:0005506;GO:0016705;GO:0055114;GO:0020037	iron ion binding;oxidoreductase activity, acting on paired donors, with incorporation or reduction of molecular oxygen;oxidation-reduction process;heme binding
Zm00001d026137	Zm00001eb429260	100192619	-2.81234	3.37788	11.8237	0.000584823	0.0182705	conserved hypothetical protein
Zm00001d002705	Zm00001eb074360	100274413	-2.80697	3.69387	12.0878	0.000507525	0.0164803	heavy metal atpase	GO:0000166;GO:0016021;GO:0030001;GO:0006812;GO:0046872;GO:0019829;GO:0005507	nucleotide binding;integral component of membrane;metal ion transport;cation transport;metal ion binding;cation-transporting ATPase activity;copper ion binding	MAPK signaling pathway - plant - Zea mays (maize)	zma04016
Zm00001d048342	Zm00001eb402520	100272528	-2.80325	2.53678	12.2895	0.000455502	0.0151747	Protein kinase superfamily protein	GO:0005524;GO:0004672;GO:0006468	ATP binding;protein kinase activity;protein phosphorylation
Zm00001d048886			-2.80309	3.36094	14.4533	0.000143677	0.00660577	hypothetical protein
Zm00001d005822	Zm00001eb100210		-2.79377	5.7029	10.5689	0.00115008	0.0294166	Cytochrome P450 superfamily protein	GO:0005506;GO:0016705;GO:0055114;GO:0020037	iron ion binding;oxidoreductase activity, acting on paired donors, with incorporation or reduction of molecular oxygen;oxidation-reduction process;heme binding
Zm00001d028467	Zm00001eb011120		-2.79329	2.24379	11.2757	0.000785301	0.0222882	Domain of unknown function domain containing protein
Zm00001d040304	Zm00001eb127870		-2.78415	1.66569	10.5387	0.00116903	0.0296446	hypothetical protein
Zm00001d018491	Zm00001eb259000		-2.77753	2.76707	26.9643	2.07248e-07	4.08689e-05	Heavy metal transport/detoxification superfamily protein
Zm00001d048669	Zm00001eb165230	100279508	-2.77096	4.59152	28.0839	1.16168e-07	2.59766e-05	beta-xylosidase	GO:0004553;GO:0005975	hydrolase activity, hydrolyzing O-glycosyl compounds;carbohydrate metabolic process
Zm00001d052628			-2.76299	3.80601	20.0969	7.3614e-06	0.000687615	Galactosyl transferase GMA12/MNN10 family protein	GO:0016021;GO:0016757	integral component of membrane;transferase activity, transferring glycosyl groups
Zm00001d043611	Zm00001eb154560		-2.75997	3.85761	11.3338	0.000761077	0.0217955	myb domain protein	GO:0003677	DNA binding
Zm00001d031077	Zm00001eb031840	100304392	-2.75573	3.76849	12.0334	0.000522554	0.016894	cation/H+ exchanger	GO:0006812;GO:0015299;GO:0016021;GO:0055085	cation transport;solute:proton antiporter activity;integral component of membrane;transmembrane transport
Zm00001d031880	Zm00001eb038800		-2.75439	2.57114	19.7807	8.6854e-06	0.000774522	RING/U-box superfamily protein
Zm00001d038284			-2.74717	2.33705	26.557	2.55877e-07	4.81064e-05	ovate family protein
Zm00001d050259	Zm00001eb178670		-2.74547	2.97189	13.5473	0.000232622	0.00925067	ABC2 homolog	GO:0005524;GO:0016887	ATP binding;ATPase activity
Zm00001d048909	Zm00001eb167380		-2.74342	2.71213	11.8247	0.000584501	0.0182705	hypothetical protein
Zm00001d053293	Zm00001eb203330		-2.74213	4.37579	21.3585	3.80925e-06	0.000410356	Calcium-binding EF-hand family protein	GO:0005509	calcium ion binding
Zm00001d018822	Zm00001eb300280	100384228	-2.74054	5.41014	15.3999	8.69943e-05	0.00461934	Core-2/I-branching beta-1,6-N-acetylglucosaminyltransferase family protein	GO:0008375;GO:0016020	acetylglucosaminyltransferase activity;membrane
Zm00001d048631	Zm00001eb164810		-2.73561	3.12352	10.8477	0.000989175	0.0263992	wall associated kinase	GO:0030247;GO:0005509;GO:0005524;GO:0004672;GO:0006468	polysaccharide binding;calcium ion binding;ATP binding;protein kinase activity;protein phosphorylation
Zm00001d002167	Zm00001eb069400	103645884	-2.72913	2.38671	10.5033	0.00119161	0.0300622	S-locus lectin protein kinase family protein	GO:0004672;GO:0005524;GO:0006468	protein kinase activity;ATP binding;protein phosphorylation
Zm00001d045134	Zm00001eb374990	100276229	-2.72567	4.84309	21.9042	2.86611e-06	0.000333067	hypothetical protein
Zm00001d017377	Zm00001eb248500		-2.7249	4.91675	19.5015	1.00523e-05	0.000870124	expansin B3	GO:0005576;GO:0019953	extracellular region;sexual reproduction
Zm00001d043323	Zm00001eb151980	100286321	-2.72398	1.43146	10.9193	0.000951665	0.0256713	copper transporter	GO:0005375;GO:0016021;GO:0035434	copper ion transmembrane transporter activity;integral component of membrane;copper ion transmembrane transport
Zm00001d045458			-2.72343	4.56595	18.8813	1.39108e-05	0.00112803	EXORDIUM like
Zm00001d003277	Zm00001eb079430		-2.7226	4.6121	21.3377	3.85092e-06	0.000413337	seed imbibition	GO:0003824	catalytic activity
Zm00001d014555	Zm00001eb225970		-2.72095	4.19457	41.2737	1.32339e-10	1.08507e-07	Leucine-rich receptor-like protein kinase family protein	GO:0005515;GO:0005524;GO:0004672;GO:0006468	protein binding;ATP binding;protein kinase activity;protein phosphorylation
Zm00001d035609	Zm00001eb266420		-2.71834	2.3654	22.6552	1.93831e-06	0.00024414	C2H2-type zinc finger family protein	GO:0003676	nucleic acid binding
Zm00001d026632	Zm00001eb433870		-2.70919	6.90587	18.7889	1.46016e-05	0.00117641	Aluminium induced protein with YGL and LRDR motifs
Zm00001d005767	Zm00001eb099620	103649150	-2.70333	5.093	36.2201	1.7624e-09	8.52798e-07	DNA glycosylase superfamily protein	GO:0006284;GO:0003824;GO:0008725;GO:0006281	base-excision repair;catalytic activity;DNA-3-methyladenine glycosylase activity;DNA repair	Base excision repair - Zea mays (maize)	zma03410
Zm00001d007372	Zm00001eb113170	103648019	-2.70109	5.21952	45.6043	1.44723e-11	1.8573e-08	serine carboxypeptidase-like	GO:0004185;GO:0006508	serine-type carboxypeptidase activity;proteolysis
Zm00001d005190	Zm00001eb095020		-2.69989	3.7053	18.4513	1.743e-05	0.0013539	heavy metal atpase	GO:0000166;GO:0016021;GO:0030001;GO:0006812;GO:0046872;GO:0019829	nucleotide binding;integral component of membrane;metal ion transport;cation transport;metal ion binding;cation-transporting ATPase activity
Zm00001d011237	Zm00001eb357350	103636034	-2.69121	2.03319	14.7214	0.000124621	0.00594257	WRKY DNA-binding protein	GO:0003700;GO:0006355;GO:0043565	DNA binding transcription factor activity;regulation of transcription, DNA-templated;sequence-specific DNA binding
Zm00001d033286	Zm00001eb050980		-2.68893	5.834	25.6541	4.08427e-07	7.0533e-05	PHE ammonia lyase	GO:0003824;GO:0016841;GO:0005737;GO:0006559	catalytic activity;ammonia-lyase activity;cytoplasm;L-phenylalanine catabolic process
Zm00001d025195	Zm00001eb420820		-2.68698	5.46709	19.7648	8.75803e-06	0.000778647	serine carboxypeptidase-like	GO:0004185;GO:0006508	serine-type carboxypeptidase activity;proteolysis
Zm00001d007187	Zm00001eb111670	100272926	-2.68642	5.59683	9.32562	0.00225971	0.0469388	hydroxyproline-rich glycoprotein family protein
Zm00001d013786	Zm00001eb219580	100191169	-2.68638	4.82696	42.0988	8.67742e-11	7.76156e-08	transferases;folic acid binding	GO:0005542;GO:0008152;GO:0016740	folic acid binding;metabolic process;transferase activity
Zm00001d053675	Zm00001eb206040	100037809	-2.68494	7.52533	9.98748	0.00157608	0.0364586	lipoxygenase	GO:0005515;GO:0016491;GO:0016702;GO:0055114;GO:0046872	protein binding;oxidoreductase activity;oxidoreductase activity, acting on single donors with incorporation of molecular oxygen, incorporation of two atoms of oxygen;oxidation-reduction process;metal ion binding	Linoleic acid metabolism - Zea mays (maize);alpha-Linolenic acid metabolism - Zea mays (maize);Metabolic pathways - Zea mays (maize);Biosynthesis of secondary metabolites - Zea mays (maize)	zma00591;zma00592;zma01100;zma01110
Zm00001d010116	Zm00001eb348150	103635597	-2.68404	2.99244	14.8048	0.000119232	0.00574961	Protein of unknown function (DUF740)
Zm00001d051891	Zm00001eb191170	103654112	-2.68164	2.45874	11.5817	0.000666035	0.0200079	lateral organ boundaries-domain
Zm00001d017366	Zm00001eb248380		-2.68137	2.28692	11.5941	0.000661597	0.0199473	Integrase-type DNA-binding superfamily protein	GO:0003677;GO:0003700;GO:0006355	DNA binding;DNA binding transcription factor activity;regulation of transcription, DNA-templated
Zm00001d005657	Zm00001eb098640	103647382	-2.67202	2.19702	27.0675	1.96472e-07	3.97209e-05	Protein of unknown function (DUF581)
Zm00001d041291	Zm00001eb134610		-2.67	1.9752	16.9998	3.73846e-05	0.00243594	RING/U-box superfamily protein
Zm00001d029892	Zm00001eb023280	103637649	-2.66609	2.09136	10.6682	0.00108992	0.0283697	Matrixin family protein	GO:0008237;GO:0004222;GO:0006508;GO:0008270;GO:0031012	metallopeptidase activity;metalloendopeptidase activity;proteolysis;zinc ion binding;extracellular matrix
Zm00001d036784	Zm00001eb275630	103629720	-2.65478	2.91174	12.4453	0.000419045	0.0142664	K+ uptake permease	GO:0015079;GO:0016020;GO:0071805	potassium ion transmembrane transporter activity;membrane;potassium ion transmembrane transport
Zm00001d037547	Zm00001eb282410	542505	-2.65334	7.91299	27.8169	1.33355e-07	2.8943e-05	Peroxidase superfamily protein	GO:0004601;GO:0006979;GO:0055114;GO:0042744;GO:0020037	peroxidase activity;response to oxidative stress;oxidation-reduction process;hydrogen peroxide catabolic process;heme binding	Phenylpropanoid biosynthesis - Zea mays (maize);Metabolic pathways - Zea mays (maize);Biosynthesis of secondary metabolites - Zea mays (maize)	zma00940;zma01100;zma01110
Zm00001d014495	Zm00001eb225470		-2.65221	3.92973	14.5522	0.000136333	0.00639767	hypothetical protein
Zm00001d042777	Zm00001eb147220	541670	-2.64788	3.88916	22.9556	1.65783e-06	0.000213687	bZIP transcription factor family protein	GO:0006351;GO:0043565;GO:0003700;GO:0006355	transcription, DNA-templated;sequence-specific DNA binding;DNA binding transcription factor activity;regulation of transcription, DNA-templated	Plant hormone signal transduction - Zea mays (maize)	zma04075
Zm00001d015884	Zm00001eb236640		-2.63472	2.97349	15.8574	6.82976e-05	0.00389178	Protein kinase superfamily protein	GO:0004672;GO:0006468;GO:0005524	protein kinase activity;protein phosphorylation;ATP binding
Zm00001d042063	Zm00001eb140690		-2.62874	1.86778	11.2128	0.000812351	0.0229896	DUF4228 domain containing protein
Zm00001d029172	Zm00001eb016950	103634922	-2.62693	1.50276	13.183	0.000282499	0.0106223	hypothetical protein
Zm00001d031730	Zm00001eb037550		-2.62519	2.12945	15.3995	8.70127e-05	0.00461934	MATE efflux family protein	GO:0006855;GO:0015238;GO:0015297;GO:0016020;GO:0055085	drug transmembrane transport;drug transmembrane transporter activity;antiporter activity;membrane;transmembrane transport
Zm00001d029680	Zm00001eb021450	100383351	-2.62423	2.88147	17.8044	2.44815e-05	0.00174546	hypothetical protein
Zm00001d041773	Zm00001eb138310		-2.62015	5.29409	46.7656	8.00044e-12	1.18074e-08	Leucine-rich repeat protein kinase family protein	GO:0005524;GO:0004672;GO:0006468	ATP binding;protein kinase activity;protein phosphorylation
Zm00001d048883			-2.61547	3.77309	16.4703	4.94175e-05	0.00301375	hypothetical protein
Zm00001d043096	Zm00001eb149840		-2.61438	3.21652	10.5466	0.00116403	0.0295941	conserved hypothetical protein
Zm00001d016896	Zm00001eb244580		-2.61296	3.80426	14.6862	0.000126975	0.00603531	UDP-Glycosyltransferase superfamily protein	GO:0008152;GO:0016758	metabolic process;transferase activity, transferring hexosyl groups
Zm00001d045361	Zm00001eb377070	100278059	-2.60102	3.20379	9.95238	0.00160642	0.0369864	hypothetical protein
Zm00001d052434	Zm00001eb196170		-2.59674	2.6768	14.2063	0.000163825	0.00723894	zinc induced facilitator-like	GO:0016021;GO:0055085	integral component of membrane;transmembrane transport
Zm00001d010385	Zm00001eb350150	100382412	-2.59338	2.42565	11.6158	0.000653927	0.0197969	Domain of unknown function (DUF966)
Zm00001d040589	Zm00001eb129970		-2.5919	3.56406	11.3765	0.000743807	0.0215034	Pectin lyase-like superfamily protein	GO:0004650;GO:0005975	polygalacturonase activity;carbohydrate metabolic process
Zm00001d022637	Zm00001eb332100	103633630	-2.58515	3.746	16.4191	5.07719e-05	0.00306469	Pathogenesis-related thaumatin superfamily protein
Zm00001d012321	Zm00001eb367110		-2.57926	3.16917	10.9798	0.000921114	0.0251048	Hs1pro-1 protein	GO:0006952;GO:0019441;GO:0020037;GO:0046872	defense response;tryptophan catabolic process to kynurenine;heme binding;metal ion binding
Zm00001d015670	Zm00001eb235070		-2.56868	2.80258	9.95614	0.00160314	0.0369686	hypothetical protein
Zm00001d017350	Zm00001eb248270	103627461	-2.56656	2.30336	12.4605	0.000415638	0.0141831	TCP family transcription factor			Circadian rhythm - plant - Zea mays (maize)	zma04712
Zm00001d048814	Zm00001eb166630	103652771	-2.56576	3.82997	9.37766	0.00219646	0.0461116	Disease resistance-responsive (dirigent-like protein) family protein
Zm00001d046234	Zm00001eb384280	100273421	-2.56243	8.01953	19.792	8.63428e-06	0.000772297	myo-inositol oxygenase	GO:0005506;GO:0005737;GO:0019310;GO:0050113;GO:0055114	iron ion binding;cytoplasm;inositol catabolic process;inositol oxygenase activity;oxidation-reduction process	Ascorbate and aldarate metabolism - Zea mays (maize);Inositol phosphate metabolism - Zea mays (maize);Metabolic pathways - Zea mays (maize);Biosynthesis of nucleotide sugars - Zea mays (maize)	zma00053;zma00562;zma01100;zma01250
Zm00001d018191	Zm00001eb256080		-2.56127	2.48811	17.6437	2.66392e-05	0.0018545	Integrase-type DNA-binding superfamily protein	GO:0003677;GO:0003700;GO:0006355	DNA binding;DNA binding transcription factor activity;regulation of transcription, DNA-templated
MSTRG.27035			-2.55931	2.80224	23.236	1.43291e-06	0.000190535
Zm00001d020072	Zm00001eb309780		-2.55847	2.14362	19.173	1.19392e-05	0.000998324	hypothetical protein
Zm00001d038296	Zm00001eb288970		-2.55306	1.67762	11.7465	0.00060959	0.0188017	bZIP transcription factor family protein	GO:0003700;GO:0006351;GO:0006355;GO:0043565	DNA binding transcription factor activity;transcription, DNA-templated;regulation of transcription, DNA-templated;sequence-specific DNA binding
Zm00001d011438	Zm00001eb359030	100272982	-2.55204	4.77758	11.4333	0.000721411	0.0210206	dihydroflavonol 4-reductase	GO:0003824;GO:0050662	catalytic activity;coenzyme binding	Flavonoid biosynthesis - Zea mays (maize);Metabolic pathways - Zea mays (maize);Biosynthesis of secondary metabolites - Zea mays (maize)	zma00941;zma01100;zma01110
Zm00001d045679	Zm00001eb380130		-2.54852	4.5315	10.5302	0.00117439	0.0297294	acyl activating enzyme	GO:0003824;GO:0008152	catalytic activity;metabolic process
Zm00001d025572	Zm00001eb423900		-2.54223	5.29716	12.3896	0.000431722	0.0145803	Major facilitator superfamily protein	GO:0016021;GO:0005215;GO:0016020;GO:0022857;GO:0055085	integral component of membrane;transporter activity;membrane;transmembrane transporter activity;transmembrane transport
Zm00001d047893	Zm00001eb398370		-2.5345	6.31836	20.4859	6.00737e-06	0.000585213	phosphoenolpyruvate carboxykinase	GO:0004612;GO:0004611;GO:0005524;GO:0006094;GO:0017076	phosphoenolpyruvate carboxykinase (ATP) activity;phosphoenolpyruvate carboxykinase activity;ATP binding;gluconeogenesis;purine nucleotide binding
Zm00001d050837	Zm00001eb182740	100283652	-2.53173	4.1618	9.7062	0.00183647	0.0408494	alpha/beta-Hydrolases superfamily protein	GO:0008152;GO:0016787	metabolic process;hydrolase activity
Zm00001d043870	Zm00001eb156820	103651357	-2.52552	4.07036	9.85617	0.00169263	0.0385801	Protein of unknown function (DUF2921)
Zm00001d021371	Zm00001eb320300		-2.51685	4.82762	15.8793	6.75145e-05	0.00386207	LEM3 (ligand-effect modulator 3) family protein / CDC50 family protein	GO:0016020	membrane
Zm00001d010671	Zm00001eb352540	100279614	-2.51011	4.45749	12.9846	0.000314056	0.0115457	beta-1,3-glucanase	GO:0004553;GO:0005975	hydrolase activity, hydrolyzing O-glycosyl compounds;carbohydrate metabolic process
Zm00001d052190	Zm00001eb193890		-2.50458	2.46542	16.6977	4.3834e-05	0.0027412	conserved hypothetical protein
Zm00001d012498	Zm00001eb368780	103636549	-2.50415	4.18074	16.4506	4.99346e-05	0.00303901	ovate family protein	GO:0003677	DNA binding
Zm00001d043858	Zm00001eb156720		-2.50242	3.60931	11.756	0.000606467	0.018725	purine permease
Zm00001d016745	Zm00001eb242900		-2.50226	2.9612	16.913	3.91325e-05	0.002522	F-box family protein	GO:0005515	protein binding
Zm00001d016271	Zm00001eb239500	103627060	-2.50055	3.98838	15.6331	7.6897e-05	0.0042189	hypothetical protein
Zm00001d030767			-2.50026	5.19784	17.3879	3.0476e-05	0.00206796	Purple acid phosphatases superfamily protein
Zm00001d020265	Zm00001eb311160		-2.4994	1.44376	12.863	0.000335142	0.0121862	DNAJ-like
Zm00001d043069			-2.49818	1.94244	9.52541	0.00202646	0.0438813	Protein of unknown function (DUF3133)
Zm00001d005895	Zm00001eb100840	100274538	-2.49737	5.90371	27.6614	1.44519e-07	3.11371e-05	calmodulin	GO:0005509	calcium ion binding
Zm00001d027533	Zm00001eb002690		-2.48405	5.4801	28.6371	8.72928e-08	2.10813e-05	lysm domain GPI-anchored protein 2 precursor
Zm00001d043060	Zm00001eb149550		-2.47293	2.56605	37.3609	9.81683e-10	5.57237e-07	WRKY DNA-binding protein	GO:0003700;GO:0006355;GO:0043565	DNA binding transcription factor activity;regulation of transcription, DNA-templated;sequence-specific DNA binding
Zm00001d017696	Zm00001eb251340	100216881	-2.47229	3.99557	9.55356	0.00199562	0.0433761	Peroxidase superfamily protein	GO:0004601;GO:0006979;GO:0042744;GO:0055114;GO:0020037	peroxidase activity;response to oxidative stress;hydrogen peroxide catabolic process;oxidation-reduction process;heme binding	Phenylpropanoid biosynthesis - Zea mays (maize);Metabolic pathways - Zea mays (maize);Biosynthesis of secondary metabolites - Zea mays (maize)	zma00940;zma01100;zma01110
Zm00001d052433	Zm00001eb196150		-2.46744	4.62841	12.1682	0.000486099	0.0159491	metacaspase
Zm00001d028973	Zm00001eb015430	100281637	-2.4623	2.46644	12.1834	0.000482174	0.0158489	Bifunctional inhibitor/lipid-transfer protein/seed storage 2S albumin superfamily protein
Zm00001d037689	Zm00001eb283530		-2.46008	5.53167	34.0005	5.50989e-09	2.29064e-06	hexokinase	GO:0001678;GO:0005524;GO:0004396;GO:0005975;GO:0016773;GO:0005536;GO:0046835	cellular glucose homeostasis;ATP binding;hexokinase activity;carbohydrate metabolic process;phosphotransferase activity, alcohol group as acceptor;glucose binding;carbohydrate phosphorylation
Zm00001d039188	Zm00001eb297540	109939192	-2.44643	3.72553	16.2637	5.51083e-05	0.0032729	Leucine-rich repeat protein kinase family protein	GO:0005515;GO:0004672;GO:0005524;GO:0006468	protein binding;protein kinase activity;ATP binding;protein phosphorylation
Zm00001d038285	Zm00001eb288870		-2.44007	2.27192	18.6568	1.56487e-05	0.00124838	hypothetical protein
Zm00001d002402	Zm00001eb071570	100502238	-2.43827	2.99252	21.6604	3.25438e-06	0.000370886	plant intracellular ras group-related LRR	GO:0005515	protein binding
Zm00001d029932	Zm00001eb023600	103637664	-2.4338	6.53412	28.6092	8.85621e-08	2.10813e-05	nitrate transporter 1.1	GO:0005215;GO:0016020;GO:0006857;GO:0022857;GO:0055085	transporter activity;membrane;oligopeptide transport;transmembrane transporter activity;transmembrane transport
Zm00001d050079	Zm00001eb177080		-2.43163	3.22165	14.7634	0.000121876	0.00584946	glutamine dumper
Zm00001d006534	Zm00001eb106370	100382243	-2.42955	4.14517	28.4737	9.49789e-08	2.19023e-05	hypothetical protein
Zm00001d050247	Zm00001eb178550	100280987	-2.42693	3.20598	23.2358	1.43303e-06	0.000190535	WRKY family transcription factor	GO:0003700;GO:0006355;GO:0043565	DNA binding transcription factor activity;regulation of transcription, DNA-templated;sequence-specific DNA binding
Zm00001d008756	Zm00001eb336990		-2.42531	6.84541	29.4741	5.66684e-08	1.52062e-05	HXXXD-type acyl-transferase family protein	GO:0016747	transferase activity, transferring acyl groups other than amino-acyl groups
Zm00001d027700	Zm00001eb004110		-2.42255	6.31419	11.4944	0.000698045	0.0205824	phosphate transporter 1;7	GO:0005315;GO:0016021;GO:0006817;GO:0022857;GO:0055085	inorganic phosphate transmembrane transporter activity;integral component of membrane;phosphate ion transport;transmembrane transporter activity;transmembrane transport
Zm00001d006110	Zm00001eb102580	100194274	-2.42221	1.43818	11.6128	0.000654993	0.0198089	basic helix-loop-helix (bHLH) DNA-binding superfamily protein	GO:0046983	protein dimerization activity
Zm00001d009066	Zm00001eb339810	103635051	-2.41881	2.03846	9.57562	0.00197178	0.0429845	myb domain protein	GO:0003677	DNA binding
Zm00001d044604	Zm00001eb163190	100193199	-2.41614	5.59216	18.3807	1.80877e-05	0.00139763	CRINKLY4 related	GO:0004672;GO:0004871;GO:0005524;GO:0007166;GO:0006468	protein kinase activity;signal transducer activity;ATP binding;cell surface receptor signaling pathway;protein phosphorylation
Zm00001d017019	Zm00001eb245520		-2.41359	3.74855	14.1242	0.000171126	0.00749425	Heavy metal transport/detoxification superfamily protein
Zm00001d050521	Zm00001eb180490		-2.41358	1.89875	10.1797	0.00141998	0.0338833	Eukaryotic aspartyl protease family protein	GO:0004190;GO:0006508	aspartic-type endopeptidase activity;proteolysis
Zm00001d029468	Zm00001eb019620	103636168	-2.40767	3.06347	15.6718	7.53385e-05	0.00415657	Protein kinase superfamily protein	GO:0004672;GO:0005524;GO:0006468	protein kinase activity;ATP binding;protein phosphorylation
Zm00001d032401	Zm00001eb043080		-2.40441	2.62328	36.2924	1.69828e-09	8.52798e-07	Receptor-like protein kinase-related family protein
Zm00001d040212	Zm00001eb127080		-2.40416	5.92027	12.355	0.000439818	0.014786	Protein of unknown function (DUF 3339)
Zm00001d026576	Zm00001eb433340		-2.40405	4.9539	14.4101	0.000147014	0.00672778	Leucine-rich repeat (LRR) family protein
Zm00001d035310	Zm00001eb264680		-2.40204	5.82505	18.559	1.6473e-05	0.00129662	hypothetical protein
Zm00001d047674	Zm00001eb396420	100280745	-2.40015	2.25675	13.811	0.000202153	0.00834708	Cotton fibre expressed protein domain containing protein
Zm00001d002287	Zm00001eb070510	103645931	-2.39844	3.75662	20.2942	6.6403e-06	0.00063023	Leucine-rich receptor-like protein kinase family protein	GO:0005515;GO:0004672;GO:0006468;GO:0005524	protein binding;protein kinase activity;protein phosphorylation;ATP binding	MAPK signaling pathway - plant - Zea mays (maize);Plant-pathogen interaction - Zea mays (maize)	zma04016;zma04626
Zm00001d013865	Zm00001eb220420		-2.39816	3.06628	13.7723	0.000206361	0.00848349	Serine carboxypeptidase S28 family protein	GO:0006508;GO:0008236	proteolysis;serine-type peptidase activity
Zm00001d050195	Zm00001eb178160		-2.39505	4.20022	24.7207	6.62671e-07	0.000103492	WRKY DNA-binding protein	GO:0003700;GO:0006355;GO:0043565	DNA binding transcription factor activity;regulation of transcription, DNA-templated;sequence-specific DNA binding
Zm00001d032664	Zm00001eb045490	100526750	-2.3897	4.1419	22.2654	2.37446e-06	0.000286069	cytokinin oxidase/dehydrogenase	GO:0009690;GO:0016614;GO:0016491;GO:0003824;GO:0019139;GO:0050660;GO:0055114	cytokinin metabolic process;oxidoreductase activity, acting on CH-OH group of donors;oxidoreductase activity;catalytic activity;cytokinin dehydrogenase activity;flavin adenine dinucleotide binding;oxidation-reduction process	Zeatin biosynthesis - Zea mays (maize);Biosynthesis of secondary metabolites - Zea mays (maize)	zma00908;zma01110
Zm00001d044272	Zm00001eb160210	100279537	-2.38803	4.3065	20.0665	7.4794e-06	0.000694243	basic helix-loop-helix (bHLH) DNA-binding family protein	GO:0046983	protein dimerization activity
Zm00001d032504	Zm00001eb043960	732784	-2.38214	3.13143	31.4071	2.09219e-08	7.00411e-06	Cupredoxin superfamily protein	GO:0005507;GO:0055114;GO:0016491	copper ion binding;oxidation-reduction process;oxidoreductase activity
Zm00001d038991	Zm00001eb295670	100217021	-2.3821	4.48558	12.1254	0.000497389	0.0162047	Leucine-rich repeat protein kinase family protein	GO:0004672;GO:0005524;GO:0006468	protein kinase activity;ATP binding;protein phosphorylation
Zm00001d046537	Zm00001eb386540		-2.38001	1.56328	19.2672	1.1364e-05	0.000961119	ABC-2 type transporter family protein	GO:0016020;GO:0005524;GO:0016887	membrane;ATP binding;ATPase activity
Zm00001d041576	Zm00001eb136720	100272660	-2.37733	3.76368	20.5671	5.7577e-06	0.000564618	myb domain protein	GO:0003677	DNA binding
Zm00001d017378	Zm00001eb248510		-2.37463	2.65272	18.3436	1.84441e-05	0.00141406	RING membrane-anchor	GO:0046872	metal ion binding
Zm00001d002313	Zm00001eb070730		-2.3715	6.22278	40.3395	2.1345e-10	1.5796e-07	Leucine-rich repeat transmembrane protein kinase	GO:0004672;GO:0005524;GO:0006468	protein kinase activity;ATP binding;protein phosphorylation
Zm00001d035336	Zm00001eb264870	103629160	-2.36412	3.69487	10.4327	0.00123805	0.0309166	Peroxidase superfamily protein	GO:0004601;GO:0006979;GO:0020037;GO:0055114;GO:0042744	peroxidase activity;response to oxidative stress;heme binding;oxidation-reduction process;hydrogen peroxide catabolic process	Phenylpropanoid biosynthesis - Zea mays (maize);Metabolic pathways - Zea mays (maize);Biosynthesis of secondary metabolites - Zea mays (maize)	zma00940;zma01100;zma01110
Zm00001d039216	Zm00001eb297810		-2.35598	4.38263	28.6343	8.74204e-08	2.10813e-05	RING/U-box superfamily protein
Zm00001d002357	Zm00001eb071130	103645957	-2.35407	3.22737	17.2942	3.20155e-05	0.00215754	Protein kinase superfamily protein	GO:0005524;GO:0004672;GO:0006468	ATP binding;protein kinase activity;protein phosphorylation
Zm00001d026457	Zm00001eb432160	107522022	-2.35397	3.19977	16.3722	5.20426e-05	0.0031286	hypothetical protein
Zm00001d016681	Zm00001eb242570	103627233	-2.35208	2.58751	11.7048	0.000623378	0.0190676	D-mannose binding lectin protein with Apple-like carbohydrate-binding domain	GO:0048544	recognition of pollen
Zm00001d045558	Zm00001eb379090	107522026	-2.34424	5.75118	22.1764	2.48717e-06	0.000296908	Phosphorylase superfamily protein	GO:0003824;GO:0009116	catalytic activity;nucleoside metabolic process
Zm00001d047420	Zm00001eb394170		-2.3433	3.60707	11.5095	0.000692405	0.0204992	DUF679 domain membrane protein
Zm00001d051749	Zm00001eb189900		-2.34259	5.98668	26.3346	2.87097e-07	5.23101e-05	homeobox	GO:0003677;GO:0006355;GO:0003700;GO:0043565	DNA binding;regulation of transcription, DNA-templated;DNA binding transcription factor activity;sequence-specific DNA binding
Zm00001d046922	Zm00001eb389500	100382223	-2.33636	5.79017	35.3276	2.78658e-09	1.28518e-06	Galactose oxidase/kelch repeat superfamily protein	GO:0005515	protein binding
Zm00001d050872	Zm00001eb182980		-2.33469	3.86243	11.974	0.000539466	0.0173249	loricrin-related
Zm00001d002759	Zm00001eb074890		-2.33341	5.41446	31.3123	2.19683e-08	7.12569e-06	nudix hydrolase homolog	GO:0016787	hydrolase activity
Zm00001d016013	Zm00001eb237550		-2.33183	1.80818	15.0773	0.000103196	0.00518033	UDP-Glycosyltransferase superfamily protein	GO:0008152;GO:0016758	metabolic process;transferase activity, transferring hexosyl groups
Zm00001d017677	Zm00001eb251200	100272406	-2.33034	4.45448	21.2067	4.12316e-06	0.000439362	basic helix-loop-helix (bHLH) DNA-binding superfamily protein	GO:0046983	protein dimerization activity
Zm00001d017991	Zm00001eb254120		-2.32958	3.69635	13.4494	0.000245085	0.009569	conserved hypothetical protein
Zm00001d044535	Zm00001eb162650		-2.32285	3.88869	10.2957	0.0013334	0.0324735	nodulin MtN21 /EamA-like transporter family protein	GO:0016020;GO:0016021	membrane;integral component of membrane
Zm00001d021089	Zm00001eb318060	103632960	-2.31446	4.22505	9.45289	0.00210817	0.0449291	Integrase-type DNA-binding superfamily protein	GO:0003677;GO:0003700;GO:0006355	DNA binding;DNA binding transcription factor activity;regulation of transcription, DNA-templated
Zm00001d025674	Zm00001eb424770		-2.30848	3.90106	20.3614	6.41106e-06	0.000616402	Leucine-rich repeat receptor-like protein kinase family protein	GO:0005515;GO:0005524;GO:0004672;GO:0006468	protein binding;ATP binding;protein kinase activity;protein phosphorylation
Zm00001d013635	Zm00001eb218220		-2.30561	3.95014	11.137	0.000846229	0.0237209	O-Glycosyl hydrolases family 17 protein	GO:0004553;GO:0005975	hydrolase activity, hydrolyzing O-glycosyl compounds;carbohydrate metabolic process
Zm00001d033878	Zm00001eb056070		-2.30447	2.30642	9.38614	0.00218632	0.0459968	ACT domain repeat
Zm00001d024494	Zm00001eb415230		-2.30217	2.49255	22.147	2.52553e-06	0.000299382	serine-rich protein-related
Zm00001d042812	Zm00001eb147530	100275225	-2.29542	2.96647	16.4323	5.04198e-05	0.00305979	Tetratricopeptide repeat (TPR)-like superfamily protein	GO:0005515	protein binding
Zm00001d018029	Zm00001eb254440	103627719	-2.29429	5.08893	11.3636	0.000748961	0.0216101	conserved hypothetical protein
Zm00001d053171	Zm00001eb202350		-2.29273	3.45054	16.5673	4.69544e-05	0.00287542	LRR and NB-ARC domains-containing disease resistance protein	GO:0043531	ADP binding
Zm00001d053862	Zm00001eb207830	100502537	-2.28982	4.93978	32.8024	1.02017e-08	3.81169e-06	sulfurtransferase
Zm00001d046751	Zm00001eb388270	100279873	-2.28936	4.02314	17.036	3.66779e-05	0.00240049	bZIP transcription factor family protein	GO:0003700;GO:0006351;GO:0006355;GO:0043565	DNA binding transcription factor activity;transcription, DNA-templated;regulation of transcription, DNA-templated;sequence-specific DNA binding	Plant hormone signal transduction - Zea mays (maize)	zma04075
Zm00001d012899			-2.28928	3.47679	14.3134	0.000154762	0.00694947	PLANT CADMIUM RESISTANCE
MSTRG.38778			-2.27828	1.48484	10.1805	0.00141935	0.0338833
Zm00001d032265	Zm00001eb042020	100284462	-2.27412	3.33654	21.9566	2.78885e-06	0.000327158	WRKY family transcription factor	GO:0003700;GO:0006355;GO:0043565	DNA binding transcription factor activity;regulation of transcription, DNA-templated;sequence-specific DNA binding
Zm00001d032869	Zm00001eb047260	100383079	-2.26639	3.10478	13.2918	0.000266574	0.0101923	receptor lectin kinase	GO:0005524;GO:0030246;GO:0004672;GO:0006468	ATP binding;carbohydrate binding;protein kinase activity;protein phosphorylation
Zm00001d045695	Zm00001eb380190	100280120	-2.26279	5.10524	17.9303	2.29147e-05	0.00167834	Eukaryotic aspartyl protease family protein	GO:0004190;GO:0006508	aspartic-type endopeptidase activity;proteolysis
Zm00001d042443	Zm00001eb144120	100191305	-2.25612	4.07634	29.3473	6.05015e-08	1.59449e-05	BTB and TAZ domain protein	GO:0005515;GO:0003712;GO:0004402;GO:0005634;GO:0006355;GO:0008270	protein binding;transcription cofactor activity;histone acetyltransferase activity;nucleus;regulation of transcription, DNA-templated;zinc ion binding
Zm00001d031887	Zm00001eb038860		-2.25592	2.44055	16.8735	3.99552e-05	0.00254407	AT-hook motif nuclear-localized protein
Zm00001d028266	Zm00001eb009150		-2.25253	3.49984	10.6899	0.0010772	0.0282027	Major facilitator superfamily protein	GO:0016021;GO:0055085	integral component of membrane;transmembrane transport
Zm00001d033567	Zm00001eb053570	103643833	-2.25228	4.15682	54.8095	1.32799e-13	4.89979e-10	catalytics	GO:0003824	catalytic activity
Zm00001d031727	Zm00001eb037520	100283066	-2.251	5.46769	24.8495	6.19845e-07	9.94347e-05	GroES-like zinc-binding alcohol dehydrogenase family protein	GO:0055114;GO:0016491;GO:0008270	oxidation-reduction process;oxidoreductase activity;zinc ion binding	Pentose and glucuronate interconversions - Zea mays (maize);Fructose and mannose metabolism - Zea mays (maize);Metabolic pathways - Zea mays (maize)	zma00040;zma00051;zma01100
Zm00001d035157	Zm00001eb261440	100273455	-2.24983	5.68528	26.4392	2.7197e-07	5.01734e-05	lysine histidine transporter
Zm00001d048050	Zm00001eb399860	542215	-2.24906	6.15665	22.9237	1.68564e-06	0.000216326	glutamine synthetase 1;4	GO:0003824;GO:0004356;GO:0006807;GO:0006542	catalytic activity;glutamate-ammonia ligase activity;nitrogen compound metabolic process;glutamine biosynthetic process	Arginine biosynthesis - Zea mays (maize);Alanine, aspartate and glutamate metabolism - Zea mays (maize);Glyoxylate and dicarboxylate metabolism - Zea mays (maize);Nitrogen metabolism - Zea mays (maize);Metabolic pathways - Zea mays (maize);Biosynthesis of amino acids - Zea mays (maize)	zma00220;zma00250;zma00630;zma00910;zma01100;zma01230
Zm00001d044947	Zm00001eb373350		-2.24865	3.80865	31.8493	1.66609e-08	5.78565e-06	alpha/beta-Hydrolases superfamily protein	GO:0006629	lipid metabolic process
Zm00001d035243	Zm00001eb264210		-2.24446	4.26551	15.5691	7.95445e-05	0.00431602	amino acid permease
Zm00001d003164	Zm00001eb078500		-2.24089	4.89594	11.0468	0.000888404	0.0246457	Ferritin/ribonucleotide reductase-like family protein	GO:0009263;GO:0055114;GO:0016491	deoxyribonucleotide biosynthetic process;oxidation-reduction process;oxidoreductase activity
Zm00001d029495	Zm00001eb019830	100191804	-2.23808	4.46656	13.4663	0.000242885	0.00950929	Calcium-binding EF-hand family protein	GO:0005509	calcium ion binding
Zm00001d031657	Zm00001eb036930		-2.23429	7.25657	11.2515	0.000795591	0.0225586	purple acid phosphatase	GO:0016787;GO:0003993;GO:0046872	hydrolase activity;acid phosphatase activity;metal ion binding
Zm00001d010450	Zm00001eb350680	100382211	-2.23107	3.16961	10.4827	0.00120495	0.0302951	GDSL-like Lipase/Acylhydrolase superfamily protein	GO:0016788	hydrolase activity, acting on ester bonds
Zm00001d004451	Zm00001eb088840	103646852	-2.22093	4.1913	28.6302	8.76059e-08	2.10813e-05	D-isomer specific 2-hydroxyacid dehydrogenase family protein	GO:0051287;GO:0008152;GO:0055114;GO:0016616	NAD binding;metabolic process;oxidation-reduction process;oxidoreductase activity, acting on the CH-OH group of donors, NAD or NADP as acceptor	Glycine, serine and threonine metabolism - Zea mays (maize);Glyoxylate and dicarboxylate metabolism - Zea mays (maize);Metabolic pathways - Zea mays (maize);Biosynthesis of secondary metabolites - Zea mays (maize);Carbon metabolism - Zea mays (maize)	zma00260;zma00630;zma01100;zma01110;zma01200
Zm00001d001769	Zm00001eb065620	100273438	-2.22028	2.99958	24.5243	7.33769e-07	0.000112221	plant U-box	GO:0005488;GO:0004842;GO:0016567	binding;ubiquitin-protein transferase activity;protein ubiquitination
Zm00001d037632	Zm00001eb283080		-2.21983	4.95122	9.32116	0.00226522	0.046987	conserved hypothetical protein
Zm00001d002671	Zm00001eb074010		-2.2198	3.40902	20.3315	6.51204e-06	0.000622058	Arabidopsis protein of unknown function domain containing protein
Zm00001d028808	Zm00001eb013910		-2.21689	4.38024	11.9871	0.000535695	0.0172245	Nuclear transport factor 2 (NTF2) family protein
Zm00001d009487	Zm00001eb343020		-2.21509	3.43002	29.9879	4.34761e-08	1.21065e-05	DUF4228 domain containing protein
Zm00001d037155	Zm00001eb278980	100384018	-2.21475	3.64662	20.8767	4.8982e-06	0.000498553	Eukaryotic aspartyl protease family protein	GO:0004190;GO:0006508	aspartic-type endopeptidase activity;proteolysis
Zm00001d053514	Zm00001eb204630		-2.21049	3.61877	18.0639	2.13608e-05	0.00158419	UDP-Glycosyltransferase superfamily protein	GO:0008152;GO:0016758	metabolic process;transferase activity, transferring hexosyl groups
Zm00001d014099	Zm00001eb222360		-2.208	2.40895	12.3367	0.000444131	0.014914	NB-ARC domain-containing disease resistance protein	GO:0043531	ADP binding
Zm00001d039280	Zm00001eb119100	100194284	-2.20755	4.97271	12.5142	0.000403864	0.0138745	ubiquitin-conjugating enzyme			Ubiquitin mediated proteolysis - Zea mays (maize)	zma04120
Zm00001d033090	Zm00001eb049120		-2.20707	3.73919	13.1405	0.000288987	0.0108112	Secretory carrier membrane protein (SCAMP) family protein	GO:0015031;GO:0016021	protein transport;integral component of membrane
Zm00001d032409	Zm00001eb043150		-2.20181	3.85916	17.0843	3.5757e-05	0.00235589	sugar transporter	GO:0016021;GO:0016020;GO:0005215;GO:0022857;GO:0055085	integral component of membrane;membrane;transporter activity;transmembrane transporter activity;transmembrane transport
Zm00001d042619	Zm00001eb145670	100274520	-2.19391	6.31546	21.8186	2.99682e-06	0.000344191	amino acid permease
Zm00001d051149	Zm00001eb185160		-2.19114	1.79427	9.34685	0.00223369	0.046727	myb domain protein	GO:0003677	DNA binding
Zm00001d031926	Zm00001eb039280	103643187	-2.19002	3.0937	10.6344	0.00111003	0.0286446	2-oxoglutarate (2OG) and Fe(II)-dependent oxygenase superfamily protein	GO:0016491;GO:0055114	oxidoreductase activity;oxidation-reduction process
Zm00001d026012	Zm00001eb428020		-2.18961	3.3979	15.183	9.75759e-05	0.0050019	oxidative stress
Zm00001d002288	Zm00001eb070520	100280552	-2.18744	2.61634	10.7658	0.00103394	0.0273957	phytochrome interacting factor 3-like	GO:0046983	protein dimerization activity
Zm00001d034175	Zm00001eb058550	100276501	-2.17639	3.31293	16.0263	6.24675e-05	0.00359426	maternal effect embryo arrest
Zm00001d045785	Zm00001eb380860	100274364	-2.17019	3.68801	10.5483	0.00116294	0.0295941	Leucine-rich repeat protein kinase family protein	GO:0004672;GO:0005524;GO:0006468	protein kinase activity;ATP binding;protein phosphorylation
Zm00001d021698	Zm00001eb323410	100286383	-2.17007	4.51949	15.0385	0.000105338	0.00524329	cysteine-rich RLK (RECEPTOR-like protein kinase)	GO:0005524;GO:0004672;GO:0006468	ATP binding;protein kinase activity;protein phosphorylation
Zm00001d028228	Zm00001eb008790	100383875	-2.16703	4.47726	10.6815	0.00108211	0.0282662	MATE efflux family protein	GO:0006855;GO:0015238;GO:0015297;GO:0016020;GO:0055085	drug transmembrane transport;drug transmembrane transporter activity;antiporter activity;membrane;transmembrane transport
Zm00001d034584	Zm00001eb062030		-2.16601	3.71123	14.9047	0.000113078	0.0055169	isopentenyltransferase	GO:0008033	tRNA processing
Zm00001d034073	Zm00001eb057820	100191170	-2.16578	2.64447	18.6384	1.58004e-05	0.00125371	WRKY DNA-binding protein	GO:0003700;GO:0006355;GO:0043565	DNA binding transcription factor activity;regulation of transcription, DNA-templated;sequence-specific DNA binding
Zm00001d020021	Zm00001eb309380		-2.16426	3.44124	12.3741	0.00043533	0.0146685	conserved hypothetical protein	GO:0007064;GO:0031390	mitotic sister chromatid cohesion;Ctf18 RFC-like complex
Zm00001d020915	Zm00001eb316540	100192968	-2.1636	4.55094	17.9609	2.25492e-05	0.00165981	RmlC-like cupins superfamily protein
Zm00001d044131	Zm00001eb159090		-2.15918	2.81645	17.6569	2.64555e-05	0.00185044	hypothetical protein
Zm00001d005879	Zm00001eb100710		-2.1561	2.55661	12.3267	0.000446516	0.0149601	conserved hypothetical protein
Zm00001d032186	Zm00001eb041390	100192110	-2.14355	5.57121	19.9675	7.87708e-06	0.000722074	ribonuclease	GO:0003723;GO:0033897	RNA binding;ribonuclease T2 activity
Zm00001d018431	Zm00001eb258370	100384815	-2.14245	4.16775	28.9468	7.43943e-08	1.89302e-05	wall-associated kinase	GO:0030247;GO:0005509;GO:0005524;GO:0004672;GO:0006468	polysaccharide binding;calcium ion binding;ATP binding;protein kinase activity;protein phosphorylation
Zm00001d023923	Zm00001eb410900	103640983	-2.14138	2.97877	16.0272	6.24374e-05	0.00359426	NB-ARC domain-containing disease resistance protein	GO:0043531	ADP binding	Plant-pathogen interaction - Zea mays (maize)	zma04626
Zm00001d020789	Zm00001eb315600		-2.13476	2.19978	10.2425	0.0013724	0.0330687	RING/U-box superfamily protein
Zm00001d034345	Zm00001eb059850	542713	-2.12984	6.75095	45.7269	1.3594e-11	1.82388e-08	root FNR	GO:0016491;GO:0055114	oxidoreductase activity;oxidation-reduction process	Photosynthesis - Zea mays (maize);Metabolic pathways - Zea mays (maize)	zma00195;zma01100
Zm00001d048925	Zm00001eb167540		-2.12214	5.3295	20.946	4.72404e-06	0.000484164	UDP-Glycosyltransferase superfamily protein	GO:0008152;GO:0016758	metabolic process;transferase activity, transferring hexosyl groups
Zm00001d005962	Zm00001eb101350		-2.1203	1.88529	12.4564	0.000416555	0.014198	basic leucine-zipper	GO:0003700;GO:0006355	DNA binding transcription factor activity;regulation of transcription, DNA-templated
Zm00001d038003			-2.10587	7.2131	13.2195	0.000277055	0.0104844	dehydration-induced protein (ERD15)
Zm00001d029475	Zm00001eb019650	100217250	-2.10537	2.86503	11.3801	0.000742367	0.0214836	ATP-dependent protease La (LON) domain protein
MSTRG.14767			-2.10535	3.42366	14.4946	0.000140559	0.00652342
Zm00001d003419			-2.1031	2.28114	12.7987	0.000346866	0.0125164	hypothetical protein
Zm00001d043444	Zm00001eb153020	100193809	-2.08395	5.05582	16.036	6.2149e-05	0.00359426	Protein of unknown function (DUF506)
Zm00001d021773	Zm00001eb324160		-2.08317	4.14032	9.38716	0.00218511	0.0459968	hypothetical protein
Zm00001d039963	Zm00001eb125120	103649824	-2.07942	4.49192	30.1672	3.96354e-08	1.12492e-05	Calmodulin binding protein-like	GO:0005516;GO:0006950	calmodulin binding;response to stress
Zm00001d007213	Zm00001eb111890	100383342	-2.07805	3.78375	13.5486	0.000232464	0.00925067	D-alanine--D-alanine ligase family	GO:0008716;GO:0005524;GO:0046872	D-alanine-D-alanine ligase activity;ATP binding;metal ion binding
Zm00001d048209	Zm00001eb401300		-2.07576	1.59319	11.8359	0.000580993	0.0182632	hydroxyproline-rich glycoprotein family protein
Zm00001d004972	Zm00001eb093210		-2.07524	3.76658	22.1706	2.4946e-06	0.000296908	Calcium-binding EF-hand family protein	GO:0005509	calcium ion binding
Zm00001d053995	Zm00001eb209140	103654965	-2.07417	2.9009	9.76177	0.00178178	0.0399641	Protein of unknown function (DUF1645)
Zm00001d031146	Zm00001eb032470	103640641	-2.06765	2.7738	31.4962	1.99832e-08	6.85865e-06	SAUR-like auxin-responsive protein family	GO:0009733	response to auxin	Plant hormone signal transduction - Zea mays (maize)	zma04075
Zm00001d029983	Zm00001eb023950	103637673	-2.06635	4.02354	10.2288	0.00138263	0.0332067	chloroplast beta-amylase	GO:0000272;GO:0016161	polysaccharide catabolic process;beta-amylase activity	Starch and sucrose metabolism - Zea mays (maize);Metabolic pathways - Zea mays (maize);Biosynthesis of secondary metabolites - Zea mays (maize);Starch and sucrose metabolism - Zea mays (maize);Metabolic pathways - Zea mays (maize);Biosynthesis of secondary metabolites - Zea mays (maize)	zma00500;zma01100;zma01110;zma00500;zma01100;zma01110
Zm00001d052480	Zm00001eb196560		-2.05572	4.17512	15.6738	7.52595e-05	0.00415657	UDP-glucosyltransferase 75B1	GO:0008152;GO:0016758	metabolic process;transferase activity, transferring hexosyl groups
Zm00001d041827	Zm00001eb138700	103650629	-2.05543	3.96866	13.5896	0.000227443	0.00914321	Peroxidase superfamily protein	GO:0004601;GO:0006979;GO:0042744;GO:0020037;GO:0055114	peroxidase activity;response to oxidative stress;hydrogen peroxide catabolic process;heme binding;oxidation-reduction process	Phenylpropanoid biosynthesis - Zea mays (maize);Metabolic pathways - Zea mays (maize);Biosynthesis of secondary metabolites - Zea mays (maize)	zma00940;zma01100;zma01110
Zm00001d044061	Zm00001eb158500		-2.05351	5.33637	14.0494	0.000178071	0.00772958	conserved hypothetical protein	GO:0005515	protein binding
Zm00001d052152	Zm00001eb193550		-2.04698	2.68766	16.202	5.69334e-05	0.00336101	Integrase-type DNA-binding superfamily protein	GO:0003677;GO:0003700;GO:0006355	DNA binding;DNA binding transcription factor activity;regulation of transcription, DNA-templated
Zm00001d024376			-2.045	3.63687	28.6241	8.78832e-08	2.10813e-05	WRKY DNA-binding protein	GO:0003700;GO:0006355;GO:0043565	DNA binding transcription factor activity;regulation of transcription, DNA-templated;sequence-specific DNA binding
Zm00001d038638	Zm00001eb292200		-2.04246	4.23945	20.2051	6.95686e-06	0.000653967	hypothetical protein
Zm00001d045905	Zm00001eb381830		-2.04013	3.55885	10.5697	0.00114954	0.0294166	hypothetical protein
Zm00001d020306	Zm00001eb311430		-2.03698	1.7012	11.5724	0.000669387	0.0200079	Calcium-dependent phosphotriesterase superfamily protein	GO:0009058;GO:0016844	biosynthetic process;strictosidine synthase activity
Zm00001d017502	Zm00001eb249690	100216724	-2.03502	4.83586	15.1404	9.98069e-05	0.00506186	Haloacid dehalogenase-like hydrolase (HAD) superfamily protein	GO:0003824;GO:0005992	catalytic activity;trehalose biosynthetic process	Starch and sucrose metabolism - Zea mays (maize);Metabolic pathways - Zea mays (maize);Biosynthesis of secondary metabolites - Zea mays (maize)	zma00500;zma01100;zma01110
Zm00001d040755	Zm00001eb131290		-2.03139	2.48642	17.2676	3.24684e-05	0.00218307	exocyst subunit exo70 family protein F1	GO:0000145;GO:0006887	exocyst;exocytosis
Zm00001d029777	Zm00001eb022380	103637609	-2.03091	3.44019	28.8172	7.9542e-08	1.9897e-05	EXORDIUM like
Zm00001d003102	Zm00001eb077990	100281173	-2.02858	5.1889	37.4966	9.15711e-10	5.29981e-07	UDP-Glycosyltransferase superfamily protein	GO:0008152;GO:0016758	metabolic process;transferase activity, transferring hexosyl groups
Zm00001d048495	Zm00001eb403900		-2.02509	4.63406	12.003	0.000531158	0.0171346	Subtilase family protein	GO:0004252;GO:0006508	serine-type endopeptidase activity;proteolysis
Zm00001d035028	Zm00001eb260350	103628951	-2.02021	5.18382	15.0987	0.000102034	0.00513949	Glycolipid transfer protein (GLTP) family protein	GO:0005737;GO:0120009;GO:0120013	cytoplasm;intermembrane lipid transfer;intermembrane lipid transfer activity
Zm00001d043220	Zm00001eb150990		-2.01711	2.31541	11.2033	0.000816521	0.0230855	conserved hypothetical protein
Zm00001d048344	Zm00001eb402550	100383815	-2.01461	5.2094	9.49969	0.00205507	0.0443093	expansin-like A2	GO:0005576	extracellular region
Zm00001d053639	Zm00001eb205750		-2.00729	2.59325	12.7903	0.000348421	0.0125419	conserved hypothetical protein	GO:0004865;GO:0032515	protein serine/threonine phosphatase inhibitor activity;negative regulation of phosphoprotein phosphatase activity
Zm00001d046510	Zm00001eb386320		-2.00187	3.55343	9.69189	0.00185083	0.0411377	hypothetical protein
Zm00001d044132	Zm00001eb159100	100383486	-2.00167	3.62955	18.3067	1.88041e-05	0.00143052	aspartic proteinase A1	GO:0006629;GO:0004190;GO:0006508	lipid metabolic process;aspartic-type endopeptidase activity;proteolysis
Zm00001d015126	Zm00001eb231110	100274648	-1.99788	3.92422	11.5894	0.000663289	0.0199779	hypothetical protein
Zm00001d005984	Zm00001eb101550	100274784	-1.99167	2.82089	40.142	2.36151e-10	1.65963e-07	hypothetical protein
Zm00001d037165	Zm00001eb279090		-1.9861	3.01629	17.8592	2.37864e-05	0.00171664	Integrase-type DNA-binding superfamily protein	GO:0003677;GO:0003700;GO:0006355	DNA binding;DNA binding transcription factor activity;regulation of transcription, DNA-templated
Zm00001d003709	Zm00001eb083160	100286362	-1.98609	3.05936	11.8021	0.000591655	0.0183864	cell wall / vacuolar inhibitor of fructosidase	GO:0004857	enzyme inhibitor activity
Zm00001d032408	Zm00001eb043140	103643350	-1.98558	2.41401	15.5762	7.9244e-05	0.00430764	receptor kinase	GO:0004672;GO:0006468;GO:0005524;GO:0048544;GO:0004674	protein kinase activity;protein phosphorylation;ATP binding;recognition of pollen;protein serine/threonine kinase activity
Zm00001d014949	Zm00001eb229490		-1.97782	5.16016	12.863	0.000335145	0.0121862	RING/U-box superfamily protein
Zm00001d043837	Zm00001eb156520	103651344	-1.97721	4.19768	21.0405	4.49682e-06	0.0004641	myb domain protein	GO:0003677	DNA binding
Zm00001d028793	Zm00001eb013780	103634514	-1.9754	6.75382	23.0902	1.54578e-06	0.000203691	PYR1-like			MAPK signaling pathway - plant - Zea mays (maize);Plant hormone signal transduction - Zea mays (maize)	zma04016;zma04075
Zm00001d014032	Zm00001eb221810	100217086	-1.97204	6.26278	11.8113	0.000588727	0.0183694	Protein of unknown function (DUF640)
Zm00001d014029	Zm00001eb221780		-1.96962	2.54643	12.689	0.000367821	0.0130965	myb domain protein	GO:0003677	DNA binding
Zm00001d015845	Zm00001eb236380		-1.96484	3.8532	15.0161	0.0001066	0.00528823	bZIP transcription factor family protein	GO:0006351;GO:0043565	transcription, DNA-templated;sequence-specific DNA binding
Zm00001d018117	Zm00001eb255470		-1.96371	2.86995	10.0427	0.00152952	0.0357457	hypothetical protein
Zm00001d020272	Zm00001eb311230	103632655	-1.96295	3.13514	9.62376	0.00192076	0.0422153	Haloacid dehalogenase-like hydrolase (HAD) superfamily protein	GO:0003824;GO:0005992	catalytic activity;trehalose biosynthetic process	Starch and sucrose metabolism - Zea mays (maize);Metabolic pathways - Zea mays (maize);Biosynthesis of secondary metabolites - Zea mays (maize)	zma00500;zma01100;zma01110
Zm00001d009666	Zm00001eb344520	100280347	-1.96142	4.80282	14.5078	0.000139578	0.00648808	NAD(P)-binding Rossmann-fold superfamily protein	GO:0003854;GO:0006694;GO:0016616;GO:0055114	3-beta-hydroxy-delta5-steroid dehydrogenase activity;steroid biosynthetic process;oxidoreductase activity, acting on the CH-OH group of donors, NAD or NADP as acceptor;oxidation-reduction process
Zm00001d025707	Zm00001eb425100		-1.9614	5.48225	59.3742	1.30366e-14	6.41335e-11	BTB and TAZ domain protein	GO:0005515;GO:0003712;GO:0004402;GO:0005634;GO:0006355;GO:0008270	protein binding;transcription cofactor activity;histone acetyltransferase activity;nucleus;regulation of transcription, DNA-templated;zinc ion binding
Zm00001d024495			-1.95742	2.38657	14.8584	0.000115888	0.0056049	hypothetical protein
Zm00001d018628	Zm00001eb298330		-1.9552	3.68546	14.259	0.000159298	0.0071027	Disease resistance-responsive (dirigent-like protein) family protein
Zm00001d028344	Zm00001eb009890	100381541	-1.95496	2.9659	19.573	9.68289e-06	0.000845591	Cation efflux family protein	GO:0006812;GO:0008324;GO:0016021;GO:0055085	cation transport;cation transmembrane transporter activity;integral component of membrane;transmembrane transport
Zm00001d038291	Zm00001eb288920		-1.95472	6.51839	26.5879	2.51814e-07	4.76461e-05	ferredoxin	GO:0051537;GO:0009055;GO:0051536;GO:0022900	2 iron, 2 sulfur cluster binding;electron transfer activity;iron-sulfur cluster binding;electron transport chain
Zm00001d048877			-1.95138	3.57984	9.89657	0.00165587	0.0378593	leucine-rich repeat transmembrane protein kinase family protein	GO:0005515;GO:0005524;GO:0004672;GO:0006468	protein binding;ATP binding;protein kinase activity;protein phosphorylation
Zm00001d012402	Zm00001eb367860	103636505	-1.94282	2.78608	19.3118	1.11016e-05	0.000944343	Protein of unknown function (DUF668)
Zm00001d052584	Zm00001eb197300		-1.94206	4.74866	23.9108	1.00905e-06	0.000147446	protein serine/threonine kinases;protein kinases;ATP binding;sugar binding;kinases;carbohydrate binding	GO:0005524;GO:0004672;GO:0006468;GO:0004674	ATP binding;protein kinase activity;protein phosphorylation;protein serine/threonine kinase activity
Zm00001d049265	Zm00001eb170300		-1.94011	5.54377	11.5051	0.000694058	0.0205276	O-methyltransferase family protein	GO:0046983;GO:0008168;GO:0008171	protein dimerization activity;methyltransferase activity;O-methyltransferase activity
Zm00001d002623	Zm00001eb073590	100384534	-1.94001	2.85697	10.0346	0.0015363	0.0358757	MATE efflux family protein	GO:0006855;GO:0015238;GO:0015297;GO:0016020;GO:0055085	drug transmembrane transport;drug transmembrane transporter activity;antiporter activity;membrane;transmembrane transport
Zm00001d002069	Zm00001eb068460	100303866	-1.93822	5.09838	27.397	1.65689e-07	3.51845e-05	hypothetical protein
Zm00001d010178	Zm00001eb348580	100280167	-1.93138	4.88393	25.3491	4.78383e-07	7.97764e-05	Protein kinase superfamily protein	GO:0005524;GO:0004672;GO:0006468	ATP binding;protein kinase activity;protein phosphorylation
Zm00001d012819			-1.93046	5.36682	11.4617	0.000710462	0.0208419	2-oxoglutarate (2OG) and Fe(II)-dependent oxygenase superfamily protein	GO:0016491;GO:0055114	oxidoreductase activity;oxidation-reduction process
Zm00001d012175	Zm00001eb365820	103636409	-1.92948	3.82751	22.3523	2.26942e-06	0.000280278	Pectinacetylesterase family protein	GO:0016787	hydrolase activity
Zm00001d032527			-1.92896	7.14106	14.5186	0.00013878	0.00647135	HXXXD-type acyl-transferase family protein	GO:0016747	transferase activity, transferring acyl groups other than amino-acyl groups
Zm00001d040460	Zm00001eb128980		-1.92443	2.63034	19.8983	8.16732e-06	0.000744058	hypothetical protein
Zm00001d028809	Zm00001eb013920		-1.92258	3.46571	19.3594	1.08286e-05	0.00092646	PLAC8 family protein
Zm00001d052987	Zm00001eb200700		-1.92247	5.2624	15.3528	8.91907e-05	0.00469659	NB-ARC domain-containing disease resistance protein	GO:0043531	ADP binding
Zm00001d019957	Zm00001eb308860		-1.92121	5.19177	19.1189	1.22821e-05	0.00102353	AMP-dependent synthetase and ligase family protein	GO:0003824;GO:0008152	catalytic activity;metabolic process
Zm00001d039173	Zm00001eb297390	541821	-1.91456	4.96938	13.5551	0.000231667	0.00925067	SPFH/Band 7/PHB domain-containing membrane-associated protein family
Zm00001d027361	Zm00001eb001120	100286177	-1.91372	3.44023	18.1375	2.05511e-05	0.00154353	phloem protein 2-A13	GO:0005515	protein binding
Zm00001d013810	Zm00001eb219790		-1.9133	5.84081	10.0284	0.00154148	0.0359324	MATE efflux family protein	GO:0006855;GO:0015238;GO:0015297;GO:0016020;GO:0055085	drug transmembrane transport;drug transmembrane transporter activity;antiporter activity;membrane;transmembrane transport
Zm00001d018119	Zm00001eb255490	100217195	-1.91251	3.99578	17.2428	3.28944e-05	0.00220169	basic helix-loop-helix (bHLH) DNA-binding superfamily protein	GO:0046983	protein dimerization activity
Zm00001d011002			-1.90958	5.6028	50.0809	1.47534e-12	3.11053e-09	hypothetical protein
Zm00001d011881	Zm00001eb363140	103636297	-1.908	3.04771	12.3069	0.000451292	0.0150746	scarecrow-like
Zm00001d025526	Zm00001eb423440	100216996	-1.90687	4.1619	13.2168	0.000277455	0.0104861	serine carboxypeptidase-like	GO:0004185;GO:0006508	serine-type carboxypeptidase activity;proteolysis
Zm00001d009957	Zm00001eb347010		-1.90391	4.58467	9.79353	0.00175127	0.0394598	hypothetical protein
Zm00001d022424	Zm00001eb330850		-1.90128	2.09924	38.5653	5.29528e-10	3.39785e-07	NAC domain containing protein	GO:0003677;GO:0006355	DNA binding;regulation of transcription, DNA-templated
Zm00001d011001			-1.90006	5.69146	50.9806	9.32838e-13	2.44528e-09	aluminum sensitive
Zm00001d043479	Zm00001eb153360	100217062	-1.89599	4.32352	25.938	3.52551e-07	6.1942e-05	DUF814 domain containing protein
Zm00001d033862	Zm00001eb055950	100217270	-1.89256	4.21967	13.9667	0.00018608	0.00793663	1-amino-cyclopropane-1-carboxylate synthase	GO:0003824;GO:0009058;GO:0030170	catalytic activity;biosynthetic process;pyridoxal phosphate binding	Cysteine and methionine metabolism - Zea mays (maize);Metabolic pathways - Zea mays (maize);Biosynthesis of secondary metabolites - Zea mays (maize)	zma00270;zma01100;zma01110
Zm00001d021665	Zm00001eb323070	100285353	-1.88772	4.24347	13.9737	0.000185386	0.00791903	hypothetical protein
Zm00001d028260	Zm00001eb009090	542520	-1.88626	9.10933	21.7201	3.15473e-06	0.000360923	glutamine synthase clone R1	GO:0003824;GO:0004356;GO:0006542;GO:0006807	catalytic activity;glutamate-ammonia ligase activity;glutamine biosynthetic process;nitrogen compound metabolic process	Arginine biosynthesis - Zea mays (maize);Alanine, aspartate and glutamate metabolism - Zea mays (maize);Glyoxylate and dicarboxylate metabolism - Zea mays (maize);Nitrogen metabolism - Zea mays (maize);Metabolic pathways - Zea mays (maize);Biosynthesis of amino acids - Zea mays (maize)	zma00220;zma00250;zma00630;zma00910;zma01100;zma01230
Zm00001d046574	Zm00001eb386870	100274790	-1.88405	4.19866	14.1608	0.000167831	0.00739385	hypothetical protein
Zm00001d012031	Zm00001eb364520	100274189	-1.88182	3.57022	16.6129	4.5837e-05	0.00283048	conserved hypothetical protein
Zm00001d022569	Zm00001eb331450	100191899	-1.88169	5.38572	23.0199	1.60336e-06	0.000210095	Nuclear transport factor 2 (NTF2) family protein
Zm00001d014755	Zm00001eb227720		-1.88063	3.38637	10.1352	0.00145463	0.0344593	KAR-UP F-box	GO:0005515	protein binding
Zm00001d010596	Zm00001eb351880		-1.87673	4.76446	22.4298	2.17963e-06	0.00027146	Protein of unknown function (DUF640)
Zm00001d037756	Zm00001eb284160	100284121	-1.87635	5.62034	19.5761	9.66697e-06	0.000845591	zinc transporter 4 precursor	GO:0005385;GO:0016020;GO:0016021;GO:0030001;GO:0071577;GO:0046873;GO:0055085	zinc ion transmembrane transporter activity;membrane;integral component of membrane;metal ion transport;zinc ion transmembrane transport;metal ion transmembrane transporter activity;transmembrane transport
Zm00001d053695	Zm00001eb206220	100281590	-1.87193	4.06249	22.7189	1.87512e-06	0.000238568	Protein kinase superfamily protein	GO:0004672;GO:0006468;GO:0005524	protein kinase activity;protein phosphorylation;ATP binding
Zm00001d036534	Zm00001eb273370		-1.86425	3.19194	9.77118	0.00177268	0.039851	Leucine-rich receptor-like protein kinase family protein	GO:0005515;GO:0005524;GO:0004672;GO:0006468	protein binding;ATP binding;protein kinase activity;protein phosphorylation
Zm00001d042768	Zm00001eb147120		-1.86308	4.3843	12.1284	0.000496595	0.0162047	chitinase A	GO:0005975;GO:0004553	carbohydrate metabolic process;hydrolase activity, hydrolyzing O-glycosyl compounds
Zm00001d004895			-1.86259	3.47506	11.7132	0.000620588	0.019002	F-box family protein	GO:0005515	protein binding
Zm00001d051995	Zm00001eb192050	542357	-1.86144	6.0342	14.0914	0.000174141	0.007614	proliferating cell nuclear antigen	GO:0003677;GO:0006275;GO:0030337	DNA binding;regulation of DNA replication;DNA polymerase processivity factor activity	DNA replication - Zea mays (maize);Base excision repair - Zea mays (maize);Nucleotide excision repair - Zea mays (maize);Mismatch repair - Zea mays (maize)	zma03030;zma03410;zma03420;zma03430
Zm00001d012746	Zm00001eb370960	100502167	-1.85659	4.32846	9.58531	0.0019614	0.0428533	WRKY DNA-binding protein	GO:0003700;GO:0006355;GO:0043565	DNA binding transcription factor activity;regulation of transcription, DNA-templated;sequence-specific DNA binding
Zm00001d040461			-1.85123	2.67649	19.4155	1.05152e-05	0.000904889	calmodulin (CAM)-binding protein of 25 kDa
Zm00001d025920	Zm00001eb427260	103641872	-1.84714	4.33987	17.7244	2.55329e-05	0.00179442	receptor lectin kinase	GO:0030246;GO:0005524;GO:0004672;GO:0006468	carbohydrate binding;ATP binding;protein kinase activity;protein phosphorylation
Zm00001d015744	Zm00001eb235530	100284020	-1.84693	2.81256	12.6431	0.000376952	0.0132564	Galactose oxidase/kelch repeat superfamily protein	GO:0005515	protein binding
Zm00001d036142	Zm00001eb270420	103629472	-1.84334	4.46311	9.87445	0.00167589	0.0382282	hypothetical protein
Zm00001d043741	Zm00001eb155720		-1.84068	2.39504	10.6602	0.00109465	0.0284348	mitogen-activated protein kinase kinase kinase	GO:0005524;GO:0004672;GO:0006468	ATP binding;protein kinase activity;protein phosphorylation
Zm00001d018531	Zm00001eb259380	100272286	-1.835	4.66933	11.0172	0.000902705	0.0248674	replicon protein A2	GO:0003677;GO:0005634;GO:0006260;GO:0006281;GO:0006310	DNA binding;nucleus;DNA replication;DNA repair;DNA recombination	DNA replication - Zea mays (maize);Nucleotide excision repair - Zea mays (maize);Mismatch repair - Zea mays (maize);Homologous recombination - Zea mays (maize)	zma03030;zma03420;zma03430;zma03440
Zm00001d038355	Zm00001eb289480	100272551	-1.83176	4.1708	12.067	0.000513235	0.0166292	POX (plant homeobox) family protein	GO:0003677;GO:0006355	DNA binding;regulation of transcription, DNA-templated
Zm00001d020772	Zm00001eb315430		-1.8303	3.13933	17.122	3.5054e-05	0.00231993	CYCLIN D4;1
Zm00001d045042	Zm00001eb374090		-1.83029	9.11048	31.4609	2.03494e-08	6.90405e-06	sucrose synthase	GO:0005985;GO:0016157	sucrose metabolic process;sucrose synthase activity
Zm00001d036827	Zm00001eb276150		-1.82732	5.75587	10.3082	0.00132441	0.0323347	microtubule-associated proteins 65-1	GO:0004190;GO:0006508	aspartic-type endopeptidase activity;proteolysis
MSTRG.24078			-1.827	2.25648	9.93821	0.00161883	0.0371852
Zm00001d016052	Zm00001eb237820		-1.82465	2.18212	10.5577	0.00115705	0.0295439	WRKY DNA-binding protein	GO:0003700;GO:0006355;GO:0043565	DNA binding transcription factor activity;regulation of transcription, DNA-templated;sequence-specific DNA binding
Zm00001d024762	Zm00001eb417440	100274837	-1.82245	4.47117	21.2315	4.07012e-06	0.000435281	CBL-interacting protein kinase	GO:0007165;GO:0005524;GO:0004672;GO:0006468	signal transduction;ATP binding;protein kinase activity;protein phosphorylation
Zm00001d042102	Zm00001eb141060	541840	-1.82047	5.90702	9.80567	0.00173975	0.0393503	glutathione S-transferase TAU	GO:0005515	protein binding	Glutathione metabolism - Zea mays (maize);Metabolic pathways - Zea mays (maize)	zma00480;zma01100
Zm00001d036623	Zm00001eb274080	100280474	-1.81913	2.15327	14.8614	0.000115709	0.0056049	SAUR-like auxin-responsive protein family	GO:0009733	response to auxin	Plant hormone signal transduction - Zea mays (maize)	zma04075
Zm00001d042826	Zm00001eb147650		-1.81106	5.1323	11.1491	0.000840745	0.0235896	HXXXD-type acyl-transferase family protein	GO:0016747	transferase activity, transferring acyl groups other than amino-acyl groups
Zm00001d014667	Zm00001eb226840	100275318	-1.80575	4.96103	13.4018	0.000251383	0.00976324	DUF4228 domain containing protein
Zm00001d000233			-1.80509	4.17978	14.5289	0.000138025	0.00645784	cation/H+ exchanger	GO:0006812;GO:0015299;GO:0016021;GO:0055085	cation transport;solute:proton antiporter activity;integral component of membrane;transmembrane transport
Zm00001d017249	Zm00001eb247430	100191554	-1.80218	5.35614	13.5335	0.000234348	0.00929737	ammonium transporter 1;2	GO:0008519;GO:0015696;GO:0016020;GO:0072488	ammonium transmembrane transporter activity;ammonium transport;membrane;ammonium transmembrane transport
Zm00001d032946	Zm00001eb047940		-1.80108	3.68604	10.1034	0.00147995	0.0348912	Glycosyl hydrolases family 18 domain containing protein	GO:0005975;GO:0004553	carbohydrate metabolic process;hydrolase activity, hydrolyzing O-glycosyl compounds
Zm00001d029371	Zm00001eb018720		-1.80003	6.30321	25.6532	4.08617e-07	7.0533e-05	Haloacid dehalogenase-like hydrolase (HAD) superfamily protein	GO:0003824;GO:0005992	catalytic activity;trehalose biosynthetic process
Zm00001d049096	Zm00001eb168890	100193887	-1.79909	2.38375	12.4202	0.000424726	0.0144099	hypothetical protein
Zm00001d014116	Zm00001eb222500		-1.79709	5.63452	17.7853	2.47281e-05	0.00175457	phosphate transporter 1;7	GO:0016021;GO:0022857;GO:0055085	integral component of membrane;transmembrane transporter activity;transmembrane transport
Zm00001d018059	Zm00001eb254930		-1.79394	3.76503	12.6393	0.000377727	0.0132573	Concanavalin A-like lectin protein kinase family protein	GO:0030246;GO:0005524;GO:0004672;GO:0006468	carbohydrate binding;ATP binding;protein kinase activity;protein phosphorylation
Zm00001d044747			-1.79332	5.20599	10.0257	0.00154368	0.0359324	B12D protein
Zm00001d023498	Zm00001eb407470		-1.79258	2.92164	30.0841	4.13699e-08	1.16297e-05	F-box and associated interaction domains-containing protein	GO:0005515	protein binding
Zm00001d029718	Zm00001eb021800	103637459	-1.78846	3.91123	12.0008	0.000531775	0.0171358	Ovate family protein
Zm00001d038576	Zm00001eb291630	103630548	-1.78727	3.29777	10.1047	0.00147891	0.0348912	autoinhibited Ca(2+)-ATPase, isoform	GO:0016021;GO:0005516;GO:0000166;GO:0005388;GO:0005524;GO:0016020;GO:0070588	integral component of membrane;calmodulin binding;nucleotide binding;calcium-transporting ATPase activity;ATP binding;membrane;calcium ion transmembrane transport	;	;
Zm00001d027861	Zm00001eb005550	103631778	-1.78631	7.86911	25.2173	5.1221e-07	8.44631e-05	alanine:glyoxylate aminotransferase	GO:0003824;GO:0008483;GO:0030170	catalytic activity;transaminase activity;pyridoxal phosphate binding	Alanine, aspartate and glutamate metabolism - Zea mays (maize);Glycine, serine and threonine metabolism - Zea mays (maize);Cysteine and methionine metabolism - Zea mays (maize);Valine, leucine and isoleucine degradation - Zea mays (maize);Metabolic pathways - Zea mays (maize);Biosynthesis of secondary metabolites - Zea mays (maize);2-Oxocarboxylic acid metabolism - Zea mays (maize);Alanine, aspar…	zma00250;zma00260;zma00270;zma00280;zma01100;zma01110;zma01210;zma00250;zma00260;zma00270;zma00280;zma01100;zma01110;zma01210
Zm00001d040777	Zm00001eb131430	100192940	-1.78623	3.80144	14.802	0.000119406	0.00574961	hypothetical protein
Zm00001d045495	Zm00001eb378470	103638146	-1.78589	5.48068	9.889	0.0016627	0.0379565	NAD(P)-binding Rossmann-fold superfamily protein			;	;
Zm00001d022151			-1.78461	2.86904	10.714	0.0010633	0.0279229	F-box family protein	GO:0005515	protein binding
Zm00001d039698	Zm00001eb123110	103649704	-1.77817	5.21085	9.63486	0.00190919	0.0420548	cytochrome P450, family 706, subfamily A, polypeptide	GO:0016705;GO:0005506;GO:0055114;GO:0020037	oxidoreductase activity, acting on paired donors, with incorporation or reduction of molecular oxygen;iron ion binding;oxidation-reduction process;heme binding
Zm00001d042270	Zm00001eb142580	100276232	-1.77749	3.38018	10.7567	0.001039	0.0274803	Heavy metal transport/detoxification superfamily protein	GO:0030001;GO:0046872	metal ion transport;metal ion binding
Zm00001d051460	Zm00001eb187290	100280826	-1.77715	3.32834	17.9171	2.30742e-05	0.0016822	brassinosteroid-responsive RING-H2	GO:0008270	zinc ion binding
MSTRG.15347			-1.77689	2.94013	11.9482	0.00054699	0.0174927
Zm00001d047938	Zm00001eb398830		-1.77646	4.76154	10.3775	0.00127558	0.0315021	Pathogenesis-related thaumatin superfamily protein
Zm00001d012718	Zm00001eb370700	100276367	-1.77557	4.82955	19.4377	1.03933e-05	0.000897014	Protein of unknown function, DUF642
Zm00001d017323	Zm00001eb248060		-1.77516	3.82481	13.9591	0.000186833	0.00793663	YELLOW STRIPE like	GO:0055085	transmembrane transport
Zm00001d011639	Zm00001eb360750		-1.77218	3.53856	15.3633	8.86931e-05	0.00468328	AP2/B3 transcription factor family protein	GO:0003677;GO:0003700;GO:0006355	DNA binding;DNA binding transcription factor activity;regulation of transcription, DNA-templated
Zm00001d041716	Zm00001eb137880	100384255	-1.76731	3.59689	11.4817	0.000702867	0.0206639	syntaxin of plants	GO:0016020;GO:0016192;GO:0005484;GO:0006886	membrane;vesicle-mediated transport;SNAP receptor activity;intracellular protein transport	SNARE interactions in vesicular transport - Zea mays (maize)	zma04130
Zm00001d025524	Zm00001eb423430		-1.76606	1.90572	10.919	0.000951823	0.0256713	PLAT/LH2 domain-containing lipoxygenase family protein	GO:0005515;GO:0016702;GO:0016491;GO:0046872;GO:0055114	protein binding;oxidoreductase activity, acting on single donors with incorporation of molecular oxygen, incorporation of two atoms of oxygen;oxidoreductase activity;metal ion binding;oxidation-reduction process
Zm00001d011189	Zm00001eb356950		-1.75481	2.77825	19.6132	9.48136e-06	0.000835407	Protein of unknown function (DUF3511)
Zm00001d039825	Zm00001eb124100		-1.7546	3.14123	23.3903	1.3224e-06	0.000177579	conserved hypothetical protein
Zm00001d020887	Zm00001eb316350	103632922	-1.75309	3.90502	10.6512	0.00109998	0.0285058	Eukaryotic aspartyl protease family protein	GO:0004190;GO:0006508	aspartic-type endopeptidase activity;proteolysis
Zm00001d042056	Zm00001eb140610		-1.74614	3.55089	14.9716	0.00010914	0.00536912	Calcium-binding EF-hand family protein	GO:0005509	calcium ion binding
Zm00001d032870	Zm00001eb047270		-1.7412	2.65195	9.93413	0.00162242	0.0372388	receptor lectin kinase	GO:0030246;GO:0005524;GO:0004672;GO:0006468	carbohydrate binding;ATP binding;protein kinase activity;protein phosphorylation
Zm00001d046986	Zm00001eb390100		-1.7391	2.69963	11.6394	0.000645691	0.0195676	Auxin responsive protein domain containing protein	GO:0009733	response to auxin
Zm00001d045063			-1.73592	4.12979	9.47811	0.00207938	0.0446378	cytochrome P450, family 709, subfamily B, polypeptide	GO:0005506;GO:0016705;GO:0055114;GO:0020037	iron ion binding;oxidoreductase activity, acting on paired donors, with incorporation or reduction of molecular oxygen;oxidation-reduction process;heme binding
Zm00001d011451	Zm00001eb359170		-1.73496	2.47809	11.1496	0.000840514	0.0235896	Protein of unknown function (DUF1645)
Zm00001d020323	Zm00001eb311550		-1.73464	4.19441	17.5713	2.76731e-05	0.00191114	RING/U-box superfamily protein
Zm00001d053410	Zm00001eb204290		-1.73324	4.5819	10.7835	0.00102407	0.0272076	hypothetical protein
Zm00001d046952	Zm00001eb389820	100284878	-1.73218	6.0964	13.0982	0.000295585	0.0110161	allantoate amidohydrolase	GO:0008152;GO:0006508;GO:0016813;GO:0008237;GO:0016787	metabolic process;proteolysis;hydrolase activity, acting on carbon-nitrogen (but not peptide) bonds, in linear amidines;metallopeptidase activity;hydrolase activity	Purine metabolism - Zea mays (maize);Metabolic pathways - Zea mays (maize)	zma00230;zma01100
Zm00001d035015	Zm00001eb260240		-1.72942	3.14697	17.6091	2.71294e-05	0.00187976	golgi nucleotide sugar transporter
Zm00001d028649	Zm00001eb012560		-1.72871	4.3245	14.7851	0.000120484	0.00579208	Domain of unknown function domain containing protein
Zm00001d001774	Zm00001eb065660		-1.72846	4.68468	10.419	0.00124722	0.0310599	Polynucleotidyl transferase, ribonuclease H-like superfamily protein	GO:0003676	nucleic acid binding
Zm00001d050323	Zm00001eb179080		-1.7255	5.74389	9.59728	0.00194865	0.0426378	cytochrome P450, family 81, subfamily H, polypeptide	GO:0005506;GO:0016705;GO:0055114;GO:0020037	iron ion binding;oxidoreductase activity, acting on paired donors, with incorporation or reduction of molecular oxygen;oxidation-reduction process;heme binding
Zm00001d032035	Zm00001eb040180	103643229	-1.72258	5.99849	11.1676	0.00083237	0.0234214	cytochrome P450, family 706, subfamily A, polypeptide	GO:0005506;GO:0016705;GO:0055114;GO:0020037	iron ion binding;oxidoreductase activity, acting on paired donors, with incorporation or reduction of molecular oxygen;oxidation-reduction process;heme binding
Zm00001d045498	Zm00001eb378510		-1.72085	2.23388	12.5673	0.000392551	0.0135997	hypothetical protein
Zm00001d016294	Zm00001eb239670	100383950	-1.71984	4.39253	14.2348	0.000161358	0.00716212	PYR1-like			MAPK signaling pathway - plant - Zea mays (maize);Plant hormone signal transduction - Zea mays (maize)	zma04016;zma04075
Zm00001d039920	Zm00001eb124840		-1.71917	4.00597	14.8925	0.000113812	0.00554354	Protein kinase superfamily protein	GO:0030247;GO:0005524;GO:0004672;GO:0006468	polysaccharide binding;ATP binding;protein kinase activity;protein phosphorylation
Zm00001d011434	Zm00001eb358990	103636108	-1.71827	3.52746	18.9473	1.34381e-05	0.00109876	hypothetical protein
Zm00001d022078	Zm00001eb326970	100272542	-1.71822	3.6561	21.1604	4.224e-06	0.0004437	Eukaryotic aspartyl protease family protein	GO:0004190;GO:0006508	aspartic-type endopeptidase activity;proteolysis
Zm00001d024512	Zm00001eb415420	103641248	-1.71782	6.81082	13.9565	0.000187087	0.00793663	Terpenoid cyclases/Protein prenyltransferases superfamily protein	GO:0008152;GO:0010333;GO:0016829	metabolic process;terpene synthase activity;lyase activity	Diterpenoid biosynthesis - Zea mays (maize);Biosynthesis of secondary metabolites - Zea mays (maize)	zma00904;zma01110
Zm00001d039464	Zm00001eb120990		-1.71691	2.31194	13.5229	0.000235671	0.00933731	conserved hypothetical protein
Zm00001d013326	Zm00001eb215390		-1.71114	5.68346	17.0565	3.62831e-05	0.00238523	conserved hypothetical protein
Zm00001d007189	Zm00001eb111690		-1.70794	3.7266	12.4813	0.000411046	0.0140589	NAD(P)-binding Rossmann-fold superfamily protein
MSTRG.4047			-1.70515	1.5268	13.0591	0.000301813	0.0111777
Zm00001d022509	Zm00001eb330000		-1.70019	3.39985	22.984	1.63356e-06	0.000212313	hypothetical protein
Zm00001d028667	Zm00001eb012700	103634472	-1.70007	2.98963	12.5714	0.000391687	0.0135857	C2H2-type zinc finger family protein	GO:0003676	nucleic acid binding
Zm00001d024275	Zm00001eb413600		-1.69864	4.17722	11.3514	0.000753931	0.021711	BED zinc finger ;hAT family dimerisation domain	GO:0046983;GO:0003677;GO:0003700;GO:0006355;GO:0043565	protein dimerization activity;DNA binding;DNA binding transcription factor activity;regulation of transcription, DNA-templated;sequence-specific DNA binding
Zm00001d002020	Zm00001eb067900	100272781	-1.69807	3.37111	9.22794	0.0023835	0.0489247	S-domain-2	GO:0005524;GO:0004672;GO:0006468	ATP binding;protein kinase activity;protein phosphorylation
Zm00001d028273	Zm00001eb009250	100272290	-1.69655	4.26985	18.6939	1.53473e-05	0.001231	MAP kinase kinase	GO:0005524;GO:0004672;GO:0006468	ATP binding;protein kinase activity;protein phosphorylation
Zm00001d010001	Zm00001eb347290	100276905	-1.69123	4.77272	12.6028	0.000385163	0.0134543	conserved hypothetical protein
Zm00001d026060	Zm00001eb428490		-1.68458	4.02524	13.7174	0.000212481	0.00867471	1-aminocyclopropane-1-carboxylic acid (acc) synthase	GO:0003824;GO:0009058;GO:0030170	catalytic activity;biosynthetic process;pyridoxal phosphate binding
Zm00001d025612	Zm00001eb424240		-1.68447	5.76174	24.0163	9.55254e-07	0.00014028	hypothetical protein
Zm00001d049103	Zm00001eb168930	100382321	-1.68263	5.55364	25.4032	4.65136e-07	7.84538e-05	Cysteine/Histidine-rich C1 domain family protein
Zm00001d032992	Zm00001eb048310	100284984	-1.68156	4.49374	14.7349	0.000123733	0.00592451	pectin methylesterase	GO:0005618;GO:0030599;GO:0042545	cell wall;pectinesterase activity;cell wall modification	Pentose and glucuronate interconversions - Zea mays (maize);Metabolic pathways - Zea mays (maize)	zma00040;zma01100
Zm00001d044100	Zm00001eb158820		-1.67959	2.88351	22.3429	2.28052e-06	0.000280476	Protein of unknown function (DUF1645)
Zm00001d048771	Zm00001eb166210	100193068	-1.67518	3.80935	12.6282	0.000379977	0.0133204	polyol/monosaccharide transporter	GO:0005215;GO:0016021;GO:0016020;GO:0022857;GO:0055085	transporter activity;integral component of membrane;membrane;transmembrane transporter activity;transmembrane transport
Zm00001d053352			-1.67359	4.46612	14.509	0.000139495	0.00648808	hypothetical protein
Zm00001d039639	Zm00001eb122570		-1.66028	4.71044	15.2079	9.63013e-05	0.00495213	Phototropic-responsive NPH3 family protein
Zm00001d040192	Zm00001eb126930	100384527	-1.65918	4.50658	11.7355	0.000613192	0.018865	protein kinase family protein / C-type lectin domain-containing protein	GO:0004713;GO:0004672;GO:0006468;GO:0005524	protein tyrosine kinase activity;protein kinase activity;protein phosphorylation;ATP binding
Zm00001d018384	Zm00001eb257900	100216891	-1.65675	5.14714	18.0546	2.14658e-05	0.00158798	Minichromosome maintenance (MCM2/3/5) family protein	GO:0003677;GO:0003678;GO:0005524;GO:0003682;GO:0006270;GO:0006260;GO:0003688;GO:0005634;GO:0042555	DNA binding;DNA helicase activity;ATP binding;chromatin binding;DNA replication initiation;DNA replication;DNA replication origin binding;nucleus;MCM complex	DNA replication - Zea mays (maize)	zma03030
Zm00001d015589	Zm00001eb234530	100192848	-1.65666	4.94156	24.194	8.71015e-07	0.000128549	cytochrome P450, family 71, subfamily B, polypeptide	GO:0005506;GO:0016705;GO:0055114;GO:0020037	iron ion binding;oxidoreductase activity, acting on paired donors, with incorporation or reduction of molecular oxygen;oxidation-reduction process;heme binding
Zm00001d051704	Zm00001eb189550	103654019	-1.65555	4.37049	9.39657	0.00217392	0.0459653	Armadillo/beta-catenin-like repeat family protein	GO:0005488;GO:0005515;GO:0004842;GO:0016567	binding;protein binding;ubiquitin-protein transferase activity;protein ubiquitination
Zm00001d034011	Zm00001eb057190		-1.65262	3.17337	27.1098	1.92226e-07	3.91305e-05	conserved hypothetical protein
Zm00001d037529	Zm00001eb282220	103630042	-1.65244	2.55918	13.2251	0.000276227	0.0104799	Acyl-CoA N-acyltransferase with RING/FYVE/PHD-type zinc finger protein
Zm00001d052401	Zm00001eb195880		-1.65045	3.30407	20.0258	7.64055e-06	0.000702573	DNAse I-like superfamily protein	GO:0046856	phosphatidylinositol dephosphorylation
Zm00001d049190	Zm00001eb169600		-1.64989	5.48333	10.1954	0.00140791	0.0336769	minichromosome maintenance (MCM2/3/5) family protein	GO:0003677;GO:0005524;GO:0003678;GO:0006270;GO:0006260;GO:0005634;GO:0042555	DNA binding;ATP binding;DNA helicase activity;DNA replication initiation;DNA replication;nucleus;MCM complex
Zm00001d019221	Zm00001eb303740		-1.64546	6.65705	18.3608	1.82776e-05	0.00140495	Galactose oxidase/kelch repeat superfamily protein	GO:0005515	protein binding
Zm00001d051887	Zm00001eb191110		-1.64464	2.87348	13.2441	0.00027344	0.0104009	calmodulin-binding receptor-like cytoplasmic kinase	GO:0005524;GO:0004672;GO:0006468	ATP binding;protein kinase activity;protein phosphorylation
Zm00001d018660	Zm00001eb298620		-1.64289	2.66956	19.0331	1.28471e-05	0.00106331	AMP-dependent synthetase and ligase family protein	GO:0003824;GO:0008152	catalytic activity;metabolic process
Zm00001d010448	Zm00001eb350660	100192366	-1.64156	4.9408	14.9382	0.00011109	0.00543787	Leucine-rich repeat protein kinase family protein	GO:0005515;GO:0005524;GO:0004672;GO:0006468	protein binding;ATP binding;protein kinase activity;protein phosphorylation
Zm00001d048293	Zm00001eb402010	103639523	-1.63904	3.82413	13.0833	0.000297947	0.0110623	Mitochondrial substrate carrier family protein	GO:0055085	transmembrane transport
Zm00001d046999	Zm00001eb390220		-1.63717	2.97634	9.9748	0.00158697	0.0366531	hypothetical protein
Zm00001d029356	Zm00001eb018640	100272836	-1.63546	6.20166	9.75344	0.00178987	0.0400847	O-methyltransferase family protein	GO:0008171;GO:0008168;GO:0046983	O-methyltransferase activity;methyltransferase activity;protein dimerization activity
Zm00001d041363	Zm00001eb135120		-1.63397	4.93634	12.5632	0.000393418	0.0136137	wall associated kinase	GO:0005524;GO:0004672;GO:0006468	ATP binding;protein kinase activity;protein phosphorylation
Zm00001d010319	Zm00001eb349800		-1.62935	3.12758	11.5237	0.00068714	0.0203842	cytochrome P450, family 721, subfamily A, polypeptide	GO:0005506;GO:0016705;GO:0055114;GO:0020037	iron ion binding;oxidoreductase activity, acting on paired donors, with incorporation or reduction of molecular oxygen;oxidation-reduction process;heme binding
Zm00001d048438	Zm00001eb403370	103639579	-1.62904	1.82626	9.19292	0.00242953	0.0497084	Epidermal patterning factor proteins domain containing protein
Zm00001d005193	Zm00001eb095030	100275492	-1.62861	5.13572	21.5556	3.43723e-06	0.000384305	Protein of unknown function (DUF567)
Zm00001d016811	Zm00001eb243700	103627283	-1.62561	4.01031	27.2006	1.834e-07	3.78561e-05	ACT domain repeat
Zm00001d028953	Zm00001eb015250	100193660	-1.62428	3.43373	12.5345	0.000399502	0.0137874	VQ motif-containing protein
Zm00001d010722	Zm00001eb352930		-1.62026	5.60412	20.2638	6.74635e-06	0.000638243	Eukaryotic aspartyl protease family protein	GO:0004190;GO:0006508	aspartic-type endopeptidase activity;proteolysis
Zm00001d036440	Zm00001eb272640	100280685	-1.61911	5.52285	16.7269	4.31642e-05	0.0027108	nodulin MtN21 /EamA-like transporter family protein	GO:0016020;GO:0016021	membrane;integral component of membrane
Zm00001d015815	Zm00001eb236120	103626839	-1.61731	2.04644	10.6591	0.00109531	0.0284348	GRAS family transcription factor
Zm00001d020703	Zm00001eb314780	103632842	-1.61641	4.49498	13.221	0.000276825	0.0104844	S-locus lectin protein kinase family protein	GO:0004674;GO:0005524;GO:0004672;GO:0006468	protein serine/threonine kinase activity;ATP binding;protein kinase activity;protein phosphorylation
Zm00001d045657	Zm00001eb379910		-1.61539	5.41774	12.5802	0.000389863	0.0135575	nudix hydrolase homolog	GO:0016787	hydrolase activity
Zm00001d038657	Zm00001eb292360	100304390	-1.61257	3.52505	15.2945	9.19836e-05	0.00478007	P-loop containing nucleoside triphosphate hydrolases superfamily protein	GO:0005524;GO:0016301	ATP binding;kinase activity
Zm00001d052021	Zm00001eb192270		-1.61097	4.56073	13.2446	0.00027336	0.0104009	Minichromosome maintenance (MCM2/3/5) family protein	GO:0003677;GO:0003678;GO:0005524;GO:0003682;GO:0006270;GO:0003688;GO:0006260;GO:0005634;GO:0042555	DNA binding;DNA helicase activity;ATP binding;chromatin binding;DNA replication initiation;DNA replication origin binding;DNA replication;nucleus;MCM complex
Zm00001d018393	Zm00001eb257990		-1.61082	4.81859	13.8277	0.000200358	0.0082945	RING/U-box superfamily protein
Zm00001d028465	Zm00001eb011140		-1.60991	3.20988	25.3571	4.76394e-07	7.97764e-05	Domain of unknown function domain containing protein
Zm00001d042210	Zm00001eb142150	100192086	-1.60973	3.04581	9.39909	0.00217093	0.0459653	methyl esterase
Zm00001d034829	Zm00001eb064350	100193073	-1.60599	4.96553	13.9236	0.000190397	0.00802848	RmlC-like cupins superfamily protein
Zm00001d038437	Zm00001eb290160		-1.60348	3.84764	9.82364	0.00172283	0.0390275	zinc transporter 5 precursor	GO:0005385;GO:0016020;GO:0016021;GO:0030001;GO:0071577;GO:0046873;GO:0055085	zinc ion transmembrane transporter activity;membrane;integral component of membrane;metal ion transport;zinc ion transmembrane transport;metal ion transmembrane transporter activity;transmembrane transport
Zm00001d026501	Zm00001eb432580		-1.5991	5.85416	26.1212	3.20649e-07	5.70156e-05	Cupin superfamily protein domain containing protein	GO:0003824;GO:0004356;GO:0006542;GO:0006807;GO:0005488	catalytic activity;glutamate-ammonia ligase activity;glutamine biosynthetic process;nitrogen compound metabolic process;binding
Zm00001d049179	Zm00001eb169520		-1.59842	9.84346	13.1203	0.000292117	0.0109145	O-methyltransferase family protein	GO:0046983;GO:0008168;GO:0008171	protein dimerization activity;methyltransferase activity;O-methyltransferase activity
Zm00001d001773			-1.5984	2.29218	15.4414	8.51011e-05	0.00454237	Pentatricopeptide repeat (PPR) superfamily protein	GO:0005515	protein binding
Zm00001d003762	Zm00001eb083640	100279468	-1.59752	2.65938	9.48081	0.00207632	0.04463	ovate family protein
Zm00001d053861	Zm00001eb207820	103654911	-1.58363	3.28278	9.3695	0.00220626	0.0462516	Small GTP-binding protein	GO:0005525;GO:0003924	GTP binding;GTPase activity	;	;
Zm00001d037713	Zm00001eb283770	100276854	-1.58048	3.48311	32.7732	1.03564e-08	3.82111e-06	conserved hypothetical protein
Zm00001d021900	Zm00001eb325330		-1.58024	5.19576	17.5021	2.86986e-05	0.00196999	Plant protein of unknown function (DUF946)
Zm00001d005766	Zm00001eb099610	100284831	-1.57972	5.04606	11.0104	0.000906031	0.0248736	calmodulin like	GO:0005509	calcium ion binding
Zm00001d043782	Zm00001eb156040		-1.57013	4.37859	15.3183	9.08315e-05	0.00474526	related to ABI3/VP1	GO:0003677;GO:0003700;GO:0006355	DNA binding;DNA binding transcription factor activity;regulation of transcription, DNA-templated
Zm00001d000358	Zm00001eb273540	100384553	-1.56973	4.28067	9.66163	0.00188156	0.041664	auxin response factor	GO:0003677;GO:0005515;GO:0005634;GO:0006355;GO:0009725	DNA binding;protein binding;nucleus;regulation of transcription, DNA-templated;response to hormone
Zm00001d032806	Zm00001eb046690	100281581	-1.56757	4.34563	15.7884	7.08342e-05	0.00397421	Pectin lyase-like superfamily protein			Pentose and glucuronate interconversions - Zea mays (maize);Metabolic pathways - Zea mays (maize)	zma00040;zma01100
Zm00001d001818			-1.56592	3.45662	19.5546	9.77662e-06	0.000848754	Major facilitator superfamily protein	GO:0005215;GO:0016021;GO:0016020;GO:0022857;GO:0055085	transporter activity;integral component of membrane;membrane;transmembrane transporter activity;transmembrane transport
Zm00001d047664	Zm00001eb396340		-1.56585	4.2403	12.4915	0.000408818	0.0139989	DUF4228 domain containing protein
Zm00001d027925	Zm00001eb006180		-1.56367	6.52352	15.2146	9.59602e-05	0.00494321	related to AP2	GO:0003677;GO:0003700;GO:0006355	DNA binding;DNA binding transcription factor activity;regulation of transcription, DNA-templated
Zm00001d027760	Zm00001eb004730	100273753	-1.56213	6.16834	10.8994	0.000961958	0.0258914	histone H2A	GO:0003677;GO:0046982;GO:0000786;GO:0005634	DNA binding;protein heterodimerization activity;nucleosome;nucleus	ATP-dependent chromatin remodeling - Zea mays (maize)	zma03082
Zm00001d005315			-1.5621	7.60457	17.8193	2.42909e-05	0.00173607	Calcium-dependent lipid-binding (CaLB domain) family protein
Zm00001d027875	Zm00001eb005700		-1.56158	3.94245	12.2145	0.000474191	0.0156388	Mitochondrial substrate carrier family protein	GO:0055085	transmembrane transport
Zm00001d047535	Zm00001eb395260	100273276	-1.56149	4.45364	22.3153	2.31358e-06	0.000283361	calmodulin like	GO:0005509	calcium ion binding	Plant-pathogen interaction - Zea mays (maize)	zma04626
Zm00001d002629	Zm00001eb073650	103646058	-1.56	2.50745	11.6572	0.000639548	0.0194413	cytochrome P450, family 87, subfamily A, polypeptide	GO:0005506;GO:0016705;GO:0055114;GO:0020037	iron ion binding;oxidoreductase activity, acting on paired donors, with incorporation or reduction of molecular oxygen;oxidation-reduction process;heme binding
Zm00001d048727	Zm00001eb165820	103655026	-1.55823	3.14739	12.6416	0.000377253	0.0132564	DUF588 domain containing protein
Zm00001d021006	Zm00001eb317350	100282473	-1.55508	4.94127	9.23118	0.00237929	0.0488834	conserved hypothetical protein
Zm00001d008878	Zm00001eb338030		-1.5546	4.16447	13.5853	0.000227965	0.00914321	VQ motif-containing protein
Zm00001d018006	Zm00001eb254280		-1.55382	2.34878	16.9771	3.78342e-05	0.00245981	Serine/threonine-protein kinase WNK (With No Lysine)-related
Zm00001d016306	Zm00001eb239750	103627079	-1.54655	3.80344	21.64	3.28919e-06	0.000373411	Petal formation-expressed domain containing protein
Zm00001d010965	Zm00001eb354990		-1.54323	2.7526	21.0927	4.37589e-06	0.000456326	conserved hypothetical protein
Zm00001d016438	Zm00001eb240620	100285225	-1.54265	4.24616	19.7925	8.63209e-06	0.000772297	3-ketoacyl-CoA synthase	GO:0003824;GO:0006633;GO:0008152;GO:0016020;GO:0016747	catalytic activity;fatty acid biosynthetic process;metabolic process;membrane;transferase activity, transferring acyl groups other than amino-acyl groups	Fatty acid elongation - Zea mays (maize);Metabolic pathways - Zea mays (maize);Biosynthesis of secondary metabolites - Zea mays (maize);Plant-pathogen interaction - Zea mays (maize)	zma00062;zma01100;zma01110;zma04626
Zm00001d036246	Zm00001eb271210	100303819	-1.54064	4.21114	14.4786	0.000141757	0.00653789	Protein of unknown function (DUF1191)
Zm00001d022374			-1.53914	5.86378	17.8714	2.36343e-05	0.00170984	serine carboxypeptidase-like	GO:0004185;GO:0006508	serine-type carboxypeptidase activity;proteolysis
Zm00001d022518	Zm00001eb330920	100272269	-1.53882	5.40619	23.8394	1.04718e-06	0.000151729	atypical CYS HIS rich thioredoxin	GO:0045454	cell redox homeostasis
Zm00001d004086	Zm00001eb086280	100274230	-1.53285	4.45934	16.0835	6.06096e-05	0.0035356	WRKY DNA-binding protein	GO:0003700;GO:0006355;GO:0043565	DNA binding transcription factor activity;regulation of transcription, DNA-templated;sequence-specific DNA binding
Zm00001d020071			-1.53129	3.02451	16.3107	5.37591e-05	0.00320689	sugar transporter	GO:0016020;GO:0005215;GO:0016021;GO:0022857;GO:0055085	membrane;transporter activity;integral component of membrane;transmembrane transporter activity;transmembrane transport
Zm00001d026563			-1.53064	5.44582	15.0879	0.000102619	0.00516016	ethylene response factor	GO:0003700;GO:0003677;GO:0006355	DNA binding transcription factor activity;DNA binding;regulation of transcription, DNA-templated
Zm00001d009773	Zm00001eb345540		-1.52883	4.26639	19.34	1.09393e-05	0.000933226	CCT motif family protein	GO:0005515	protein binding
Zm00001d053369	Zm00001eb203940	100192069	-1.52792	2.69613	10.4803	0.00120656	0.0303099	WRKY family transcription factor	GO:0003700;GO:0006355;GO:0043565	DNA binding transcription factor activity;regulation of transcription, DNA-templated;sequence-specific DNA binding
Zm00001d018954	Zm00001eb301380		-1.52485	5.22431	9.34434	0.00223675	0.0467579	germin-like protein	GO:0045735;GO:0030145	nutrient reservoir activity;manganese ion binding
Zm00001d021829	Zm00001eb324630	732769	-1.52102	5.27188	10.624	0.00111629	0.0287518	Leucine-rich repeat protein kinase family protein	GO:0005524;GO:0004672;GO:0006468	ATP binding;protein kinase activity;protein phosphorylation
Zm00001d008581			-1.51964	4.53826	27.3482	1.69922e-07	3.58257e-05	Protein kinase superfamily protein	GO:0030247;GO:0005524;GO:0004672;GO:0006468	polysaccharide binding;ATP binding;protein kinase activity;protein phosphorylation
Zm00001d049939	Zm00001eb176040	100384430	-1.51962	3.29313	15.8047	7.02286e-05	0.00395999	Thioredoxin family protein	GO:0005515;GO:0009055;GO:0015035;GO:0045454	protein binding;electron transfer activity;protein disulfide oxidoreductase activity;cell redox homeostasis
Zm00001d049107	Zm00001eb168950		-1.51418	3.8017	12.1675	0.000486302	0.0159491	conserved hypothetical protein
Zm00001d024821	Zm00001eb417940	542661	-1.51294	4.46549	12.5125	0.000404244	0.0138745	Sucrose-6F-phosphate phosphohydrolase family protein	GO:0005986;GO:0000287;GO:0050307	sucrose biosynthetic process;magnesium ion binding;sucrose-phosphate phosphatase activity	Starch and sucrose metabolism - Zea mays (maize);Biosynthesis of secondary metabolites - Zea mays (maize)	zma00500;zma01110
Zm00001d052667	Zm00001eb198000	100193807	-1.51217	3.98636	10.7393	0.00104886	0.0276175	nudix hydrolase homolog	GO:0016787	hydrolase activity
Zm00001d033995	Zm00001eb057060	100277055	-1.50837	5.23512	10.3877	0.00126856	0.0314128	hypothetical protein
Zm00001d044540	Zm00001eb162700		-1.5078	5.5798	12.6711	0.000371346	0.0131585	Minichromosome maintenance (MCM2/3/5) family protein	GO:0003677;GO:0005524;GO:0003678;GO:0006260;GO:0006270;GO:0042555	DNA binding;ATP binding;DNA helicase activity;DNA replication;DNA replication initiation;MCM complex
Zm00001d003175	Zm00001eb078580	100383929	-1.49959	3.74047	13.8392	0.000199139	0.00826721	conserved hypothetical protein
Zm00001d007478	Zm00001eb114080	103648075	-1.49843	2.2878	10.2935	0.00133502	0.0324861	Phytosulfokine precursor protein (PSK) domain containing protein	GO:0005576;GO:0008083;GO:0008283	extracellular region;growth factor activity;cell proliferation
Zm00001d016469	Zm00001eb240870		-1.49612	7.6531	9.20731	0.0024105	0.049376	ChaC-like family protein	GO:0003839;GO:0006751	gamma-glutamylcyclotransferase activity;glutathione catabolic process
Zm00001d005456	Zm00001eb096940	100194073	-1.4937	3.92067	9.91299	0.00164116	0.0375813	UDP-Glycosyltransferase superfamily protein	GO:0008152;GO:0016758	metabolic process;transferase activity, transferring hexosyl groups
Zm00001d034897	Zm00001eb064960		-1.48834	3.61865	15.5373	8.0894e-05	0.00437316	30S ribosomal protein, putative	GO:0044238	primary metabolic process
Zm00001d038810	Zm00001eb293830		-1.485	4.06008	13.5193	0.000236122	0.00934265	VQ motif-containing protein
Zm00001d052482			-1.48434	4.48592	9.84567	0.00170232	0.0387152	ribose-5-phosphate isomerase
Zm00001d026505			-1.48274	5.3972	15.7517	7.22217e-05	0.00402981	BTB-POZ and MATH domain	GO:0005515	protein binding
Zm00001d038467	Zm00001eb290510	542738	-1.48123	5.09954	11.5717	0.000669649	0.0200079	Minichromosome maintenance (MCM2/3/5) family protein	GO:0003677;GO:0005524;GO:0006260;GO:0006270;GO:0042555	DNA binding;ATP binding;DNA replication;DNA replication initiation;MCM complex	DNA replication - Zea mays (maize)	zma03030
Zm00001d036550	Zm00001eb273530		-1.4796	5.26503	14.9662	0.000109457	0.00537577	Bifunctional inhibitor/lipid-transfer protein/seed storage 2S albumin superfamily protein
Zm00001d054014	Zm00001eb209350		-1.47737	4.89443	25.7994	3.78811e-07	6.61619e-05	Protein kinase superfamily protein	GO:0005524;GO:0004672;GO:0006468	ATP binding;protein kinase activity;protein phosphorylation
Zm00001d038412	Zm00001eb289990	100279304	-1.47431	5.4938	21.8284	2.98155e-06	0.000343869	ammonium transporter	GO:0016020;GO:0008519;GO:0015696;GO:0072488	membrane;ammonium transmembrane transporter activity;ammonium transport;ammonium transmembrane transport
Zm00001d039695	Zm00001eb123070		-1.47096	5.21927	17.5687	2.77118e-05	0.00191114	S-adenosyl-L-methionine-dependent methyltransferases superfamily protein	GO:0008168	methyltransferase activity
MSTRG.44534			-1.47062	1.52827	10.567	0.00115122	0.0294204
Zm00001d014291	Zm00001eb223950	100285253	-1.47002	4.53446	13.4843	0.000240563	0.0094523	Protein phosphatase 2C family protein	GO:0003824	catalytic activity
Zm00001d021122	Zm00001eb318170	100285521	-1.46616	3.53431	16.8931	3.95457e-05	0.00252857	conserved hypothetical protein
Zm00001d022485	Zm00001eb330240		-1.46586	5.01324	14.6685	0.000128169	0.00607248	K+ uptake transporter	GO:0015079;GO:0016020;GO:0071805	potassium ion transmembrane transporter activity;membrane;potassium ion transmembrane transport
Zm00001d009888	Zm00001eb346380		-1.46518	4.54205	10.7596	0.00103739	0.0274626	DNA primases;DNA primases	GO:0003896;GO:0006269	DNA primase activity;DNA replication, synthesis of RNA primer
Zm00001d047037	Zm00001eb390480		-1.46069	6.80694	12.655	0.000374559	0.0132405	PYR1-like
Zm00001d020787	Zm00001eb315570		-1.45709	2.19623	14.0345	0.000179489	0.00775694	ENTH/ANTH/VHS superfamily protein
Zm00001d048316	Zm00001eb402280		-1.45585	3.98326	18.1149	2.07967e-05	0.00155801	conserved hypothetical protein	GO:0009733	response to auxin
Zm00001d038436	Zm00001eb290150		-1.45421	3.46345	16.6222	4.56134e-05	0.00283048	PYR1-like
Zm00001d039918	Zm00001eb124820		-1.45122	3.45274	13.3214	0.000262401	0.0100458	cytochrome P450, family 77, subfamily A, polypeptide 5 pseudogene	GO:0046872	metal ion binding
Zm00001d046667	Zm00001eb387640	100274724	-1.45025	3.23902	16.426	5.05871e-05	0.00305979	hypothetical protein
Zm00001d042887			-1.44837	4.85187	16.7534	4.25656e-05	0.00268463	Protein of unknown function (DUF668)
Zm00001d005392	Zm00001eb096490		-1.44647	4.21474	10.0282	0.00154162	0.0359324	alpha/beta-Hydrolases superfamily protein	GO:0006629;GO:0008374	lipid metabolic process;O-acyltransferase activity
Zm00001d039355	Zm00001eb119850		-1.44536	5.01823	9.31778	0.0022694	0.0470407	SET domain protein	GO:0005515	protein binding
Zm00001d010406	Zm00001eb350340	542206	-1.44404	4.96707	13.5125	0.000236982	0.0093641	minichromosome maintenance (MCM2/3/5) family protein	GO:0003677;GO:0005524;GO:0003678;GO:0006270;GO:0006260;GO:0005634;GO:0042555	DNA binding;ATP binding;DNA helicase activity;DNA replication initiation;DNA replication;nucleus;MCM complex	DNA replication - Zea mays (maize)	zma03030
Zm00001d044244	Zm00001eb159980		-1.43984	2.90082	12.0102	0.000529108	0.0170872	Protein of unknown function (DUF3511)
Zm00001d038850	Zm00001eb294240		-1.43657	3.28795	13.2094	0.000278549	0.0105005	Mitochondrial substrate carrier family protein	GO:0055085;GO:0005743;GO:0022857	transmembrane transport;mitochondrial inner membrane;transmembrane transporter activity
Zm00001d005591	Zm00001eb098080	100304211	-1.43453	3.22961	12.557	0.00039472	0.0136428	Protein of unknown function (DUF594)
Zm00001d033402	Zm00001eb052110		-1.43376	4.774	14.7165	0.00012495	0.00594864	hypothetical protein
Zm00001d051759	Zm00001eb189950		-1.43278	5.1486	28.4903	9.41675e-08	2.18862e-05	NHL domain-containing protein
Zm00001d038273	Zm00001eb288770		-1.42967	5.01438	49.2068	2.30346e-12	4.24946e-09	RNI-like superfamily protein	GO:0005515	protein binding
Zm00001d015509	Zm00001eb234080	100191856	-1.42879	4.32188	12.6481	0.000375948	0.0132564	chorismate mutase	GO:0046417;GO:0004106;GO:0009073	chorismate metabolic process;chorismate mutase activity;aromatic amino acid family biosynthetic process	Phenylalanine, tyrosine and tryptophan biosynthesis - Zea mays (maize);Metabolic pathways - Zea mays (maize);Biosynthesis of secondary metabolites - Zea mays (maize);Biosynthesis of amino acids - Zea mays (maize);Phenylalanine, tyrosine and tryptophan biosynthesis - Zea mays (maize);Metabolic pathways - Zea mays (maize);Biosynthesis of secondary metabolites - Zea mays (maize);Biosynthesis of amin…	zma00400;zma01100;zma01110;zma01230;zma00400;zma01100;zma01110;zma01230
Zm00001d039650	Zm00001eb122680	100382270	-1.42746	4.71469	17.0086	3.72099e-05	0.00242992	Cytochrome P450 superfamily protein	GO:0005506;GO:0016705;GO:0055114;GO:0020037	iron ion binding;oxidoreductase activity, acting on paired donors, with incorporation or reduction of molecular oxygen;oxidation-reduction process;heme binding	Brassinosteroid biosynthesis - Zea mays (maize);Biosynthesis of secondary metabolites - Zea mays (maize)	zma00905;zma01110
Zm00001d026271	Zm00001eb430640	103642046	-1.42558	5.66904	14.6824	0.000127227	0.00603755	ethylene response factor	GO:0003677;GO:0003700;GO:0006355	DNA binding;DNA binding transcription factor activity;regulation of transcription, DNA-templated
Zm00001d035926	Zm00001eb268840		-1.42359	4.68381	18.6085	1.60504e-05	0.00127013	extra-large GTP-binding protein	GO:0003924;GO:0004871;GO:0007165;GO:0007186;GO:0019001;GO:0031683	GTPase activity;signal transducer activity;signal transduction;G-protein coupled receptor signaling pathway;guanyl nucleotide binding;G-protein beta/gamma-subunit complex binding
Zm00001d038522	Zm00001eb291070	103630517	-1.41974	6.00921	18.3093	1.87788e-05	0.00143052	Leucine-rich repeat protein kinase family protein	GO:0005524;GO:0004672;GO:0006468;GO:0005515	ATP binding;protein kinase activity;protein phosphorylation;protein binding
Zm00001d015504			-1.41817	5.73507	11.665	0.000636868	0.0193998	Protein phosphatase 2C family protein	GO:0003824;GO:0043169	catalytic activity;cation binding
Zm00001d037743	Zm00001eb284070		-1.41811	3.95766	13.4661	0.000242911	0.00950929	conserved hypothetical protein
Zm00001d012243	Zm00001eb366420	100273673	-1.41315	3.18241	14.3115	0.000154919	0.00694947	Hyccin domain containing protein
Zm00001d017107	Zm00001eb246230	100285743	-1.41087	3.80745	11.102	0.000862355	0.024036	Ubiquitin-like superfamily protein	GO:0005515	protein binding
Zm00001d042841	Zm00001eb147760	100281567	-1.4102	3.81764	11.6743	0.000633704	0.0193434	phosphate transporter 4;3	GO:0016021;GO:0055085;GO:0004672;GO:0005524;GO:0006468	integral component of membrane;transmembrane transport;protein kinase activity;ATP binding;protein phosphorylation
Zm00001d047758	Zm00001eb397190	103639280	-1.40957	6.09492	20.799	5.10107e-06	0.000512137	mitogen-activated protein kinase	GO:0004672;GO:0005524;GO:0006468;GO:0004707	protein kinase activity;ATP binding;protein phosphorylation;MAP kinase activity	MAPK signaling pathway - plant - Zea mays (maize);Plant hormone signal transduction - Zea mays (maize);Plant-pathogen interaction - Zea mays (maize)	zma04016;zma04075;zma04626
Zm00001d014493	Zm00001eb225440	100276384	-1.40765	5.82114	10.5997	0.00113105	0.0290054	Wound-responsive family protein
Zm00001d016635			-1.40752	3.01397	14.0008	0.000182737	0.00785131	Calcium-dependent lipid-binding (CaLB domain) family protein
Zm00001d020569	Zm00001eb313580	100382127	-1.40641	3.26465	26.28	2.95338e-07	5.31554e-05	myb domain protein	GO:0003677	DNA binding
Zm00001d013834	Zm00001eb220050		-1.40267	5.57586	20.8383	4.99723e-06	0.000506884	P-loop containing nucleoside triphosphate hydrolases superfamily protein	GO:0005524	ATP binding
Zm00001d011917	Zm00001eb363470	100382663	-1.40244	4.00739	15.7762	7.12924e-05	0.00398549	methyl esterase
Zm00001d049375			-1.3997	4.35533	10.4871	0.00120208	0.0302488	zinc transporter 1 precursor	GO:0016020;GO:0005385;GO:0030001;GO:0016021;GO:0046873;GO:0071577;GO:0055085	membrane;zinc ion transmembrane transporter activity;metal ion transport;integral component of membrane;metal ion transmembrane transporter activity;zinc ion transmembrane transport;transmembrane transport
Zm00001d053926	Zm00001eb208480	100281922	-1.39749	5.98291	11.1977	0.000818998	0.0231266	Calcium-binding EF-hand family protein	GO:0005509	calcium ion binding
Zm00001d043062	Zm00001eb149570	100281370	-1.39581	1.93606	10.259	0.00136022	0.0329636	WRKY DNA-binding protein	GO:0003700;GO:0006355;GO:0043565	DNA binding transcription factor activity;regulation of transcription, DNA-templated;sequence-specific DNA binding
Zm00001d051053	Zm00001eb184420	100193062	-1.39363	2.19	10.0247	0.00154452	0.0359324	conserved hypothetical protein
Zm00001d015025	Zm00001eb230220	100281193	-1.39339	5.34484	11.0286	0.000897159	0.0247954	AMP-dependent synthetase and ligase family protein	GO:0003824;GO:0008152	catalytic activity;metabolic process
Zm00001d042116	Zm00001eb141210		-1.38506	2.83208	12.0879	0.00050749	0.0164803	ARM repeat superfamily protein	GO:0005488;GO:0005515	binding;protein binding
Zm00001d043932	Zm00001eb157340		-1.38449	3.51644	10.5468	0.0011639	0.0295941	Thioredoxin superfamily protein	GO:0009055;GO:0015035;GO:0045454	electron transfer activity;protein disulfide oxidoreductase activity;cell redox homeostasis
Zm00001d048191	Zm00001eb401120	100281813	-1.38377	6.25944	12.3034	0.000452134	0.0150798	Auxin-responsive family protein
Zm00001d044773	Zm00001eb371890		-1.38351	2.9029	13.5454	0.000232857	0.00925067	RING/U-box superfamily protein with ARM repeat domain	GO:0005515;GO:0005488;GO:0004842;GO:0016567	protein binding;binding;ubiquitin-protein transferase activity;protein ubiquitination
Zm00001d023462	Zm00001eb407100	100384853	-1.38326	3.79914	11.1152	0.000856251	0.023911	DNA primase, large subunit family	GO:0016779;GO:0003896;GO:0006269	nucleotidyltransferase activity;DNA primase activity;DNA replication, synthesis of RNA primer	DNA replication - Zea mays (maize)	zma03030
Zm00001d008296	Zm00001eb333260		-1.38198	3.18784	13.956	0.000187143	0.00793663	phytochrome kinase substrate
REL-sp|Q9MB95|1A11_PRUMU:			-1.38193	2.62844	14.5231	0.00013845	0.00646618
Zm00001d051836	Zm00001eb190580		-1.38029	3.72672	19.021	1.29291e-05	0.001066	phospholipase A2-beta	GO:0004623;GO:0006644;GO:0050482	phospholipase A2 activity;phospholipid metabolic process;arachidonic acid secretion
Zm00001d039428	Zm00001eb120650	100284623	-1.37897	3.56079	10.3791	0.00127447	0.0315021	VQ motif-containing protein
Zm00001d039110	Zm00001eb296740	100280614	-1.37714	3.54269	11.4908	0.0006994	0.0205824	EF hand calcium-binding protein family	GO:0005509	calcium ion binding	Plant-pathogen interaction - Zea mays (maize)	zma04626
Zm00001d039697	Zm00001eb123090		-1.37647	5.14974	9.93054	0.00162559	0.0372825	cytochrome P450, family 711, subfamily A, polypeptide	GO:0005506;GO:0016705;GO:0055114;GO:0020037	iron ion binding;oxidoreductase activity, acting on paired donors, with incorporation or reduction of molecular oxygen;oxidation-reduction process;heme binding
Zm00001d039297	Zm00001eb119250		-1.37589	4.4861	15.5029	8.23786e-05	0.00443717	conserved hypothetical protein
Zm00001d028162	Zm00001eb008160	541917	-1.37341	5.44176	12.617	0.000382256	0.0133844	sulfate transporter 1;3	GO:0008272;GO:0008271;GO:0015116;GO:0016021;GO:0016020;GO:0055085	sulfate transport;secondary active sulfate transmembrane transporter activity;sulfate transmembrane transporter activity;integral component of membrane;membrane;transmembrane transport
Zm00001d017553	Zm00001eb250180	103627530	-1.37014	3.66019	19.8272	8.47684e-06	0.000762838	Protein of unknown function (DUF630 and DUF632)
Zm00001d002521	Zm00001eb072660		-1.36978	4.07482	9.7771	0.00176699	0.0397533	Protein of unknown function (DUF581)
Zm00001d013087	Zm00001eb213090	103625815	-1.36903	2.58732	10.9988	0.000911689	0.0249401	Acyl-CoA N-acyltransferases (NAT) superfamily protein
Zm00001d052346	Zm00001eb195290		-1.36831	3.79725	11.2885	0.000779905	0.0221777	PAP/OAS1 substrate-binding domain superfamily	GO:0016779	nucleotidyltransferase activity
Zm00001d015839	Zm00001eb236340	100284400	-1.36801	4.68474	9.53805	0.00201256	0.0436252	Chaperone DnaJ-domain superfamily protein
Zm00001d021683	Zm00001eb323230		-1.36611	2.79943	9.47167	0.00208669	0.0447245	cysteine-rich RLK (RECEPTOR-like protein kinase)	GO:0004672;GO:0006468;GO:0005524	protein kinase activity;protein phosphorylation;ATP binding
Zm00001d026509	Zm00001eb432700		-1.36579	4.98403	15.2826	9.25634e-05	0.00479332	hypothetical protein
Zm00001d019054	Zm00001eb302330	100274311	-1.36512	7.53634	21.9537	2.79309e-06	0.000327158	aldehyde dehydrogenase 6B2	GO:0008152;GO:0004491;GO:0016491;GO:0055114;GO:0016620	metabolic process;methylmalonate-semialdehyde dehydrogenase (acylating) activity;oxidoreductase activity;oxidation-reduction process;oxidoreductase activity, acting on the aldehyde or oxo group of donors, NAD or NADP as acceptor	Valine, leucine and isoleucine degradation - Zea mays (maize);beta-Alanine metabolism - Zea mays (maize);Inositol phosphate metabolism - Zea mays (maize);Propanoate metabolism - Zea mays (maize);Metabolic pathways - Zea mays (maize);Carbon metabolism - Zea mays (maize)	zma00280;zma00410;zma00562;zma00640;zma01100;zma01200
Zm00001d047437	Zm00001eb394290		-1.3646	4.98721	11.2977	0.000776028	0.0220887	Protein kinase superfamily protein	GO:0005524;GO:0004672;GO:0006468	ATP binding;protein kinase activity;protein phosphorylation
Zm00001d043443	Zm00001eb153010	100191416	-1.36156	7.2383	13.0858	0.000297548	0.0110614	Glycosyl hydrolase superfamily protein	GO:0004553;GO:0005975	hydrolase activity, hydrolyzing O-glycosyl compounds;carbohydrate metabolic process	Fructose and mannose metabolism - Zea mays (maize);Metabolic pathways - Zea mays (maize)	zma00051;zma01100
Zm00001d044024	Zm00001eb158100		-1.35879	5.80668	16.5806	4.66264e-05	0.00286723	CTP synthase family protein	GO:0003883;GO:0006221;GO:0006241	CTP synthase activity;pyrimidine nucleotide biosynthetic process;CTP biosynthetic process
Zm00001d029143	Zm00001eb016770	100281653	-1.35628	3.68244	15.1474	9.94346e-05	0.00505166	Protein kinase superfamily protein	GO:0005524;GO:0004672;GO:0006468	ATP binding;protein kinase activity;protein phosphorylation
Zm00001d030004	Zm00001eb024120	100381745	-1.35404	2.64876	9.99139	0.00157273	0.0364097	conserved hypothetical protein
Zm00001d004908	Zm00001eb092640	100278201	-1.35002	3.32776	10.4651	0.00121652	0.0305081	conserved hypothetical protein
Zm00001d012472	Zm00001eb368510		-1.34751	5.27597	17.7701	2.49274e-05	0.00176368	Ankyrin repeat family protein	GO:0005515	protein binding
Zm00001d020984	Zm00001eb317190		-1.34462	6.48283	13.4844	0.000240552	0.0094523	FAD-dependent oxidoreductase family protein	GO:0016491;GO:0055114	oxidoreductase activity;oxidation-reduction process
Zm00001d017612			-1.34305	4.62996	9.75438	0.00178896	0.0400847	brassinosteroid-responsive RING-H2	GO:0008270	zinc ion binding
Zm00001d002283	Zm00001eb070460	100273687	-1.34269	3.71183	11.0059	0.000908208	0.024891	Protein kinase superfamily protein	GO:0005524;GO:0004672;GO:0006468	ATP binding;protein kinase activity;protein phosphorylation
Zm00001d036718	Zm00001eb275030		-1.33813	3.31484	10.2229	0.00138707	0.0332862	hypothetical protein	GO:0003824	catalytic activity
Zm00001d017992	Zm00001eb254130		-1.33587	3.28256	9.67246	0.00187051	0.0414699	Matrixin family protein	GO:0008237;GO:0006508;GO:0004222;GO:0008270;GO:0031012	metallopeptidase activity;proteolysis;metalloendopeptidase activity;zinc ion binding;extracellular matrix
Zm00001d032115	Zm00001eb040900	100284850	-1.33386	4.06517	12.8494	0.000337594	0.0122417	glutamine dumper
Zm00001d030614	Zm00001eb028400	542504	-1.33343	4.65209	9.434	0.00212999	0.0453288	Minichromosome maintenance (MCM2/3/5) family protein	GO:0003677;GO:0005524;GO:0006270;GO:0006260;GO:0003678;GO:0005634;GO:0042555	DNA binding;ATP binding;DNA replication initiation;DNA replication;DNA helicase activity;nucleus;MCM complex	DNA replication - Zea mays (maize)	zma03030
Zm00001d032902	Zm00001eb047580		-1.33317	5.87842	9.46445	0.00209492	0.044776	Protein kinase superfamily protein	GO:0004672;GO:0005524;GO:0006468	protein kinase activity;ATP binding;protein phosphorylation
Zm00001d020650	Zm00001eb314310		-1.33137	3.31535	15.2855	9.24247e-05	0.00479332	DZC (Disease resistance/zinc finger/chromosome condensation-like region) domain containing protein
Zm00001d028752	Zm00001eb013450	100383423	-1.32638	4.75463	10.4043	0.00125725	0.0312113	Protein phosphatase 2C family protein	GO:0003824;GO:0043169	catalytic activity;cation binding
Zm00001d052788	Zm00001eb199020	100285731	-1.32312	3.03056	10.182	0.00141821	0.0338833	conserved hypothetical protein	GO:0005515	protein binding
Zm00001d002630	Zm00001eb073660	100281279	-1.32121	5.09847	20.4431	6.14308e-06	0.000596465	IQ-domain	GO:0005515	protein binding
Zm00001d031300	Zm00001eb033870	606431	-1.31778	4.0815	10.6191	0.00111926	0.0288032	seed imbibition	GO:0003824	catalytic activity	Galactose metabolism - Zea mays (maize);Metabolic pathways - Zea mays (maize)	zma00052;zma01100
Zm00001d002128	Zm00001eb069000	100191326	-1.31683	5.83983	10.372	0.00127939	0.0315487	shikimate kinase			Phenylalanine, tyrosine and tryptophan biosynthesis - Zea mays (maize);Metabolic pathways - Zea mays (maize);Biosynthesis of secondary metabolites - Zea mays (maize);Biosynthesis of amino acids - Zea mays (maize)	zma00400;zma01100;zma01110;zma01230
Zm00001d047638	Zm00001eb396100		-1.31021	6.32166	15.1649	9.85168e-05	0.00503101	Calcium-dependent phosphotriesterase superfamily protein
Zm00001d027290	Zm00001eb000430		-1.31004	7.04176	9.32398	0.00226174	0.0469478	Bifunctional inhibitor/lipid-transfer protein/seed storage 2S albumin superfamily protein
Zm00001d016586	Zm00001eb241900	103627199	-1.30963	3.77764	9.63637	0.00190762	0.0420517	hydroxyproline-rich glycoprotein family protein	GO:0005515;GO:0005737	protein binding;cytoplasm
Zm00001d012480	Zm00001eb368620		-1.30808	4.58087	11.789	0.000595824	0.0184349	DUF4228 domain containing protein
Zm00001d025861	Zm00001eb426640	100383946	-1.30386	2.1351	10.0244	0.00154481	0.0359324	NAC domain containing protein	GO:0003677;GO:0006355	DNA binding;regulation of transcription, DNA-templated
Zm00001d008794	Zm00001eb337280		-1.30265	5.16424	20.435	6.16901e-06	0.000597018	WRKY DNA-binding protein	GO:0003700;GO:0006355;GO:0043565	DNA binding transcription factor activity;regulation of transcription, DNA-templated;sequence-specific DNA binding
Zm00001d027685	Zm00001eb004000	103631726	-1.30207	3.6872	13.265	0.00027041	0.0103256	RING/U-box superfamily protein
Zm00001d014224	Zm00001eb223450		-1.30054	4.13844	9.67673	0.00186616	0.0414474	Mitochondrial substrate carrier family protein	GO:0055085	transmembrane transport
Zm00001d020396	Zm00001eb312020		-1.30045	5.84707	17.1531	3.44848e-05	0.00229288	UDP-Glycosyltransferase / trehalose-phosphatase family protein	GO:0003824;GO:0005992	catalytic activity;trehalose biosynthetic process
Zm00001d004187	Zm00001eb086960	103646676	-1.29992	3.20125	15.7852	7.09559e-05	0.00397421	UDP-Glycosyltransferase superfamily protein	GO:0008152;GO:0016758	metabolic process;transferase activity, transferring hexosyl groups
Zm00001d033316	Zm00001eb051030		-1.29944	5.37354	18.7883	1.4606e-05	0.00117641	CBL-interacting protein kinase	GO:0007165;GO:0005524;GO:0004672;GO:0006468	signal transduction;ATP binding;protein kinase activity;protein phosphorylation
Zm00001d029601			-1.29854	4.35611	18.0795	2.11865e-05	0.00158096	LOB domain-containing protein
Zm00001d034781	Zm00001eb063900	103644303	-1.29704	5.68722	11.5711	0.000669831	0.0200079	lectin protein kinase family protein	GO:0005524;GO:0048544;GO:0004674;GO:0004672;GO:0006468	ATP binding;recognition of pollen;protein serine/threonine kinase activity;protein kinase activity;protein phosphorylation
Zm00001d037480	Zm00001eb281720		-1.28913	5.41484	20.959	4.69208e-06	0.000482565	Raffinose synthase family protein	GO:0003824	catalytic activity
Zm00001d026035	Zm00001eb428380	103641941	-1.28867	4.43833	19.673	9.18925e-06	0.000812093	Predicted AT-hook DNA-binding family protein
Zm00001d041725	Zm00001eb137920	100281636	-1.28851	5.88059	20.4279	6.19217e-06	0.000597302	GATA type zinc finger transcription factor family protein
Zm00001d046749	Zm00001eb388260	100273873	-1.2874	4.51992	12.5819	0.0003895	0.0135575	Calcium-dependent lipid-binding (CaLB domain) plant phosphoribosyltransferase family protein
Zm00001d034655	Zm00001eb062680	103644256	-1.28443	3.88657	11.8279	0.000583494	0.0182705	poltergeist like	GO:0003824	catalytic activity
Zm00001d046998	Zm00001eb390210		-1.28396	5.60225	10.165	0.00143132	0.0340163	Protein of unknown function (DUF640)
Zm00001d026684	Zm00001eb434360		-1.28177	4.06741	16.4785	4.92041e-05	0.00300695	C2H2-like zinc finger protein	GO:0003676	nucleic acid binding
Zm00001d044734	Zm00001eb371590		-1.28032	2.84742	9.95377	0.00160521	0.0369864	ARM repeat superfamily protein	GO:0005488;GO:0004842;GO:0016567	binding;ubiquitin-protein transferase activity;protein ubiquitination
Zm00001d022234	Zm00001eb328350	100281118	-1.27965	5.30357	19.1146	1.231e-05	0.00102353	Calcium-binding EF-hand family protein	GO:0005509	calcium ion binding
Zm00001d021632	Zm00001eb322710	103633229	-1.27626	3.64624	10.1401	0.00145082	0.0343966	conserved hypothetical protein
Zm00001d017095	Zm00001eb246130		-1.27405	7.23019	9.45844	0.0021018	0.0448582	nitrate transmembrane transporters	GO:0010167;GO:0015706	response to nitrate;nitrate transport
Zm00001d017419	Zm00001eb248880	100283188	-1.27039	4.90821	20.0697	7.46721e-06	0.000694243	Protein kinase superfamily protein	GO:0004672;GO:0005524;GO:0006468	protein kinase activity;ATP binding;protein phosphorylation
Zm00001d051875	Zm00001eb190970		-1.26965	3.83593	12.3625	0.000438034	0.0147428	U-box domain-containing protein kinase family protein	GO:0004672;GO:0004842;GO:0005524;GO:0016567;GO:0006468	protein kinase activity;ubiquitin-protein transferase activity;ATP binding;protein ubiquitination;protein phosphorylation
Zm00001d012655	Zm00001eb370130	103636612	-1.26833	3.6612	9.55533	0.0019937	0.0433761	Subtilase family protein	GO:0004252;GO:0006508	serine-type endopeptidase activity;proteolysis
Zm00001d033624	Zm00001eb054050	100037803	-1.26621	7.77304	12.2748	0.000459127	0.0152613	lipoxygenase	GO:0005515;GO:0016702;GO:0016491;GO:0046872;GO:0055114	protein binding;oxidoreductase activity, acting on single donors with incorporation of molecular oxygen, incorporation of two atoms of oxygen;oxidoreductase activity;metal ion binding;oxidation-reduction process	Linoleic acid metabolism - Zea mays (maize)	zma00591
Zm00001d028616	Zm00001eb012360	107305680	-1.26434	4.92196	13.7476	0.000209084	0.00857159	XB3 ortholog 1 in Arabidopsis thaliana	GO:0005515	protein binding
Zm00001d048314	Zm00001eb402260	100191980	-1.26249	5.64647	13.5851	0.000227984	0.00914321	protein kinase 2B	GO:0005524;GO:0004672;GO:0006468	ATP binding;protein kinase activity;protein phosphorylation
Zm00001d010726	Zm00001eb352970		-1.26162	3.3761	15.9794	6.40356e-05	0.00367731	hypothetical protein
Zm00001d026306	Zm00001eb430990	103642057	-1.2544	5.99822	10.6682	0.00108992	0.0283697	Leucine-rich repeat transmembrane protein kinase	GO:0005524;GO:0004672;GO:0006468;GO:0005515	ATP binding;protein kinase activity;protein phosphorylation;protein binding
Zm00001d033543			-1.25253	3.30752	15.3649	8.86211e-05	0.00468328	Integral membrane HPP family protein
Zm00001d006581	Zm00001eb106760		-1.25173	4.81592	9.38791	0.00218422	0.0459968	conserved hypothetical protein
Zm00001d021684	Zm00001eb323240	103633256	-1.24917	4.39072	9.65216	0.00189129	0.0418166	cysteine-rich RLK (RECEPTOR-like protein kinase)	GO:0004674;GO:0004672;GO:0005524;GO:0006468	protein serine/threonine kinase activity;protein kinase activity;ATP binding;protein phosphorylation
Zm00001d007503	Zm00001eb114280		-1.24588	3.14252	11.5799	0.000666701	0.0200079	Protein of unknown function, DUF593
Zm00001d037903	Zm00001eb285430		-1.2452	5.31977	11.1129	0.000857284	0.0239173	hypothetical protein
Zm00001d021596	Zm00001eb322440		-1.24504	6.76471	9.57617	0.00197119	0.0429845	APS reductase	GO:0045454;GO:0003824;GO:0016671;GO:0004604;GO:0008152;GO:0019419;GO:0019344;GO:0055114	cell redox homeostasis;catalytic activity;oxidoreductase activity, acting on a sulfur group of donors, disulfide as acceptor;phosphoadenylyl-sulfate reductase (thioredoxin) activity;metabolic process;sulfate reduction;cysteine biosynthetic process;oxidation-reduction process
Zm00001d027405	Zm00001eb001530		-1.23905	6.04217	10.1678	0.00142915	0.0340144	Heavy metal transport/detoxification superfamily protein	GO:0030001;GO:0046872	metal ion transport;metal ion binding
Zm00001d011610	Zm00001eb360480	103636185	-1.23819	5.37033	9.84549	0.00170249	0.0387152	NADH-dependent glutamate synthase	GO:0051536;GO:0003824;GO:0008152;GO:0006537;GO:0006807;GO:0005506;GO:0016491;GO:0015930;GO:0016639;GO:0055114;GO:0016638;GO:0010181;GO:0016040;GO:0045181;GO:0050660	iron-sulfur cluster binding;catalytic activity;metabolic process;glutamate biosynthetic process;nitrogen compound metabolic process;iron ion binding;oxidoreductase activity;glutamate synthase activity;oxidoreductase activity, acting on the CH-NH2 group of donors, NAD or NADP as acceptor;oxidation-reduction process;oxidoreductase activity, acting on the CH-NH2 group of donors;FMN binding;glutamate…	Alanine, aspartate and glutamate metabolism - Zea mays (maize);Nitrogen metabolism - Zea mays (maize);Metabolic pathways - Zea mays (maize);Biosynthesis of secondary metabolites - Zea mays (maize);Biosynthesis of amino acids - Zea mays (maize);Alanine, aspartate and glutamate metabolism - Zea mays (maize);Nitrogen metabolism - Zea mays (maize);Metabolic pathways - Zea mays (maize);Biosynthesis of…	zma00250;zma00910;zma01100;zma01110;zma01230;zma00250;zma00910;zma01100;zma01110;zma01230
Zm00001d025015	Zm00001eb419510	100279290	-1.23736	5.64404	13.4279	0.000247908	0.00966643	glucose-6-phosphate dehydrogenase	GO:0004345;GO:0006006;GO:0055114;GO:0050661	glucose-6-phosphate dehydrogenase activity;glucose metabolic process;oxidation-reduction process;NADP binding	Pentose phosphate pathway - Zea mays (maize);Glutathione metabolism - Zea mays (maize);Metabolic pathways - Zea mays (maize);Biosynthesis of secondary metabolites - Zea mays (maize);Carbon metabolism - Zea mays (maize)	zma00030;zma00480;zma01100;zma01110;zma01200
Zm00001d002607	Zm00001eb073440		-1.2373	5.34225	15.7393	7.26967e-05	0.00404103	FASCICLIN-like arabinogalactan-protein
Zm00001d028366	Zm00001eb010110	100280721	-1.23683	4.62283	15.1047	0.000101712	0.00513203	DNAse I-like superfamily protein	GO:0046856	phosphatidylinositol dephosphorylation
Zm00001d016363	Zm00001eb240120	100193285	-1.23617	4.83479	10.2479	0.00136841	0.0330535	conserved hypothetical protein
Zm00001d038023	Zm00001eb286490		-1.2345	4.95879	10.127	0.00146115	0.0345859	WRKY DNA-binding protein	GO:0003700;GO:0006355;GO:0043565	DNA binding transcription factor activity;regulation of transcription, DNA-templated;sequence-specific DNA binding
Zm00001d046538	Zm00001eb386550	100282704	-1.23271	5.46346	13.2397	0.000274079	0.0104118	Sec14p-like phosphatidylinositol transfer family protein
Zm00001d001862	Zm00001eb066540		-1.23267	5.17948	9.61464	0.00193032	0.0423622	hypothetical protein
Zm00001d045338	Zm00001eb376860	100502355	-1.23259	2.9169	10.0725	0.001505	0.0353598	HXXXD-type acyl-transferase family protein	GO:0016747	transferase activity, transferring acyl groups other than amino-acyl groups
Zm00001d018342	Zm00001eb257510	100281927	-1.23058	5.90625	11.0566	0.000883731	0.0245622	trehalose phosphatase/synthase	GO:0003824;GO:0005992	catalytic activity;trehalose biosynthetic process	Starch and sucrose metabolism - Zea mays (maize);Metabolic pathways - Zea mays (maize);Biosynthesis of secondary metabolites - Zea mays (maize)	zma00500;zma01100;zma01110
Zm00001d016949	Zm00001eb245020		-1.22732	5.06204	9.82684	0.00171984	0.0389896	Protein of unknown function (DUF962)
Zm00001d011471	Zm00001eb359310		-1.22374	5.93805	13.9072	0.000192062	0.00806416	nucleotide transporter	GO:0005471;GO:0006862;GO:0016021	ATP:ADP antiporter activity;nucleotide transport;integral component of membrane
Zm00001d000112	Zm00001eb201290	100384376	-1.22311	6.24999	17.6265	2.68811e-05	0.00186694	NAC domain containing protein	GO:0003677;GO:0006355	DNA binding;regulation of transcription, DNA-templated
Zm00001d039718	Zm00001eb123270	100279308	-1.21965	5.1633	12.2277	0.000470845	0.0155458	E2F target gene
Zm00001d028868	Zm00001eb014500	100191849	-1.21728	5.55571	21.0428	4.49134e-06	0.0004641	acyl-activating enzyme	GO:0003824;GO:0008152	catalytic activity;metabolic process	Glycolysis / Gluconeogenesis - Zea mays (maize);Pyruvate metabolism - Zea mays (maize);Glyoxylate and dicarboxylate metabolism - Zea mays (maize);Butanoate metabolism - Zea mays (maize);Metabolic pathways - Zea mays (maize);Biosynthesis of secondary metabolites - Zea mays (maize);Carbon metabolism - Zea mays (maize)	zma00010;zma00620;zma00630;zma00650;zma01100;zma01110;zma01200
Zm00001d004837	Zm00001eb091850	100280198	-1.21726	6.48561	24.5452	7.25867e-07	0.000111591	Alba DNA/RNA-binding protein	GO:0003676	nucleic acid binding
Zm00001d026126	Zm00001eb429130		-1.2172	2.40965	10.6451	0.00110362	0.0285451	Protein kinase superfamily protein	GO:0005524;GO:0004672;GO:0006468	ATP binding;protein kinase activity;protein phosphorylation
Zm00001d026611	Zm00001eb433690	100275470	-1.21655	4.09857	10.2298	0.00138189	0.0332067	hypothetical protein
Zm00001d044622	Zm00001eb163310		-1.21326	4.0279	11.4216	0.000725967	0.0211117	RNI-like superfamily protein	GO:0005515	protein binding
Zm00001d034022	Zm00001eb057290		-1.21182	5.75622	11.7163	0.000619545	0.0189897	tubulin beta-5 chain	GO:0003924;GO:0005874;GO:0005525;GO:0005200;GO:0007017	GTPase activity;microtubule;GTP binding;structural constituent of cytoskeleton;microtubule-based process
Zm00001d044253	Zm00001eb160050	100279877	-1.20746	5.88332	10.52	0.00118088	0.029868	calmodulin-binding family protein
Zm00001d006330	Zm00001eb104630	103647650	-1.2057	5.06049	14.6352	0.000130453	0.0061708	Eukaryotic aspartyl protease family protein	GO:0004190;GO:0006508	aspartic-type endopeptidase activity;proteolysis
Zm00001d011531	Zm00001eb359750	103636146	-1.20536	4.02446	19.0311	1.28604e-05	0.00106331	alpha/beta-Hydrolases superfamily protein
Zm00001d037477	Zm00001eb281700	100216594	-1.20395	5.22654	20.2158	6.91776e-06	0.000652369	ARF-GAP domain	GO:0005509	calcium ion binding
Zm00001d053393	Zm00001eb204130		-1.2032	3.16666	10.5112	0.00118652	0.0299594	Core-2/I-branching beta-1,6-N-acetylglucosaminyltransferase family protein	GO:0008375;GO:0016020	acetylglucosaminyltransferase activity;membrane
Zm00001d002788	Zm00001eb075130	103646129	-1.20275	2.62522	12.7614	0.000353853	0.012691	cyclin p4;3	GO:0000079;GO:0019901	regulation of cyclin-dependent protein serine/threonine kinase activity;protein kinase binding
Zm00001d026652	Zm00001eb434070	100283776	-1.19359	3.37463	13.7099	0.000213328	0.00869723	AT hook motif DNA-binding family protein	GO:0003677	DNA binding
Zm00001d042764	Zm00001eb147080	103650976	-1.19077	3.75579	9.63965	0.00190421	0.0420517	Hemerythrin HHE cation binding domain containing protein
Zm00001d027434	Zm00001eb001760	100216915	-1.19042	5.11062	14.8775	0.000114722	0.00556948	Alpha/beta hydrolase related protein
Zm00001d053761	Zm00001eb206880		-1.18662	4.41592	11.3333	0.000761295	0.0217955	STRUBBELIG-receptor family	GO:0005515;GO:0004672;GO:0006468;GO:0005524	protein binding;protein kinase activity;protein phosphorylation;ATP binding
Zm00001d035775	Zm00001eb267720		-1.18455	5.61807	11.0443	0.000889581	0.0246552	ATPase E1-E2 type family protein / haloacid dehalogenase-like hydrolase family protein	GO:0000166;GO:0016021;GO:0000287;GO:0004012;GO:0005524;GO:0015914	nucleotide binding;integral component of membrane;magnesium ion binding;phospholipid-translocating ATPase activity;ATP binding;phospholipid transport
Zm00001d033091	Zm00001eb049140	100285035	-1.18421	3.66945	17.1684	3.42085e-05	0.00228446	Peroxisomal membrane 22 kDa (Mpv17/PMP22) family protein	GO:0016021	integral component of membrane	Peroxisome - Zea mays (maize)	zma04146
Zm00001d047970	Zm00001eb399120		-1.18117	4.69301	12.906	0.000327533	0.0119651	endoxyloglucan transferase A3	GO:0010411;GO:0004553;GO:0005618;GO:0016762;GO:0005975;GO:0006073;GO:0042546;GO:0048046	xyloglucan metabolic process;hydrolase activity, hydrolyzing O-glycosyl compounds;cell wall;xyloglucan:xyloglucosyl transferase activity;carbohydrate metabolic process;cellular glucan metabolic process;cell wall biogenesis;apoplast
Zm00001d002021	Zm00001eb067910	100275320	-1.17639	3.92803	9.33918	0.00224306	0.0468428	hypothetical protein
Zm00001d026305	Zm00001eb430970		-1.1758	5.57358	9.45453	0.00210628	0.0449213	Cysteinyl-tRNA synthetase, class Ia family protein	GO:0003700;GO:0003677;GO:0006355;GO:0016602	DNA binding transcription factor activity;DNA binding;regulation of transcription, DNA-templated;CCAAT-binding factor complex
Zm00001d023941	Zm00001eb411020		-1.17151	4.80648	10.4091	0.00125395	0.0311557	polyol/monosaccharide transporter	GO:0016020;GO:0005215;GO:0016021;GO:0022857;GO:0055085	membrane;transporter activity;integral component of membrane;transmembrane transporter activity;transmembrane transport
Zm00001d011625			-1.17006	5.67792	16.3746	5.19776e-05	0.0031286	Protein kinase superfamily protein	GO:0005524;GO:0004672;GO:0006468	ATP binding;protein kinase activity;protein phosphorylation
Zm00001d002536	Zm00001eb072760	103646021	-1.16545	2.76335	12.0622	0.000514534	0.016653	Concanavalin A-like lectin protein kinase family protein	GO:0030246;GO:0005524;GO:0004672;GO:0006468	carbohydrate binding;ATP binding;protein kinase activity;protein phosphorylation
Zm00001d029497	Zm00001eb019840		-1.16504	4.11962	9.63698	0.00190698	0.0420517	zinc transporter 11 precursor	GO:0016020;GO:0030001;GO:0046873;GO:0055085	membrane;metal ion transport;metal ion transmembrane transporter activity;transmembrane transport
Zm00001d032311	Zm00001eb042370	103643324	-1.16309	3.11816	10.6664	0.00109097	0.0283718	trehalose-phosphatase/synthase	GO:0003824;GO:0005992	catalytic activity;trehalose biosynthetic process	Starch and sucrose metabolism - Zea mays (maize);Metabolic pathways - Zea mays (maize);Biosynthesis of secondary metabolites - Zea mays (maize)	zma00500;zma01100;zma01110
Zm00001d038270	Zm00001eb288740		-1.16302	6.22749	15.3053	9.14579e-05	0.00476113	Duplicated homeodomain-like superfamily protein	GO:0003677	DNA binding
Zm00001d034877	Zm00001eb064780		-1.16293	3.26543	10.0671	0.00150941	0.0353598	BREVIS RADIX-like
Zm00001d026586	Zm00001eb433420	100384522	-1.16191	6.97478	10.5117	0.00118621	0.0299594	polyamine oxidase	GO:0016491;GO:0055114	oxidoreductase activity;oxidation-reduction process	Arginine and proline metabolism - Zea mays (maize);beta-Alanine metabolism - Zea mays (maize);Pantothenate and CoA biosynthesis - Zea mays (maize);Metabolic pathways - Zea mays (maize)	zma00330;zma00410;zma00770;zma01100
Zm00001d015599	Zm00001eb234600	100502334	-1.15954	5.24581	17.8416	2.4008e-05	0.0017242	Cyclase family protein	GO:0004061;GO:0019441	arylformamidase activity;tryptophan catabolic process to kynurenine
Zm00001d038755	Zm00001eb293360	100284027	-1.15864	6.67782	17.9118	2.31383e-05	0.0016822	indole-3-butyric acid response	GO:0003824;GO:0008152	catalytic activity;metabolic process	Fatty acid degradation - Zea mays (maize)	zma00071
Zm00001d044291	Zm00001eb160390		-1.14951	4.73293	9.2097	0.00240736	0.049376	actin binding protein family
Zm00001d050583	Zm00001eb180800		-1.14511	3.1598	11.7391	0.000611993	0.0188562	Homeodomain-like superfamily protein
Zm00001d025237	Zm00001eb421140	100381633	-1.14378	4.18451	16.8395	4.06782e-05	0.00258215	Major facilitator superfamily protein
Zm00001d038460	Zm00001eb290460		-1.14064	7.02413	13.9852	0.000184254	0.00788807	PYRIMIDINE	GO:0003824;GO:0008483;GO:0030170	catalytic activity;transaminase activity;pyridoxal phosphate binding
Zm00001d013220	Zm00001eb214320	103625867	-1.13607	4.18708	13.33	0.0002612	0.0100389	Protein phosphatase 2C family protein	GO:0003824;GO:0043169	catalytic activity;cation binding
Zm00001d053396	Zm00001eb204180	100272864	-1.13555	5.60075	31.1382	2.40297e-08	7.62672e-06	regulatory components of ABA receptor			MAPK signaling pathway - plant - Zea mays (maize);Plant hormone signal transduction - Zea mays (maize)	zma04016;zma04075
Zm00001d026690	Zm00001eb434400	100193827	-1.13393	5.58709	30.1796	3.93826e-08	1.12492e-05	Protein kinase superfamily protein	GO:0005524;GO:0004672;GO:0006468	ATP binding;protein kinase activity;protein phosphorylation	MAPK signaling pathway - plant - Zea mays (maize);Plant hormone signal transduction - Zea mays (maize)	zma04016;zma04075
Zm00001d045021	Zm00001eb373930	100192815	-1.13296	3.98584	9.47373	0.00208435	0.0447121	HAL3-like protein A	GO:0003824	catalytic activity	Pantothenate and CoA biosynthesis - Zea mays (maize);Metabolic pathways - Zea mays (maize);Biosynthesis of cofactors - Zea mays (maize)	zma00770;zma01100;zma01240
Zm00001d052937	Zm00001eb200230	103654518	-1.1315	4.54542	9.55365	0.00199552	0.0433761	Protein of unknown function (DUF594)
Zm00001d023376			-1.12938	8.4589	10.3003	0.00133011	0.0324202	Aluminium induced protein with YGL and LRDR motifs
Zm00001d005252	Zm00001eb095370		-1.12711	4.03011	23.7247	1.11149e-06	0.000157881	Leucine-rich repeat protein kinase family protein	GO:0005515;GO:0004672;GO:0005524;GO:0006468	protein binding;protein kinase activity;ATP binding;protein phosphorylation
Zm00001d000339	Zm00001eb352580	100280582	-1.11269	5.66126	13.9375	0.000188994	0.00798072	ethylene response factor	GO:0003677;GO:0003700;GO:0006355	DNA binding;DNA binding transcription factor activity;regulation of transcription, DNA-templated
Zm00001d004734	Zm00001eb091230	542088	-1.11132	4.56238	10.2187	0.00139025	0.0333207	Eukaryotic aspartyl protease family protein	GO:0004190;GO:0006508	aspartic-type endopeptidase activity;proteolysis
Zm00001d051577	Zm00001eb188460	100193142	-1.11119	2.76786	10.3589	0.00128854	0.0316858	Dof-type zinc finger DNA-binding family protein	GO:0003677;GO:0006355	DNA binding;regulation of transcription, DNA-templated
Zm00001d027763	Zm00001eb004740		-1.11104	5.14111	15.4953	8.27107e-05	0.00444694	Protein of unknown function (DUF506)
Zm00001d034145	Zm00001eb058370	100284288	-1.10952	5.73145	12.9963	0.000312099	0.0115009	C2H2 and C2HC zinc fingers superfamily protein	GO:0003676	nucleic acid binding
Zm00001d026029	Zm00001eb428210	100502301	-1.10866	4.98067	13.6575	0.00021936	0.00891854	Protein of unknown function (DUF581)
Zm00001d017912	Zm00001eb253380	100216857	-1.10244	4.54671	9.3896	0.0021822	0.0459968	LAG1 longevity assurance homolog	GO:0016021	integral component of membrane
Zm00001d002650	Zm00001eb073810	100304327	-1.10002	6.21169	11.8334	0.000581772	0.0182652	Stabilizer of iron transporter SufD / Polynucleotidyl transferase	GO:0003676;GO:0005515	nucleic acid binding;protein binding
Zm00001d009638	Zm00001eb344300		-1.09948	7.80784	12.6639	0.000372779	0.0131934	ketol-acid reductoisomerase	GO:0055114;GO:0016491;GO:0004455;GO:0009082	oxidation-reduction process;oxidoreductase activity;ketol-acid reductoisomerase activity;branched-chain amino acid biosynthetic process
Zm00001d021746	Zm00001eb323860	100502353	-1.09559	3.82095	9.24375	0.002363	0.0486053	Octicosapeptide/Phox/Bem1p family protein	GO:0005515	protein binding
Zm00001d026458	Zm00001eb432170	100283284	-1.09525	8.48579	14.3697	0.000150196	0.00681979	Granulin repeat cysteine protease family protein	GO:0006508;GO:0008234	proteolysis;cysteine-type peptidase activity
Zm00001d007420	Zm00001eb113580	103648039	-1.09289	4.29725	9.54843	0.00200121	0.043465	DUF4228 domain containing protein
Zm00001d052229	Zm00001eb194220	100502435	-1.08901	7.40896	9.71011	0.00183257	0.040817	Integrase-type DNA-binding superfamily protein	GO:0003677;GO:0003700;GO:0006355	DNA binding;DNA binding transcription factor activity;regulation of transcription, DNA-templated
Zm00001d014491	Zm00001eb225410	100285110	-1.08838	5.89257	9.78128	0.00176298	0.0396932	Calcium-binding EF-hand family protein	GO:0005509	calcium ion binding
Zm00001d035677	Zm00001eb266970	107546767	-1.08714	5.01098	16.5978	4.62035e-05	0.00284716	zinc finger (C3HC4-type RING finger) family protein
Zm00001d031653	Zm00001eb036910	100216744	-1.08712	3.89033	13.1701	0.000284458	0.0106824	PLC-like phosphodiesterases superfamily protein	GO:0006629;GO:0008081	lipid metabolic process;phosphoric diester hydrolase activity	Glycerophospholipid metabolism - Zea mays (maize)	zma00564
Zm00001d050905	Zm00001eb183270	100284151	-1.08556	3.6569	12.6476	0.000376051	0.0132564	Dynein light chain type 1 family protein	GO:0007017;GO:0030286	microtubule-based process;dynein complex	Motor proteins - Zea mays (maize)	zma04814
Zm00001d018639	Zm00001eb298440		-1.07975	6.00894	21.3793	3.76811e-06	0.000408568	glutamate:glyoxylate aminotransferase	GO:0003824;GO:0009058;GO:0030170;GO:0008270;GO:0005515	catalytic activity;biosynthetic process;pyridoxal phosphate binding;zinc ion binding;protein binding
Zm00001d007015	Zm00001eb110130		-1.07965	3.52905	11.3357	0.000760316	0.0217955	Calcium-binding EF-hand family protein	GO:0005509	calcium ion binding
Zm00001d047039	Zm00001eb390490		-1.07946	5.02875	11.651	0.000641668	0.0194857	nonsense-mediated mRNA decay NMD3 family protein
Zm00001d024160	Zm00001eb412510	100192658	-1.0752	4.30502	10.4236	0.00124413	0.031016	bZIP transcription factor family protein	GO:0003700;GO:0006351;GO:0006355;GO:0043565	DNA binding transcription factor activity;transcription, DNA-templated;regulation of transcription, DNA-templated;sequence-specific DNA binding	Plant hormone signal transduction - Zea mays (maize)	zma04075
Zm00001d045397	Zm00001eb377470		-1.07118	4.16909	14.0701	0.000176124	0.00765632	U-box domain-containing protein kinase family protein	GO:0005524;GO:0004842;GO:0004672;GO:0016567;GO:0006468	ATP binding;ubiquitin-protein transferase activity;protein kinase activity;protein ubiquitination;protein phosphorylation
Zm00001d017728	Zm00001eb251690		-1.06968	3.90564	11.8064	0.000590264	0.0183785	Amino acid permease family protein	GO:0016020;GO:0022857;GO:0055085	membrane;transmembrane transporter activity;transmembrane transport
Zm00001d034884	Zm00001eb064840	100383127	-1.06751	4.14942	11.1163	0.000855712	0.023911	AIG2-like (avirulence induced gene) family protein
Zm00001d003889	Zm00001eb084860	103646543	-1.06585	4.31725	16.0304	6.23332e-05	0.00359426	Homeodomain-like superfamily protein
Zm00001d047166	Zm00001eb392050		-1.06461	7.11526	10.9202	0.000951233	0.0256713	Pyridoxal phosphate (PLP)-dependent transferases superfamily protein	GO:0030170;GO:0003824	pyridoxal phosphate binding;catalytic activity
Zm00001d023558			-1.06345	4.68817	15.3187	9.08116e-05	0.00474526	C2H2 and C2HC zinc fingers superfamily protein	GO:0003676	nucleic acid binding
Zm00001d012338	Zm00001eb367310		-1.06135	5.33577	14.5285	0.000138053	0.00645784	RNI-like superfamily protein	GO:0005515	protein binding
Zm00001d002405	Zm00001eb071590		-1.06016	5.18392	10.1208	0.00146609	0.0346751	WRKY DNA-binding protein	GO:0003700;GO:0006355;GO:0043565	DNA binding transcription factor activity;regulation of transcription, DNA-templated;sequence-specific DNA binding
Zm00001d046690	Zm00001eb387850		-1.05541	4.64652	15.0536	0.000104498	0.00521076	Domain of unknown function (DUF23)
Zm00001d042653	Zm00001eb146070	100192790	-1.05412	6.39611	16.8953	3.95002e-05	0.00252857	DNAJ heat shock family protein	GO:0006457;GO:0051082	protein folding;unfolded protein binding
Zm00001d020470	Zm00001eb312700		-1.05283	4.55701	10.7991	0.00101552	0.0270045	Plant protein of unknown function (DUF868)
Zm00001d052038	Zm00001eb192430		-1.04655	3.01554	9.67159	0.00187139	0.0414699	LJRHL1-like	GO:0046983	protein dimerization activity
Zm00001d021535	Zm00001eb321900		-1.04433	5.40178	10.488	0.00120152	0.0302488	Leucine-rich repeat transmembrane protein kinase	GO:0005524;GO:0005515;GO:0004672;GO:0006468	ATP binding;protein binding;protein kinase activity;protein phosphorylation
Zm00001d004804	Zm00001eb091640		-1.04129	6.4352	14.4406	0.000144651	0.0066299	cytosolic invertase	GO:0003824;GO:0033926	catalytic activity;glycopeptide alpha-N-acetylgalactosaminidase activity
Zm00001d037435	Zm00001eb281370	100275652	-1.04077	2.94702	11.1913	0.000821839	0.0231545	conserved hypothetical protein
Zm00001d043474	Zm00001eb153330	100501507	-1.0402	6.19157	14.4909	0.000140835	0.00652593	WRKY DNA-binding protein	GO:0003700;GO:0006355;GO:0043565	DNA binding transcription factor activity;regulation of transcription, DNA-templated;sequence-specific DNA binding
Zm00001d048394	Zm00001eb402980	100280869	-1.03914	5.72791	10.2436	0.0013716	0.0330687	cyclin-dependent kinase-subunit	GO:0007049;GO:0016538	cell cycle;cyclin-dependent protein serine/threonine kinase regulator activity
Zm00001d035035	Zm00001eb260420		-1.03357	4.11019	10.6438	0.0011044	0.0285451	CRINKLY4 related	GO:0005524;GO:0004672;GO:0006468	ATP binding;protein kinase activity;protein phosphorylation
Zm00001d034109	Zm00001eb058130	103644037	-1.03075	3.37869	9.72552	0.00181726	0.0405137	Protein phosphatase 2C family protein	GO:0003824;GO:0043169	catalytic activity;cation binding
Zm00001d032694	Zm00001eb045780	100384616	-1.02894	4.73875	14.355	0.000151374	0.00684807	myb domain protein	GO:0003677	DNA binding
Zm00001d008730	Zm00001eb336790	100274420	-1.02696	4.88406	9.5471	0.00200266	0.043465	Embryo-specific protein 3, (ATS3)	GO:0005515	protein binding	;	;
Zm00001d043830	Zm00001eb156470	100274946	-1.0252	4.89697	15.1181	0.000100991	0.00511312	DUF4228 domain containing protein
Zm00001d053060	Zm00001eb201150		-1.02484	4.44104	13.3518	0.000258179	0.00997471	myb domain protein	GO:0003677	DNA binding
Zm00001d034995	Zm00001eb260090	100277191	-1.02252	5.09319	14.2799	0.000157537	0.00703483	Protein of unknown function (DUF679)
Zm00001d039532	Zm00001eb121610	103649651	-1.02112	3.38848	11.9462	0.00054759	0.0174927	WRKY DNA-binding protein	GO:0003700;GO:0006355;GO:0043565	DNA binding transcription factor activity;regulation of transcription, DNA-templated;sequence-specific DNA binding
Zm00001d049717	Zm00001eb174200	100276868	-1.01875	4.62079	15.8686	6.78965e-05	0.0038764	loricrin-related
Zm00001d040638	Zm00001eb130410	100278939	-1.01798	3.5687	11.9407	0.000549218	0.0175257	RING/U-box superfamily protein
Zm00001d026662	Zm00001eb434140		-1.0173	6.09596	11.4559	0.000712659	0.0208419	NDR1/HIN1-like
Zm00001d008911	Zm00001eb338370	100285177	-1.01572	7.37062	12.4276	0.000423026	0.0143853	sodium/calcium exchanger family protein / calcium-binding EF hand family protein
Zm00001d011543	Zm00001eb359850		-1.01534	4.17867	14.4807	0.000141602	0.00653789	Thioredoxin superfamily protein	GO:0009055;GO:0015035;GO:0045454	electron transfer activity;protein disulfide oxidoreductase activity;cell redox homeostasis
Zm00001d043389	Zm00001eb152500	541785	-1.01059	4.94558	13.3788	0.000254481	0.00985763	CBL-interacting protein kinase	GO:0005524;GO:0007165;GO:0004672;GO:0006468	ATP binding;signal transduction;protein kinase activity;protein phosphorylation
Zm00001d025107	Zm00001eb420220	100192811	-1.00905	4.83859	10.7113	0.00106483	0.0279383	Plant calmodulin-binding protein-related	GO:0005516	calmodulin binding
Zm00001d027929	Zm00001eb006210		-1.0051	6.70864	9.4064	0.00216229	0.0458838	Integrase-type DNA-binding superfamily protein	GO:0003677;GO:0003700;GO:0006355	DNA binding;DNA binding transcription factor activity;regulation of transcription, DNA-templated
Zm00001d027471	Zm00001eb002090	100383093	-0.996126	7.68811	13.5617	0.000230853	0.00923319	FASCICLIN-like arabinogalactan-protein
Zm00001d025831			-0.993832	5.35739	9.606	0.00193942	0.0424673	ammonium transporter 1;2	GO:0008519;GO:0016020;GO:0015696;GO:0072488	ammonium transmembrane transporter activity;membrane;ammonium transport;ammonium transmembrane transport
Zm00001d049120	Zm00001eb169020	100216925	-0.993724	5.32616	12.3062	0.000451468	0.0150746	hypothetical protein
Zm00001d053748	Zm00001eb206750		-0.993095	4.59756	9.42717	0.00213794	0.0454651	hypothetical protein
Zm00001d012962	Zm00001eb211690	103625761	-0.991557	4.11988	10.7534	0.0010409	0.0275061	poltergeist like	GO:0003824	catalytic activity
Zm00001d010759	Zm00001eb353330		-0.991139	5.13058	9.90975	0.00164406	0.0376183	VQ motif-containing protein
Zm00001d026695	Zm00001eb434430		-0.990612	5.9209	10.6341	0.00111019	0.0286446	Major facilitator superfamily protein	GO:0016020;GO:0022857;GO:0055085	membrane;transmembrane transporter activity;transmembrane transport
Zm00001d000424	Zm00001eb260450	100193121	-0.988298	5.08806	11.0537	0.000885112	0.0245775	SNARE-like superfamily protein
Zm00001d046742	Zm00001eb388190	100279628	-0.986359	4.93018	11.4313	0.000722171	0.021022	Phosphoribosyltransferase family protein	GO:0009116;GO:0000287;GO:0004749;GO:0009165;GO:0009156;GO:0044249	nucleoside metabolic process;magnesium ion binding;ribose phosphate diphosphokinase activity;nucleotide biosynthetic process;ribonucleoside monophosphate biosynthetic process;cellular biosynthetic process	Pentose phosphate pathway - Zea mays (maize);Purine metabolism - Zea mays (maize);Metabolic pathways - Zea mays (maize);Biosynthesis of secondary metabolites - Zea mays (maize);Carbon metabolism - Zea mays (maize);Biosynthesis of amino acids - Zea mays (maize)	zma00030;zma00230;zma01100;zma01110;zma01200;zma01230
Zm00001d046472	Zm00001eb386050		-0.983461	4.5704	9.3976	0.0021727	0.0459653	hemoglobin	GO:0019825;GO:0020037	oxygen binding;heme binding
Zm00001d029974	Zm00001eb023870	100273299	-0.981019	4.43865	14.9502	0.000110383	0.00541227	Alcohol dehydrogenase transcription factor Myb/SANT-like family protein
Zm00001d013046	Zm00001eb212610	100279711	-0.980618	4.87531	19.2921	1.12171e-05	0.000951426	Phosphatidic acid phosphatase (PAP2) family protein
Zm00001d009709	Zm00001eb344920		-0.979952	5.32891	12.6104	0.000383604	0.0134157	Probable WRKY transcription factor
Zm00001d030998	Zm00001eb031250		-0.977788	5.38375	10.4179	0.00124799	0.0310599	Root hair defective 3 GTP-binding protein (RHD3)	GO:0005525	GTP binding
Zm00001d009138	Zm00001eb340430		-0.975834	7.00868	9.97776	0.00158442	0.0366229	Peroxidase superfamily protein	GO:0004601;GO:0042744;GO:0006979;GO:0055114;GO:0020037	peroxidase activity;hydrogen peroxide catabolic process;response to oxidative stress;oxidation-reduction process;heme binding
Zm00001d000222	Zm00001eb145750		-0.97082	7.59927	11.8089	0.000589471	0.0183732	Nodulin MtN3 family protein	GO:0016021	integral component of membrane
Zm00001d042996	Zm00001eb149010	100191202	-0.95939	5.07852	12.9635	0.000317619	0.0116525	2-oxoglutarate (2OG) and Fe(II)-dependent oxygenase superfamily protein
Zm00001d042341	Zm00001eb143270	100382514	-0.948175	4.55383	13.3374	0.000260163	0.0100229	conserved hypothetical protein
Zm00001d024499	Zm00001eb415270	100278423	-0.943035	6.60209	15.8323	6.92125e-05	0.0039212	Protein of unknown function (DUF1005)
Zm00001d039166	Zm00001eb297330	100191278	-0.93803	5.50833	9.52421	0.00202778	0.0438813	Protein of unknown function (DUF1637)	GO:0016702;GO:0055114	oxidoreductase activity, acting on single donors with incorporation of molecular oxygen, incorporation of two atoms of oxygen;oxidation-reduction process	;	;
Zm00001d039156	Zm00001eb297250	103630791	-0.932457	3.84738	11.8963	0.000562462	0.0178518	hydroxyproline-rich glycoprotein family protein			Circadian rhythm - plant - Zea mays (maize)	zma04712
Zm00001d019492	Zm00001eb305940	100282962	-0.92936	4.96428	10.4094	0.00125376	0.0311557	BTB/POZ domain with WD40/YVTN repeat-like protein	GO:0051260	protein homooligomerization
Zm00001d025050	Zm00001eb419810	541627	-0.92809	5.80707	13.162	0.000285691	0.0107151	Signal transduction histidine kinase, hybrid-type, ethylene sensor	GO:0000160;GO:0005515;GO:0000155;GO:0004673;GO:0007165;GO:0005789;GO:0010105;GO:0038199;GO:0050896;GO:0051740	phosphorelay signal transduction system;protein binding;phosphorelay sensor kinase activity;protein histidine kinase activity;signal transduction;endoplasmic reticulum membrane;negative regulation of ethylene-activated signaling pathway;ethylene receptor activity;response to stimulus;ethylene binding	MAPK signaling pathway - plant - Zea mays (maize);Plant hormone signal transduction - Zea mays (maize)	zma04016;zma04075
Zm00001d034763	Zm00001eb063730	100284431	-0.91955	4.14932	11.4942	0.000698148	0.0205824	Late embryogenesis abundant (LEA) hydroxyproline-rich glycoprotein family
Zm00001d022430	Zm00001eb330780		-0.919391	2.72955	9.31332	0.00227494	0.0471224	calmodulin like	GO:0005509	calcium ion binding
Zm00001d041511	Zm00001eb136200	100192026	-0.917096	5.83818	12.8854	0.000331161	0.0120827	glucuronidase	GO:0016020;GO:0016798	membrane;hydrolase activity, acting on glycosyl bonds	Glycosaminoglycan degradation - Zea mays (maize);Metabolic pathways - Zea mays (maize)	zma00531;zma01100
Zm00001d052525	Zm00001eb196930	100383398	-0.912916	5.16881	9.67344	0.0018695	0.0414699	IQ calmodulin-binding motif family protein	GO:0005515	protein binding
Zm00001d011571	Zm00001eb360120		-0.91111	4.18319	11.5818	0.000666021	0.0200079	sequence-specific DNA binding transcription factors
Zm00001d006267	Zm00001eb104040	100382522	-0.910665	5.04544	10.2333	0.00137925	0.0332067	ACT-like protein tyrosine kinase family protein	GO:0004672;GO:0006468;GO:0005524	protein kinase activity;protein phosphorylation;ATP binding
Zm00001d011500	Zm00001eb359510	100286223	-0.89588	6.59712	13.601	0.000226068	0.0091105	ubiquitin conjugating enzyme			Polycomb repressive complex - Zea mays (maize);Ubiquitin mediated proteolysis - Zea mays (maize);Protein processing in endoplasmic reticulum - Zea mays (maize)	zma03083;zma04120;zma04141
Zm00001d050404	Zm00001eb179690	100382520	-0.891301	5.04634	14.1276	0.00017082	0.00749197	hypothetical protein
Zm00001d053566	Zm00001eb205090		-0.889739	4.95019	11.009	0.00090673	0.0248736	Protein phosphatase 2C family protein	GO:0003824	catalytic activity
Zm00001d042309	Zm00001eb143020	100193727	-0.889239	5.89844	9.53765	0.00201299	0.0436252	Galactose oxidase/kelch repeat superfamily protein	GO:0005515	protein binding
Zm00001d035934	Zm00001eb268890	100277773	-0.885432	6.90452	9.80263	0.00174263	0.0393853	hypothetical protein
Zm00001d029539	Zm00001eb020170	100283474	-0.884615	7.85464	14.0878	0.000174467	0.007614	plasmodesmata callose-binding protein
Zm00001d051172	Zm00001eb185290	103653810	-0.883193	4.96776	10.1723	0.00142563	0.0339905	auxin response factor	GO:0003677;GO:0005634;GO:0006355;GO:0009725	DNA binding;nucleus;regulation of transcription, DNA-templated;response to hormone
Zm00001d021875	Zm00001eb325080	100272599	-0.88201	5.11326	13.4548	0.000244383	0.00955425	with no lysine (K) kinase	GO:0004672;GO:0005524;GO:0006468	protein kinase activity;ATP binding;protein phosphorylation
Zm00001d012633	Zm00001eb369940		-0.881452	5.89249	12.0707	0.000512206	0.0166141	Eukaryotic aspartyl protease family protein	GO:0004190;GO:0006508	aspartic-type endopeptidase activity;proteolysis
Zm00001d023461	Zm00001eb407090		-0.879098	4.26404	12.2664	0.000461196	0.0153129	hypothetical protein
Zm00001d050716	Zm00001eb181880	100191591	-0.878168	6.0359	13.828	0.000200333	0.0082945	cytosolic invertase	GO:0003824;GO:0033926;GO:0005200;GO:0005525;GO:0005874;GO:0007017	catalytic activity;glycopeptide alpha-N-acetylgalactosaminidase activity;structural constituent of cytoskeleton;GTP binding;microtubule;microtubule-based process
Zm00001d011331	Zm00001eb358060		-0.877216	5.55139	14.223	0.000162371	0.00719626	Protein of unknown function (DUF1644)
Zm00001d012748	Zm00001eb370990	103636651	-0.876713	5.62214	11.5783	0.000667246	0.0200079	UDP-Glycosyltransferase / trehalose-phosphatase family protein	GO:0003824;GO:0005992	catalytic activity;trehalose biosynthetic process	Starch and sucrose metabolism - Zea mays (maize);Metabolic pathways - Zea mays (maize);Biosynthesis of secondary metabolites - Zea mays (maize)	zma00500;zma01100;zma01110
Zm00001d018177	Zm00001eb255960	100277102	-0.873079	7.65415	14.9915	0.000107994	0.00532704	hypothetical protein
Zm00001d044677	Zm00001eb163830	100276306	-0.866223	6.71392	12.6711	0.000371343	0.0131585	hypothetical protein
Zm00001d014017	Zm00001eb221680	100278729	-0.865447	6.00263	10.8834	0.000970325	0.0260373	hypothetical protein
Zm00001d015090	Zm00001eb230800	100192880	-0.863465	5.78729	11.3519	0.000753709	0.021711	AT-hook motif nuclear-localized protein	GO:0003677	DNA binding
Zm00001d011779	Zm00001eb362180	100381463	-0.858446	5.17951	11.6413	0.00064505	0.0195676	transducin family protein / WD-40 repeat family protein	GO:0005515;GO:0003824;GO:0005524;GO:0004672;GO:0006468	protein binding;catalytic activity;ATP binding;protein kinase activity;protein phosphorylation
Zm00001d032560	Zm00001eb044500	100280253	-0.854281	5.90886	12.9086	0.000327072	0.0119631	Cystathionine beta-synthase (CBS) family protein
Zm00001d048628	Zm00001eb164790		-0.853963	5.16657	10.8732	0.000975656	0.0261092	ARM repeat superfamily protein	GO:0005488	binding
Zm00001d016604	Zm00001eb242030	103627203	-0.841296	4.46003	10.9876	0.000917214	0.0250448	Homeodomain-like superfamily protein
Zm00001d041352	Zm00001eb135050		-0.838528	7.09191	9.9278	0.00162801	0.037309	adenine phosphoribosyl transferase	GO:0009116;GO:0003999;GO:0005737;GO:0006168	nucleoside metabolic process;adenine phosphoribosyltransferase activity;cytoplasm;adenine salvage
Zm00001d039893	Zm00001eb124630	100381953	-0.838336	5.61193	15.3933	8.72961e-05	0.00462607	Duplicated homeodomain-like superfamily protein	GO:0003677	DNA binding
Zm00001d014243	Zm00001eb223540	100272518	-0.832286	3.91817	10.7176	0.00106124	0.0278937	Protein kinase superfamily protein	GO:0004672;GO:0006468;GO:0005524	protein kinase activity;protein phosphorylation;ATP binding
Zm00001d021138	Zm00001eb318320	100281203	-0.829501	4.51369	9.29951	0.00229215	0.047379	FAD-dependent oxidoreductase family protein	GO:0016491;GO:0055114	oxidoreductase activity;oxidation-reduction process
Zm00001d017324	Zm00001eb248070		-0.824596	5.17654	9.24689	0.00235895	0.048556	replicon protein A2	GO:0003677;GO:0005634;GO:0006260;GO:0006281;GO:0006310	DNA binding;nucleus;DNA replication;DNA repair;DNA recombination
Zm00001d052185	Zm00001eb193830		-0.82289	6.59353	12.0999	0.000504232	0.0164095	Cyclin D2;1	GO:0005634	nucleus
Zm00001d048574	Zm00001eb404710	100381519	-0.822115	5.62199	12.463	0.000415101	0.0141812	N-acetyl-l-glutamate synthase	GO:0004042;GO:0005737;GO:0006526	acetyl-CoA:L-glutamate N-acetyltransferase activity;cytoplasm;arginine biosynthetic process	Arginine biosynthesis - Zea mays (maize);Metabolic pathways - Zea mays (maize);Biosynthesis of secondary metabolites - Zea mays (maize);2-Oxocarboxylic acid metabolism - Zea mays (maize);Biosynthesis of amino acids - Zea mays (maize)	zma00220;zma01100;zma01110;zma01210;zma01230
Zm00001d015233	Zm00001eb232050	100279234	-0.812407	4.66594	11.3424	0.000757572	0.0217734	squamosa promoter binding protein-like	GO:0003677;GO:0005634	DNA binding;nucleus
Zm00001d046723	Zm00001eb388080		-0.808883	5.25193	10.8788	0.00097271	0.026054	expansin A20	GO:0009664;GO:0005576	plant-type cell wall organization;extracellular region
Zm00001d015012	Zm00001eb230110	100281330	-0.808755	4.09652	9.74186	0.00180118	0.0402769	Protein kinase superfamily protein	GO:0005524;GO:0004672;GO:0006468	ATP binding;protein kinase activity;protein phosphorylation
Zm00001d016783	Zm00001eb243440		-0.80506	5.10795	11.789	0.000595818	0.0184349	Protein kinase superfamily protein	GO:0005524;GO:0004672;GO:0006468	ATP binding;protein kinase activity;protein phosphorylation
Zm00001d019593	Zm00001eb306600		-0.797157	5.67598	9.39182	0.00217956	0.0459889	Domain of unknown function (DUF303)
Zm00001d017560	Zm00001eb250240	542197	-0.794278	5.09533	10.0114	0.00155571	0.0360722	C2H2 and C2HC zinc fingers superfamily protein	GO:0003676	nucleic acid binding
Zm00001d010751	Zm00001eb353230	100282086	-0.789419	5.4811	10.1062	0.00147768	0.0348912	LOB domain-containing protein
Zm00001d006102	Zm00001eb102520	100283526	-0.787125	4.63242	9.74655	0.0017966	0.0402049	DHHC-type zinc finger family protein
Zm00001d002451			-0.771881	7.93725	15.4259	8.58025e-05	0.00457154	conserved hypothetical protein
Zm00001d012660	Zm00001eb370160		-0.754801	5.44742	10.7808	0.00102557	0.0272228	NPR1-like protein	GO:0005515	protein binding
Zm00001d018111	Zm00001eb255430	100273637	-0.73791	6.48975	9.57797	0.00196926	0.0429845	F-BOX WITH WD-40	GO:0005515	protein binding
Zm00001d019754	Zm00001eb307680	100217007	-0.737441	6.01559	11.9078	0.000558988	0.0177607	NAD(P)-binding Rossmann-fold superfamily protein
Zm00001d016105	Zm00001eb238230		-0.731493	5.95408	24.5769	7.14013e-07	0.000110924	regulatory components of ABA receptor
Zm00001d010152	Zm00001eb348400	100193052	-0.711387	5.7551	19.6073	9.51066e-06	0.000835495	histone deacetylase
Zm00001d034527	Zm00001eb061550	100381620	-0.703456	4.09142	10.2736	0.00134949	0.0327574	Plant protein of unknown function (DUF868)
Zm00001d021403	Zm00001eb320600		-0.702247	4.63473	9.25769	0.00234508	0.0483379	indeterminate(ID)-domain	GO:0003676	nucleic acid binding
Zm00001d040702	Zm00001eb130940		-0.702012	7.89728	12.3746	0.000435221	0.0146685	Peroxidase superfamily protein	GO:0004601;GO:0055114;GO:0006979;GO:0042744;GO:0020037	peroxidase activity;oxidation-reduction process;response to oxidative stress;hydrogen peroxide catabolic process;heme binding
Zm00001d043935	Zm00001eb157350		-0.699604	5.13208	9.39964	0.00217028	0.0459653	RAB GTPase homolog A1F	GO:0005525;GO:0003924	GTP binding;GTPase activity
Zm00001d034784	Zm00001eb063940	100272501	-0.695856	5.34007	11.3945	0.000736611	0.0213791	Mitochondrial transcription termination factor family protein	GO:0003690;GO:0006355	double-stranded DNA binding;regulation of transcription, DNA-templated
Zm00001d010425	Zm00001eb350500	100283739	-0.687438	5.86613	9.19249	0.0024301	0.0497084	DUF814 domain containing protein
Zm00001d027966	Zm00001eb006540	100304379	-0.681946	5.66166	9.94705	0.00161107	0.0370646	Nitrogen regulatory PII-like, alpha/beta	GO:0010038	response to metal ion
Zm00001d022615	Zm00001eb331900		-0.677563	5.00794	9.94343	0.00161425	0.0371088	GDSL-like Lipase/Acylhydrolase superfamily protein	GO:0016788;GO:0006629;GO:0016298	hydrolase activity, acting on ester bonds;lipid metabolic process;lipase activity
Zm00001d018605	Zm00001eb298060		-0.674525	5.47345	9.30327	0.00228746	0.0473485	zinc-finger protein	GO:0003676	nucleic acid binding
Zm00001d010082	Zm00001eb347860	100284059	-0.67159	6.01472	13.4881	0.000240086	0.0094523	RNI-like superfamily protein	GO:0005515	protein binding	Plant hormone signal transduction - Zea mays (maize)	zma04075
Zm00001d003103	Zm00001eb078000	100279556	-0.668261	3.8861	9.62488	0.00191959	0.0422153	VIER F-box proteine	GO:0005515	protein binding
Zm00001d035512	Zm00001eb265610		-0.627844	8.31184	11.0097	0.000906355	0.0248736	Integrase-type DNA-binding superfamily protein	GO:0003677;GO:0003700;GO:0006355	DNA binding;DNA binding transcription factor activity;regulation of transcription, DNA-templated
Zm00001d013100	Zm00001eb213200		-0.619688	5.63964	15.1511	9.92412e-05	0.00505052	Protein of unknown function, DUF593
Zm00001d036978	Zm00001eb277460	100191194	-0.607242	5.8019	10.7778	0.00102724	0.0272426	HAD superfamily, subfamily IIIB acid phosphatase
Zm00001d017558	Zm00001eb250220	100277288	-0.567606	3.8944	9.37157	0.00220377	0.0462321	hypothetical protein	GO:0005515	protein binding

## Sheet: Region 3 increase
LR: Liklihood ratio statistic
LogCPM: log base 2 of counts per million (CPM) for transcript abundance
LogFV: Log base 2 of fold change between WW and WD transcript abundance
gene_id_v4	gene_id_v5	ncbi_gene_id	logFC	logCPM	LR	PValue	FDR	Functional Annotation	go_accession	go_name	pathway	pathway_name
MSTRG.25032			7.65249	4.96081	37.3117	1.00678e-09	7.82026e-07
Zm00001d000229	Zm00001eb031880	103640606	7.16358	4.50954	41.1123	1.4373e-10	1.6473e-07	conserved hypothetical protein
Zm00001d014083	Zm00001eb222250	100281141	6.11823	5.35383	31.8934	1.62871e-08	8.14826e-06	beta-amylase	GO:0000272;GO:0016161	polysaccharide catabolic process;beta-amylase activity	Starch and sucrose metabolism - Zea mays (maize);Metabolic pathways - Zea mays (maize);Biosynthesis of secondary metabolites - Zea mays (maize)	zma00500;zma01100;zma01110
Zm00001d025923	Zm00001eb427310	100192556	6.01214	2.02288	40.0083	2.52883e-10	2.26193e-07	NAD(P)-binding Rossmann-fold superfamily protein
Zm00001d044078	Zm00001eb158640	100279043	5.51041	4.79913	29.8522	4.66273e-08	1.81092e-05	conserved hypothetical protein
Zm00001d032608	Zm00001eb044860	100280970	5.30555	5.66176	24.5367	7.29076e-07	0.000161567	alpha-galactosidase	GO:0003824;GO:0004553;GO:0005975	catalytic activity;hydrolase activity, hydrolyzing O-glycosyl compounds;carbohydrate metabolic process	Galactose metabolism - Zea mays (maize);Glycerolipid metabolism - Zea mays (maize);Sphingolipid metabolism - Zea mays (maize);Glycosphingolipid biosynthesis - globo and isoglobo series - Zea mays (maize);Metabolic pathways - Zea mays (maize)	zma00052;zma00561;zma00600;zma00603;zma01100
Zm00001d003767	Zm00001eb083680	100283848	5.08952	2.62939	17.5423	2.80987e-05	0.00258376	photosystem I subunit O			Photosynthesis - Zea mays (maize);Metabolic pathways - Zea mays (maize)	zma00195;zma01100
Zm00001d036066	Zm00001eb269910		5.02085	4.87143	19.0925	1.24535e-05	0.00139768	Zinc finger (C3HC4-type RING finger) family protein
Zm00001d014914	Zm00001eb229190		5.01998	2.02463	16.6484	4.49881e-05	0.00357928	leucoanthocyanidin dioxygenase	GO:0016491;GO:0055114	oxidoreductase activity;oxidation-reduction process
Zm00001d003723	Zm00001eb083290		4.92764	3.9735	21.8703	2.91709e-06	0.000453178	S-locus lectin protein kinase family protein	GO:0004674;GO:0005524;GO:0048544;GO:0004672;GO:0006468	protein serine/threonine kinase activity;ATP binding;recognition of pollen;protein kinase activity;protein phosphorylation
Zm00001d013900	Zm00001eb220700	103626123	4.89363	2.75174	21.6909	3.20311e-06	0.000487352	CAP160 protein
Zm00001d046007	Zm00001eb382500	103638415	4.85966	3.0366	23.3707	1.33596e-06	0.000254411	xyloglucan endotransglucosylase/hydrolase	GO:0005618;GO:0004553;GO:0010411;GO:0006073;GO:0005975;GO:0016762;GO:0042546;GO:0048046	cell wall;hydrolase activity, hydrolyzing O-glycosyl compounds;xyloglucan metabolic process;cellular glucan metabolic process;carbohydrate metabolic process;xyloglucan:xyloglucosyl transferase activity;cell wall biogenesis;apoplast
Zm00001d037868	Zm00001eb285170	100281195	4.78099	2.59015	27.3806	1.671e-07	5.30353e-05	eukaryotic release factor 1-3	GO:0003747;GO:0005737;GO:0006415	translation release factor activity;cytoplasm;translational termination	mRNA surveillance pathway - Zea mays (maize)	zma03015
Zm00001d036072	Zm00001eb269960		4.66566	5.57439	35.2229	2.94044e-09	1.92873e-06	Zinc finger (C3HC4-type RING finger) family protein
Zm00001d036069	Zm00001eb269950	103629444	4.65547	5.88305	52.4125	4.49857e-13	2.65569e-09	Zinc finger (C3HC4-type RING finger) family protein
Zm00001d028718			4.48064	5.06194	17.0959	3.55388e-05	0.00304057	Low temperature and salt responsive protein family	GO:0016021	integral component of membrane
REL-sp|P12810|HS16A_WHEAT:sp|P27777|HS16A_ORYSJ:sp|Q943E6|HS16B_ORYSJ:			4.43505	3.90546	13.5282	0.000235001	0.0119595
MSTRG.40287			4.38108	1.81085	17.2484	3.27968e-05	0.00292456
Zm00001d044868	Zm00001eb372780	103637862	4.37905	2.50081	14.6343	0.000130519	0.00762875	ADP-ribosylation factor B1B	GO:0005525;GO:0005622	GTP binding;intracellular	Endocytosis - Zea mays (maize)	zma04144
Zm00001d039941	Zm00001eb125000		4.33562	4.60838	20.5648	5.76449e-06	0.000763007	heat shock protein 17.4
Zm00001d022279	Zm00001eb328780		4.28663	4.6567	19.2596	1.14093e-05	0.0013155	Peroxidase superfamily protein	GO:0004601;GO:0042744;GO:0006979;GO:0020037;GO:0055114	peroxidase activity;hydrogen peroxide catabolic process;response to oxidative stress;heme binding;oxidation-reduction process
Zm00001d033300	Zm00001eb051200		4.23451	3.41956	23.4975	1.25078e-06	0.000239736	inositol polyphosphate 5-phosphatase	GO:0046856	phosphatidylinositol dephosphorylation
Zm00001d010548	Zm00001eb351520		4.22608	1.95227	18.8177	1.43824e-05	0.00154953	Protein kinase superfamily protein	GO:0004672;GO:0005524;GO:0006468	protein kinase activity;ATP binding;protein phosphorylation
Zm00001d016256	Zm00001eb239390		4.21639	1.35626	15.5228	8.15152e-05	0.00553123	protodermal factor
Zm00001d047358	Zm00001eb393680	103639086	4.20725	3.9666	20.363	6.40564e-06	0.000820702	Peroxidase superfamily protein	GO:0004601;GO:0006979;GO:0042744;GO:0020037;GO:0055114	peroxidase activity;response to oxidative stress;hydrogen peroxide catabolic process;heme binding;oxidation-reduction process	Phenylpropanoid biosynthesis - Zea mays (maize);Metabolic pathways - Zea mays (maize);Biosynthesis of secondary metabolites - Zea mays (maize)	zma00940;zma01100;zma01110
Zm00001d030121	Zm00001eb025100	103637736	4.18104	3.69659	18.688	1.5395e-05	0.0016114	cellulose synthase-like D3	GO:0016020;GO:0016760;GO:0030244	membrane;cellulose synthase (UDP-forming) activity;cellulose biosynthetic process
Zm00001d053320	Zm00001eb203620	103654693	4.1617	3.87124	14.6761	0.000127656	0.00754056	xyloglucan endotransglucosylase/hydrolase	GO:0004553;GO:0005618;GO:0010411;GO:0005975;GO:0006073;GO:0016762;GO:0042546;GO:0048046	hydrolase activity, hydrolyzing O-glycosyl compounds;cell wall;xyloglucan metabolic process;carbohydrate metabolic process;cellular glucan metabolic process;xyloglucan:xyloglucosyl transferase activity;cell wall biogenesis;apoplast
Zm00001d048775	Zm00001eb166240		4.15093	3.54898	24.6849	6.75111e-07	0.000153287	polyol/monosaccharide transporter	GO:0005215;GO:0016021;GO:0016020;GO:0022857;GO:0055085	transporter activity;integral component of membrane;membrane;transmembrane transporter activity;transmembrane transport
Zm00001d021700	Zm00001eb323430	103633266	4.13161	4.83211	29.6532	5.1667e-08	1.93045e-05	Cupredoxin superfamily protein	GO:0009055	electron transfer activity
Zm00001d021533			4.07713	5.00911	19.1292	1.22164e-05	0.00138689	Peroxidase superfamily protein	GO:0004601;GO:0006979;GO:0042744;GO:0020037;GO:0055114	peroxidase activity;response to oxidative stress;hydrogen peroxide catabolic process;heme binding;oxidation-reduction process
Zm00001d039685	Zm00001eb122980		4.04254	4.17076	13.1693	0.000284575	0.0137702	Raffinose synthase family protein
Zm00001d048352			4.00099	2.11822	11.7983	0.000592863	0.0234264	IQ-domain	GO:0005515	protein binding
Zm00001d014325	Zm00001eb224230		3.99838	5.94868	36.0264	1.94663e-09	1.36807e-06	Calcium-binding EF-hand family protein	GO:0005509	calcium ion binding
Zm00001d004705	Zm00001eb090960		3.97345	4.74943	23.7553	1.09395e-06	0.000212436	amino acid permease
Zm00001d016987	Zm00001eb245270		3.92476	2.61641	21.1699	4.20313e-06	0.000604977	potassium channel in Arabidopsis thaliana	GO:0005249;GO:0005216;GO:0006813;GO:0006811;GO:0016020;GO:0055085	voltage-gated potassium channel activity;ion channel activity;potassium ion transport;ion transport;membrane;transmembrane transport
Zm00001d039935	Zm00001eb124950		3.88719	4.75103	10.1899	0.00141213	0.0421881	hypothetical protein
Zm00001d029816	Zm00001eb022730	103637618	3.84576	4.23073	19.2406	1.15234e-05	0.00132349	Pollen Ole e 1 allergen and extensin family protein
Zm00001d029183	Zm00001eb017030	100273344	3.83974	5.15646	18.9406	1.34853e-05	0.0014908	cytochrome P450, family 81, subfamily D, polypeptide	GO:0005506;GO:0016705;GO:0055114;GO:0020037	iron ion binding;oxidoreductase activity, acting on paired donors, with incorporation or reduction of molecular oxygen;oxidation-reduction process;heme binding
Zm00001d032240	Zm00001eb041860	100191533	3.83851	1.38522	16.2533	5.54121e-05	0.0041199	myb domain protein	GO:0003677	DNA binding
Zm00001d039748	Zm00001eb123470	103651770	3.8258	4.20695	19.6355	9.37129e-06	0.001117	Pollen Ole e 1 allergen and extensin family protein
Zm00001d013400	Zm00001eb216030		3.81327	2.86031	11.6582	0.000639214	0.0246959	Protein kinase superfamily protein	GO:0005524;GO:0004672;GO:0004713;GO:0006468	ATP binding;protein kinase activity;protein tyrosine kinase activity;protein phosphorylation
Zm00001d043596	Zm00001eb154450	100285934	3.78522	2.5041	25.7146	3.95829e-07	0.000102489	Polyketide cyclase/dehydrase and lipid transport superfamily protein
Zm00001d028092	Zm00001eb007640	732773	3.77481	2.15956	53.9631	2.04286e-13	2.00997e-09	CYCLIN D1;1
Zm00001d037915	Zm00001eb285480		3.77121	2.90905	11.4652	0.000709103	0.0263609	Late embryogenesis abundant (LEA) hydroxyproline-rich glycoprotein family
MSTRG.3281			3.75359	2.78935	23.1081	1.53144e-06	0.000279033
Zm00001d037404	Zm00001eb281140		3.75225	1.46482	18.6071	1.60625e-05	0.00165338	conserved hypothetical protein
Zm00001d047064	Zm00001eb390690	103640218	3.74033	2.82103	15.3719	8.82897e-05	0.00580658	Peroxidase superfamily protein	GO:0004601;GO:0006979;GO:0042744;GO:0055114;GO:0020037	peroxidase activity;response to oxidative stress;hydrogen peroxide catabolic process;oxidation-reduction process;heme binding	Phenylpropanoid biosynthesis - Zea mays (maize);Metabolic pathways - Zea mays (maize);Biosynthesis of secondary metabolites - Zea mays (maize)	zma00940;zma01100;zma01110
Zm00001d026605	Zm00001eb433630	103642193	3.73393	4.57309	15.4975	8.2615e-05	0.00556746	glycosyl hydrolase 9C1	GO:0003824;GO:0030246;GO:0004553;GO:0005975	catalytic activity;carbohydrate binding;hydrolase activity, hydrolyzing O-glycosyl compounds;carbohydrate metabolic process	Starch and sucrose metabolism - Zea mays (maize);Metabolic pathways - Zea mays (maize)	zma00500;zma01100
Zm00001d022222	Zm00001eb328220	103633458	3.70692	1.26308	12.9097	0.00032689	0.0152913	hypothetical protein
Zm00001d047094	Zm00001eb391410	103640239	3.67467	3.47751	16.6946	4.39064e-05	0.00351216	expansin B2	GO:0005576;GO:0019953	extracellular region;sexual reproduction
Zm00001d030095	Zm00001eb024910		3.65894	2.75753	15.9332	6.5618e-05	0.00474717	Plant protein of unknown function (DUF827)
Zm00001d000204	Zm00001eb377260		3.65418	6.29355	38.6256	5.13416e-10	4.4572e-07	sulfate transporter 3;4	GO:0008272;GO:0008271;GO:0015116;GO:0016021;GO:0016020;GO:0055085	sulfate transport;secondary active sulfate transmembrane transporter activity;sulfate transmembrane transporter activity;integral component of membrane;membrane;transmembrane transport
Zm00001d013409	Zm00001eb216050		3.64747	2.45285	21.6279	3.3101e-06	0.00049596	homeobox protein	GO:0003677	DNA binding
Zm00001d033369	Zm00001eb051810		3.64591	3.93526	12.0731	0.000511533	0.0212661	Gibberellin-regulated family protein
Zm00001d038394	Zm00001eb289830		3.6221	3.46941	24.717	6.63951e-07	0.000152528	Protein kinase superfamily protein	GO:0004672;GO:0006468;GO:0005524	protein kinase activity;protein phosphorylation;ATP binding
Zm00001d017785	Zm00001eb252190	100279953	3.52909	4.45964	9.9559	0.00160335	0.0463982	alpha/beta-Hydrolases superfamily protein
Zm00001d028252			3.4881	2.23175	26.7714	2.29002e-07	6.62691e-05	Caleosin-related family protein
Zm00001d006936	Zm00001eb109950		3.4784	4.43905	17.2898	3.20906e-05	0.00288786	Peroxidase superfamily protein	GO:0004601;GO:0042744;GO:0055114;GO:0006979;GO:0020037	peroxidase activity;hydrogen peroxide catabolic process;oxidation-reduction process;response to oxidative stress;heme binding
Zm00001d034089	Zm00001eb058000		3.46789	2.10485	15.4057	8.67263e-05	0.00575258	Protein kinase superfamily protein	GO:0005524;GO:0004672;GO:0006468	ATP binding;protein kinase activity;protein phosphorylation
Zm00001d037439	Zm00001eb281410	100127538	3.45384	2.66881	27.0664	1.96589e-07	5.98218e-05	PEBP (phosphatidylethanolamine-binding protein) family protein
Zm00001d033358	Zm00001eb051720		3.42921	1.83986	16.2802	5.46308e-05	0.00410732	hypothetical protein
Zm00001d016982	Zm00001eb245250	100281564	3.37734	5.96004	29.1496	6.69979e-08	2.38262e-05	Major facilitator superfamily protein	GO:0016020;GO:0022857;GO:0055085	membrane;transmembrane transporter activity;transmembrane transport
Zm00001d051415	Zm00001eb186970	103653893	3.37072	3.52606	42.1131	8.61458e-11	1.21084e-07	mechanosensitive channel of small conductance-like	GO:0016020;GO:0055085	membrane;transmembrane transport
Zm00001d022282	Zm00001eb328810	103634415	3.36706	3.81191	11.1526	0.00083916	0.0296465	Peroxidase superfamily protein	GO:0004601;GO:0006979;GO:0042744;GO:0020037;GO:0055114	peroxidase activity;response to oxidative stress;hydrogen peroxide catabolic process;heme binding;oxidation-reduction process	Phenylpropanoid biosynthesis - Zea mays (maize);Metabolic pathways - Zea mays (maize);Biosynthesis of secondary metabolites - Zea mays (maize)	zma00940;zma01100;zma01110
Zm00001d019704	Zm00001eb307340		3.35542	5.36155	11.2223	0.000808222	0.0288193	hypothetical protein
Zm00001d017516	Zm00001eb249860	100282060	3.35078	2.50394	15.6933	7.44894e-05	0.00517342	actin depolymerizing factor	GO:0015629;GO:0003779;GO:0030042;GO:0005622	actin cytoskeleton;actin binding;actin filament depolymerization;intracellular
Zm00001d012391	Zm00001eb367740		3.34067	4.61324	42.364	7.57728e-11	1.16728e-07	delta1-pyrroline-5-carboxylate synthase	GO:0008152;GO:0003824;GO:0004350;GO:0004349;GO:0016491;GO:0006561;GO:0055114;GO:0016620;GO:0005737;GO:0050661	metabolic process;catalytic activity;glutamate-5-semialdehyde dehydrogenase activity;glutamate 5-kinase activity;oxidoreductase activity;proline biosynthetic process;oxidation-reduction process;oxidoreductase activity, acting on the aldehyde or oxo group of donors, NAD or NADP as acceptor;cytoplasm;NADP binding
Zm00001d044748	Zm00001eb371680	100272256	3.33483	3.40213	10.5796	0.00114344	0.0366859	Thiamin diphosphate-binding fold (THDP-binding) superfamily protein	GO:0004739;GO:0008152;GO:0006086;GO:0016624;GO:0043231	pyruvate dehydrogenase (acetyl-transferring) activity;metabolic process;acetyl-CoA biosynthetic process from pyruvate;oxidoreductase activity, acting on the aldehyde or oxo group of donors, disulfide as acceptor;intracellular membrane-bounded organelle	Glycolysis / Gluconeogenesis - Zea mays (maize);Citrate cycle (TCA cycle) - Zea mays (maize);Pyruvate metabolism - Zea mays (maize);Lipoic acid metabolism - Zea mays (maize);Metabolic pathways - Zea mays (maize);Biosynthesis of secondary metabolites - Zea mays (maize);Carbon metabolism - Zea mays (maize);2-Oxocarboxylic acid metabolism - Zea mays (maize)	zma00010;zma00020;zma00620;zma00785;zma01100;zma01110;zma01200;zma01210
Zm00001d007345	Zm00001eb112950		3.32629	5.00417	9.94739	0.00161078	0.0464764	hydroxysteroid dehydrogenase	GO:0016491	oxidoreductase activity
Zm00001d010394	Zm00001eb350230	103637187	3.31813	1.65624	10.5021	0.00119239	0.0375221	ovate family protein
Zm00001d010169	Zm00001eb348500	103635614	3.31626	5.28279	16.7404	4.28579e-05	0.00346602	cysteine-rich RLK (RECEPTOR-like protein kinase)	GO:0005524;GO:0030246;GO:0004672;GO:0006468	ATP binding;carbohydrate binding;protein kinase activity;protein phosphorylation
Zm00001d023559	Zm00001eb408010	100273196	3.30719	3.13776	21.0076	4.57464e-06	0.000630525	fructose-bisphosphate aldolase	GO:0003824;GO:0004332;GO:0006096	catalytic activity;fructose-bisphosphate aldolase activity;glycolytic process	Glycolysis / Gluconeogenesis - Zea mays (maize);Pentose phosphate pathway - Zea mays (maize);Fructose and mannose metabolism - Zea mays (maize);Carbon fixation in photosynthetic organisms - Zea mays (maize);Metabolic pathways - Zea mays (maize);Biosynthesis of secondary metabolites - Zea mays (maize);Carbon metabolism - Zea mays (maize);Biosynthesis of amino acids - Zea mays (maize)	zma00010;zma00030;zma00051;zma00710;zma01100;zma01110;zma01200;zma01230
Zm00001d036068	Zm00001eb269940		3.28032	1.52836	20.1222	7.26486e-06	0.00090863	Zinc finger (C3HC4-type RING finger) family protein
Zm00001d017453	Zm00001eb249190	100191817	3.27903	2.39413	17.9412	2.27837e-05	0.00217639	Major facilitator superfamily protein	GO:0016021;GO:0055085;GO:0022857	integral component of membrane;transmembrane transport;transmembrane transporter activity
Zm00001d018321	Zm00001eb257290	103627834	3.24813	3.09019	17.9227	2.30061e-05	0.00219055	CAP (Cysteine-rich secretory proteins, Antigen 5, and Pathogenesis-related 1 protein) superfamily protein	GO:0005576	extracellular region
Zm00001d014055	Zm00001eb221970	100280261	3.24716	3.40868	16.8397	4.06743e-05	0.00339148	Fatty acid hydroxylase superfamily	GO:0005506;GO:0008610;GO:0016491;GO:0055114	iron ion binding;lipid biosynthetic process;oxidoreductase activity;oxidation-reduction process	Cutin, suberine and wax biosynthesis - Zea mays (maize);Biosynthesis of secondary metabolites - Zea mays (maize)	zma00073;zma01110
Zm00001d045122	Zm00001eb374840		3.21216	1.79217	13.8886	0.000193971	0.0103589	H(+)-ATPase	GO:0016021;GO:0000166;GO:0008553;GO:0120029	integral component of membrane;nucleotide binding;proton-exporting ATPase activity, phosphorylative mechanism;proton export across plasma membrane
Zm00001d038240	Zm00001eb288500		3.19246	1.65576	15.6559	7.59751e-05	0.0052274	ERD (early-responsive to dehydration stress) family protein	GO:0016020	membrane
Zm00001d045571	Zm00001eb379210	103639850	3.17935	3.5813	13.4088	0.000250446	0.0124242	expansin A7	GO:0005576;GO:0009664	extracellular region;plant-type cell wall organization
Zm00001d016001	Zm00001eb237470	103626931	3.17609	2.40268	15.6609	7.57759e-05	0.00522588	RHO guanyl-nucleotide exchange factor	GO:0005089	Rho guanyl-nucleotide exchange factor activity
Zm00001d053307	Zm00001eb203460		3.16642	1.99168	12.8365	0.000339915	0.0157251	RHO guanyl-nucleotide exchange factor	GO:0005089	Rho guanyl-nucleotide exchange factor activity
Zm00001d025055	Zm00001eb419870	103641516	3.16485	5.18309	11.504	0.000694465	0.0260466	Protein phosphatase 2C family protein	GO:0003824;GO:0043169	catalytic activity;cation binding	MAPK signaling pathway - plant - Zea mays (maize);Plant hormone signal transduction - Zea mays (maize)	zma04016;zma04075
Zm00001d037769	Zm00001eb284250		3.16463	4.87914	15.8141	6.98793e-05	0.00494635	CCCH-type zinc finger family protein	GO:0046872	metal ion binding
Zm00001d048152	Zm00001eb400780	100191699	3.16393	1.92287	15.7046	7.40425e-05	0.00517342	Glycosyl hydrolase family 10 protein	GO:0016798;GO:0004553;GO:0005975	hydrolase activity, acting on glycosyl bonds;hydrolase activity, hydrolyzing O-glycosyl compounds;carbohydrate metabolic process
Zm00001d005748	Zm00001eb099440		3.15235	3.93364	30.7162	2.98667e-08	1.31579e-05	CBL-interacting protein kinase	GO:0007165;GO:0005524;GO:0004672;GO:0006468	signal transduction;ATP binding;protein kinase activity;protein phosphorylation
Zm00001d036037	Zm00001eb269660		3.14468	2.91206	12.4945	0.000408161	0.0180354	Eukaryotic aspartyl protease family protein	GO:0004190;GO:0006508	aspartic-type endopeptidase activity;proteolysis
Zm00001d029906	Zm00001eb023420		3.13612	5.29433	10.3689	0.00128156	0.0394861	expansin B2	GO:0005576;GO:0019953	extracellular region;sexual reproduction
Zm00001d027623	Zm00001eb003470	103631701	3.13103	5.75585	21.2324	4.06826e-06	0.000588641	myb domain protein	GO:0003677	DNA binding
Zm00001d042922	Zm00001eb148420	103651028	3.09703	6.06358	12.2709	0.000460075	0.0196243	heat shock protein			Spliceosome - Zea mays (maize);Protein processing in endoplasmic reticulum - Zea mays (maize);Endocytosis - Zea mays (maize)	zma03040;zma04141;zma04144
Zm00001d007700	Zm00001eb115840	103648197	3.07776	6.62677	15.2535	9.40009e-05	0.00605103	NAD(P)-binding Rossmann-fold superfamily protein
Zm00001d045107	Zm00001eb374700		3.04068	3.34616	13.8766	0.000195215	0.0103773	LJRHL1-like	GO:0046983	protein dimerization activity
MSTRG.32039			3.00894	3.66261	18.35	1.8382e-05	0.00183305
Zm00001d006937	Zm00001eb109960	103647881	3.00828	4.67766	12.889	0.000330515	0.015412	Peroxidase superfamily protein	GO:0004601;GO:0006979;GO:0042744;GO:0055114;GO:0020037	peroxidase activity;response to oxidative stress;hydrogen peroxide catabolic process;oxidation-reduction process;heme binding	Phenylpropanoid biosynthesis - Zea mays (maize);Metabolic pathways - Zea mays (maize);Biosynthesis of secondary metabolites - Zea mays (maize)	zma00940;zma01100;zma01110
Zm00001d048383	Zm00001eb402890	100282313	3.00478	5.44354	19.0268	1.28892e-05	0.0014411	myb domain protein	GO:0003677	DNA binding
Zm00001d014744	Zm00001eb227610		3.00026	1.98684	19.1715	1.19482e-05	0.00136168	conserved hypothetical protein
Zm00001d049218	Zm00001eb169870		2.99465	3.59338	14.4732	0.000142168	0.00815098	Outward rectifying potassium channel protein	GO:0005267;GO:0016020;GO:0071805	potassium channel activity;membrane;potassium ion transmembrane transport
Zm00001d007258	Zm00001eb112210	103647971	2.98324	3.03463	15.9705	6.43374e-05	0.00468901	carboxyesterase	GO:0008152;GO:0016787	metabolic process;hydrolase activity
Zm00001d023664	Zm00001eb408850	100285725	2.98161	5.80913	18.7176	1.51575e-05	0.00159787	GRAM domain family protein
Zm00001d017919	Zm00001eb253460		2.96844	2.52348	12.1223	0.000498231	0.0207716	TRICHOME BIREFRINGENCE-LIKE
Zm00001d037969			2.95272	4.96657	20.9437	4.72987e-06	0.000642341	Serine protease inhibitor, potato inhibitor I-type family protein	GO:0004867;GO:0009611	serine-type endopeptidase inhibitor activity;response to wounding
REL-sp|Q942D6|HFC1B_ORYSJ:			2.92593	1.67757	13.6686	0.000218071	0.0113125
Zm00001d025665	Zm00001eb424670	100283931	2.92369	4.9015	32.1832	1.40302e-08	7.26542e-06	amino acid permease
Zm00001d010494	Zm00001eb351050	103635750	2.92218	3.28368	11.3525	0.000753473	0.0274842	Major latex allergen Hev b
Zm00001d046938	Zm00001eb389670	100383609	2.92214	3.0154	11.2596	0.000792104	0.0284435	Leucine-rich repeat protein kinase family protein	GO:0004672;GO:0005524;GO:0006468;GO:0005515	protein kinase activity;ATP binding;protein phosphorylation;protein binding
Zm00001d020332	Zm00001eb311590	100281562	2.91234	2.94952	20.7057	5.35571e-06	0.000715314	ARM repeat superfamily protein	GO:0005515;GO:0005488;GO:0004842;GO:0016567	protein binding;binding;ubiquitin-protein transferase activity;protein ubiquitination
Zm00001d024403	Zm00001eb414530	100277968	2.89459	2.33259	26.3227	2.88866e-07	7.95485e-05	hypothetical protein
Zm00001d053143	Zm00001eb202080	103654612	2.87758	3.22426	47.9071	4.46901e-12	1.6489e-08	amino acid permease
Zm00001d016601	Zm00001eb242010	100274086	2.84934	3.36574	15.0247	0.000106113	0.00652529	SEC14-like
Zm00001d036452	Zm00001eb272750	100283306	2.84493	3.8364	25.0565	5.56756e-07	0.000134703	Bifunctional inhibitor/lipid-transfer protein/seed storage 2S albumin superfamily protein
Zm00001d037453	Zm00001eb281500		2.83619	6.34269	34.445	4.38472e-09	2.7537e-06	VIRB2-interacting protein
Zm00001d018352	Zm00001eb257600		2.82959	1.48853	11.2534	0.000794755	0.028504	Protein kinase superfamily protein	GO:0005524;GO:0004672;GO:0006468	ATP binding;protein kinase activity;protein phosphorylation
Zm00001d034249	Zm00001eb059150	103644088	2.80973	1.70991	31.1879	2.34225e-08	1.04752e-05	Leucine carboxyl methyltransferase	GO:0008168;GO:0032259	methyltransferase activity;methylation
Zm00001d031636	Zm00001eb036750	100191531	2.79926	4.50856	22.0024	2.72311e-06	0.000429828	glycosylphosphatidylinositol-anchored lipid protein transfer
Zm00001d016846	Zm00001eb244050	103627303	2.78785	2.48181	12.9143	0.00032608	0.0152776	Protein kinase superfamily protein	GO:0005524;GO:0004672;GO:0006468	ATP binding;protein kinase activity;protein phosphorylation
Zm00001d038469	Zm00001eb290530		2.7872	1.92133	10.8777	0.000973301	0.033136	allergen-related
Zm00001d029460	Zm00001eb019570		2.76597	2.39026	22.59	2.00526e-06	0.000336303	SPX domain gene
Zm00001d020100	Zm00001eb309920	100279578	2.75879	4.09809	26.3395	2.86374e-07	7.95485e-05	highly ABA-induced PP2C gene	GO:0043169;GO:0003824	cation binding;catalytic activity	MAPK signaling pathway - plant - Zea mays (maize);Plant hormone signal transduction - Zea mays (maize)	zma04016;zma04075
Zm00001d017918	Zm00001eb253450		2.74678	2.15028	10.2981	0.00133167	0.0406064	TRICHOME BIREFRINGENCE-LIKE
Zm00001d024681	Zm00001eb416830		2.74573	1.44513	10.2342	0.00137861	0.0415654	NB-ARC domain-containing disease resistance protein	GO:0043531	ADP binding
Zm00001d041269	Zm00001eb134490	103650276	2.70166	2.91174	13.746	0.00020927	0.0109328	Protein kinase superfamily protein	GO:0004672;GO:0004674;GO:0006468;GO:0005524	protein kinase activity;protein serine/threonine kinase activity;protein phosphorylation;ATP binding
Zm00001d017547	Zm00001eb250120		2.69516	8.24989	32.6011	1.13153e-08	6.13714e-06	cold-regulated	GO:0006950;GO:0009415	response to stress;response to water
Zm00001d053192	Zm00001eb202560		2.68201	2.29716	13.5553	0.000231639	0.0118546	exocyst subunit exo70 family protein C2	GO:0000145;GO:0006887	exocyst;exocytosis
Zm00001d046362	Zm00001eb385230		2.67924	2.389	16.4555	4.98043e-05	0.00380848	conserved hypothetical protein
Zm00001d042723	Zm00001eb146710	100273498	2.67719	6.65453	13.2303	0.000275465	0.0134618	HXXXD-type acyl-transferase family protein	GO:0016747	transferase activity, transferring acyl groups other than amino-acyl groups	Cutin, suberine and wax biosynthesis - Zea mays (maize)	zma00073
Zm00001d038532	Zm00001eb291190		2.67424	1.60581	20.038	7.59189e-06	0.000937614	Bifunctional inhibitor/lipid-transfer protein/seed storage 2S albumin superfamily protein
Zm00001d037968	Zm00001eb285920	103630240	2.66983	5.48804	24.3477	8.04245e-07	0.000167442	PAR1 protein
Zm00001d051388	Zm00001eb186790		2.65867	2.72298	12.7088	0.000363946	0.0165781	actin depolymerizing factor	GO:0003779;GO:0015629;GO:0005622;GO:0030042	actin binding;actin cytoskeleton;intracellular;actin filament depolymerization
Zm00001d011785	Zm00001eb362240	100280967	2.65757	2.15756	40.7971	1.68884e-10	1.66165e-07	Homeodomain-like superfamily protein	GO:0003677	DNA binding
Zm00001d000195	Zm00001eb285970	100272795	2.63543	1.7958	11.7269	0.000616032	0.0240664	MATE efflux family protein	GO:0006855;GO:0015238;GO:0015297;GO:0016020;GO:0055085	drug transmembrane transport;drug transmembrane transporter activity;antiporter activity;membrane;transmembrane transport
Zm00001d018298	Zm00001eb257130	100191598	2.63368	6.45331	13.9563	0.000187114	0.0101163	HSP20-like chaperones superfamily protein			Protein processing in endoplasmic reticulum - Zea mays (maize)	zma04141
Zm00001d000107	Zm00001eb201250		2.63348	5.99375	24.4407	7.66317e-07	0.000161567	fatty acid reductase
MSTRG.43334			2.55871	2.3462	36.5224	1.50919e-09	1.11367e-06
Zm00001d042905	Zm00001eb148270	100281551	2.55058	1.92496	11.6463	0.000643311	0.0247893	laccase	GO:0005507;GO:0055114;GO:0046274;GO:0048046;GO:0016491;GO:0052716	copper ion binding;oxidation-reduction process;lignin catabolic process;apoplast;oxidoreductase activity;hydroquinone:oxygen oxidoreductase activity
Zm00001d026438	Zm00001eb432010	100194321	2.54311	2.20899	11.792	0.000594856	0.0234738	Coatomer epsilon subunit	GO:0005515;GO:0005198;GO:0006890	protein binding;structural molecule activity;retrograde vesicle-mediated transport, Golgi to ER
Zm00001d033595	Zm00001eb053780	100283521	2.52442	5.29497	20.3694	6.38434e-06	0.000820702	Bifunctional inhibitor/lipid-transfer protein/seed storage 2S albumin superfamily protein	GO:0006869;GO:0008289	lipid transport;lipid binding
Zm00001d012591	Zm00001eb369590	100192725	2.52356	6.49436	20.0423	7.5749e-06	0.000937614	DC1 domain-containing protein	GO:0045454	cell redox homeostasis
Zm00001d012551	Zm00001eb369260		2.51509	2.48875	12.6943	0.000366778	0.0166813	VQ motif-containing protein
Zm00001d053007			2.51344	1.58272	15.9192	6.61041e-05	0.00475901	Plant thionin domain containing protein	GO:0006952	defense response
Zm00001d008529	Zm00001eb335070		2.51288	4.85789	30.4094	3.49837e-08	1.49654e-05	endonuclease	GO:0016788;GO:0003676;GO:0004519;GO:0006308	hydrolase activity, acting on ester bonds;nucleic acid binding;endonuclease activity;DNA catabolic process
Zm00001d051989			2.51225	2.728	10.8476	0.00098924	0.0334856	Galactose oxidase/kelch repeat superfamily protein	GO:0005515	protein binding
Zm00001d006779			2.49991	1.75407	15.7903	7.07633e-05	0.00498501	alpha/beta-Hydrolases superfamily protein	GO:0003824	catalytic activity
Zm00001d001820	Zm00001eb066070		2.48657	2.91002	10.2819	0.00134342	0.0407542	protochlorophyllide oxidoreductase A	GO:0016630;GO:0055114	protochlorophyllide reductase activity;oxidation-reduction process
Zm00001d045651	Zm00001eb379850	100382131	2.44461	1.76416	10.2819	0.00134341	0.0407542	hypothetical protein
Zm00001d024410	Zm00001eb414580		2.4426	1.6931	18.7524	1.48834e-05	0.00158597	WUSCHEL related homeobox	GO:0003677	DNA binding
Zm00001d021702	Zm00001eb323450	542472	2.44245	5.7528	41.9246	9.48599e-11	1.2299e-07	beta-amylase	GO:0000272;GO:0016161	polysaccharide catabolic process;beta-amylase activity	Starch and sucrose metabolism - Zea mays (maize);Metabolic pathways - Zea mays (maize);Biosynthesis of secondary metabolites - Zea mays (maize)	zma00500;zma01100;zma01110
Zm00001d043621	Zm00001eb154650	100284789	2.43965	4.77955	22.633	1.96085e-06	0.000332635	phosphate starvation-induced gene	GO:0016791	phosphatase activity	Glycerophospholipid metabolism - Zea mays (maize);Metabolic pathways - Zea mays (maize)	zma00564;zma01100
Zm00001d007421	Zm00001eb113590		2.40877	2.51534	10.5516	0.0011609	0.0370446	respiratory burst oxidase homologue D	GO:0016491;GO:0055114;GO:0005509;GO:0016020;GO:0004601;GO:0050664	oxidoreductase activity;oxidation-reduction process;calcium ion binding;membrane;peroxidase activity;oxidoreductase activity, acting on NAD(P)H, oxygen as acceptor
Zm00001d016740	Zm00001eb242950	103627244	2.39238	3.9987	23.3405	1.35713e-06	0.00025515	Plant invertase/pectin methylesterase inhibitor domain containing protein	GO:0004857	enzyme inhibitor activity
Zm00001d034713	Zm00001eb063220		2.38133	3.45927	15.6816	7.49483e-05	0.00519308	anthranilate synthase	GO:0009058;GO:0000162;GO:0004049	biosynthetic process;tryptophan biosynthetic process;anthranilate synthase activity
Zm00001d017639	Zm00001eb250900		2.37981	4.60017	21.9035	2.86704e-06	0.000447759	Glycosyl hydrolases family 18 domain containing protein	GO:0005975;GO:0004553	carbohydrate metabolic process;hydrolase activity, hydrolyzing O-glycosyl compounds
Zm00001d016177	Zm00001eb238730	103627003	2.32651	4.59467	10.9781	0.000921939	0.0318063	Peroxidase superfamily protein	GO:0004601;GO:0042744;GO:0006979;GO:0055114;GO:0020037	peroxidase activity;hydrogen peroxide catabolic process;response to oxidative stress;oxidation-reduction process;heme binding	Phenylpropanoid biosynthesis - Zea mays (maize);Metabolic pathways - Zea mays (maize);Biosynthesis of secondary metabolites - Zea mays (maize)	zma00940;zma01100;zma01110
Zm00001d012401	Zm00001eb367840		2.3232	5.7995	46.6224	8.60719e-12	2.30962e-08	highly ABA-induced PP2C gene	GO:0043169;GO:0003824	cation binding;catalytic activity
Zm00001d033747	Zm00001eb054990	542400	2.30237	7.19602	10.981	0.000920487	0.0318063	glutamine synthase clone R1	GO:0003824;GO:0004356;GO:0006542;GO:0006807	catalytic activity;glutamate-ammonia ligase activity;glutamine biosynthetic process;nitrogen compound metabolic process	Arginine biosynthesis - Zea mays (maize);Alanine, aspartate and glutamate metabolism - Zea mays (maize);Glyoxylate and dicarboxylate metabolism - Zea mays (maize);Nitrogen metabolism - Zea mays (maize);Metabolic pathways - Zea mays (maize);Biosynthesis of amino acids - Zea mays (maize)	zma00220;zma00250;zma00630;zma00910;zma01100;zma01230
Zm00001d022026	Zm00001eb326500	100282155	2.28123	2.01271	15.2114	9.61191e-05	0.00611454	Got1/Sft2-like vescicle transport protein family	GO:0016192	vesicle-mediated transport
Zm00001d001857	Zm00001eb066480	100273752	2.27256	3.05755	9.89296	0.00165912	0.0472706	light harvesting complex photosystem II subunit			Photosynthesis - antenna proteins - Zea mays (maize);Metabolic pathways - Zea mays (maize)	zma00196;zma01100
Zm00001d015468	Zm00001eb233790	103626702	2.26078	5.49482	13.8876	0.000194073	0.0103589	CONSTANS-like	GO:0005515;GO:0005622;GO:0008270	protein binding;intracellular;zinc ion binding
Zm00001d038170	Zm00001eb287860		2.24538	5.1358	46.9677	7.21647e-12	2.13009e-08	Deoxyxylulose-5-phosphate synthase	GO:0003824;GO:0008661;GO:0008152;GO:0016114	catalytic activity;1-deoxy-D-xylulose-5-phosphate synthase activity;metabolic process;terpenoid biosynthetic process
Zm00001d051420	Zm00001eb187010	542251	2.21582	9.99438	37.6128	8.62746e-10	7.0738e-07	cold-regulated	GO:0006950;GO:0009415	response to stress;response to water
Zm00001d049657	Zm00001eb173570	541839	2.20789	5.07987	24.4685	7.55347e-07	0.000161567	Glutathione S-transferase family protein	GO:0005515	protein binding	Glutathione metabolism - Zea mays (maize);Metabolic pathways - Zea mays (maize)	zma00480;zma01100
Zm00001d007631	Zm00001eb115210		2.20149	6.28731	12.18	0.000483055	0.0203126	hypothetical protein
Zm00001d035561			2.19159	6.04868	12.9976	0.000311899	0.0147774	Mannose-binding lectin superfamily protein	GO:0030246	carbohydrate binding
Zm00001d006778			2.17093	1.52321	11.5981	0.000660188	0.025118	alpha/beta-Hydrolases superfamily protein	GO:0003824	catalytic activity
Zm00001d053727	Zm00001eb206510		2.16463	5.25445	22.5909	2.00436e-06	0.000336303	Inorganic H pyrophosphatase family protein	GO:0004427;GO:0009678;GO:1902600;GO:0016020	inorganic diphosphatase activity;hydrogen-translocating pyrophosphatase activity;proton transmembrane transport;membrane
Zm00001d035638	Zm00001eb266650		2.15559	4.35598	16.0607	6.13448e-05	0.00448197	alpha/beta-Hydrolases superfamily protein	GO:0006629	lipid metabolic process
Zm00001d008332	Zm00001eb333560	103634693	2.15265	6.18061	13.1507	0.000287417	0.0138396	cinnamoyl coa reductase	GO:0003824;GO:0050662	catalytic activity;coenzyme binding	Phenylpropanoid biosynthesis - Zea mays (maize);Metabolic pathways - Zea mays (maize);Biosynthesis of secondary metabolites - Zea mays (maize)	zma00940;zma01100;zma01110
Zm00001d016098	Zm00001eb238160		2.15208	4.225	10.9772	0.000922405	0.0318063	conserved hypothetical protein
Zm00001d027500	Zm00001eb002390	100280590	2.1465	7.28439	29.9982	4.3244e-08	1.72491e-05	low-molecular-weight cysteine-rich	GO:0006952	defense response
Zm00001d011193	Zm00001eb356980	103636017	2.12802	3.24028	15.5157	8.18222e-05	0.00553933	DUF2838 domain containing protein
Zm00001d012420	Zm00001eb368000	100501536	2.11038	8.68104	12.0553	0.000516441	0.0213554	heat shock protein			Spliceosome - Zea mays (maize);Protein processing in endoplasmic reticulum - Zea mays (maize);Endocytosis - Zea mays (maize)	zma03040;zma04141;zma04144
Zm00001d029955	Zm00001eb023740	100279482	2.10737	2.96498	14.8719	0.000115064	0.00697401	alpha/beta-Hydrolases superfamily protein	GO:0006629	lipid metabolic process
Zm00001d002301	Zm00001eb070600		2.09646	1.72346	23.8268	1.05407e-06	0.000207463	conserved hypothetical protein
Zm00001d029285	Zm00001eb018000	541677	2.08532	3.92857	31.3311	2.17564e-08	9.89876e-06	pyruvate dehydrogenase kinase	GO:0016310;GO:0016772	phosphorylation;transferase activity, transferring phosphorus-containing groups
Zm00001d019398	Zm00001eb305190		2.07353	3.82166	10.9209	0.000950853	0.0325034	white-brown complex homolog protein	GO:0016020;GO:0005524;GO:0016887	membrane;ATP binding;ATPase activity
Zm00001d042353	Zm00001eb143360	103650849	2.07075	2.32673	10.5904	0.00113675	0.0365904	sucrose phosphate synthase 3F	GO:0005985;GO:0016157;GO:0046524	sucrose metabolic process;sucrose synthase activity;sucrose-phosphate synthase activity	Starch and sucrose metabolism - Zea mays (maize);Metabolic pathways - Zea mays (maize);Biosynthesis of secondary metabolites - Zea mays (maize)	zma00500;zma01100;zma01110
Zm00001d039129			2.05719	1.93259	12.4117	0.00042666	0.0186297	Peptidase inhibitor I9 domain containing protein
Zm00001d028151	Zm00001eb008080	100274325	2.04791	6.69054	14.0155	0.000181314	0.00992339	polyol/monosaccharide transporter	GO:0016020;GO:0005215;GO:0016021;GO:0022857;GO:0055085	membrane;transporter activity;integral component of membrane;transmembrane transporter activity;transmembrane transport
Zm00001d017422	Zm00001eb248930		2.03965	5.11401	12.5435	0.000397596	0.0177025	homeobox	GO:0003677;GO:0006355;GO:0003700;GO:0043565	DNA binding;regulation of transcription, DNA-templated;DNA binding transcription factor activity;sequence-specific DNA binding
Zm00001d007687	Zm00001eb115750	100273624	2.02776	6.82796	27.9234	1.26215e-07	4.2335e-05	NAD(P)-binding Rossmann-fold superfamily protein	GO:0016491	oxidoreductase activity	Tropane, piperidine and pyridine alkaloid biosynthesis - Zea mays (maize);Metabolic pathways - Zea mays (maize);Biosynthesis of secondary metabolites - Zea mays (maize)	zma00960;zma01100;zma01110
Zm00001d036700			2.01922	3.23247	12.6156	0.000382548	0.0171346	conserved hypothetical protein
Zm00001d035562			2.00365	7.79234	11.9479	0.00054708	0.0222733	Mannose-binding lectin superfamily protein	GO:0030246	carbohydrate binding
Zm00001d026156	Zm00001eb429440	100281746	2.00236	3.55839	13.8707	0.000195825	0.0103773	phosphate starvation-induced gene	GO:0016021;GO:0055085;GO:0022857	integral component of membrane;transmembrane transport;transmembrane transporter activity
Zm00001d031131	Zm00001eb032330		2.00142	3.34705	17.1919	3.37866e-05	0.00295053	calcium exchanger	GO:0016021;GO:0055085	integral component of membrane;transmembrane transport
Zm00001d042886	Zm00001eb148130	100282657	1.99849	5.58304	41.0937	1.45102e-10	1.6473e-07	highly ABA-induced PP2C gene	GO:0003824;GO:0043169	catalytic activity;cation binding	MAPK signaling pathway - plant - Zea mays (maize);Plant hormone signal transduction - Zea mays (maize)	zma04016;zma04075
Zm00001d037235	Zm00001eb279750		1.98966	3.07807	11.2706	0.000787444	0.0283451	Nucleotide-diphospho-sugar transferases superfamily protein
Zm00001d043047	Zm00001eb149460	541904	1.98658	7.49975	21.7622	3.08623e-06	0.000472001	expansin A1	GO:0009664;GO:0005576	plant-type cell wall organization;extracellular region
Zm00001d038181	Zm00001eb287980	100274435	1.98263	7.67996	10.2348	0.00137813	0.0415654	Major facilitator superfamily protein	GO:0016020;GO:0022857;GO:0055085	membrane;transmembrane transporter activity;transmembrane transport
Zm00001d011790	Zm00001eb362300	100281356	1.98083	4.02406	33.6292	6.66839e-09	4.03317e-06	P-loop containing nucleoside triphosphate hydrolases superfamily protein	GO:0003676;GO:0005524	nucleic acid binding;ATP binding
Zm00001d007910	Zm00001eb117280	103649488	1.97743	3.94744	19.6327	9.385e-06	0.001117	3-oxo-5-alpha-steroid 4-dehydrogenase family protein	GO:0005737;GO:0006629;GO:0016021;GO:0016627	cytoplasm;lipid metabolic process;integral component of membrane;oxidoreductase activity, acting on the CH-CH group of donors
Zm00001d013625	Zm00001eb218120		1.97002	3.62442	17.0559	3.62959e-05	0.00308745	LOB domain-containing protein
Zm00001d012068	Zm00001eb364860		1.96827	2.75748	17.8932	2.33652e-05	0.00220342	PHYTOCYSTATIN	GO:0004869	cysteine-type endopeptidase inhibitor activity
Zm00001d039148	Zm00001eb297190	100281829	1.95789	2.12543	13.4855	0.000240412	0.0121096	hypothetical protein
Zm00001d012761	Zm00001eb371100	100384745	1.95102	3.66077	27.811	1.33762e-07	4.33873e-05	Protein kinase family protein	GO:0005524;GO:0004672;GO:0006468	ATP binding;protein kinase activity;protein phosphorylation
Zm00001d012279	Zm00001eb366740	100281214	1.94603	2.44863	10.5345	0.00117167	0.0372223	RING/U-box superfamily protein
Zm00001d043165	Zm00001eb150460	100281775	1.94542	3.73108	23.2094	1.45282e-06	0.000266353	UDP-Glycosyltransferase superfamily protein	GO:0008152;GO:0016758	metabolic process;transferase activity, transferring hexosyl groups
Zm00001d040684	Zm00001eb130750	100285650	1.94253	4.72617	11.4997	0.000696068	0.0260466	Pectinacetylesterase family protein	GO:0016787	hydrolase activity
Zm00001d032572	Zm00001eb044620		1.9312	4.39867	31.4741	2.02115e-08	9.62229e-06	GCR2-like	GO:0003824	catalytic activity
Zm00001d011782	Zm00001eb362210	100283872	1.92345	4.71449	10.1592	0.00143582	0.0428091	Haloacid dehalogenase-like hydrolase (HAD) superfamily protein	GO:0008152;GO:0016787	metabolic process;hydrolase activity
Zm00001d052409	Zm00001eb195960	100275387	1.91285	2.12834	20.4789	6.02938e-06	0.000794506	DUF309 domain containing protein
Zm00001d010380	Zm00001eb350120		1.91071	6.23137	10.7603	0.00103702	0.0344888	CCCH-type zinc finger family protein	GO:0046872	metal ion binding
Zm00001d028798	Zm00001eb013820	103634518	1.9083	2.80558	31.5918	1.9023e-08	9.20497e-06	DUF4228 domain containing protein
Zm00001d045264			1.90585	2.17877	11.3557	0.000752187	0.0274781	GDSL-like Lipase/Acylhydrolase superfamily protein	GO:0016788	hydrolase activity, acting on ester bonds
Zm00001d035614	Zm00001eb266470	100501600	1.89734	4.83007	31.6147	1.88002e-08	9.20497e-06	DNAse I-like superfamily protein	GO:0046856	phosphatidylinositol dephosphorylation
Zm00001d031019	Zm00001eb031360	541874	1.89594	4.26614	42.2801	7.90922e-11	1.16728e-07	homocysteine methyltransferase	GO:0005737;GO:0008270;GO:0009086;GO:0047150	cytoplasm;zinc ion binding;methionine biosynthetic process;betaine-homocysteine S-methyltransferase activity	Cysteine and methionine metabolism - Zea mays (maize);Metabolic pathways - Zea mays (maize);Biosynthesis of secondary metabolites - Zea mays (maize)	zma00270;zma01100;zma01110
Zm00001d002558	Zm00001eb072980		1.88261	2.92397	10.0833	0.00149617	0.0440744	Heavy metal transport/detoxification superfamily protein	GO:0030001;GO:0046872	metal ion transport;metal ion binding
Zm00001d028998	Zm00001eb015620		1.88096	10.4284	22.7626	1.833e-06	0.000318492	hydroxyproline-rich glycoprotein family protein
Zm00001d020620	Zm00001eb314060		1.87834	2.93152	21.7724	3.06991e-06	0.000471951	conserved hypothetical protein
Zm00001d006553	Zm00001eb106510	103157008	1.87306	3.46582	18.1822	2.00748e-05	0.00198145	Phototropic-responsive NPH3 family protein
Zm00001d044142	Zm00001eb159180		1.8713	2.72028	10.2048	0.00140076	0.0419758	phy rapidly regulated
Zm00001d008610	Zm00001eb335790		1.85451	3.30576	10.5327	0.00117284	0.0372223	Mitochondrial glycoprotein family protein	GO:0005759	mitochondrial matrix
Zm00001d031790	Zm00001eb038010		1.8466	5.46232	37.3272	9.98799e-10	7.82026e-07	abscisic acid responsive elements-binding factor	GO:0003700;GO:0006355	DNA binding transcription factor activity;regulation of transcription, DNA-templated
Zm00001d047468	Zm00001eb394580	100126430	1.84064	3.26285	11.2598	0.000792044	0.0284435	Golgi-body localisation protein domain ;RNA pol II promoter Fmp27 protein domain
Zm00001d007785	Zm00001eb116610		1.82733	3.46607	17.7022	2.58328e-05	0.002413	Major facilitator superfamily protein
Zm00001d029078	Zm00001eb016200	100216770	1.82439	4.872	18.7308	1.5053e-05	0.00159255	Transcription factor bHLH61	GO:0046983	protein dimerization activity
Zm00001d048868	Zm00001eb167080	100193401	1.81089	3.94974	14.2866	0.000156978	0.00879524	general regulatory factor	GO:0019904	protein domain specific binding
Zm00001d042026	Zm00001eb140370		1.79323	3.06905	25.2885	4.93637e-07	0.000122443	Pheophorbide a oxygenase family protein with Rieske [2Fe-2S] domain	GO:0016491;GO:0010277;GO:0005506;GO:0051537;GO:0055114;GO:0016705	oxidoreductase activity;chlorophyllide a oxygenase [overall] activity;iron ion binding;2 iron, 2 sulfur cluster binding;oxidation-reduction process;oxidoreductase activity, acting on paired donors, with incorporation or reduction of molecular oxygen
Zm00001d047096	Zm00001eb391450	100284795	1.78251	6.01372	16.2114	5.66518e-05	0.00419096	expansin B2	GO:0005576;GO:0019953	extracellular region;sexual reproduction
Zm00001d029580	Zm00001eb020560	103636683	1.78205	4.48141	9.80764	0.00173788	0.0487082	NAD(P)-binding Rossmann-fold superfamily protein
Zm00001d040623	Zm00001eb130280		1.77504	1.89406	10.1269	0.00146119	0.0432397	Protein of unknown function (DUF3511)
Zm00001d036807	Zm00001eb275820		1.77092	2.602	18.4062	1.78477e-05	0.0017858	basic helix-loop-helix (bHLH) DNA-binding superfamily protein	GO:0046983	protein dimerization activity
Zm00001d018656	Zm00001eb298580	103631878	1.77083	3.90504	22.8596	1.74277e-06	0.000309888	WRKY DNA-binding protein	GO:0003700;GO:0006355;GO:0043565	DNA binding transcription factor activity;regulation of transcription, DNA-templated;sequence-specific DNA binding
Zm00001d016799	Zm00001eb243560		1.76857	5.94735	22.7035	1.89023e-06	0.000322508	conserved hypothetical protein
Zm00001d009196	Zm00001eb340800		1.76482	2.10044	15.2306	9.51471e-05	0.00607575	conserved hypothetical protein
Zm00001d007820	Zm00001eb116880		1.74085	6.02425	21.1212	4.31133e-06	0.000608887	Protein of unknown function (DUF506)
Zm00001d028389	Zm00001eb010340	100275469	1.73924	3.48	15.2947	9.19752e-05	0.00598592	hypothetical protein
Zm00001d029377	Zm00001eb018840	100502251	1.73883	4.04362	38.5021	5.46941e-10	4.61259e-07	DUF4057 domain containing protein
Zm00001d015686	Zm00001eb235180		1.73818	2.87073	14.9571	0.000109984	0.00673529	hypothetical protein
Zm00001d019936	Zm00001eb308670	100284161	1.73531	7.02173	13.5831	0.000228225	0.0117428	Heavy metal transport/detoxification superfamily protein
Zm00001d009167	Zm00001eb340640	103635108	1.72388	3.13584	22.5644	2.03211e-06	0.00033888	Pectin lyase-like superfamily protein	GO:0004650;GO:0005975	polygalacturonase activity;carbohydrate metabolic process
Zm00001d002333	Zm00001eb070910		1.72036	3.6831	24.5017	7.42444e-07	0.000161567	K+ uptake permease	GO:0015079;GO:0016020;GO:0071805	potassium ion transmembrane transporter activity;membrane;potassium ion transmembrane transport
Zm00001d048407	Zm00001eb403080	100193115	1.7115	5.104	13.7096	0.000213358	0.011107	Acyl-CoA N-acyltransferases (NAT) superfamily protein
Zm00001d016979	Zm00001eb245230	541817	1.70719	4.73174	24.5927	7.08188e-07	0.000158361	prohibitin	GO:0016020	membrane
Zm00001d041214	Zm00001eb134090	100502231	1.70429	8.17615	33.6214	6.69531e-09	4.03317e-06	H(+)-ATPase	GO:0016021;GO:0000166;GO:0008553;GO:0120029	integral component of membrane;nucleotide binding;proton-exporting ATPase activity, phosphorylative mechanism;proton export across plasma membrane	Oxidative phosphorylation - Zea mays (maize);Metabolic pathways - Zea mays (maize);Plant hormone signal transduction - Zea mays (maize)	zma00190;zma01100;zma04075
[truncated: 275 more rows]

## Sheet: Region 3 decrease
LR: Liklihood ratio statistic
[truncated: 563 more rows]
