# Supplementary material for: Maize nodal root growth maintenance during water deficit: metabolic acclimation and the role of increased solute deposition in osmotic adjustment
Source: Front Plant Sci. 2025 Jun 9;16:1566453. doi: 10.3389/fpls.2025.1566453 (PMC12183189; doi:10.3389/fpls.2025.1566453)
Supplement: Supplementary file 4 [file DataSheet4.xlsx]

## Sheet: WD R1 vs R2
LR: Liklihood ratio statistic
LogCPM: log base 2 of counts per million (CPM) for transcript abundance
LogFV: Log base 2 of fold change between WW and WD transcript abundance
gene_id_v4	gene_id_v5	ncbi_gene_id	logFC	logCPM	LR	PValue	FDR	Functional Annotation	go_accession	go_name	pathway	pathway_name
Zm00001d032385	Zm00001eb042990	542295	4.44753	3.6684	201.366	1.05117e-45	3.10273e-41	ADP glucose pyrophosphorylase	GO:0009058;GO:0005978;GO:0016779;GO:0008878	biosynthetic process;glycogen biosynthetic process;nucleotidyltransferase activity;glucose-1-phosphate adenylyltransferase activity	Starch and sucrose metabolism - Zea mays (maize);Amino sugar and nucleotide sugar metabolism - Zea mays (maize);Metabolic pathways - Zea mays (maize);Biosynthesis of secondary metabolites - Zea mays (maize);Biosynthesis of nucleotide sugars - Zea mays (maize)	zma00500;zma00520;zma01100;zma01110;zma01250
Zm00001d035937	Zm00001eb268910		3.11924	6.16546	170.945	4.60105e-39	6.79047e-35	chaperonin 60 beta	GO:0005524;GO:0005737;GO:0042026;GO:0006457	ATP binding;cytoplasm;protein refolding;protein folding
Zm00001d021704	Zm00001eb323470	100283328	2.4133	5.15699	169.778	8.27135e-39	8.13818e-35	Ribosomal L28 family	GO:0003735;GO:0005622;GO:0005840;GO:0006412	structural constituent of ribosome;intracellular;ribosome;translation	Ribosome - Zea mays (maize)	zma03010
Zm00001d016824	Zm00001eb243830		3.73984	4.45903	168.657	1.45357e-38	1.07263e-34	methyltransferases;nucleic acid binding	GO:0008168;GO:0003676;GO:0032259	methyltransferase activity;nucleic acid binding;methylation
Zm00001d029377	Zm00001eb018840	100502251	-4.97534	4.04362	161.541	5.21227e-37	3.07701e-33	DUF4057 domain containing protein
Zm00001d022237	Zm00001eb328390		3.94555	3.45976	157.074	4.9314e-36	2.426e-32	chloroplast RNA-binding protein	GO:0003676	nucleic acid binding
Zm00001d017526	Zm00001eb249940		-3.92681	11.5163	154.139	2.1598e-35	9.10725e-32	plasma membrane intrinsic protein 1;5	GO:0015267;GO:0016020;GO:0055085	channel activity;membrane;transmembrane transport
Zm00001d007311	Zm00001eb112680	100285905	-3.84483	6.23352	152.463	5.02044e-35	1.85235e-31	basic helix-loop-helix (bHLH) DNA-binding superfamily protein	GO:0046983	protein dimerization activity
Zm00001d017525	Zm00001eb249950	100194169	-3.83186	11.5354	150.194	1.57274e-34	5.15807e-31	Protein kinase superfamily protein	GO:0005524;GO:0004672;GO:0006468	ATP binding;protein kinase activity;protein phosphorylation	MAPK signaling pathway - plant - Zea mays (maize)	zma04016
Zm00001d016733	Zm00001eb243040	100282844	-4.31135	8.83783	148.657	3.40859e-34	1.00611e-30	Late embryogenesis abundant (LEA) hydroxyproline-rich glycoprotein family
Zm00001d053998			4.97307	4.23677	146.969	7.97128e-34	2.13898e-30	WEE1 kinase homolog	GO:0005524;GO:0004672;GO:0006468	ATP binding;protein kinase activity;protein phosphorylation
Zm00001d043552	Zm00001eb153930		2.90923	4.14471	145.313	1.83445e-33	4.5123e-30	phosphoesterase	GO:0003677;GO:0008270	DNA binding;zinc ion binding
Zm00001d002632	Zm00001eb073680	100272312	-4.38344	6.52137	143.444	4.70071e-33	1.06731e-29	RHOMBOID-like	GO:0004252;GO:0016021	serine-type endopeptidase activity;integral component of membrane
Zm00001d051829	Zm00001eb190530	100502487	-3.57603	6.28869	142.18	8.88125e-33	1.83481e-29	ARM repeat superfamily protein	GO:0005488;GO:0005515;GO:0004842;GO:0016567	binding;protein binding;ubiquitin-protein transferase activity;protein ubiquitination
Zm00001d022226	Zm00001eb328260		4.77756	4.01835	142.084	9.32418e-33	1.83481e-29	origin recognition complex protein	GO:0003677;GO:0005664;GO:0006260	DNA binding;nuclear origin of replication recognition complex;DNA replication
Zm00001d009762	Zm00001eb345430		-2.55405	5.60649	141.561	1.21283e-32	2.10636e-29	DCD (Development and Cell Death) domain protein
Zm00001d048985	Zm00001eb167960	103652828	-3.83365	6.26041	141.561	1.21313e-32	2.10636e-29	Protein of unknown function, DUF538
Zm00001d017978	Zm00001eb253980		-3.3106	6.6609	141.111	1.52136e-32	2.49477e-29	glycosyl hydrolase 9B8	GO:0003824;GO:0004553;GO:0005975	catalytic activity;hydrolase activity, hydrolyzing O-glycosyl compounds;carbohydrate metabolic process
Zm00001d042427	Zm00001eb143930	100277624	2.69289	4.97443	140.279	2.31334e-32	3.50666e-29	Ribosomal protein S24/S35, mitochondrial
Zm00001d026289	Zm00001eb430810	103642049	-3.76803	5.42425	140.226	2.37603e-32	3.50666e-29	K+ uptake permease	GO:0015079;GO:0016020;GO:0071805	potassium ion transmembrane transporter activity;membrane;potassium ion transmembrane transport
Zm00001d021318	Zm00001eb319820	100279845	-3.90821	7.47971	139.922	2.76806e-32	3.8907e-29	endonuclease/exonuclease/phosphatase family protein	GO:0008270;GO:0004518;GO:0003677;GO:0006281;GO:0004519;GO:0005622;GO:0006629;GO:0008081	zinc ion binding;nuclease activity;DNA binding;DNA repair;endonuclease activity;intracellular;lipid metabolic process;phosphoric diester hydrolase activity
Zm00001d018128	Zm00001eb255560	732735	3.4351	5.47562	139.084	4.22153e-32	5.66395e-29	Cyclin D2;1	GO:0005634	nucleus
Zm00001d030090	Zm00001eb024870	100193580	-3.55887	5.87961	138.75	4.99655e-32	6.20011e-29	NAD(P)-binding Rossmann-fold superfamily protein	GO:0003824;GO:0050662	catalytic activity;coenzyme binding
Zm00001d019563	Zm00001eb306380	541888	-2.98744	11.6064	138.732	5.04125e-32	6.20011e-29	plasma membrane intrinsic protein 2A	GO:0015267;GO:0016020;GO:0055085	channel activity;membrane;transmembrane transport
Zm00001d006080	Zm00001eb102360		2.29981	4.44075	138.051	7.10123e-32	8.38428e-29	fatA acyl-ACP thioesterase	GO:0006633;GO:0016790	fatty acid biosynthetic process;thiolester hydrolase activity
Zm00001d020980	Zm00001eb317160	100284966	3.2112	4.2394	137.316	1.02845e-31	1.16757e-28	Mitochondrial substrate carrier family protein	GO:0055085	transmembrane transport
Zm00001d027803	Zm00001eb005030	100382452	2.85738	5.62328	136.486	1.56244e-31	1.70809e-28	beta-galactosidase	GO:0030246;GO:0004565;GO:0004553;GO:0005975;GO:0009341	carbohydrate binding;beta-galactosidase activity;hydrolase activity, hydrolyzing O-glycosyl compounds;carbohydrate metabolic process;beta-galactosidase complex
Zm00001d019479	Zm00001eb305810	100125638	4.19976	4.28474	133.479	7.10311e-31	7.48794e-28	UDP-Glycosyltransferase superfamily protein	GO:0004373	glycogen (starch) synthase activity	Starch and sucrose metabolism - Zea mays (maize);Metabolic pathways - Zea mays (maize);Biosynthesis of secondary metabolites - Zea mays (maize)	zma00500;zma01100;zma01110
Zm00001d001767	Zm00001eb065610		4.48854	3.39969	132.847	9.76316e-31	9.7202e-28	BTB-POZ and MATH domain	GO:0005515	protein binding
Zm00001d024704			2.98274	3.83431	132.824	9.87926e-31	9.7202e-28	DNAse I-like superfamily protein	GO:0004518;GO:0006281	nuclease activity;DNA repair
Zm00001d029012	Zm00001eb015720		-4.50695	7.25031	132.352	1.25312e-30	1.19317e-27	Leucine-rich repeat protein kinase family protein	GO:0005524;GO:0004672;GO:0006468	ATP binding;protein kinase activity;protein phosphorylation
Zm00001d012850	Zm00001eb210780	100191821	-4.02045	6.85247	132.14	1.39428e-30	1.2861e-27	Nucleotide-diphospho-sugar transferase family protein
Zm00001d054084	Zm00001eb209910	100283325	2.70352	6.28501	131.951	1.53365e-30	1.37178e-27	Ribosomal protein L6 family	GO:0003735;GO:0005840;GO:0005622;GO:0006412;GO:0019843	structural constituent of ribosome;ribosome;intracellular;translation;rRNA binding	Ribosome - Zea mays (maize)	zma03010
Zm00001d033727	Zm00001eb054840	103643893	3.10073	4.4744	131.294	2.13543e-30	1.85386e-27	TFIIB zinc-binding protein	GO:0006351;GO:0006379;GO:0003676;GO:0008270	transcription, DNA-templated;mRNA cleavage;nucleic acid binding;zinc ion binding
Zm00001d010229	Zm00001eb349030	103635638	2.44939	3.85458	131.226	2.21004e-30	1.86382e-27	hypothetical protein
Zm00001d023767	Zm00001eb409680		3.37858	4.78195	130.767	2.78386e-30	2.28253e-27	GRF1-interacting factor	GO:0003713	transcription coactivator activity
Zm00001d027542	Zm00001eb002810	541828	3.61416	3.85431	130.012	4.07364e-30	3.24978e-27	glutathione S-transferase phi	GO:0005515	protein binding	Glutathione metabolism - Zea mays (maize);Metabolic pathways - Zea mays (maize)	zma00480;zma01100
Zm00001d017897	Zm00001eb253250		3.43197	4.46645	128.7	7.88835e-30	6.12738e-27	tRNA (Guanine-1)-methyltransferase domain containing protein
Zm00001d030149	Zm00001eb025310	100272517	2.77818	4.78244	128.003	1.12091e-29	8.48355e-27	CLP protease P4	GO:0004252;GO:0006508	serine-type endopeptidase activity;proteolysis
Zm00001d012924	Zm00001eb211410	100384160	-3.01374	6.0445	127.831	1.22199e-29	9.0174e-27	non-specific phospholipase C1	GO:0016788;GO:0003824;GO:0008152	hydrolase activity, acting on ester bonds;catalytic activity;metabolic process	Inositol phosphate metabolism - Zea mays (maize);Glycerophospholipid metabolism - Zea mays (maize);Ether lipid metabolism - Zea mays (maize);Metabolic pathways - Zea mays (maize);Biosynthesis of secondary metabolites - Zea mays (maize)	zma00562;zma00564;zma00565;zma01100;zma01110
Zm00001d029198	Zm00001eb017150	100191377	3.49208	4.2715	127.766	1.26297e-29	9.09245e-27	Tetrapyrrole (Corrin/Porphyrin) Methylases	GO:0008152;GO:0004164;GO:0008168;GO:0017183	metabolic process;diphthine synthase activity;methyltransferase activity;peptidyl-diphthamide biosynthetic process from peptidyl-histidine
Zm00001d017927			2.34944	4.39604	127.268	1.6231e-29	1.14069e-26	Fcf2 pre-rRNA processing protein
Zm00001d047859	Zm00001eb398100	100273898	3.12318	4.48618	126.855	1.99835e-29	1.37175e-26	hydroxyproline-rich glycoprotein family protein	GO:0003676;GO:0008270;GO:0005634	nucleic acid binding;zinc ion binding;nucleus	Spliceosome - Zea mays (maize)	zma03040
Zm00001d013595	Zm00001eb217860		-3.42905	6.2838	126.423	2.48497e-29	1.66702e-26	Protein of unknown function (DUF581)
Zm00001d047901	Zm00001eb398460		-3.99348	5.35131	126.04	3.01405e-29	1.95805e-26	conserved hypothetical protein
Zm00001d018087	Zm00001eb255200	100216650	-3.66972	6.31317	126.015	3.05148e-29	1.95805e-26	conserved hypothetical protein
Zm00001d015210	Zm00001eb231840	103626596	3.50767	3.06503	125.808	3.38643e-29	2.12675e-26	mraW methylase family protein	GO:0008168	methyltransferase activity
Zm00001d028601	Zm00001eb012270	100273259	-3.83576	8.67488	125.304	4.36679e-29	2.6853e-26	Haloacid dehalogenase-like hydrolase (HAD) superfamily protein	GO:0008152;GO:0016787	metabolic process;hydrolase activity
Zm00001d018384	Zm00001eb257900	100216891	3.89584	5.14714	125.113	4.807e-29	2.89568e-26	Minichromosome maintenance (MCM2/3/5) family protein	GO:0003677;GO:0003678;GO:0005524;GO:0003682;GO:0006270;GO:0006260;GO:0003688;GO:0005634;GO:0042555	DNA binding;DNA helicase activity;ATP binding;chromatin binding;DNA replication initiation;DNA replication;DNA replication origin binding;nucleus;MCM complex	DNA replication - Zea mays (maize)	zma03030
Zm00001d047634	Zm00001eb396050		2.83818	3.85391	124.538	6.42262e-29	3.79153e-26	nuclear encoded CLP protease	GO:0004252;GO:0006508	serine-type endopeptidase activity;proteolysis
Zm00001d012846	Zm00001eb210740	100194026	3.36644	5.02877	124.22	7.54045e-29	4.36414e-26	GTP binding Elongation factor Tu family protein	GO:0005525;GO:0003924;GO:0003746;GO:0005622;GO:0006414	GTP binding;GTPase activity;translation elongation factor activity;intracellular;translational elongation	Plant-pathogen interaction - Zea mays (maize)	zma04626
Zm00001d015839	Zm00001eb236340	100284400	4.03592	4.68474	124.065	8.15193e-29	4.62732e-26	Chaperone DnaJ-domain superfamily protein
Zm00001d010672	Zm00001eb352550		3.05918	4.3244	123.5	1.084e-28	6.03707e-26	Phosphoglycerate kinase family protein	GO:0004618;GO:0006096	phosphoglycerate kinase activity;glycolytic process
Zm00001d031925	Zm00001eb039270		-3.56964	5.54525	123.407	1.13599e-28	6.20943e-26	PLATZ transcription factor family protein
Zm00001d008380	Zm00001eb333990		3.53486	3.61202	123.237	1.23771e-28	6.64246e-26	rRNA processing protein-related	GO:0005634	nucleus
Zm00001d053272	Zm00001eb203140	100191247	6.25026	3.1902	123.09	1.33291e-28	7.02561e-26	Reticulon family protein
Zm00001d043155	Zm00001eb150380		2.94573	3.79493	122.978	1.41033e-28	7.3033e-26	las1-like family protein
Zm00001d026472	Zm00001eb432330	100280735	3.19574	5.00734	122.392	1.89473e-28	9.64257e-26	D-3-phosphoglycerate dehydrogenase	GO:0051287;GO:0004617;GO:0008152;GO:0055114;GO:0006564;GO:0016616	NAD binding;phosphoglycerate dehydrogenase activity;metabolic process;oxidation-reduction process;L-serine biosynthetic process;oxidoreductase activity, acting on the CH-OH group of donors, NAD or NADP as acceptor	Glycine, serine and threonine metabolism - Zea mays (maize);Cysteine and methionine metabolism - Zea mays (maize);Metabolic pathways - Zea mays (maize);Biosynthesis of secondary metabolites - Zea mays (maize);Carbon metabolism - Zea mays (maize);Biosynthesis of amino acids - Zea mays (maize)	zma00260;zma00270;zma01100;zma01110;zma01200;zma01230
Zm00001d051598	Zm00001eb188630	100284766	-5.02078	5.72679	122.342	1.94286e-28	9.7199e-26	Protein of unknown function, DUF617
Zm00001d024499	Zm00001eb415270	100278423	-3.29328	6.60209	121.936	2.38361e-28	1.17262e-25	Protein of unknown function (DUF1005)
Zm00001d022614	Zm00001eb331890	542084	2.97647	4.71697	121.761	2.60436e-28	1.26021e-25	Transducin family protein / WD-40 repeat family protein	GO:0005515	protein binding	ATP-dependent chromatin remodeling - Zea mays (maize);Polycomb repressive complex - Zea mays (maize)	zma03082;zma03083
Zm00001d033259	Zm00001eb050740		3.43412	3.50983	121.054	3.71787e-28	1.77e-25	recA DNA recombination family protein	GO:0003697;GO:0003677;GO:0005524;GO:0006281;GO:0006259;GO:0008094	single-stranded DNA binding;DNA binding;ATP binding;DNA repair;DNA metabolic process;DNA-dependent ATPase activity
MSTRG.27560			4.82987	2.58206	120.258	5.55328e-28	2.58692e-25
Zm00001d005199	Zm00001eb095070	732828	3.5698	3.87187	120.239	5.60907e-28	2.58692e-25	Protein kinase superfamily protein	GO:0005524;GO:0004672;GO:0006468	ATP binding;protein kinase activity;protein phosphorylation
Zm00001d022049	Zm00001eb326730		2.66429	4.86672	119.904	6.63912e-28	2.97648e-25	Tetratricopeptide repeat (TPR)-like superfamily protein	GO:0005515	protein binding
Zm00001d048394	Zm00001eb402980	100280869	3.2584	5.72791	119.899	6.65541e-28	2.97648e-25	cyclin-dependent kinase-subunit	GO:0007049;GO:0016538	cell cycle;cyclin-dependent protein serine/threonine kinase regulator activity
Zm00001d010611	Zm00001eb351990	100193296	5.14921	3.71574	119.783	7.05821e-28	3.10951e-25	Minichromosome maintenance (MCM2/3/5) family protein	GO:0003677;GO:0005524;GO:0006260;GO:0006270;GO:0042555	DNA binding;ATP binding;DNA replication;DNA replication initiation;MCM complex	DNA replication - Zea mays (maize)	zma03030
Zm00001d053197	Zm00001eb202590	100382777	1.92006	7.01911	119.632	7.61582e-28	3.30582e-25	nucleotide binding;nucleic acid binding	GO:0003676	nucleic acid binding
Zm00001d020986	Zm00001eb317210	100276406	2.60806	3.48153	119.408	8.52683e-28	3.64763e-25	O-fucosyltransferase family protein
Zm00001d036359	Zm00001eb272000	100191648	2.79356	4.94218	119.112	9.89673e-28	4.17317e-25	Transducin/WD40 repeat-like superfamily protein	GO:0005515	protein binding
Zm00001d047262	Zm00001eb392950		2.65943	5.35597	119.016	1.03889e-27	4.31898e-25	ribosomal protein S15A E	GO:0003735;GO:0005840;GO:0006412	structural constituent of ribosome;ribosome;translation
Zm00001d041914	Zm00001eb139430		3.3292	4.12754	118.979	1.05865e-27	4.34001e-25	Putative endonuclease or glycosyl hydrolase
Zm00001d023939	Zm00001eb411000	100279532	-2.73946	7.92735	118.555	1.31073e-27	5.29986e-25	Major facilitator superfamily protein	GO:0016020;GO:0016021;GO:0005215;GO:0022857;GO:0055085	membrane;integral component of membrane;transporter activity;transmembrane transporter activity;transmembrane transport
Zm00001d024624	Zm00001eb416340	100282839	2.5274	5.62635	118.244	1.53351e-27	6.11683e-25	Tyrosyl-tRNA synthetase, class Ib, bacterial/mitochondrial	GO:0000166;GO:0004812;GO:0005524;GO:0006418;GO:0004831	nucleotide binding;aminoacyl-tRNA ligase activity;ATP binding;tRNA aminoacylation for protein translation;tyrosine-tRNA ligase activity	Aminoacyl-tRNA biosynthesis - Zea mays (maize)	zma00970
Zm00001d029539	Zm00001eb020170	100283474	-2.99878	7.85464	118.117	1.63479e-27	6.43388e-25	plasmodesmata callose-binding protein
Zm00001d024048	Zm00001eb411740	100274106	2.81622	7.03191	117.74	1.97635e-27	7.67579e-25	arginosuccinate synthase family	GO:0004055;GO:0005524;GO:0006526	argininosuccinate synthase activity;ATP binding;arginine biosynthetic process	Arginine biosynthesis - Zea mays (maize);Alanine, aspartate and glutamate metabolism - Zea mays (maize);Metabolic pathways - Zea mays (maize);Biosynthesis of secondary metabolites - Zea mays (maize);Biosynthesis of amino acids - Zea mays (maize)	zma00220;zma00250;zma01100;zma01110;zma01230
Zm00001d029499	Zm00001eb019870		-4.31353	6.98474	117.177	2.6259e-27	1.00661e-24	Heavy metal transport/detoxification superfamily protein	GO:0030001;GO:0046872	metal ion transport;metal ion binding
Zm00001d000034	Zm00001eb391030		4.19258	3.67389	116.716	3.31193e-27	1.25331e-24	Protein kinase superfamily protein	GO:0004672;GO:0005524;GO:0006468	protein kinase activity;ATP binding;protein phosphorylation
Zm00001d048891	Zm00001eb167240	100217082	4.00034	3.9583	116.5	3.69349e-27	1.38001e-24	Protein of unknown function (DUF630 and DUF632)
Zm00001d042842	Zm00001eb147790		3.23557	5.21659	115.878	5.05562e-27	1.86533e-24	alpha-glucan phosphorylase	GO:0005975;GO:0008184;GO:0004645;GO:0030170	carbohydrate metabolic process;glycogen phosphorylase activity;phosphorylase activity;pyridoxal phosphate binding
Zm00001d003707	Zm00001eb083140	100216859	-5.06902	8.92778	115.792	5.27723e-27	1.92306e-24	Peroxidase superfamily protein	GO:0004601;GO:0006979;GO:0042744;GO:0055114;GO:0020037	peroxidase activity;response to oxidative stress;hydrogen peroxide catabolic process;oxidation-reduction process;heme binding	Phenylpropanoid biosynthesis - Zea mays (maize);Metabolic pathways - Zea mays (maize);Biosynthesis of secondary metabolites - Zea mays (maize)	zma00940;zma01100;zma01110
Zm00001d017423	Zm00001eb248940		4.13191	3.56594	115.393	6.45382e-27	2.32314e-24	origin recognition complex second largest subunit	GO:0000808;GO:0005634;GO:0006260	origin recognition complex;nucleus;DNA replication
Zm00001d039200	Zm00001eb297640	100191302	2.44825	6.77486	115.221	7.03963e-27	2.50348e-24	adenine nucleotide transporter
Zm00001d034577	Zm00001eb061990		4.93401	3.77979	114.941	8.10901e-27	2.82492e-24	conserved hypothetical protein
Zm00001d011705			2.31748	6.46892	114.934	8.13493e-27	2.82492e-24	Transducin family protein / WD-40 repeat family protein	GO:0005515	protein binding
Zm00001d042302	Zm00001eb142940	103650830	5.22576	5.24969	114.841	8.52707e-27	2.92667e-24	DEK domain-containing chromatin associated protein
Zm00001d028565	Zm00001eb011950	100279315	-3.21712	5.34749	114.69	9.20204e-27	3.12203e-24	Protein of unknown function (DUF620)
Zm00001d027871	Zm00001eb005660		2.7148	6.12522	114.66	9.34181e-27	3.13343e-24	adenylosuccinate synthase	GO:0005525;GO:0004019;GO:0006164	GTP binding;adenylosuccinate synthase activity;purine nucleotide biosynthetic process
Zm00001d014766	Zm00001eb227850	100193563	2.92323	4.7775	114.622	9.52139e-27	3.15779e-24	Transducin/WD40 repeat-like superfamily protein	GO:0005515	protein binding	Ribosome biogenesis in eukaryotes - Zea mays (maize)	zma03008
Zm00001d024386	Zm00001eb414390	542059	-5.38033	9.92481	114.552	9.86671e-27	3.23595e-24	Xyloglucan endotransglucosylase/hydrolase family protein	GO:0005618;GO:0006073;GO:0016762;GO:0048046;GO:0004553;GO:0010411;GO:0005975;GO:0042546	cell wall;cellular glucan metabolic process;xyloglucan:xyloglucosyl transferase activity;apoplast;hydrolase activity, hydrolyzing O-glycosyl compounds;xyloglucan metabolic process;carbohydrate metabolic process;cell wall biogenesis
Zm00001d013923	Zm00001eb220850	100278278	2.86041	3.66784	114.374	1.07923e-26	3.47212e-24	Tetratricopeptide repeat (TPR)-like superfamily protein	GO:0005515	protein binding
Zm00001d026022	Zm00001eb428130		3.14758	4.89719	114.368	1.08221e-26	3.47212e-24	CCAAT-binding factor	GO:0005488	binding
Zm00001d000153	Zm00001eb164230		2.35004	5.75222	113.983	1.31457e-26	4.17226e-24	Pyridoxal-dependent decarboxylase family protein	GO:0003824;GO:0008836;GO:0009089	catalytic activity;diaminopimelate decarboxylase activity;lysine biosynthetic process via diaminopimelate
Zm00001d044540	Zm00001eb162700		4.29446	5.5798	113.838	1.41431e-26	4.44108e-24	Minichromosome maintenance (MCM2/3/5) family protein	GO:0003677;GO:0005524;GO:0003678;GO:0006260;GO:0006270;GO:0042555	DNA binding;ATP binding;DNA helicase activity;DNA replication;DNA replication initiation;MCM complex
Zm00001d040588	Zm00001eb129960		2.05654	5.90379	113.494	1.68159e-26	5.22478e-24	Ribosomal protein L18e/L15 superfamily protein	GO:0003735;GO:0006412;GO:0015934	structural constituent of ribosome;translation;large ribosomal subunit
Zm00001d042528	Zm00001eb144810	103650893	5.14124	3.63492	113.286	1.86789e-26	5.74319e-24	chromatin assembly factor-1 (FASCIATA1) (FAS1)
Zm00001d033292	Zm00001eb051130	100277721	-5.82308	7.71886	113.094	2.05818e-26	6.26303e-24	P-loop containing nucleoside triphosphate hydrolases superfamily protein	GO:0005524;GO:0016301	ATP binding;kinase activity
Zm00001d022498	Zm00001eb330100	100283187	2.02089	5.88642	113.019	2.13747e-26	6.43793e-24	conserved hypothetical protein	GO:0005515	protein binding
Zm00001d006473	Zm00001eb105840		5.46705	3.19719	112.71	2.49802e-26	7.44788e-24	conserved hypothetical protein
Zm00001d022396	Zm00001eb329790		5.83328	4.02851	112.676	2.54077e-26	7.4996e-24	binding	GO:0005488;GO:0000278;GO:0005634;GO:0030261	binding;mitotic cell cycle;nucleus;chromosome condensation
Zm00001d023459	Zm00001eb407080	100272804	-3.12874	6.12452	112.196	3.23632e-26	9.4547e-24	HVA22-like protein G
Zm00001d013812	Zm00001eb219820	100382091	3.21274	6.53519	112.177	3.2672e-26	9.4547e-24	RNA-binding protein 45A	GO:0003676	nucleic acid binding
Zm00001d044488	Zm00001eb162140		3.5141	4.1833	112.111	3.37848e-26	9.68181e-24	CTP synthase family protein	GO:0003883;GO:0006241;GO:0006221	CTP synthase activity;CTP biosynthetic process;pyrimidine nucleotide biosynthetic process
Zm00001d026287	Zm00001eb430780	100282551	-3.2433	7.83867	111.862	3.83126e-26	1.08738e-23	N-acetylglucosamine-1-phosphate uridylyltransferase	GO:0008152;GO:0070569	metabolic process;uridylyltransferase activity	Amino sugar and nucleotide sugar metabolism - Zea mays (maize);Metabolic pathways - Zea mays (maize);Biosynthesis of nucleotide sugars - Zea mays (maize)	zma00520;zma01100;zma01250
Zm00001d034750	Zm00001eb063600	100191998	3.25369	5.28206	111.457	4.69791e-26	1.32065e-23	pumilio	GO:0003723;GO:0005488	RNA binding;binding
Zm00001d040202	Zm00001eb126990	100273036	3.30058	4.59476	111.332	5.00344e-26	1.39327e-23	SNF7 family protein	GO:0007034;GO:0009507	vacuolar transport;chloroplast	Endocytosis - Zea mays (maize)	zma04144
Zm00001d038467	Zm00001eb290510	542738	4.18821	5.09954	111.26	5.1898e-26	1.43166e-23	Minichromosome maintenance (MCM2/3/5) family protein	GO:0003677;GO:0005524;GO:0006260;GO:0006270;GO:0042555	DNA binding;ATP binding;DNA replication;DNA replication initiation;MCM complex	DNA replication - Zea mays (maize)	zma03030
Zm00001d015925	Zm00001eb236860	103626885	-4.18666	5.08077	110.89	6.25487e-26	1.68458e-23	AGC kinase 1.5	GO:0004672;GO:0004674;GO:0005524;GO:0006468	protein kinase activity;protein serine/threonine kinase activity;ATP binding;protein phosphorylation
Zm00001d034565	Zm00001eb061890	100275038	2.76634	3.86611	110.882	6.2811e-26	1.68458e-23	N2,N2-dimethylguanosine tRNA methyltransferase	GO:0003723;GO:0004809;GO:0008033	RNA binding;tRNA (guanine-N2-)-methyltransferase activity;tRNA processing
Zm00001d050810	Zm00001eb182460		2.54219	6.26652	110.868	6.325e-26	1.68458e-23	glyoxylate reductase	GO:0055114;GO:0051287;GO:0004616;GO:0016491	oxidation-reduction process;NAD binding;phosphogluconate dehydrogenase (decarboxylating) activity;oxidoreductase activity
Zm00001d002475	Zm00001eb072190	100282771	3.26812	4.19908	110.865	6.33494e-26	1.68458e-23	RNA-binding (RRM/RBD/RNP motifs) family protein	GO:0003676	nucleic acid binding
Zm00001d029121	Zm00001eb016570	100282645	2.32094	4.06706	110.81	6.51268e-26	1.71638e-23	ATP-dependent caseinolytic (Clp) protease/crotonase family protein	GO:0004252;GO:0006508	serine-type endopeptidase activity;proteolysis
Zm00001d025234	Zm00001eb421110	100191752	4.48355	3.32868	110.628	7.14e-26	1.86506e-23	DNA primase, large subunit family	GO:0016779;GO:0003896;GO:0006269	nucleotidyltransferase activity;DNA primase activity;DNA replication, synthesis of RNA primer	DNA replication - Zea mays (maize)	zma03030
Zm00001d022082	Zm00001eb327000	100037800	-5.4492	5.97125	110.259	8.60008e-26	2.22674e-23	COBRA-like extracellular glycosyl-phosphatidyl inositol-anchored protein family	GO:0010215;GO:0016049;GO:0031225	cellulose microfibril organization;cell growth;anchored component of membrane
Zm00001d049598	Zm00001eb172980	100273294	-1.63376	7.06234	110.187	8.91582e-26	2.28842e-23	membrane-associated mannitol-induced
Zm00001d049276	Zm00001eb170390		4.38782	4.54053	110.062	9.4955e-26	2.4162e-23	serine carboxypeptidase-like	GO:0004185;GO:0006508	serine-type carboxypeptidase activity;proteolysis
Zm00001d030614	Zm00001eb028400	542504	3.77963	4.65209	109.979	9.90126e-26	2.49791e-23	Minichromosome maintenance (MCM2/3/5) family protein	GO:0003677;GO:0005524;GO:0006270;GO:0006260;GO:0003678;GO:0005634;GO:0042555	DNA binding;ATP binding;DNA replication initiation;DNA replication;DNA helicase activity;nucleus;MCM complex	DNA replication - Zea mays (maize)	zma03030
Zm00001d041606	Zm00001eb137000	100273978	4.27134	4.2127	109.936	1.01184e-25	2.53106e-23	Minichromosome maintenance (MCM2/3/5) family protein	GO:0003677;GO:0005524;GO:0003678;GO:0006270;GO:0006260;GO:0005634;GO:0042555	DNA binding;ATP binding;DNA helicase activity;DNA replication initiation;DNA replication;nucleus;MCM complex	DNA replication - Zea mays (maize)	zma03030
Zm00001d009193	Zm00001eb340790		-4.3049	5.93947	109.848	1.05797e-25	2.62422e-23	GATA transcription factor	GO:0003700;GO:0006355;GO:0008270;GO:0043565	DNA binding transcription factor activity;regulation of transcription, DNA-templated;zinc ion binding;sequence-specific DNA binding
Zm00001d013962	Zm00001eb221140		1.69631	4.57386	109.788	1.09028e-25	2.68181e-23	RING/U-box superfamily protein	GO:0003676	nucleic acid binding
Zm00001d013522	Zm00001eb217120	100383169	-3.06019	6.09173	109.555	1.22675e-25	2.99256e-23	Thioesterase superfamily protein			Ubiquinone and other terpenoid-quinone biosynthesis - Zea mays (maize);Metabolic pathways - Zea mays (maize);Biosynthesis of secondary metabolites - Zea mays (maize);Biosynthesis of cofactors - Zea mays (maize)	zma00130;zma01100;zma01110;zma01240
Zm00001d047289	Zm00001eb393140	100382436	2.67363	5.77767	109.482	1.27275e-25	3.07932e-23	Nuclear transport factor 2 (NTF2) family protein with RNA binding (RRM-RBD-RNP motifs) domain	GO:0003676	nucleic acid binding
Zm00001d015449	Zm00001eb233640	100284053	2.72082	4.69616	109.189	1.47529e-25	3.54034e-23	Ribosomal RNA adenine dimethylase family protein	GO:0000179;GO:0000154;GO:0006364;GO:0008649	rRNA (adenine-N6,N6-)-dimethyltransferase activity;rRNA modification;rRNA processing;rRNA methyltransferase activity
Zm00001d026675	Zm00001eb434270	100283376	1.84433	5.61196	109.09	1.55105e-25	3.69212e-23	isopropylmalate dehydrogenase	GO:0016616;GO:0000287;GO:0003862;GO:0055114;GO:0005737;GO:0051287;GO:0009098	oxidoreductase activity, acting on the CH-OH group of donors, NAD or NADP as acceptor;magnesium ion binding;3-isopropylmalate dehydrogenase activity;oxidation-reduction process;cytoplasm;NAD binding;leucine biosynthetic process	Valine, leucine and isoleucine biosynthesis - Zea mays (maize);C5-Branched dibasic acid metabolism - Zea mays (maize);Metabolic pathways - Zea mays (maize);Biosynthesis of secondary metabolites - Zea mays (maize);2-Oxocarboxylic acid metabolism - Zea mays (maize);Biosynthesis of amino acids - Zea mays (maize)	zma00290;zma00660;zma01100;zma01110;zma01210;zma01230
Zm00001d039989			5.23329	6.62863	109.061	1.57365e-25	3.71595e-23	hypothetical protein
Zm00001d051333	Zm00001eb186300	100286319	-4.47997	8.63362	108.935	1.67665e-25	3.92774e-23	uclacyanin	GO:0009055	electron transfer activity
Zm00001d027387			-4.80793	8.27991	108.918	1.69102e-25	3.93022e-23	Subtilase family protein	GO:0004252;GO:0006508	serine-type endopeptidase activity;proteolysis
Zm00001d028451	Zm00001eb010960		-3.26831	5.65321	108.666	1.92115e-25	4.4302e-23	conserved hypothetical protein
Zm00001d035023	Zm00001eb260310	100194325	4.06863	4.00551	108.196	2.43514e-25	5.57195e-23	Transducin/WD40 repeat-like superfamily protein	GO:0005515	protein binding
Zm00001d020685	Zm00001eb314600		-4.69006	7.05438	108.118	2.53205e-25	5.74912e-23	microtubule-associated protein 65-7
Zm00001d039422	Zm00001eb120570		2.25987	4.95731	107.768	3.02101e-25	6.80697e-23	phosphoribosylaminoimidazole carboxylase, putative / AIR carboxylase, putative	GO:0006189;GO:0005524;GO:0004638;GO:0046872	'de novo' IMP biosynthetic process;ATP binding;phosphoribosylaminoimidazole carboxylase activity;metal ion binding
Zm00001d039746	Zm00001eb123450	100280924	2.46613	4.15581	107.445	3.5562e-25	7.95214e-23	P-loop containing nucleoside triphosphate hydrolases superfamily protein	GO:0003676;GO:0005524	nucleic acid binding;ATP binding
Zm00001d030032	Zm00001eb024380	100216682	-2.69146	6.17075	107.394	3.64864e-25	8.06204e-23	PLATZ transcription factor family protein
Zm00001d013449	Zm00001eb216480	100276543	2.98587	5.06502	107.388	3.65997e-25	8.06204e-23	zinc finger (Ran-binding) family protein
Zm00001d024979	Zm00001eb419320		5.11602	2.29096	107.271	3.88341e-25	8.49087e-23	NB-ARC domain-containing disease resistance protein	GO:0043531	ADP binding
Zm00001d046740	Zm00001eb388180	100284355	2.52505	4.4323	107.201	4.02213e-25	8.7295e-23	KH domain-containing protein / zinc finger (CCCH type) family protein	GO:0046872;GO:0003723;GO:0003676	metal ion binding;RNA binding;nucleic acid binding
Zm00001d043229	Zm00001eb151110		3.36749	4.81767	107.128	4.17308e-25	8.94903e-23	RNA-binding KH domain-containing protein	GO:0003676;GO:0003723	nucleic acid binding;RNA binding
Zm00001d034320	Zm00001eb059650	100501392	2.66476	5.71787	107.123	4.18391e-25	8.94903e-23	Aldolase-type TIM barrel family protein	GO:0003824;GO:0003938;GO:0055114;GO:0006164;GO:0016491	catalytic activity;IMP dehydrogenase activity;oxidation-reduction process;purine nucleotide biosynthetic process;oxidoreductase activity	Purine metabolism - Zea mays (maize);Metabolic pathways - Zea mays (maize);Biosynthesis of secondary metabolites - Zea mays (maize);Nucleotide metabolism - Zea mays (maize)	zma00230;zma01100;zma01110;zma01232
Zm00001d049158	Zm00001eb169340	100216597	-4.06276	5.79565	107.014	4.42056e-25	9.38718e-23	basic helix-loop-helix (bHLH) DNA-binding superfamily protein	GO:0046983	protein dimerization activity
Zm00001d023264	Zm00001eb405260	100383460	3.17374	4.60385	106.953	4.55851e-25	9.61096e-23	Transducin/WD40 repeat-like superfamily protein	GO:0005515	protein binding	Nucleocytoplasmic transport - Zea mays (maize)	zma03013
Zm00001d037781	Zm00001eb284360		4.0732	3.68607	106.83	4.85101e-25	1.01551e-22	minichromosome maintenance (MCM2/3/5) family protein	GO:0003677;GO:0005524;GO:0003678;GO:0006270;GO:0006260;GO:0005634;GO:0042555	DNA binding;ATP binding;DNA helicase activity;DNA replication initiation;DNA replication;nucleus;MCM complex
Zm00001d015586	Zm00001eb234510		3.00662	3.73227	106.8	4.92331e-25	1.02339e-22	conserved hypothetical protein
Zm00001d026089	Zm00001eb428750		3.48971	3.81245	106.737	5.0839e-25	1.04938e-22	replication factor C	GO:0005524;GO:0003677;GO:0006260	ATP binding;DNA binding;DNA replication
Zm00001d035285			3.26119	3.78279	106.543	5.60492e-25	1.14889e-22	HEAT SHOCK PROTEIN 89.1	GO:0005524;GO:0006457;GO:0006950;GO:0051082	ATP binding;protein folding;response to stress;unfolded protein binding
Zm00001d030677	Zm00001eb028810	100191234	2.07788	5.23529	106.444	5.89299e-25	1.19251e-22	diaminopimelate epimerase family protein	GO:0008837;GO:0005737;GO:0009089	diaminopimelate epimerase activity;cytoplasm;lysine biosynthetic process via diaminopimelate	Lysine biosynthesis - Zea mays (maize);D-Amino acid metabolism - Zea mays (maize);Metabolic pathways - Zea mays (maize);Biosynthesis of secondary metabolites - Zea mays (maize);Biosynthesis of amino acids - Zea mays (maize)	zma00300;zma00470;zma01100;zma01110;zma01230
Zm00001d053196	Zm00001eb202580	100272402	2.19957	6.66558	106.442	5.89853e-25	1.19251e-22	Class II aaRS and biotin synthetases superfamily protein	GO:0000166;GO:0004827;GO:0004812;GO:0005524;GO:0005737;GO:0006418;GO:0006433	nucleotide binding;proline-tRNA ligase activity;aminoacyl-tRNA ligase activity;ATP binding;cytoplasm;tRNA aminoacylation for protein translation;prolyl-tRNA aminoacylation	Aminoacyl-tRNA biosynthesis - Zea mays (maize)	zma00970
Zm00001d053055	Zm00001eb201130	100282529	-2.81023	7.75349	106.215	6.6162e-25	1.32851e-22	Disease resistance-responsive (dirigent-like protein) family protein
Zm00001d031182	Zm00001eb032780	100192481	-5.61132	6.14232	106.068	7.12644e-25	1.42129e-22	BEL1-like homeodomain	GO:0003677;GO:0006355	DNA binding;regulation of transcription, DNA-templated
Zm00001d025767	Zm00001eb425750		2.96629	5.88256	106.03	7.26243e-25	1.43869e-22	La protein	GO:0003676;GO:0003723;GO:0005634;GO:0006396;GO:1990904	nucleic acid binding;RNA binding;nucleus;RNA processing;ribonucleoprotein complex
Zm00001d034856	Zm00001eb064580	100273405	3.22161	7.09992	105.977	7.45846e-25	1.46767e-22	GTP binding Elongation factor Tu family protein	GO:0005525;GO:0003746;GO:0003924;GO:0005622;GO:0006414	GTP binding;translation elongation factor activity;GTPase activity;intracellular;translational elongation	Plant-pathogen interaction - Zea mays (maize)	zma04626
Zm00001d028373	Zm00001eb010200	542012	2.26904	4.46785	105.675	8.68613e-25	1.69312e-22	translocon at the outer envelope membrane of chloroplasts	GO:0005525;GO:0006886;GO:0009707;GO:0015450	GTP binding;intracellular protein transport;chloroplast outer membrane;P-P-bond-hydrolysis-driven protein transmembrane transporter activity
Zm00001d018631	Zm00001eb298320	100273230	-2.73985	8.59177	105.668	8.71886e-25	1.69312e-22	Disease resistance-responsive (dirigent-like protein) family protein
Zm00001d023801	Zm00001eb409930	100191506	3.96141	3.92606	105.521	9.3876e-25	1.81107e-22	DNA polymerase alpha	GO:0003677;GO:0003887;GO:0006260	DNA binding;DNA-directed DNA polymerase activity;DNA replication	DNA replication - Zea mays (maize)	zma03030
Zm00001d039498	Zm00001eb121300	100191291	6.41767	4.00129	105.499	9.49412e-25	1.81973e-22	ataurora1	GO:0004672;GO:0005524;GO:0006468	protein kinase activity;ATP binding;protein phosphorylation
Zm00001d004070	Zm00001eb086160		2.46661	5.77501	105.004	1.21907e-24	2.32151e-22	Nuclear transport factor 2 (NTF2) family protein with RNA binding (RRM-RBD-RNP motifs) domain	GO:0003676	nucleic acid binding
Zm00001d011855	Zm00001eb362870	100381421	1.72838	6.94982	104.973	1.23781e-24	2.34208e-22	uridine 5'-monophosphate synthase / UMP synthase (PYRE-F) (UMPS)	GO:0004588;GO:0003824;GO:0009116;GO:0004590;GO:0006207;GO:0044205;GO:0008152;GO:0006221;GO:0005096	orotate phosphoribosyltransferase activity;catalytic activity;nucleoside metabolic process;orotidine-5'-phosphate decarboxylase activity;'de novo' pyrimidine nucleobase biosynthetic process;'de novo' UMP biosynthetic process;metabolic process;pyrimidine nucleotide biosynthetic process;GTPase activator activity	Endocytosis - Zea mays (maize)	zma04144
Zm00001d022352	Zm00001eb329390	100280627	2.43298	4.32269	104.919	1.27235e-24	2.39209e-22	Mitochondrial inner membrane translocase complex, subunit Tim44-related protein
Zm00001d020748	Zm00001eb315240		3.31445	5.21374	104.863	1.30878e-24	2.44502e-22	RNA-binding protein 47C	GO:0003676	nucleic acid binding
Zm00001d032857	Zm00001eb047150	103643525	-3.279	4.32303	104.836	1.32684e-24	2.46317e-22	Protein kinase superfamily protein	GO:0005524;GO:0004672;GO:0006468	ATP binding;protein kinase activity;protein phosphorylation
Zm00001d023279	Zm00001eb405420	103640678	5.31464	3.04039	104.812	1.34279e-24	2.4772e-22	Mad3/BUB1 homology region
Zm00001d018624	Zm00001eb298280	541863	5.51297	4.24767	104.745	1.38889e-24	2.54632e-22	kinesin	GO:0003777;GO:0005524;GO:0007018;GO:0008017	microtubule motor activity;ATP binding;microtubule-based movement;microtubule binding	Motor proteins - Zea mays (maize)	zma04814
Zm00001d029922	Zm00001eb023540		-4.50659	5.59754	104.557	1.52742e-24	2.78301e-22	Flavin-binding monooxygenase family protein	GO:0004499;GO:0050660;GO:0050661;GO:0055114	N,N-dimethylaniline monooxygenase activity;flavin adenine dinucleotide binding;NADP binding;oxidation-reduction process
Zm00001d028725	Zm00001eb013180	100281273	-2.74978	6.99596	104.412	1.64336e-24	2.97589e-22	Nucleotide-diphospho-sugar transferases superfamily protein	GO:0015018;GO:0016020	galactosylgalactosylxylosylprotein 3-beta-glucuronosyltransferase activity;membrane
Zm00001d052948	Zm00001eb200400	103654524	2.1382	6.27972	104.357	1.68975e-24	3.04125e-22	TCP-1/cpn60 chaperonin family protein	GO:0005524;GO:0006457;GO:0051082	ATP binding;protein folding;unfolded protein binding
Zm00001d034373	Zm00001eb060130	100191430	-2.28524	9.02691	104.281	1.75584e-24	3.14104e-22	FASCICLIN-like arabinogalactan protein 16 precursor
Zm00001d003014	Zm00001eb077210	100193568	2.76628	5.31675	104.24	1.79197e-24	3.18635e-22	Small nuclear ribonucleoprotein family protein	GO:0008380;GO:0030532	RNA splicing;small nuclear ribonucleoprotein complex	Spliceosome - Zea mays (maize)	zma03040
Zm00001d028325	Zm00001eb009730	100191562	-3.29798	5.07121	104.195	1.83355e-24	3.24077e-22	Cytochrome P450 superfamily protein	GO:0005506;GO:0016705;GO:0020037;GO:0055114	iron ion binding;oxidoreductase activity, acting on paired donors, with incorporation or reduction of molecular oxygen;heme binding;oxidation-reduction process	Brassinosteroid biosynthesis - Zea mays (maize);Metabolic pathways - Zea mays (maize);Biosynthesis of secondary metabolites - Zea mays (maize)	zma00905;zma01100;zma01110
Zm00001d014924	Zm00001eb229290	100281473	2.82384	5.10266	104.142	1.88335e-24	3.30898e-22	Ribosomal protein S5 family protein	GO:0003735;GO:0003723;GO:0005840;GO:0006412	structural constituent of ribosome;RNA binding;ribosome;translation	Ribosome - Zea mays (maize)	zma03010
Zm00001d017769	Zm00001eb252020		2.60715	4.56287	104.097	1.92671e-24	3.36512e-22	ornithine carbamoyltransferase	GO:0016743;GO:0006520;GO:0004585;GO:0016597;GO:0006591	carboxyl- or carbamoyltransferase activity;cellular amino acid metabolic process;ornithine carbamoyltransferase activity;amino acid binding;ornithine metabolic process
Zm00001d036840	Zm00001eb276280	100191568	-5.92537	6.71867	103.899	2.12903e-24	3.69662e-22	BTB/POZ domain-containing protein	GO:0005515	protein binding
Zm00001d053963	Zm00001eb208790	100280508	3.09231	4.54722	103.683	2.37403e-24	4.09791e-22	tRNA (guanine-N-7) methyltransferase	GO:0008176;GO:0006400	tRNA (guanine-N7-)-methyltransferase activity;tRNA modification
Zm00001d051995	Zm00001eb192050	542357	5.11208	6.0342	103.527	2.56844e-24	4.39673e-22	proliferating cell nuclear antigen	GO:0003677;GO:0006275;GO:0030337	DNA binding;regulation of DNA replication;DNA polymerase processivity factor activity	DNA replication - Zea mays (maize);Base excision repair - Zea mays (maize);Nucleotide excision repair - Zea mays (maize);Mismatch repair - Zea mays (maize)	zma03030;zma03410;zma03420;zma03430
Zm00001d044277	Zm00001eb160260	100194093	2.79587	5.1145	103.521	2.57694e-24	4.39673e-22	translation elongation factor Ts (EF-Ts), putative	GO:0005515;GO:0003746;GO:0005622;GO:0006414	protein binding;translation elongation factor activity;intracellular;translational elongation	;	;
Zm00001d027703	Zm00001eb004150		3.2812	3.68188	103.372	2.77731e-24	4.69223e-22	Acyl-CoA N-acyltransferases (NAT) superfamily protein
Zm00001d045655	Zm00001eb379890		5.85699	3.68846	103.369	2.78192e-24	4.69223e-22	ARM repeat superfamily protein	GO:0005488	binding
Zm00001d033549	Zm00001eb053410	100382366	2.24326	5.5038	103.325	2.8442e-24	4.77002e-22	glycine-rich protein
Zm00001d017869	Zm00001eb253030	101027224	-5.83428	7.68706	103.291	2.89379e-24	4.81637e-22	Eukaryotic aspartyl protease family protein	GO:0004190;GO:0006508	aspartic-type endopeptidase activity;proteolysis
Zm00001d018531	Zm00001eb259380	100272286	4.71861	4.66933	103.284	2.90447e-24	4.81637e-22	replicon protein A2	GO:0003677;GO:0005634;GO:0006260;GO:0006281;GO:0006310	DNA binding;nucleus;DNA replication;DNA repair;DNA recombination	DNA replication - Zea mays (maize);Nucleotide excision repair - Zea mays (maize);Mismatch repair - Zea mays (maize);Homologous recombination - Zea mays (maize)	zma03030;zma03420;zma03430;zma03440
Zm00001d049938	Zm00001eb176030		5.25501	3.95321	103.182	3.05682e-24	5.04067e-22	P-loop containing nucleoside triphosphate hydrolases superfamily protein	GO:0003777;GO:0005524;GO:0007018;GO:0008017	microtubule motor activity;ATP binding;microtubule-based movement;microtubule binding
Zm00001d014611	Zm00001eb226430		-4.36772	5.82348	103.169	3.07764e-24	5.04682e-22	non-intrinsic ABC protein	GO:0005524;GO:0016887	ATP binding;ATPase activity
Zm00001d010880	Zm00001eb354320	100280271	2.97671	5.43458	102.974	3.3966e-24	5.53909e-22	Pentatricopeptide repeat (PPR) superfamily protein	GO:0005515	protein binding
Zm00001d000399	Zm00001eb286730		2.5546	2.91369	102.948	3.44007e-24	5.57915e-22	chaperonin-60alpha	GO:0005524;GO:0005737;GO:0042026;GO:0006457	ATP binding;cytoplasm;protein refolding;protein folding
Zm00001d049120	Zm00001eb169020	100216925	-4.12635	5.32616	102.921	3.4887e-24	5.6271e-22	hypothetical protein
Zm00001d046091	Zm00001eb382990		7.38381	2.82103	102.815	3.67992e-24	5.90327e-22	Glycosyltransferase family 61 protein	GO:0016757	transferase activity, transferring glycosyl groups
Zm00001d019824	Zm00001eb308000	100381531	3.24901	7.20495	102.781	3.74273e-24	5.97157e-22	poly(A) binding protein	GO:0003676;GO:0003723	nucleic acid binding;RNA binding	mRNA surveillance pathway - Zea mays (maize);RNA degradation - Zea mays (maize)	zma03015;zma03018
Zm00001d019473	Zm00001eb305760	100191681	3.65239	6.30774	102.756	3.7914e-24	6.01671e-22	Ribosomal protein L2 family	GO:0003723;GO:0003735;GO:0005622;GO:0005840;GO:0006412;GO:0015934	RNA binding;structural constituent of ribosome;intracellular;ribosome;translation;large ribosomal subunit	Ribosome - Zea mays (maize)	zma03010
Zm00001d028464	Zm00001eb011150	100501537	2.22813	5.32195	102.639	4.02108e-24	6.34707e-22	Rho GTPase activation protein (RhoGAP) with PH domain	GO:0007165;GO:0000105;GO:0003824;GO:0005737;GO:0008152;GO:0016763;GO:0000107;GO:0016833	signal transduction;histidine biosynthetic process;catalytic activity;cytoplasm;metabolic process;transferase activity, transferring pentosyl groups;imidazoleglycerol-phosphate synthase activity;oxo-acid-lyase activity	Histidine metabolism - Zea mays (maize);Metabolic pathways - Zea mays (maize);Biosynthesis of secondary metabolites - Zea mays (maize);Biosynthesis of amino acids - Zea mays (maize)	zma00340;zma01100;zma01110;zma01230
Zm00001d038149	Zm00001eb287630	100276328	5.91322	3.15163	102.377	4.58908e-24	7.20509e-22	hypothetical protein
Zm00001d015662	Zm00001eb235000	100382121	2.45617	4.60233	102.297	4.77814e-24	7.46223e-22	rRNA processing protein-related
Zm00001d010500	Zm00001eb351100		2.86245	6.28025	102.267	4.85212e-24	7.51727e-22	metallopeptidase M24 family protein
Zm00001d041951	Zm00001eb139740		-3.56104	4.52694	102.262	4.86431e-24	7.51727e-22	XB3 ortholog 1 in Arabidopsis thaliana	GO:0005515	protein binding
Zm00001d023680	Zm00001eb408940		-4.55885	8.29119	102.227	4.95172e-24	7.61249e-22	Pollen Ole e 1 allergen and extensin family protein
Zm00001d032094	Zm00001eb040680		-4.11948	4.25089	102.172	5.09044e-24	7.78521e-22	SAUR-like auxin-responsive protein family	GO:0009733	response to auxin
Zm00001d012255	Zm00001eb366540	541754	-4.82312	5.41341	102.15	5.14731e-24	7.83161e-22	myb domain protein	GO:0003677	DNA binding
Zm00001d023373	Zm00001eb406370	103640742	3.25117	3.83154	102.091	5.30299e-24	8.02709e-22	Utp25, U3 small nucleolar RNA-associated SSU processome protein 25 domain containing protein	GO:0005634	nucleus
Zm00001d021965	Zm00001eb325930		-3.56386	7.57097	102.036	5.45123e-24	8.20939e-22	Peroxidase superfamily protein	GO:0004601;GO:0006979;GO:0042744;GO:0055114;GO:0020037	peroxidase activity;response to oxidative stress;hydrogen peroxide catabolic process;oxidation-reduction process;heme binding
Zm00001d014988	Zm00001eb229850	100276745	3.11082	3.81423	101.832	6.04491e-24	9.05724e-22	PIN domain of ribonuclease domain containing protein	GO:0000469;GO:0004521;GO:0042274	cleavage involved in rRNA processing;endoribonuclease activity;ribosomal small subunit biogenesis	Ribosome biogenesis in eukaryotes - Zea mays (maize)	zma03008
Zm00001d009926	Zm00001eb346750	100383902	5.72324	4.21799	101.633	6.68135e-24	9.96028e-22	P-loop containing nucleoside triphosphate hydrolases superfamily protein	GO:0003777;GO:0005524;GO:0007018;GO:0008017	microtubule motor activity;ATP binding;microtubule-based movement;microtubule binding	Motor proteins - Zea mays (maize)	zma04814
Zm00001d013283	Zm00001eb215000		2.97093	4.57617	101.58	6.86417e-24	1.01814e-21	Transducin/WD40 repeat-like superfamily protein	GO:0005515;GO:0036265	protein binding;RNA (guanine-N7)-methylation
Zm00001d044945	Zm00001eb373340		3.03492	3.9113	101.528	7.04562e-24	1.03983e-21	Putative RNA methyltransferase domain containing protein
Zm00001d005696	Zm00001eb099000	103647392	7.1751	3.66311	101.494	7.16858e-24	1.05271e-21	NPK1-related protein kinase	GO:0005524;GO:0004672;GO:0006468	ATP binding;protein kinase activity;protein phosphorylation
Zm00001d015120	Zm00001eb231050	100272912	2.34749	4.96463	101.446	7.34204e-24	1.07285e-21	P-loop containing nucleoside triphosphate hydrolases superfamily protein	GO:0003678;GO:0005524;GO:0006281;GO:0006310;GO:0009378	DNA helicase activity;ATP binding;DNA repair;DNA recombination;four-way junction helicase activity	ATP-dependent chromatin remodeling - Zea mays (maize)	zma03082
Zm00001d010915	Zm00001eb354570		2.52578	4.48554	101.271	8.02015e-24	1.16616e-21	conserved hypothetical protein
Zm00001d032163	Zm00001eb041210	100283687	3.55494	3.93527	101.239	8.1532e-24	1.1797e-21	Mitochondrial glycoprotein family protein	GO:0005759	mitochondrial matrix
Zm00001d041750	Zm00001eb138110	100191146	2.68313	6.51737	101.04	9.01219e-24	1.29329e-21	glycine-rich RNA-binding protein	GO:0003676	nucleic acid binding	Spliceosome - Zea mays (maize)	zma03040
Zm00001d045513	Zm00001eb378640	100282967	-2.3317	8.04953	101.037	9.02593e-24	1.29329e-21	BCL-2-associated athanogene	GO:0005515;GO:0051087	protein binding;chaperone binding
Zm00001d008869	Zm00001eb337970	103634943	-2.25874	6.48868	100.957	9.40083e-24	1.3405e-21	Homeobox-leucine zipper family protein / lipid-binding START domain-containing protein	GO:0003677;GO:0008289	DNA binding;lipid binding
Zm00001d002115	Zm00001eb068860	100279501	3.97737	3.95298	100.845	9.94684e-24	1.41154e-21	microtubule end binding protein EB1A	GO:0005515;GO:0008017	protein binding;microtubule binding
Zm00001d031678	Zm00001eb037120	732723	3.85942	4.16189	100.804	1.01546e-23	1.43414e-21	retinoblastoma-related	GO:0005634;GO:0051726	nucleus;regulation of cell cycle
Zm00001d017961	Zm00001eb253850		2.81515	4.52662	100.695	1.07275e-23	1.50783e-21	microtubule-associated proteins 70-2	GO:0007010;GO:0008017	cytoskeleton organization;microtubule binding
Zm00001d031118	Zm00001eb032200	100274059	2.75181	5.46679	100.647	1.09925e-23	1.53775e-21	conserved hypothetical protein
Zm00001d037189	Zm00001eb279240	100383555	2.25831	5.33564	100.537	1.16208e-23	1.61798e-21	peptidyl-prolyl cis-trans isomerase / cyclophilin-40 (CYP40) / rotamase	GO:0000413;GO:0003755;GO:0006457;GO:0005515	protein peptidyl-prolyl isomerization;peptidyl-prolyl cis-trans isomerase activity;protein folding;protein binding
Zm00001d040731	Zm00001eb131140		4.24312	3.80723	100.496	1.18663e-23	1.6444e-21	GDSL-like Lipase/Acylhydrolase superfamily protein	GO:0016788	hydrolase activity, acting on ester bonds
Zm00001d051498	Zm00001eb187580	100273215	3.13295	5.55167	100.385	1.25446e-23	1.73028e-21	Metal-dependent protein hydrolase
Zm00001d027444	Zm00001eb001860		3.29333	5.42308	100.292	1.31523e-23	1.80565e-21	D111/G-patch domain-containing protein	GO:0003676	nucleic acid binding
Zm00001d053724	Zm00001eb206480	100278022	4.15298	3.33492	100.266	1.33251e-23	1.81434e-21	conserved hypothetical protein
Zm00001d016277	Zm00001eb239550	100283352	-4.45388	5.47433	100.264	1.33385e-23	1.81434e-21	phytochrome-associated protein	GO:0005515	protein binding	Plant hormone signal transduction - Zea mays (maize)	zma04075
Zm00001d052318	Zm00001eb195030	103654273	-4.1549	7.2368	100.17	1.39875e-23	1.8939e-21	TRICHOME BIREFRINGENCE-LIKE
Zm00001d034019	Zm00001eb057270		3.00125	4.3058	100.138	1.42139e-23	1.91576e-21	nucleic acid binding;methyltransferases	GO:0008168;GO:0003676;GO:0032259	methyltransferase activity;nucleic acid binding;methylation
Zm00001d045819	Zm00001eb381110		2.78359	5.05677	100.109	1.4426e-23	1.93551e-21	decoy
Zm00001d015799			-4.72103	6.26842	100.064	1.47541e-23	1.97057e-21	hypothetical protein
Zm00001d049043	Zm00001eb168440	100272746	2.26693	6.35888	99.9914	1.53059e-23	2.03506e-21	Multiple organellar RNA editing factor 1, mitochondrial
Zm00001d037484	Zm00001eb281770	100501232	-2.21031	7.75545	99.974	1.54414e-23	2.04388e-21	ENTH/ANTH/VHS superfamily protein	GO:0005543;GO:0005545;GO:0030136;GO:0030276;GO:0048268	phospholipid binding;1-phosphatidylinositol binding;clathrin-coated vesicle;clathrin binding;clathrin coat assembly
Zm00001d003040	Zm00001eb077450		5.43229	4.19518	99.9607	1.55451e-23	2.04841e-21	breast cancer associated RING	GO:0046872	metal ion binding
Zm00001d003588			4.53031	2.76312	99.7683	1.71314e-23	2.24741e-21	Ras-related small GTP-binding family protein	GO:0005525;GO:0003924	GTP binding;GTPase activity
Zm00001d004541	Zm00001eb089580	103646885	2.19315	4.69882	99.7218	1.75379e-23	2.29056e-21	zinc finger (CCCH-type) family protein	GO:0006396;GO:0008173;GO:0046872;GO:0003676	RNA processing;RNA methyltransferase activity;metal ion binding;nucleic acid binding
Zm00001d049916	Zm00001eb175860	100279417	-4.06895	7.99956	99.6595	1.80989e-23	2.35342e-21	Walls Are Thin	GO:0016020;GO:0016021	membrane;integral component of membrane
Zm00001d052921	Zm00001eb200070		3.38419	4.86826	99.6287	1.83824e-23	2.37979e-21	THUMP domain-containing protein	GO:0003723	RNA binding
Zm00001d026195	Zm00001eb429930	103642006	3.46598	4.24791	99.5773	1.8865e-23	2.43161e-21	Transducin family protein / WD-40 repeat family protein	GO:0005515;GO:0006364;GO:0032040	protein binding;rRNA processing;small-subunit processome	Ribosome biogenesis in eukaryotes - Zea mays (maize)	zma03008
Zm00001d005179	Zm00001eb094960		2.54005	5.61634	99.5307	1.93142e-23	2.47869e-21	RNA-binding (RRM/RBD/RNP motifs) family protein	GO:0003676	nucleic acid binding
Zm00001d002103	Zm00001eb068760	100280714	2.50251	4.53453	99.5069	1.95485e-23	2.49789e-21	3-ketoacyl-acyl carrier protein synthase III	GO:0003824;GO:0008152;GO:0004315;GO:0006633;GO:0016747	catalytic activity;metabolic process;3-oxoacyl-[acyl-carrier-protein] synthase activity;fatty acid biosynthetic process;transferase activity, transferring acyl groups other than amino-acyl groups	Fatty acid biosynthesis - Zea mays (maize);Metabolic pathways - Zea mays (maize);Fatty acid metabolism - Zea mays (maize)	zma00061;zma01100;zma01212
Zm00001d023734			2.81991	7.28312	99.4769	1.98464e-23	2.52503e-21	glycine-rich RNA-binding protein	GO:0003676	nucleic acid binding
Zm00001d024925	Zm00001eb418850	100273145	-3.46191	8.09768	99.3331	2.13409e-23	2.70352e-21	Protein of unknown function (DUF1295)	GO:0005737;GO:0006629;GO:0016021;GO:0016627	cytoplasm;lipid metabolic process;integral component of membrane;oxidoreductase activity, acting on the CH-CH group of donors
Zm00001d003436	Zm00001eb080910	103646366	5.31481	3.28151	99.3057	2.16379e-23	2.72943e-21	Galactose mutarotase-like superfamily protein	GO:0030246;GO:0016853;GO:0003824;GO:0005975;GO:0019318	carbohydrate binding;isomerase activity;catalytic activity;carbohydrate metabolic process;hexose metabolic process	Glycolysis / Gluconeogenesis - Zea mays (maize);Galactose metabolism - Zea mays (maize);Metabolic pathways - Zea mays (maize);Biosynthesis of secondary metabolites - Zea mays (maize)	zma00010;zma00052;zma01100;zma01110
Zm00001d016581	Zm00001eb241860	103627197	4.03522	4.37156	99.264	2.20985e-23	2.77567e-21	DNA polymerase epsilon catalytic subunit	GO:0003676;GO:0000166;GO:0003887;GO:0005634;GO:0003677;GO:0006260;GO:0008270	nucleic acid binding;nucleotide binding;DNA-directed DNA polymerase activity;nucleus;DNA binding;DNA replication;zinc ion binding	DNA replication - Zea mays (maize);Base excision repair - Zea mays (maize);Nucleotide excision repair - Zea mays (maize)	zma03030;zma03410;zma03420
Zm00001d041957	Zm00001eb139790	100193750	6.90045	3.38867	99.2225	2.25674e-23	2.82255e-21	FIZZY-related	GO:0005515	protein binding	Ubiquitin mediated proteolysis - Zea mays (maize)	zma04120
Zm00001d052021	Zm00001eb192270		3.80433	4.56073	99.1853	2.29942e-23	2.8638e-21	Minichromosome maintenance (MCM2/3/5) family protein	GO:0003677;GO:0003678;GO:0005524;GO:0003682;GO:0006270;GO:0003688;GO:0006260;GO:0005634;GO:0042555	DNA binding;DNA helicase activity;ATP binding;chromatin binding;DNA replication initiation;DNA replication origin binding;DNA replication;nucleus;MCM complex
Zm00001d046004	Zm00001eb382480	100282802	-2.87038	7.64113	99.1473	2.34399e-23	2.90704e-21	Glycosyltransferase family 61 protein	GO:0016757	transferase activity, transferring glycosyl groups
Zm00001d016935	Zm00001eb244920	542654	3.3068	5.76038	99.1351	2.35845e-23	2.91274e-21	NAP1-related protein	GO:0005634;GO:0006334	nucleus;nucleosome assembly
Zm00001d002662	Zm00001eb073920		5.26114	3.87052	99.0465	2.46638e-23	3.03334e-21	CYCLIN B2;4	GO:0005634	nucleus
Zm00001d019994	Zm00001eb309110	100274054	-5.41807	7.97319	99.007	2.51617e-23	3.07094e-21	FASCICLIN-like arabinogalactan
Zm00001d004861	Zm00001eb092100		4.05476	3.25381	99.0057	2.51776e-23	3.07094e-21	RING/FYVE/PHD zinc finger superfamily protein
Zm00001d047477	Zm00001eb394670		2.61889	6.66724	98.9911	2.53645e-23	3.081e-21	Nascent polypeptide-associated complex (NAC), alpha subunit family protein	GO:0005854	nascent polypeptide-associated complex
Zm00001d021834	Zm00001eb324670	100273053	2.07447	4.41546	98.945	2.59611e-23	3.14055e-21	translocon at the inner envelope membrane of chloroplasts
Zm00001d018516	Zm00001eb259260	103627905	3.21917	3.53845	98.9336	2.61115e-23	3.14585e-21	DEA(D/H)-box RNA helicase family protein	GO:0003676;GO:0005524	nucleic acid binding;ATP binding
Zm00001d043439	Zm00001eb152980	100381924	2.57012	4.54284	98.7832	2.81714e-23	3.38023e-21	Nup85 Nucleoporin domain containing protein			Nucleocytoplasmic transport - Zea mays (maize)	zma03013
Zm00001d035048	Zm00001eb260530		2.07709	4.91727	98.7489	2.86635e-23	3.42535e-21	Tetratricopeptide repeat (TPR)-like superfamily protein	GO:0003735;GO:0005622;GO:0005840;GO:0006412;GO:0005515	structural constituent of ribosome;intracellular;ribosome;translation;protein binding
Zm00001d033794	Zm00001eb055400		-6.62027	6.81721	98.675	2.97528e-23	3.54119e-21	Microtubule associated protein (MAP65/ASE1) family protein
Zm00001d022144	Zm00001eb327480	100280304	4.02733	4.20217	98.6348	3.03639e-23	3.5994e-21	fatty acid biosynthesis	GO:0003824;GO:0008152;GO:0006633;GO:0016747	catalytic activity;metabolic process;fatty acid biosynthetic process;transferase activity, transferring acyl groups other than amino-acyl groups	Fatty acid biosynthesis - Zea mays (maize);Biotin metabolism - Zea mays (maize);Metabolic pathways - Zea mays (maize);Fatty acid metabolism - Zea mays (maize);Biosynthesis of cofactors - Zea mays (maize)	zma00061;zma00780;zma01100;zma01212;zma01240
Zm00001d008976	Zm00001eb339000	100283732	3.47606	3.85251	98.6148	3.06721e-23	3.62139e-21	ketopantoate hydroxymethyltransferase	GO:0003824;GO:0003864;GO:0015940	catalytic activity;3-methyl-2-oxobutanoate hydroxymethyltransferase activity;pantothenate biosynthetic process	Pantothenate and CoA biosynthesis - Zea mays (maize);Metabolic pathways - Zea mays (maize);Biosynthesis of secondary metabolites - Zea mays (maize);Biosynthesis of cofactors - Zea mays (maize)	zma00770;zma01100;zma01110;zma01240
Zm00001d013358	Zm00001eb215620	100273968	2.88864	4.39252	98.5791	3.12301e-23	3.66664e-21	P-loop containing nucleoside triphosphate hydrolases superfamily protein	GO:0003676;GO:0005524	nucleic acid binding;ATP binding
Zm00001d033633	Zm00001eb054100	100217049	-3.02761	7.46932	98.5744	3.13038e-23	3.66664e-21	Haloacid dehalogenase-like hydrolase (HAD) superfamily protein	GO:0008152;GO:0016787	metabolic process;hydrolase activity
Zm00001d022330			2.88227	4.89973	98.3116	3.57474e-23	4.17058e-21	ATP12 protein-related	GO:0043461	proton-transporting ATP synthase complex assembly
Zm00001d033457	Zm00001eb052540		-3.18711	8.96616	98.2902	3.61354e-23	4.19925e-21	tubulin beta	GO:0003924;GO:0005200;GO:0005525;GO:0005874;GO:0007017	GTPase activity;structural constituent of cytoskeleton;GTP binding;microtubule;microtubule-based process
Zm00001d004927	Zm00001eb092840	107305673	2.75498	5.79406	98.1862	3.80844e-23	4.40838e-21	conserved hypothetical protein
Zm00001d048086	Zm00001eb400180	100273584	5.6257	5.24452	98.1405	3.89729e-23	4.49361e-21	RPA70-kDa subunit B	GO:0003676;GO:0003677;GO:0005634;GO:0006260;GO:0006281;GO:0006310	nucleic acid binding;DNA binding;nucleus;DNA replication;DNA repair;DNA recombination	DNA replication - Zea mays (maize);Nucleotide excision repair - Zea mays (maize);Mismatch repair - Zea mays (maize);Homologous recombination - Zea mays (maize)	zma03030;zma03420;zma03430;zma03440
Zm00001d021196	Zm00001eb318770		3.67214	6.87191	98.1292	3.9196e-23	4.50175e-21	DEAD box RNA helicase (PRH75)	GO:0003676;GO:0003723;GO:0005524;GO:0004386;GO:0005634	nucleic acid binding;RNA binding;ATP binding;helicase activity;nucleus
Zm00001d048252	Zm00001eb401690	100273909	2.37166	6.25168	98.0086	4.16561e-23	4.76575e-21	eukaryotic translation initiation factor 3K	GO:0005488;GO:0003743;GO:0005737;GO:0005852;GO:0006446;GO:0043022	binding;translation initiation factor activity;cytoplasm;eukaryotic translation initiation factor 3 complex;regulation of translational initiation;ribosome binding
Zm00001d017239	Zm00001eb247310		3.31727	5.37133	97.8803	4.44445e-23	5.06513e-21	RAN GTPase activating protein	GO:0005515	protein binding
Zm00001d016501			-2.88396	7.05105	97.8267	4.56638e-23	5.18407e-21	plant U-box	GO:0005515;GO:0005488;GO:0004842;GO:0016567	protein binding;binding;ubiquitin-protein transferase activity;protein ubiquitination
Zm00001d047423	Zm00001eb394200	100276484	-4.34857	4.64678	97.8139	4.5962e-23	5.19793e-21	Peptidase C15, pyroglutamyl peptidase I-like	GO:0005829;GO:0006508;GO:0016920	cytosol;proteolysis;pyroglutamyl-peptidase activity
Zm00001d034251	Zm00001eb059170		2.25907	4.13182	97.7526	4.74053e-23	5.3407e-21	flavodoxin family protein / radical SAM domain-containing protein	GO:0010181;GO:0003824;GO:0008033;GO:0051536;GO:0055114;GO:0051539	FMN binding;catalytic activity;tRNA processing;iron-sulfur cluster binding;oxidation-reduction process;4 iron, 4 sulfur cluster binding
Zm00001d006769	Zm00001eb108470		2.23031	4.77937	97.7324	4.78931e-23	5.3685e-21	Tetratricopeptide repeat (TPR)-like superfamily protein	GO:0005515	protein binding
Zm00001d050615	Zm00001eb181150	100501915	3.109	4.97352	97.7273	4.80158e-23	5.3685e-21	Zinc-finger domain of monoamine-oxidase A repressor R1 protein
Zm00001d002026	Zm00001eb067990		-2.68769	5.58592	97.6295	5.04476e-23	5.6191e-21	Protein kinase superfamily protein	GO:0005524;GO:0004672;GO:0006468	ATP binding;protein kinase activity;protein phosphorylation
Zm00001d038880	Zm00001eb294580	100274573	-4.73299	7.29598	97.538	5.2832e-23	5.86256e-21	Sec14p-like phosphatidylinositol transfer family protein
Zm00001d043986	Zm00001eb157810	606466	2.43342	5.03888	97.4892	5.41514e-23	5.98647e-21	plastidic pyruvate kinase beta subunit	GO:0003824;GO:0000287;GO:0004743;GO:0006096;GO:0030955	catalytic activity;magnesium ion binding;pyruvate kinase activity;glycolytic process;potassium ion binding	Glycolysis / Gluconeogenesis - Zea mays (maize);Pyruvate metabolism - Zea mays (maize);Metabolic pathways - Zea mays (maize);Biosynthesis of secondary metabolites - Zea mays (maize);Carbon metabolism - Zea mays (maize);Biosynthesis of amino acids - Zea mays (maize)	zma00010;zma00620;zma01100;zma01110;zma01200;zma01230
Zm00001d039718	Zm00001eb123270	100279308	3.18389	5.1633	97.4807	5.43837e-23	5.98972e-21	E2F target gene
Zm00001d042767	Zm00001eb147110		-3.23657	7.49331	97.4721	5.46217e-23	5.99357e-21	Glycosyl hydrolase superfamily protein	GO:0004553;GO:0005975	hydrolase activity, hydrolyzing O-glycosyl compounds;carbohydrate metabolic process
Zm00001d031943	Zm00001eb039420	541858	5.33649	4.60788	97.391	5.69029e-23	6.21881e-21	P-loop containing nucleoside triphosphate hydrolases superfamily protein	GO:0003777;GO:0005524;GO:0007018;GO:0008017	microtubule motor activity;ATP binding;microtubule-based movement;microtubule binding	Motor proteins - Zea mays (maize)	zma04814
Zm00001d020926			-2.51303	6.67944	97.3843	5.70959e-23	6.21881e-21	A20/AN1-like zinc finger family protein	GO:0008270;GO:0003677	zinc ion binding;DNA binding
Zm00001d025694			2.08895	4.72782	97.3463	5.82034e-23	6.31614e-21	Surfeit locus protein 2 (SURF2)
Zm00001d031291	Zm00001eb033820		2.8999	4.11898	97.1294	6.49403e-23	7.02141e-21	elongator protein	GO:0005515	protein binding
Zm00001d034721	Zm00001eb063300	100191761	3.75037	3.07907	96.9481	7.11691e-23	7.66678e-21	DEAD box RNA helicase (RH3)	GO:0003676;GO:0003723;GO:0008270;GO:0004386;GO:0005524;GO:0005634	nucleic acid binding;RNA binding;zinc ion binding;helicase activity;ATP binding;nucleus	;	;
Zm00001d027887	Zm00001eb005850		-5.03649	5.67303	96.9051	7.27307e-23	7.8052e-21	alpha/beta-Hydrolases superfamily protein
Zm00001d010714	Zm00001eb352870	100280058	2.80095	4.60031	96.8983	7.29828e-23	7.8052e-21	Pseudouridine synthase family protein	GO:0001522;GO:0003723;GO:0009451;GO:0009982	pseudouridine synthesis;RNA binding;RNA modification;pseudouridine synthase activity
Zm00001d048609	Zm00001eb164590		2.44014	6.33437	96.8397	7.51727e-23	8.01038e-21	SC35-like splicing factor	GO:0003676	nucleic acid binding
Zm00001d034409	Zm00001eb060430	100216913	2.15075	5.46782	96.7874	7.71847e-23	8.1904e-21	hydroxyproline-rich glycoprotein family protein
Zm00001d028183	Zm00001eb008400	100285961	2.77447	6.6088	96.7815	7.74171e-23	8.1904e-21	TCP-1/cpn60 chaperonin family protein	GO:0005524;GO:0006457;GO:0051082	ATP binding;protein folding;unfolded protein binding
Zm00001d015863	Zm00001eb236510		7.03645	3.23642	96.765	7.80641e-23	8.22935e-21	BUB1-related (BUB1: budding uninhibited by benzymidazol 1)
Zm00001d020549	Zm00001eb313430	100384794	4.12566	3.99642	96.7415	7.89966e-23	8.29801e-21	HAD-superfamily hydrolase, subfamily IG, 5'-nucleotidase
Zm00001d025745	Zm00001eb425520	100282734	2.84776	4.43754	96.6691	8.19369e-23	8.57635e-21	Ribosome recycling factor
Zm00001d014756	Zm00001eb227730	100280697	4.72989	3.80127	96.5684	8.62141e-23	8.99216e-21	mitotic-like cyclin 3B from Arabidopsis	GO:0005634	nucleus
Zm00001d029249	Zm00001eb017700	100278751	2.96823	4.43788	96.4984	8.93142e-23	9.2827e-21	conserved hypothetical protein
Zm00001d049956	Zm00001eb176180		3.2534	4.66337	96.4516	9.14537e-23	9.45062e-21	Dihydrodipicolinate reductase, bacterial/plant	GO:0008839;GO:0009089;GO:0055114;GO:0070402	4-hydroxy-tetrahydrodipicolinate reductase;lysine biosynthetic process via diaminopimelate;oxidation-reduction process;NADPH binding
Zm00001d018634	Zm00001eb298370	100280074	2.33975	4.51295	96.4491	9.15702e-23	9.45062e-21	Rrp15p domain containing protein	GO:0006364	rRNA processing
Zm00001d051112	Zm00001eb184850	100191507	2.22789	4.78859	96.3257	9.7456e-23	1.0023e-20	RAN GTPase activating protein	GO:0005515	protein binding	Nucleocytoplasmic transport - Zea mays (maize)	zma03013
Zm00001d050329	Zm00001eb179120	100192646	4.55418	3.09377	96.2108	1.03282e-22	1.05853e-20	NPK1-related protein kinase	GO:0005524;GO:0004672;GO:0006468	ATP binding;protein kinase activity;protein phosphorylation
Zm00001d019697	Zm00001eb307260	103632361	3.10494	4.29788	96.1183	1.0822e-22	1.1053e-20	protein arginine methyltransferase	GO:0003676;GO:0006479;GO:0008168	nucleic acid binding;protein methylation;methyltransferase activity
Zm00001d024203	Zm00001eb412930	100282373	2.82121	4.07836	96.1055	1.08922e-22	1.10864e-20	PYRIMIDINE B	GO:0004070;GO:0006520;GO:0006207;GO:0016743;GO:0016597	aspartate carbamoyltransferase activity;cellular amino acid metabolic process;'de novo' pyrimidine nucleobase biosynthetic process;carboxyl- or carbamoyltransferase activity;amino acid binding	Pyrimidine metabolism - Zea mays (maize);Alanine, aspartate and glutamate metabolism - Zea mays (maize);Metabolic pathways - Zea mays (maize);Biosynthesis of cofactors - Zea mays (maize)	zma00240;zma00250;zma01100;zma01240
Zm00001d038506	Zm00001eb290910	100284624	3.23241	4.23222	96.0023	1.14752e-22	1.16396e-20	RNA-binding KH domain-containing protein	GO:0003723;GO:0003676	RNA binding;nucleic acid binding
Zm00001d046652	Zm00001eb387500	100216686	-3.22833	4.59029	95.8324	1.2503e-22	1.26387e-20	Protein of unknown function (DUF3537)
Zm00001d020852	Zm00001eb316070		5.71518	4.50464	95.7928	1.27556e-22	1.28501e-20	cellulose synthase like E1	GO:0016020;GO:0016760;GO:0030244	membrane;cellulose synthase (UDP-forming) activity;cellulose biosynthetic process
Zm00001d045352	Zm00001eb376980		2.59824	7.22419	95.7577	1.29838e-22	1.30355e-20	nucleosome assembly protein 1;2	GO:0005634;GO:0006334	nucleus;nucleosome assembly
Zm00001d017555	Zm00001eb250190	541951	3.12507	6.34623	95.706	1.33279e-22	1.33355e-20	high mobility group B2
Zm00001d018552	Zm00001eb259540	100276214	5.96156	3.17783	95.6259	1.3878e-22	1.38274e-20	conserved hypothetical protein
Zm00001d006613	Zm00001eb107110	100383287	1.83325	6.53058	95.6148	1.39558e-22	1.38274e-20	eukaryotic translation initiation factor 2 gamma subunit	GO:0005525;GO:0003924	GTP binding;GTPase activity
Zm00001d034876	Zm00001eb064770	100279987	2.92275	4.62476	95.6142	1.396e-22	1.38274e-20	cleavage and polyadenylation specificity factor 73-I			mRNA surveillance pathway - Zea mays (maize)	zma03015
Zm00001d051427	Zm00001eb187040	542455	3.00941	6.14192	95.5637	1.43205e-22	1.41371e-20	high mobility group B5
Zm00001d007490	Zm00001eb114150	103648083	2.52341	3.84296	95.4841	1.49081e-22	1.46681e-20	prefoldin	GO:0006457;GO:0016272;GO:0051082	protein folding;prefoldin complex;unfolded protein binding
Zm00001d014518	Zm00001eb225670	100276361	-3.52083	6.14141	95.4473	1.51884e-22	1.48942e-20	Protein of unknown function (DUF3511)
Zm00001d026685	Zm00001eb434370	100383569	3.02401	5.20556	95.4065	1.55046e-22	1.51539e-20	GMP synthase (glutamine-hydrolyzing), putative / glutamine amidotransferase, putative	GO:0003922;GO:0005524;GO:0016462;GO:0006164;GO:0006177	GMP synthase (glutamine-hydrolyzing) activity;ATP binding;pyrophosphatase activity;purine nucleotide biosynthetic process;GMP biosynthetic process	Purine metabolism - Zea mays (maize);Metabolic pathways - Zea mays (maize);Nucleotide metabolism - Zea mays (maize)	zma00230;zma01100;zma01232
Zm00001d028220	Zm00001eb008720		2.87633	3.50825	95.3593	1.58786e-22	1.54683e-20	Pyridoxal-5'-phosphate-dependent enzyme family protein	GO:0006535	cysteine biosynthetic process from serine
Zm00001d035608	Zm00001eb266400	103629229	3.0578	3.45562	95.1285	1.78417e-22	1.73235e-20	phragmoplastin interacting protein	GO:0003676;GO:0008270	nucleic acid binding;zinc ion binding
Zm00001d010033	Zm00001eb347490	100501717	-2.3727	7.1065	95.0447	1.86138e-22	1.80138e-20	Plant protein of unknown function (DUF828)
Zm00001d005065	Zm00001eb094000	100284085	2.40796	4.70297	95.0129	1.8915e-22	1.82455e-20	dsRNA-binding domain-like superfamily protein
Zm00001d027479	Zm00001eb002170	100382167	3.54955	3.59132	94.9353	1.96711e-22	1.89131e-20	DNA polymerase delta small subunit	GO:0003677;GO:0003887;GO:0006260	DNA binding;DNA-directed DNA polymerase activity;DNA replication	DNA replication - Zea mays (maize);Base excision repair - Zea mays (maize);Nucleotide excision repair - Zea mays (maize);Mismatch repair - Zea mays (maize);Homologous recombination - Zea mays (maize)	zma03030;zma03410;zma03420;zma03430;zma03440
Zm00001d011360	Zm00001eb358290	541778	2.64688	4.11685	94.9008	2.00168e-22	1.9183e-20	centromere protein C
Zm00001d035872	Zm00001eb268450	100283737	2.11945	4.90857	94.8629	2.04043e-22	1.9491e-20	Nucleic acid-binding, OB-fold-like protein
Zm00001d035666	Zm00001eb266890	100285427	3.83406	5.65285	94.8528	2.05084e-22	1.95273e-20	Replication factor-A protein 1-related	GO:0008380;GO:0030532;GO:0003676;GO:0003677;GO:0008270;GO:0005634;GO:0006260;GO:0006281;GO:0006310	RNA splicing;small nuclear ribonucleoprotein complex;nucleic acid binding;DNA binding;zinc ion binding;nucleus;DNA replication;DNA repair;DNA recombination	DNA replication - Zea mays (maize);Nucleotide excision repair - Zea mays (maize);Mismatch repair - Zea mays (maize);Homologous recombination - Zea mays (maize)	zma03030;zma03420;zma03430;zma03440
Zm00001d009212	Zm00001eb340900		2.83774	3.77071	94.7776	2.13018e-22	2.02176e-20	lipoamide dehydrogenase	GO:0016491;GO:0016668;GO:0055114;GO:0045454;GO:0050660;GO:0009055	oxidoreductase activity;oxidoreductase activity, acting on a sulfur group of donors, NAD(P) as acceptor;oxidation-reduction process;cell redox homeostasis;flavin adenine dinucleotide binding;electron transfer activity
Zm00001d023839	Zm00001eb410230	103640950	5.9688	3.33847	94.7684	2.14018e-22	2.02473e-20	binding	GO:0005488	binding
Zm00001d007978	Zm00001eb117870		5.05373	4.40586	94.7602	2.14903e-22	2.02661e-20	chromatin remodeling	GO:0005524	ATP binding
Zm00001d051885	Zm00001eb191090	100282167	3.01506	7.93573	94.7408	2.1702e-22	2.04006e-20	fibrillarin	GO:0003723;GO:0006364;GO:0008168	RNA binding;rRNA processing;methyltransferase activity	Ribosome biogenesis in eukaryotes - Zea mays (maize)	zma03008
Zm00001d009122	Zm00001eb340320	103635083	2.39018	5.06516	94.6951	2.22087e-22	2.08106e-20	Tetratricopeptide repeat (TPR)-like superfamily protein	GO:0005515	protein binding
Zm00001d046655	Zm00001eb387520	103638754	-3.04999	6.53465	94.6396	2.28406e-22	2.1335e-20	STRUBBELIG-receptor family	GO:0005515;GO:0004672;GO:0005524;GO:0006468	protein binding;protein kinase activity;ATP binding;protein phosphorylation
Zm00001d035752			2.01217	6.1236	94.5868	2.34574e-22	2.17781e-20	eukaryotic translation initiation factor	GO:0005515;GO:0003743;GO:0005737;GO:0005852	protein binding;translation initiation factor activity;cytoplasm;eukaryotic translation initiation factor 3 complex
Zm00001d015560	Zm00001eb234360	103626730	5.58794	4.52742	94.5815	2.35208e-22	2.17781e-20	PLATZ transcription factor family protein
Zm00001d052689	Zm00001eb198180	100383520	2.80698	5.75282	94.5789	2.35518e-22	2.17781e-20	glycyl-tRNA synthetase / glycine--tRNA ligase	GO:0000166;GO:0004820;GO:0004812;GO:0005524;GO:0005737;GO:0006418;GO:0006426	nucleotide binding;glycine-tRNA ligase activity;aminoacyl-tRNA ligase activity;ATP binding;cytoplasm;tRNA aminoacylation for protein translation;glycyl-tRNA aminoacylation	Aminoacyl-tRNA biosynthesis - Zea mays (maize)	zma00970
Zm00001d047766	Zm00001eb397290	103639287	3.2057	5.45437	94.574	2.36101e-22	2.17781e-20	Ribosomal protein S24e family protein
Zm00001d028813	Zm00001eb013980	103634524	2.8125	4.43117	94.5302	2.41379e-22	2.21955e-20	transducin family protein / WD-40 repeat family protein	GO:0005515	protein binding	Ribosome biogenesis in eukaryotes - Zea mays (maize)	zma03008
MSTRG.37333			4.81622	3.09882	94.4129	2.56112e-22	2.34772e-20
Zm00001d038875	Zm00001eb294530		5.52593	3.57891	94.3954	2.58394e-22	2.36131e-20	Pectin lyase-like superfamily protein	GO:0004650;GO:0005975	polygalacturonase activity;carbohydrate metabolic process
Zm00001d020004	Zm00001eb309230	542344	2.62532	5.96119	94.3609	2.62937e-22	2.3954e-20	Glucose-6-phosphate/phosphate translocator-related	GO:0016021;GO:0022857;GO:0055085	integral component of membrane;transmembrane transporter activity;transmembrane transport
Zm00001d006632			3.80092	3.0075	94.3222	2.68132e-22	2.43522e-20	hypothetical protein
Zm00001d007500	Zm00001eb114240	103648088	2.02264	5.19432	94.2628	2.76294e-22	2.50164e-20	replication factor C1	GO:0005524;GO:0003689;GO:0003677;GO:0006260;GO:0005663;GO:0006281	ATP binding;DNA clamp loader activity;DNA binding;DNA replication;DNA replication factor C complex;DNA repair	DNA replication - Zea mays (maize);Base excision repair - Zea mays (maize);Nucleotide excision repair - Zea mays (maize);Mismatch repair - Zea mays (maize)	zma03030;zma03410;zma03420;zma03430
Zm00001d040784	Zm00001eb131470		-3.27013	6.7228	94.2292	2.81024e-22	2.53669e-20	Protein of unknown function (DUF1399)
Zm00001d051513	Zm00001eb187750	103653937	4.51437	3.44754	94.1688	2.89734e-22	2.60734e-20	ubiquitin-specific protease	GO:0006511;GO:0016579;GO:0036459	ubiquitin-dependent protein catabolic process;protein deubiquitination;thiol-dependent ubiquitinyl hydrolase activity
Zm00001d028075	Zm00001eb007510	100285179	2.53457	6.19112	94.147	2.92943e-22	2.62821e-20	Phototropic-responsive NPH3 family protein	GO:0005515	protein binding
Zm00001d047603	Zm00001eb395810		2.77579	4.29887	94.0967	3.00482e-22	2.68767e-20	L-Aspartase-like family protein	GO:0003824;GO:0004018;GO:0009152;GO:0006188	catalytic activity;N6-(1,2-dicarboxyethyl)AMP AMP-lyase (fumarate-forming) activity;purine ribonucleotide biosynthetic process;IMP biosynthetic process
Zm00001d007202	Zm00001eb111810	103647953	2.31287	5.06958	94.0882	3.01772e-22	2.69106e-20	lon protease	GO:0005524;GO:0004176;GO:0004252;GO:0006515;GO:0006508	ATP binding;ATP-dependent peptidase activity;serine-type endopeptidase activity;protein quality control for misfolded or incompletely synthesized proteins;proteolysis	;	;
Zm00001d051468	Zm00001eb187340		-3.49516	4.77054	94.0754	3.03727e-22	2.70034e-20	RING/U-box superfamily protein	GO:0008270	zinc ion binding
Zm00001d005303	Zm00001eb095730	100284891	1.97335	4.79598	93.9706	3.20244e-22	2.83863e-20	PRP38 family protein			Spliceosome - Zea mays (maize)	zma03040
Zm00001d011199	Zm00001eb357030	100194397	2.73985	4.36742	93.9525	3.23193e-22	2.85619e-20	zinc ion binding	GO:0003676;GO:0008270	nucleic acid binding;zinc ion binding
Zm00001d044921	Zm00001eb373120	100283424	-3.98303	8.84785	93.9084	3.30474e-22	2.91182e-20	alpha/beta-Hydrolases superfamily protein	GO:0008152;GO:0016787	metabolic process;hydrolase activity
Zm00001d013767	Zm00001eb219390	100274701	2.22144	5.02843	93.8815	3.34988e-22	2.94281e-20	GTP-binding family protein	GO:0005525	GTP binding	Ribosome biogenesis in eukaryotes - Zea mays (maize)	zma03008
Zm00001d024109	Zm00001eb412190	100286008	3.74725	3.93736	93.8219	3.45226e-22	3.02375e-20	uracil phosphoribosyltransferase	GO:0009116;GO:0004845;GO:0006223	nucleoside metabolic process;uracil phosphoribosyltransferase activity;uracil salvage	Pyrimidine metabolism - Zea mays (maize);Metabolic pathways - Zea mays (maize);Nucleotide metabolism - Zea mays (maize)	zma00240;zma01100;zma01232
Zm00001d049742	Zm00001eb174520	100193686	-5.01014	5.81404	93.7851	3.51713e-22	3.07146e-20	Protein of unknown function, DUF547
Zm00001d002676	Zm00001eb074060		3.55266	3.75483	93.7246	3.62624e-22	3.15739e-20	Pseudouridine synthase family protein	GO:0001522;GO:0003723;GO:0009451;GO:0009982	pseudouridine synthesis;RNA binding;RNA modification;pseudouridine synthase activity
Zm00001d012830	Zm00001eb210590		3.01421	3.73609	93.6356	3.79302e-22	3.2929e-20	CDK inhibitor P21 binding protein
Zm00001d017676	Zm00001eb251190	100283456	2.50108	4.9499	93.6193	3.8244e-22	3.3104e-20	Peptidase M20/M25/M40 family protein	GO:0008152;GO:0016787	metabolic process;hydrolase activity	Arginine biosynthesis - Zea mays (maize);Metabolic pathways - Zea mays (maize);Biosynthesis of secondary metabolites - Zea mays (maize);2-Oxocarboxylic acid metabolism - Zea mays (maize);Biosynthesis of amino acids - Zea mays (maize)	zma00220;zma01100;zma01110;zma01210;zma01230
Zm00001d045302	Zm00001eb376570	100274563	-5.3611	9.7663	93.6117	3.83918e-22	3.31348e-20	GDSL-like Lipase/Acylhydrolase superfamily protein	GO:0016788	hydrolase activity, acting on ester bonds
Zm00001d027383	Zm00001eb001340	100384769	2.81799	4.51812	93.6017	3.85857e-22	3.32051e-20	hydroxymethylglutaryl-CoA synthase / HMG-CoA synthase / 3-hydroxy-3-methylglutaryl coenzyme A synthase	GO:0003824;GO:0004421;GO:0008152;GO:0008299	catalytic activity;hydroxymethylglutaryl-CoA synthase activity;metabolic process;isoprenoid biosynthetic process	Valine, leucine and isoleucine degradation - Zea mays (maize);Butanoate metabolism - Zea mays (maize);Terpenoid backbone biosynthesis - Zea mays (maize);Metabolic pathways - Zea mays (maize);Biosynthesis of secondary metabolites - Zea mays (maize)	zma00280;zma00650;zma00900;zma01100;zma01110
Zm00001d014787	Zm00001eb228070	100193011	2.75217	5.02936	93.4413	4.18427e-22	3.59033e-20	DEA(D/H)-box RNA helicase family protein	GO:0003676;GO:0005524	nucleic acid binding;ATP binding
Zm00001d010512	Zm00001eb351190		3.10984	4.43863	93.4289	4.21052e-22	3.60238e-20	ARM repeat superfamily protein	GO:0005488;GO:0006886;GO:0008536;GO:0005515	binding;intracellular protein transport;Ran GTPase binding;protein binding
Zm00001d036237	Zm00001eb271120		-4.5017	5.32348	93.3518	4.37778e-22	3.73465e-20	GDSL-like Lipase/Acylhydrolase superfamily protein	GO:0016788	hydrolase activity, acting on ester bonds
Zm00001d011405	Zm00001eb358690	100280257	3.05046	4.12232	93.2752	4.55065e-22	3.87094e-20	ATP binding microtubule motor family protein	GO:0003777;GO:0005524;GO:0007018;GO:0008017	microtubule motor activity;ATP binding;microtubule-based movement;microtubule binding	Motor proteins - Zea mays (maize)	zma04814
Zm00001d008321	Zm00001eb333450		4.43339	3.68822	93.2676	4.56813e-22	3.87464e-20	Protein kinase family protein with ARM repeat domain	GO:0005524;GO:0004672;GO:0006468;GO:0005488	ATP binding;protein kinase activity;protein phosphorylation;binding
Zm00001d001982	Zm00001eb067570		-4.68021	4.47653	93.1686	4.80251e-22	4.06177e-20	ILI1 binding bHLH
Zm00001d025433	Zm00001eb422680	100191823	2.92545	4.59224	93.1343	4.88633e-22	4.12085e-20	Methylthiotransferase	GO:0051539;GO:0003824;GO:0051536;GO:0006400;GO:0016740	4 iron, 4 sulfur cluster binding;catalytic activity;iron-sulfur cluster binding;tRNA modification;transferase activity
Zm00001d033365	Zm00001eb051770	100280053	5.13051	4.35751	93.0748	5.0356e-22	4.23464e-20	Cyclin A3;1	GO:0005634	nucleus	;	;
Zm00001d033130	Zm00001eb049590		2.96526	5.63114	92.9819	5.27741e-22	4.42538e-20	GTP-binding family protein	GO:0005525	GTP binding
Zm00001d022628	Zm00001eb332030	541744	-3.42608	6.69034	92.9649	5.32301e-22	4.45097e-20	myb domain protein	GO:0003677	DNA binding
Zm00001d001808	Zm00001eb065940		2.81081	5.02986	92.9105	5.47125e-22	4.562e-20	Bystin domain containing protein
Zm00001d043080	Zm00001eb149690	100193725	2.26805	4.05419	92.7859	5.82691e-22	4.84487e-20	RNA-binding KH domain-containing protein	GO:0003723;GO:0003676	RNA binding;nucleic acid binding
Zm00001d007508	Zm00001eb114320	100382493	2.64104	6.25604	92.7403	5.96279e-22	4.94392e-20	TCP-1/cpn60 chaperonin family protein	GO:0005524;GO:0006457;GO:0051082	ATP binding;protein folding;unfolded protein binding
Zm00001d035473	Zm00001eb265250	100276972	2.40711	6.10024	92.7065	6.06552e-22	5.01501e-20	conserved hypothetical protein
Zm00001d028210	Zm00001eb008630		6.52008	4.20761	92.6599	6.20996e-22	5.12009e-20	Replication factor-A protein 1-related	GO:0003676;GO:0003677;GO:0005634;GO:0006260;GO:0006281;GO:0006310	nucleic acid binding;DNA binding;nucleus;DNA replication;DNA repair;DNA recombination
Zm00001d044744	Zm00001eb371630	103637788	-2.89447	7.45482	92.5058	6.71273e-22	5.51921e-20	glycosyl hydrolase 9B8	GO:0003824;GO:0004553;GO:0005975	catalytic activity;hydrolase activity, hydrolyzing O-glycosyl compounds;carbohydrate metabolic process
Zm00001d030011	Zm00001eb024200	100216593	2.40155	7.35437	92.4957	6.74711e-22	5.53207e-20	translation initiation factor 3B1	GO:0003676;GO:0005515;GO:0003723;GO:0003743;GO:0005852;GO:0006413;GO:0031369	nucleic acid binding;protein binding;RNA binding;translation initiation factor activity;eukaryotic translation initiation factor 3 complex;translational initiation;translation initiation factor binding
Zm00001d034515	Zm00001eb061430	103644204	3.6846	3.43805	92.4816	6.79544e-22	5.55626e-20	Homeodomain-like transcriptional regulator	GO:0003677	DNA binding
Zm00001d015092			-4.56624	6.15075	92.3115	7.40511e-22	6.03803e-20	cyclin p4;1	GO:0000079;GO:0019901	regulation of cyclin-dependent protein serine/threonine kinase activity;protein kinase binding
Zm00001d025034	Zm00001eb419690	100383330	3.11431	3.62881	92.1376	8.0855e-22	6.57464e-20	pumilio	GO:0003723;GO:0005488	RNA binding;binding
Zm00001d013834	Zm00001eb220050		-4.23329	5.57586	92.1042	8.22309e-22	6.66816e-20	P-loop containing nucleoside triphosphate hydrolases superfamily protein	GO:0005524	ATP binding
Zm00001d048345	Zm00001eb402560	100192644	-2.74456	5.56348	92.0581	8.41693e-22	6.80665e-20	BR-signaling kinase	GO:0004713;GO:0004672;GO:0006468;GO:0005524;GO:0005515	protein tyrosine kinase activity;protein kinase activity;protein phosphorylation;ATP binding;protein binding	Plant hormone signal transduction - Zea mays (maize)	zma04075
Zm00001d032789	Zm00001eb046580	542707	3.85749	7.19724	92.0281	8.54532e-22	6.89159e-20	heat shock protein	GO:0005524;GO:0005737;GO:0042026;GO:0006457	ATP binding;cytoplasm;protein refolding;protein folding	RNA degradation - Zea mays (maize);RNA degradation - Zea mays (maize)	zma03018;zma03018
Zm00001d013940	Zm00001eb220970		2.862	5.2031	91.9501	8.88885e-22	7.14371e-20	Noc2p family
Zm00001d038855	Zm00001eb294290	732817	3.5476	4.6719	91.9462	8.90635e-22	7.14371e-20	5'-3' exonuclease family protein	GO:0004518;GO:0016788;GO:0003677;GO:0006281;GO:0003824	nuclease activity;hydrolase activity, acting on ester bonds;DNA binding;DNA repair;catalytic activity	DNA replication - Zea mays (maize);Base excision repair - Zea mays (maize);Non-homologous end-joining - Zea mays (maize)	zma03030;zma03410;zma03450
Zm00001d045492	Zm00001eb378440	100382384	3.27065	5.86172	91.8192	9.49679e-22	7.59666e-20	Tetratricopeptide repeat (TPR)-like superfamily protein	GO:0005515	protein binding
Zm00001d007934	Zm00001eb118290		2.27415	5.00568	91.7869	9.65296e-22	7.70072e-20	U3 small nucleolar RNA-associated protein 6 domain containing protein	GO:0005515;GO:0006396;GO:0000462;GO:0030515	protein binding;RNA processing;maturation of SSU-rRNA from tricistronic rRNA transcript (SSU-rRNA, 5.8S rRNA, LSU-rRNA);snoRNA binding
Zm00001d019852	Zm00001eb308160	103632410	4.63749	3.59644	91.7329	9.92018e-22	7.89256e-20	transducin family protein / WD-40 repeat family protein	GO:0005515	protein binding
Zm00001d043370	Zm00001eb152360	100192805	2.5116	4.82933	91.7057	1.00573e-21	7.98018e-20	conserved hypothetical protein
Zm00001d034995	Zm00001eb260090	100277191	-3.75848	5.09319	91.6559	1.03139e-21	8.15583e-20	Protein of unknown function (DUF679)
Zm00001d022466	Zm00001eb330440	100191317	2.82385	5.48983	91.652	1.0334e-21	8.15583e-20	Ribosomal protein S8e family protein
Zm00001d028377	Zm00001eb010240	103633373	3.00966	4.43313	91.5775	1.07305e-21	8.42395e-20	Small nuclear ribonucleoprotein family protein	GO:0000387;GO:0005681	spliceosomal snRNP assembly;spliceosomal complex	Spliceosome - Zea mays (maize)	zma03040
Zm00001d034558	Zm00001eb061820		-5.2936	8.44204	91.5775	1.07308e-21	8.42395e-20	Remorin family protein
Zm00001d004020	Zm00001eb085830	100381501	3.94766	3.17849	91.309	1.22899e-21	9.62233e-20	conserved hypothetical protein
Zm00001d052809	Zm00001eb199230		3.33078	5.13104	91.2818	1.24599e-21	9.72958e-20	Chaperone protein htpG family protein	GO:0005524;GO:0006457;GO:0006950;GO:0051082	ATP binding;protein folding;response to stress;unfolded protein binding
Zm00001d037745	Zm00001eb284090	103630138	-3.08748	5.9568	91.2509	1.26559e-21	9.85661e-20	cytochrome P450, family 90, subfamily D, polypeptide	GO:0016705;GO:0005506;GO:0055114;GO:0020037	oxidoreductase activity, acting on paired donors, with incorporation or reduction of molecular oxygen;iron ion binding;oxidation-reduction process;heme binding	Brassinosteroid biosynthesis - Zea mays (maize);Metabolic pathways - Zea mays (maize);Biosynthesis of secondary metabolites - Zea mays (maize)	zma00905;zma01100;zma01110
Zm00001d043682			2.57995	5.19977	91.2122	1.29062e-21	1.00251e-19	Transducin family protein / WD-40 repeat family protein	GO:0005515	protein binding
Zm00001d002939	Zm00001eb076540		-5.71907	7.50125	91.1897	1.30537e-21	1.0113e-19	C2 calcium/lipid-binding plant phosphoribosyltransferase family protein
Zm00001d017216	Zm00001eb247190		3.24056	4.62788	91.1703	1.31822e-21	1.01858e-19	polyribonucleotide nucleotidyltransferase, putative	GO:0003676;GO:0003723;GO:0004654;GO:0006396;GO:0006402	nucleic acid binding;RNA binding;polyribonucleotide nucleotidyltransferase activity;RNA processing;mRNA catabolic process
Zm00001d035764	Zm00001eb267610		4.23243	5.33845	91.0936	1.37033e-21	1.05609e-19	Zinc finger (C3HC4-type RING finger) family protein
Zm00001d043632	Zm00001eb154710	100282553	2.90527	8.53492	91.0249	1.41873e-21	1.09054e-19	Hyaluronan / mRNA binding family
Zm00001d048718	Zm00001eb165710	100279529	5.92023	3.15855	91.0046	1.43342e-21	1.09769e-19	Galactose oxidase/kelch repeat superfamily protein	GO:0005515	protein binding
Zm00001d053858	Zm00001eb207790	100272658	4.96339	4.26023	91.0017	1.43547e-21	1.09769e-19	EPS15 homology domain	GO:0005525;GO:0005515;GO:0005509	GTP binding;protein binding;calcium ion binding	Endocytosis - Zea mays (maize)	zma04144
Zm00001d009638	Zm00001eb344300		3.06782	7.80784	90.9719	1.45726e-21	1.11133e-19	ketol-acid reductoisomerase	GO:0055114;GO:0016491;GO:0004455;GO:0009082	oxidation-reduction process;oxidoreductase activity;ketol-acid reductoisomerase activity;branched-chain amino acid biosynthetic process
Zm00001d051611	Zm00001eb188770	100281317	-4.15453	4.42056	90.9671	1.46084e-21	1.11133e-19	hypothetical protein
Zm00001d028661	Zm00001eb012660	100283990	3.31377	3.96961	90.9532	1.4711e-21	1.11626e-19	RNA-binding (RRM/RBD/RNP motifs) family protein	GO:0003676	nucleic acid binding
Zm00001d013300	Zm00001eb215110	100216638	2.23112	6.06302	90.9469	1.47581e-21	1.11696e-19	histone H2A	GO:0046982;GO:0003677;GO:0000786;GO:0005634	protein heterodimerization activity;DNA binding;nucleosome;nucleus	ATP-dependent chromatin remodeling - Zea mays (maize)	zma03082
Zm00001d044446	Zm00001eb161820	100282487	2.60258	5.44819	90.9187	1.49697e-21	1.13008e-19	Acyl-CoA N-acyltransferases (NAT) superfamily protein
Zm00001d026370	Zm00001eb431510		-3.80427	5.96634	90.8732	1.53179e-21	1.15342e-19	NAD(P)-binding Rossmann-fold superfamily protein	GO:0003824;GO:0050662	catalytic activity;coenzyme binding
Zm00001d026664	Zm00001eb434170	100216955	-2.82374	7.45391	90.8082	1.58298e-21	1.18893e-19	Late embryogenesis abundant (LEA) hydroxyproline-rich glycoprotein family
Zm00001d050475	Zm00001eb180180	100285876	-4.33289	2.79695	90.7834	1.60293e-21	1.20085e-19	Cyclin D2;1	GO:0005634	nucleus
Zm00001d045017	Zm00001eb373920	100275448	-3.25458	6.28533	90.7144	1.65979e-21	1.2403e-19	Protein of unknown function (DUF1677)
Zm00001d002969	Zm00001eb076840	100284211	2.00575	5.31426	90.6557	1.70982e-21	1.27278e-19	nuclear-encoded CLP protease P7	GO:0004252;GO:0006508	serine-type endopeptidase activity;proteolysis
Zm00001d041839	Zm00001eb138800	100192900	2.92664	4.45152	90.6533	1.71187e-21	1.27278e-19	2-oxoacid dehydrogenases acyltransferase family protein	GO:0008152;GO:0016746	metabolic process;transferase activity, transferring acyl groups	Glycolysis / Gluconeogenesis - Zea mays (maize);Citrate cycle (TCA cycle) - Zea mays (maize);Pyruvate metabolism - Zea mays (maize);Lipoic acid metabolism - Zea mays (maize);Metabolic pathways - Zea mays (maize);Biosynthesis of secondary metabolites - Zea mays (maize);Carbon metabolism - Zea mays (maize);2-Oxocarboxylic acid metabolism - Zea mays (maize)	zma00010;zma00020;zma00620;zma00785;zma01100;zma01110;zma01200;zma01210
Zm00001d033640	Zm00001eb054150	103643860	3.42875	4.00063	90.6189	1.7419e-21	1.28981e-19	Eukaryotic protein of unknown function (DUF1764) domain containing protein
MSTRG.37919			4.35804	2.75318	90.6164	1.74407e-21	1.28981e-19
Zm00001d007133	Zm00001eb111180	100284501	2.43802	5.2452	90.6083	1.75121e-21	1.28981e-19	protein arginine methyltransferase 4B	GO:0006479;GO:0008168	protein methylation;methyltransferase activity
Zm00001d004960	Zm00001eb093160		2.17468	5.39877	90.6072	1.75225e-21	1.28981e-19	2-isopropylmalate synthase	GO:0003824;GO:0019752;GO:0003852;GO:0046912;GO:0009098	catalytic activity;carboxylic acid metabolic process;2-isopropylmalate synthase activity;transferase activity, transferring acyl groups, acyl groups converted into alkyl on transfer;leucine biosynthetic process
Zm00001d044815	Zm00001eb372220	100282404	2.64366	4.87105	90.5105	1.83998e-21	1.35102e-19	HSP20-like chaperones superfamily protein
Zm00001d015802	Zm00001eb235970	103626829	6.6305	3.72212	90.5027	1.84728e-21	1.35301e-19	conserved hypothetical protein
Zm00001d042266	Zm00001eb142530	103650815	3.13856	3.91551	90.476	1.87238e-21	1.36499e-19	eukaryotic initiation factor 3 gamma subunit family protein	GO:0030488;GO:0031515	tRNA methylation;tRNA (m1A) methyltransferase complex
Zm00001d044641	Zm00001eb163470	103651663	2.82553	3.73502	90.4754	1.87289e-21	1.36499e-19	Transducin family protein / WD-40 repeat family protein	GO:0005515	protein binding
Zm00001d044672	Zm00001eb163790		3.29792	4.94018	90.3993	1.94633e-21	1.41502e-19	cyclin-dependent kinase B1;1	GO:0004672;GO:0005524;GO:0006468	protein kinase activity;ATP binding;protein phosphorylation
Zm00001d038777	Zm00001eb293550	100194088	3.15184	5.08249	90.3673	1.97807e-21	1.43456e-19	Mpp10 protein domain containing protein	GO:0005634;GO:0005732;GO:0006364;GO:0034457	nucleus;small nucleolar ribonucleoprotein complex;rRNA processing;Mpp10 complex	Ribosome biogenesis in eukaryotes - Zea mays (maize)	zma03008
Zm00001d027337	Zm00001eb000890	103630746	5.7809	3.94092	90.3562	1.9892e-21	1.4391e-19	Di-glucose binding protein with Kinesin motor domain	GO:0003777;GO:0005524;GO:0007018;GO:0008017	microtubule motor activity;ATP binding;microtubule-based movement;microtubule binding	Motor proteins - Zea mays (maize)	zma04814
Zm00001d022102	Zm00001eb327160		-2.98913	8.87244	90.3494	1.99605e-21	1.43923e-19	Heavy metal transport/detoxification superfamily protein	GO:0030001;GO:0046872	metal ion transport;metal ion binding
Zm00001d043317	Zm00001eb151940		3.01033	4.71801	90.3464	1.99913e-21	1.43923e-19	Mitochondrial glycoprotein family protein	GO:0005759	mitochondrial matrix
Zm00001d017045	Zm00001eb245720	100275429	6.61975	2.41326	90.2995	2.04704e-21	1.47014e-19	uv-b-insensitive
Zm00001d038961	Zm00001eb295370		5.76696	3.01502	90.175	2.17995e-21	1.56179e-19	ATP binding microtubule motor family protein	GO:0003777;GO:0005524;GO:0007018;GO:0008017	microtubule motor activity;ATP binding;microtubule-based movement;microtubule binding
Zm00001d023429	Zm00001eb406820	100273126	2.17822	5.29503	90.1519	2.20564e-21	1.57637e-19	Pyridoxal-dependent decarboxylase family protein	GO:0003824;GO:0008836;GO:0009089	catalytic activity;diaminopimelate decarboxylase activity;lysine biosynthetic process via diaminopimelate	Lysine biosynthesis - Zea mays (maize);D-Amino acid metabolism - Zea mays (maize);Metabolic pathways - Zea mays (maize);Biosynthesis of secondary metabolites - Zea mays (maize);Biosynthesis of amino acids - Zea mays (maize)	zma00300;zma00470;zma01100;zma01110;zma01230
Zm00001d025789	Zm00001eb425970		2.24199	4.00445	90.1248	2.23601e-21	1.59421e-19	Nucleolin	GO:0005488	binding
Zm00001d039214	Zm00001eb297760	100383316	3.85369	4.93317	90.0882	2.27778e-21	1.6168e-19	Argonaute family protein	GO:0005515;GO:0003676	protein binding;nucleic acid binding
Zm00001d021938	Zm00001eb325650	100193474	-4.80982	8.34985	90.0874	2.27865e-21	1.6168e-19	polyol/monosaccharide transporter	GO:0016020;GO:0016021;GO:0005215;GO:0022857;GO:0055085	membrane;integral component of membrane;transporter activity;transmembrane transporter activity;transmembrane transport
Zm00001d025165	Zm00001eb420600	100193813	1.73899	6.37034	89.968	2.42037e-21	1.71089e-19	Nuclear transport factor 2 (NTF2) family protein with RNA binding (RRM-RBD-RNP motifs) domain	GO:0003676	nucleic acid binding
Zm00001d043943	Zm00001eb157410	100272687	-3.9235	5.9103	89.9627	2.42695e-21	1.71089e-19	Cytochrome b561/ferric reductase transmembrane protein family
Zm00001d043625	Zm00001eb154690	103651256	2.8461	8.3233	89.9613	2.42864e-21	1.71089e-19	Hyaluronan / mRNA binding family
Zm00001d033563	Zm00001eb053540	103643830	6.38522	3.10197	89.9173	2.4833e-21	1.7427e-19	basic helix-loop-helix (bHLH) DNA-binding superfamily protein
Zm00001d007145	Zm00001eb111290	100191317	2.56865	5.60349	89.9154	2.4856e-21	1.7427e-19	Ribosomal protein S8e family protein
Zm00001d008762	Zm00001eb337040	103634879	3.38074	5.93746	89.8757	2.53601e-21	1.77382e-19	ribosome biogenesis regulatory protein (RRS1) family protein	GO:0005634;GO:0042254	nucleus;ribosome biogenesis
Zm00001d037920	Zm00001eb285530	100193881	2.84466	3.67049	89.8189	2.60985e-21	1.82115e-19	conserved hypothetical protein
Zm00001d052776	Zm00001eb198910	100284961	-3.44436	5.9056	89.7399	2.71618e-21	1.89089e-19	NDR1/HIN1-like
Zm00001d020496	Zm00001eb312900	100284454	-3.25573	6.11665	89.7054	2.76404e-21	1.91967e-19	CBL-interacting protein kinase	GO:0007165;GO:0005524;GO:0004672;GO:0006468	signal transduction;ATP binding;protein kinase activity;protein phosphorylation
Zm00001d049703	Zm00001eb174060	100381882	1.88246	5.22001	89.6712	2.81212e-21	1.94848e-19	Ribosomal protein L19 family protein	GO:0003735;GO:0005622;GO:0005840;GO:0006412	structural constituent of ribosome;intracellular;ribosome;translation	;	;
Zm00001d021948			-2.871	5.8247	89.5696	2.96032e-21	2.04636e-19	Protein kinase superfamily protein	GO:0004672;GO:0005524;GO:0006468	protein kinase activity;ATP binding;protein phosphorylation
Zm00001d054089	Zm00001eb209960		2.34264	7.28035	89.4566	3.13446e-21	2.16168e-19	TCP-1/cpn60 chaperonin family protein	GO:0005524;GO:0005737;GO:0042026;GO:0006457	ATP binding;cytoplasm;protein refolding;protein folding
Zm00001d011283	Zm00001eb357710		2.92675	4.9349	89.4308	3.17558e-21	2.18493e-19	conserved hypothetical protein
Zm00001d002842	Zm00001eb075630	100304007	-3.59921	8.55162	89.3742	3.26768e-21	2.24307e-19	Remorin family protein
Zm00001d010180	Zm00001eb348600	100283232	4.60523	3.40886	89.3111	3.37356e-21	2.31038e-19	Thioesterase superfamily protein	GO:0005737;GO:0006633;GO:0016836	cytoplasm;fatty acid biosynthetic process;hydro-lyase activity	Fatty acid biosynthesis - Zea mays (maize);Biotin metabolism - Zea mays (maize);Metabolic pathways - Zea mays (maize);Fatty acid metabolism - Zea mays (maize);Biosynthesis of cofactors - Zea mays (maize)	zma00061;zma00780;zma01100;zma01212;zma01240
Zm00001d047746	Zm00001eb397080	100279033	5.11591	3.44468	89.291	3.40807e-21	2.32861e-19	Cytochrome B561, N terminal domain containing protein
Zm00001d012729			2.62459	4.6996	89.1872	3.59161e-21	2.44835e-19	hypothetical protein
Zm00001d020188	Zm00001eb310620	100283446	3.80432	5.56731	89.1767	3.61078e-21	2.45575e-19	arginine methyltransferase	GO:0006479;GO:0008168	protein methylation;methyltransferase activity
Zm00001d052749	Zm00001eb198700		5.58885	5.9917	89.1555	3.64968e-21	2.47649e-19	high-mobility group box
Zm00001d021898	Zm00001eb325310		3.17968	3.63133	89.1118	3.73125e-21	2.52604e-19	RAS associated with diabetes protein	GO:0003677;GO:0000166;GO:0000150;GO:0005524;GO:0000724;GO:0006259;GO:0006281;GO:0003690;GO:0008094;GO:0003697;GO:1990426	DNA binding;nucleotide binding;recombinase activity;ATP binding;double-strand break repair via homologous recombination;DNA metabolic process;DNA repair;double-stranded DNA binding;DNA-dependent ATPase activity;single-stranded DNA binding;mitotic recombination-dependent replication fork processing
Zm00001d034706	Zm00001eb063170	100279720	6.51365	2.46238	89.0454	3.85862e-21	2.60629e-19	golgi nucleotide sugar transporter
Zm00001d035649	Zm00001eb266720	100193441	4.0419	3.46358	88.8179	4.32892e-21	2.91727e-19	embryo defective
Zm00001d006175	Zm00001eb103160	100282587	2.3553	4.17771	88.7584	4.46102e-21	2.99945e-19	DUF947 domain containing protein	GO:0000469	cleavage involved in rRNA processing
Zm00001d032029	Zm00001eb040130		4.74011	3.33607	88.7322	4.52048e-21	3.03252e-19	HEC/Ndc80p family domain containing protein
Zm00001d045590	Zm00001eb379350	103638180	2.64717	4.55867	88.5653	4.91835e-21	3.29195e-19	RNA helicase, ATP-dependent, SK12/DOB1 protein	GO:0003676;GO:0003723;GO:0005524;GO:0003724;GO:0006401	nucleic acid binding;RNA binding;ATP binding;RNA helicase activity;RNA catabolic process	RNA degradation - Zea mays (maize)	zma03018
Zm00001d047469	Zm00001eb394590	103639127	2.8142	5.04896	88.5435	4.97292e-21	3.32094e-19	Nucleolar protein 12 (25kDa) domain containing protein
Zm00001d043556	Zm00001eb153890	103651234	2.39485	3.77691	88.5322	5.00133e-21	3.33238e-19	Tetratricopeptide repeat (TPR)-like superfamily protein	GO:0005515;GO:0008270	protein binding;zinc ion binding	;	;
Zm00001d041988	Zm00001eb140030		2.5869	3.98568	88.4314	5.26288e-21	3.49875e-19	proteinaceous RNase P	GO:0005515	protein binding
Zm00001d011706	Zm00001eb361310	100279289	1.99005	4.69012	88.4016	5.34265e-21	3.5438e-19	Insulinase (Peptidase family M16) protein	GO:0003824;GO:0004222;GO:0046872;GO:0006508	catalytic activity;metalloendopeptidase activity;metal ion binding;proteolysis
Zm00001d041036			1.9068	5.00586	88.3952	5.36015e-21	3.54743e-19	Protein of unknown function (DUF3411)
Zm00001d046388	Zm00001eb385490		2.62377	3.92288	88.3532	5.475e-21	3.61533e-19	histone deacetylase	GO:0004407;GO:0016575	histone deacetylase activity;histone deacetylation
Zm00001d040475	Zm00001eb129090	103650031	3.30992	4.33474	88.3287	5.54329e-21	3.65226e-19	PENTATRICOPEPTIDE REPEAT	GO:0005515	protein binding	;	;
Zm00001d037194	Zm00001eb279290	100283202	-4.88542	7.65568	88.3206	5.566e-21	3.65906e-19	Cupredoxin superfamily protein	GO:0009055	electron transfer activity
Zm00001d042283			2.67103	4.05235	88.2921	5.64695e-21	3.70403e-19	hypothetical protein
Zm00001d038547	Zm00001eb291360		1.96233	5.34187	88.2785	5.68578e-21	3.72122e-19	glutamate-1-semialdehyde-2,1-aminomutase	GO:0003824;GO:0008483;GO:0033014;GO:0030170;GO:0042286	catalytic activity;transaminase activity;tetrapyrrole biosynthetic process;pyridoxal phosphate binding;glutamate-1-semialdehyde 2,1-aminomutase activity
Zm00001d038143	Zm00001eb287590		-1.55811	6.0633	88.2332	5.81747e-21	3.79899e-19	GDSL-like Lipase/Acylhydrolase superfamily protein	GO:0016788	hydrolase activity, acting on ester bonds
Zm00001d036055	Zm00001eb269850	103629437	2.18074	4.38321	88.1962	5.9273e-21	3.86216e-19	GPI transamidase component Gpi16 subunit family protein	GO:0016255;GO:0042765	attachment of GPI anchor to protein;GPI-anchor transamidase complex	Glycosylphosphatidylinositol (GPI)-anchor biosynthesis - Zea mays (maize);Metabolic pathways - Zea mays (maize)	zma00563;zma01100
Zm00001d040429	Zm00001eb128780		3.51157	5.14983	88.1368	6.108e-21	3.97114e-19	Argonaute family protein	GO:0005515;GO:0003676	protein binding;nucleic acid binding
Zm00001d027938	Zm00001eb006350	100191941	-6.04077	7.7588	88.1298	6.12982e-21	3.97657e-19	plant glycogenin-like starch initiation protein	GO:0016757	transferase activity, transferring glycosyl groups
Zm00001d024784	Zm00001eb417620	100193483	-4.13358	6.80953	88.0858	6.26761e-21	4.05704e-19	myb domain protein	GO:0003677	DNA binding
Zm00001d014467	Zm00001eb225230	100283382	-3.6043	11.456	88.0674	6.3262e-21	4.086e-19	Peroxidase superfamily protein	GO:0004601;GO:0006979;GO:0042744;GO:0020037;GO:0055114	peroxidase activity;response to oxidative stress;hydrogen peroxide catabolic process;heme binding;oxidation-reduction process	Phenylpropanoid biosynthesis - Zea mays (maize);Metabolic pathways - Zea mays (maize);Biosynthesis of secondary metabolites - Zea mays (maize)	zma00940;zma01100;zma01110
Zm00001d008905	Zm00001eb338290	100285963	-4.60632	5.7176	88.0287	6.45114e-21	4.1576e-19	Peptide-N4-(N-acetyl-beta-glucosaminyl)asparagine amidase A protein
Zm00001d012052	Zm00001eb364750	100283778	3.13462	7.87887	88.0145	6.49768e-21	4.17848e-19	glycine-rich RNA-binding protein	GO:0003676	nucleic acid binding
Zm00001d018755			2.57456	5.22141	87.9486	6.71762e-21	4.31052e-19	Ribosomal L5P family protein
Zm00001d007830			-3.33411	8.14459	87.934	6.76738e-21	4.33303e-19	Leucine-rich repeat (LRR) family protein	GO:0005515	protein binding
Zm00001d008610	Zm00001eb335790		3.87429	3.30576	87.8044	7.2257e-21	4.61647e-19	Mitochondrial glycoprotein family protein	GO:0005759	mitochondrial matrix
Zm00001d044615	Zm00001eb163260	100194040	3.22246	5.22417	87.7482	7.43408e-21	4.73935e-19	Ribosomal protein L10 family protein	GO:0000027;GO:0005622;GO:0042254	ribosomal large subunit assembly;intracellular;ribosome biogenesis
Zm00001d007890	Zm00001eb117080	100285206	2.66376	5.68419	87.6955	7.63464e-21	4.85672e-19	evolutionarily conserved C-terminal region	GO:0003723	RNA binding
Zm00001d022071	Zm00001eb326920		3.14717	6.09178	87.6694	7.73621e-21	4.90202e-19	Nuclear transport factor 2 (NTF2) family protein with RNA binding (RRM-RBD-RNP motifs) domain	GO:0003676	nucleic acid binding
Zm00001d020908	Zm00001eb316500		2.25752	5.56826	87.6687	7.73906e-21	4.90202e-19	ATP phosphoribosyl transferase	GO:0003879;GO:0000105;GO:0000287;GO:0005737	ATP phosphoribosyltransferase activity;histidine biosynthetic process;magnesium ion binding;cytoplasm
Zm00001d017545	Zm00001eb250110	100282866	3.87033	3.73295	87.6054	7.99069e-21	5.05056e-19	SEC14 cytosolic factor family protein / phosphoglyceride transfer family protein			;	;
Zm00001d045202	Zm00001eb375560	100272420	-3.74385	5.007	87.5671	8.14694e-21	5.13832e-19	Protein kinase superfamily protein	GO:0004672;GO:0006468;GO:0005524	protein kinase activity;protein phosphorylation;ATP binding
Zm00001d034562	Zm00001eb061860		-2.27823	4.97245	87.5493	8.2206e-21	5.16684e-19	calcium-dependent protein kinase	GO:0005509;GO:0004672;GO:0006468;GO:0005524	calcium ion binding;protein kinase activity;protein phosphorylation;ATP binding
Zm00001d038105	Zm00001eb287250	100194196	-2.74856	7.67904	87.5477	8.22717e-21	5.16684e-19	Glycosyltransferase family 61 protein	GO:0016757	transferase activity, transferring glycosyl groups
Zm00001d012425	Zm00001eb368030	100284384	2.91838	5.15783	87.5411	8.25467e-21	5.1731e-19	Ribosomal protein L17 family protein	GO:0003735;GO:0005622;GO:0005840;GO:0006412	structural constituent of ribosome;intracellular;ribosome;translation	Ribosome - Zea mays (maize)	zma03010
Zm00001d017707	Zm00001eb251490	100501892	3.11453	5.33857	87.5242	8.3255e-21	5.20643e-19	AAA-type ATPase family protein	GO:0005524	ATP binding
Zm00001d002053	Zm00001eb068290		3.28241	3.67277	87.3577	9.05677e-21	5.65177e-19	small RNA degrading nuclease	GO:0003676	nucleic acid binding
Zm00001d017282	Zm00001eb247710	100383574	-4.4313	7.57196	87.2715	9.45992e-21	5.89089e-19	Nucleotide/sugar transporter family protein
Zm00001d008369	Zm00001eb333890	103634709	2.90016	5.60788	87.2313	9.65431e-21	5.99815e-19	TCP-1/cpn60 chaperonin family protein	GO:0005524;GO:0006457;GO:0051082	ATP binding;protein folding;unfolded protein binding
Zm00001d017887	Zm00001eb253180	103627666	3.23265	5.49006	87.2236	9.6918e-21	5.99815e-19	S-adenosyl-L-methionine-dependent methyltransferases superfamily protein	GO:0008168;GO:0003723;GO:0006364;GO:0008757	methyltransferase activity;RNA binding;rRNA processing;S-adenosylmethionine-dependent methyltransferase activity
Zm00001d047713	Zm00001eb396830	100193869	1.51426	6.26366	87.2234	9.69312e-21	5.99815e-19	eukaryotic translation initiation factor 2 alpha subunit	GO:0003676;GO:0003723;GO:0003743	nucleic acid binding;RNA binding;translation initiation factor activity	Protein processing in endoplasmic reticulum - Zea mays (maize)	zma04141
Zm00001d045179	Zm00001eb375390		3.47284	3.02856	87.2114	9.75205e-21	6.02199e-19	zinc ion binding;nucleic acid binding;hydrolases, acting on acid anhydrides, in phosphorus-containing anhydrides	GO:0016788;GO:0003676;GO:0004518;GO:0003677;GO:0006281;GO:0008270;GO:0016818	hydrolase activity, acting on ester bonds;nucleic acid binding;nuclease activity;DNA binding;DNA repair;zinc ion binding;hydrolase activity, acting on acid anhydrides, in phosphorus-containing anhydrides
Zm00001d010907			-5.04392	5.51065	87.1846	9.88489e-21	6.09128e-19	myb domain protein	GO:0003677	DNA binding
Zm00001d012996	Zm00001eb212060	100191210	4.07512	3.36458	87.1542	1.00383e-20	6.1729e-19	RNA-binding KH domain-containing protein	GO:0003676;GO:0003723	nucleic acid binding;RNA binding
Zm00001d029325	Zm00001eb018320		2.39624	4.49428	87.1442	1.00888e-20	6.18706e-19	RNA-binding (RRM/RBD/RNP motifs) family protein	GO:0003676	nucleic acid binding
Zm00001d052810	Zm00001eb199240		-4.58325	5.21727	87.1412	1.01044e-20	6.18706e-19	alpha/beta-Hydrolases superfamily protein	GO:0006508;GO:0008236	proteolysis;serine-type peptidase activity
Zm00001d022302	Zm00001eb328970	100283087	-2.94729	6.86912	87.1373	1.01242e-20	6.18706e-19	Peptidase C15, pyroglutamyl peptidase I-like	GO:0005829;GO:0006508;GO:0016920	cytosol;proteolysis;pyroglutamyl-peptidase activity
Zm00001d020810	Zm00001eb315780	100272508	3.38237	5.13553	87.082	1.04113e-20	6.34939e-19	S-adenosyl-L-methionine-dependent methyltransferases superfamily protein	GO:0008168;GO:0016428;GO:0003723	methyltransferase activity;tRNA (cytosine-5-)-methyltransferase activity;RNA binding
Zm00001d038932	Zm00001eb295080	100283736	3.33339	3.84538	87.0552	1.05537e-20	6.42293e-19	anti- silencing function 1b	GO:0005634;GO:0006333	nucleus;chromatin assembly or disassembly
Zm00001d047673	Zm00001eb396410	103639232	4.73518	3.5498	86.8573	1.1664e-20	7.08409e-19	DUF4378 domain containing protein
Zm00001d023785	Zm00001eb409790		5.35133	2.49996	86.8467	1.17265e-20	7.10744e-19	conserved hypothetical protein
Zm00001d025721	Zm00001eb425240		5.8006	4.17928	86.7997	1.20088e-20	7.26363e-19	DNA-binding HORMA family protein
Zm00001d020357	Zm00001eb311790	103632701	2.94609	3.32866	86.7382	1.23881e-20	7.47772e-19	DEA(D/H)-box RNA helicase family protein	GO:0003676;GO:0005524	nucleic acid binding;ATP binding
Zm00001d042787	Zm00001eb147310		2.65053	4.0766	86.7228	1.24849e-20	7.52076e-19	S-adenosyl-L-methionine-dependent methyltransferases superfamily protein
Zm00001d034318	Zm00001eb059620		4.1535	2.90282	86.6997	1.26316e-20	7.59364e-19	GTP-binding protein-related	GO:0005525	GTP binding
Zm00001d023260	Zm00001eb405210	103640663	3.04687	3.95338	86.5622	1.35409e-20	8.12371e-19	RNA-binding (RRM/RBD/RNP motifs) family protein	GO:0003676	nucleic acid binding
Zm00001d022433	Zm00001eb330750	100502362	2.1174	6.33498	86.5403	1.3692e-20	8.1977e-19	eukaryotic translation initiation factor 2 beta subunit	GO:0003743;GO:0006413	translation initiation factor activity;translational initiation
Zm00001d045104	Zm00001eb374670		2.2671	7.66924	86.4919	1.4031e-20	8.38365e-19	ubiquitin-specific protease	GO:0016579;GO:0006511;GO:0036459	protein deubiquitination;ubiquitin-dependent protein catabolic process;thiol-dependent ubiquitinyl hydrolase activity
Zm00001d017852	Zm00001eb252850		-4.62394	7.72194	86.4858	1.40741e-20	8.39244e-19	hypothetical protein
Zm00001d027468	Zm00001eb002060	100284305	1.69916	7.99767	86.4483	1.4344e-20	8.53613e-19	ADP/ATP carrier	GO:0055085;GO:0005743;GO:0022857	transmembrane transport;mitochondrial inner membrane;transmembrane transporter activity
Zm00001d010406	Zm00001eb350340	542206	3.39108	4.96707	86.3568	1.50228e-20	8.92211e-19	minichromosome maintenance (MCM2/3/5) family protein	GO:0003677;GO:0005524;GO:0003678;GO:0006270;GO:0006260;GO:0005634;GO:0042555	DNA binding;ATP binding;DNA helicase activity;DNA replication initiation;DNA replication;nucleus;MCM complex	DNA replication - Zea mays (maize)	zma03030
Zm00001d008299	Zm00001eb333290	100216875	-5.50337	6.79349	86.2495	1.58607e-20	9.40078e-19	Peroxidase superfamily protein	GO:0004601;GO:0006979;GO:0055114;GO:0042744;GO:0020037	peroxidase activity;response to oxidative stress;oxidation-reduction process;hydrogen peroxide catabolic process;heme binding	Phenylpropanoid biosynthesis - Zea mays (maize);Metabolic pathways - Zea mays (maize);Biosynthesis of secondary metabolites - Zea mays (maize)	zma00940;zma01100;zma01110
Zm00001d047211	Zm00001eb392460	103639008	-3.54565	4.28568	86.1998	1.62648e-20	9.62098e-19	metacaspase
Zm00001d047025	Zm00001eb390420		-2.72568	5.75915	86.1397	1.67662e-20	9.89774e-19	PLATZ transcription factor family protein
Zm00001d020021	Zm00001eb309380		4.38054	3.44124	86.0927	1.71692e-20	1.01154e-18	conserved hypothetical protein	GO:0007064;GO:0031390	mitotic sister chromatid cohesion;Ctf18 RFC-like complex
Zm00001d044581	Zm00001eb162990	100278159	3.44849	4.12833	86.0621	1.7437e-20	1.02527e-18	Condensin complex subunit 2 domain containing protein	GO:0000796;GO:0007076	condensin complex;mitotic chromosome condensation
Zm00001d052841			-3.99526	9.63578	86.0246	1.77712e-20	1.04285e-18	hypothetical protein	GO:0008171	O-methyltransferase activity
Zm00001d033913	Zm00001eb056360	100273027	2.24391	6.04845	86.0037	1.796e-20	1.05183e-18	Alba DNA/RNA-binding protein	GO:0003676	nucleic acid binding
Zm00001d012408	Zm00001eb367900		-6.6365	5.41799	85.9957	1.80329e-20	1.05401e-18	laccase	GO:0005507;GO:0055114;GO:0046274;GO:0016491;GO:0048046;GO:0052716	copper ion binding;oxidation-reduction process;lignin catabolic process;oxidoreductase activity;apoplast;hydroquinone:oxygen oxidoreductase activity
Zm00001d034030	Zm00001eb057370		6.13547	3.79473	85.9556	1.84018e-20	1.07345e-18	P-loop containing nucleoside triphosphate hydrolases superfamily protein	GO:0003777;GO:0005524;GO:0007018;GO:0008017	microtubule motor activity;ATP binding;microtubule-based movement;microtubule binding
Zm00001d010835	Zm00001eb353940	100281742	2.46993	4.4259	85.948	1.8473e-20	1.07548e-18	Arginyl-tRNA synthetase, class Ic	GO:0004814;GO:0000166;GO:0005524;GO:0004812;GO:0006420;GO:0006418;GO:0005737	arginine-tRNA ligase activity;nucleotide binding;ATP binding;aminoacyl-tRNA ligase activity;arginyl-tRNA aminoacylation;tRNA aminoacylation for protein translation;cytoplasm	Aminoacyl-tRNA biosynthesis - Zea mays (maize)	zma00970
MSTRG.23215			3.97292	2.52435	85.9197	1.8739e-20	1.08882e-18
Zm00001d028051	Zm00001eb007230		-4.44543	4.4611	85.8741	1.91766e-20	1.11205e-18	ARM-repeat/Tetratricopeptide repeat (TPR)-like protein	GO:0005515;GO:0005488	protein binding;binding
Zm00001d003378	Zm00001eb080370	100502460	2.92091	4.7693	85.7957	1.99515e-20	1.15472e-18	RNA-dependent RNA polymerase	GO:0003676;GO:0003968	nucleic acid binding;RNA-directed 5'-3' RNA polymerase activity
Zm00001d049933	Zm00001eb176000	100281626	3.2608	7.3153	85.7903	2.00065e-20	1.15564e-18	hypothetical protein			Ribosome - Zea mays (maize)	zma03010
Zm00001d046352	Zm00001eb385150	100282446	2.94568	7.03174	85.7566	2.03501e-20	1.17105e-18	Translation elongation factor EF1B, gamma chain	GO:0005515;GO:0003746;GO:0006414	protein binding;translation elongation factor activity;translational elongation
Zm00001d013329	Zm00001eb215420	103625906	2.34349	6.16819	85.7564	2.03526e-20	1.17105e-18	Alba DNA/RNA-binding protein	GO:0003676	nucleic acid binding
Zm00001d009011	Zm00001eb339350	542336	6.13679	2.93698	85.7184	2.07474e-20	1.19144e-18	Cyclin A1;1	GO:0005634	nucleus
Zm00001d043185	Zm00001eb150640	100193812	2.55045	5.45056	85.6943	2.10018e-20	1.20371e-18	conserved hypothetical protein
Zm00001d031041	Zm00001eb031520	100383022	2.61097	5.05824	85.6485	2.14936e-20	1.22951e-18	Transducin/WD40 repeat-like superfamily protein	GO:0005515	protein binding	Ribosome biogenesis in eukaryotes - Zea mays (maize)	zma03008
Zm00001d032760			2.79569	8.09158	85.5056	2.31041e-20	1.31908e-18	Translation protein SH3-like family protein	GO:0003735;GO:0005622;GO:0005840;GO:0006412	structural constituent of ribosome;intracellular;ribosome;translation
Zm00001d033378	Zm00001eb051900	100281572	-3.84257	6.55135	85.3445	2.50653e-20	1.42829e-18	BEL1-like homeodomain	GO:0003677;GO:0006355	DNA binding;regulation of transcription, DNA-templated
Zm00001d039395	Zm00001eb120260		2.67403	5.55421	85.3064	2.55534e-20	1.4533e-18	Ribosomal protein L23/L15e family protein	GO:0003735;GO:0005840;GO:0005622;GO:0006412	structural constituent of ribosome;ribosome;intracellular;translation
Zm00001d025342	Zm00001eb421870	100383516	4.19745	4.42727	85.293	2.57278e-20	1.4604e-18	Protein kinase superfamily protein	GO:0004672;GO:0005524;GO:0006468	protein kinase activity;ATP binding;protein phosphorylation
Zm00001d048158			3.35087	6.54881	85.2736	2.59814e-20	1.47197e-18	Ribosomal protein S3Ae	GO:0003735;GO:0005622;GO:0005840;GO:0006412	structural constituent of ribosome;intracellular;ribosome;translation
Zm00001d018896	Zm00001eb300970	100191952	3.5673	6.69727	85.2627	2.61251e-20	1.47727e-18	evolutionarily conserved C-terminal region	GO:0003723	RNA binding
Zm00001d032156	Zm00001eb041150	100101547	2.13935	6.93079	85.2466	2.63384e-20	1.48648e-18	fatty acid desaturase	GO:0006629	lipid metabolic process	;	;
Zm00001d051741	Zm00001eb189860	100383935	3.35129	5.4913	85.216	2.67488e-20	1.50676e-18	NSP-interacting kinase	GO:0004672;GO:0003723;GO:0005524;GO:0006468;GO:0005730	protein kinase activity;RNA binding;ATP binding;protein phosphorylation;nucleolus	Ribosome biogenesis in eukaryotes - Zea mays (maize)	zma03008
Zm00001d048299	Zm00001eb402070		4.66861	3.22837	85.1876	2.71363e-20	1.52568e-18	conserved hypothetical protein
Zm00001d024094	Zm00001eb412050	100304299	5.37273	3.24012	85.1835	2.7192e-20	1.52591e-18	sister chromatid cohesion 1 protein	GO:0005515;GO:0000228	protein binding;nuclear chromosome
Zm00001d050123	Zm00001eb177440	100272696	2.09438	5.27469	85.1708	2.73673e-20	1.53283e-18	Co-chaperone GrpE family protein	GO:0006457;GO:0000774;GO:0042803;GO:0051087	protein folding;adenyl-nucleotide exchange factor activity;protein homodimerization activity;chaperone binding
Zm00001d034872	Zm00001eb064730	103644329	3.56493	3.89025	85.1618	2.74921e-20	1.5369e-18	nuclear factor Y, subunit C10	GO:0046982	protein heterodimerization activity
Zm00001d038832	Zm00001eb294030	542355	3.60307	7.35136	85.1347	2.7871e-20	1.55514e-18	histone deacetylase 2C	GO:0003676	nucleic acid binding
Zm00001d038087	Zm00001eb287100	100279334	6.1176	3.59983	85.0951	2.8435e-20	1.58361e-18	Integrase-type DNA-binding superfamily protein	GO:0003677;GO:0003700;GO:0006355	DNA binding;DNA binding transcription factor activity;regulation of transcription, DNA-templated
Zm00001d035698	Zm00001eb267110		2.50001	4.44201	85.0526	2.90531e-20	1.61381e-18	Pseudouridine synthase family protein	GO:0006396;GO:0001522;GO:0003723;GO:0009451;GO:0009982	RNA processing;pseudouridine synthesis;RNA binding;RNA modification;pseudouridine synthase activity
Zm00001d040314	Zm00001eb127970	100274069	2.00647	5.75875	85.0503	2.90866e-20	1.61381e-18	purin-rich alpha
Zm00001d041353	Zm00001eb135060		5.84738	3.83412	85.0328	2.93457e-20	1.62514e-18	phragmoplast orienting kinesin	GO:0003777;GO:0005524;GO:0007018;GO:0008017	microtubule motor activity;ATP binding;microtubule-based movement;microtubule binding
Zm00001d031703	Zm00001eb037330	100192863	2.95395	5.81469	84.9361	3.08161e-20	1.70337e-18	Ribosomal protein L30/L7 family protein			Ribosome - Zea mays (maize)	zma03010
Zm00001d048253	Zm00001eb401700	103639501	2.72379	7.118	84.9322	3.08776e-20	1.70358e-18	40s ribosomal protein SA B	GO:0003735;GO:0006412;GO:0005622;GO:0005840;GO:0015935	structural constituent of ribosome;translation;intracellular;ribosome;small ribosomal subunit	Ribosome - Zea mays (maize)	zma03010
Zm00001d003031	Zm00001eb077380		2.32577	5.05478	84.9187	3.10884e-20	1.71201e-18	P-loop containing nucleoside triphosphate hydrolases superfamily protein	GO:0003676;GO:0005524	nucleic acid binding;ATP binding
Zm00001d005168	Zm00001eb094850		2.54494	4.20952	84.8916	3.15182e-20	1.73245e-18	poly(ADP-ribose) polymerase	GO:0003677;GO:0008270;GO:0003950;GO:0006471;GO:0005634;GO:0051287	DNA binding;zinc ion binding;NAD+ ADP-ribosyltransferase activity;protein ADP-ribosylation;nucleus;NAD binding
Zm00001d006497	Zm00001eb106050	100501177	2.12868	5.08962	84.8753	3.17793e-20	1.74355e-18	DEA(D/H)-box RNA helicase family protein	GO:0003676;GO:0005524	nucleic acid binding;ATP binding
Zm00001d013108	Zm00001eb213260	100304417	-2.00185	8.83572	84.8675	3.19045e-20	1.74666e-18	FASCICLIN-like arabinogalactan protein 16 precursor
Zm00001d003220	Zm00001eb078940	100283477	2.37683	5.67532	84.8609	3.20107e-20	1.74666e-18	conserved hypothetical protein
Zm00001d026280	Zm00001eb430700	100279860	2.76187	3.9375	84.8608	3.20135e-20	1.74666e-18	nucleotide binding;nucleic acid binding;RNA binding	GO:0003676	nucleic acid binding
Zm00001d027515	Zm00001eb002540		3.26961	3.29743	84.8419	3.23206e-20	1.76014e-18	Polynucleotide adenylyltransferase family protein	GO:0003723;GO:0006396;GO:0016779	RNA binding;RNA processing;nucleotidyltransferase activity
Zm00001d034600	Zm00001eb062160		1.63836	5.14939	84.8383	3.23798e-20	1.76014e-18	Sphingomyelin synthetase family protein
Zm00001d013528	Zm00001eb217180	100382297	2.87134	5.61822	84.7503	3.38525e-20	1.83556e-18	glycine-rich protein
Zm00001d018976	Zm00001eb301620		2.49688	4.74191	84.748	3.38917e-20	1.83556e-18	DNA (cytosine-5-)-methyltransferase family protein	GO:0008168;GO:0003682;GO:0003886;GO:0005634;GO:0090116	methyltransferase activity;chromatin binding;DNA (cytosine-5-)-methyltransferase activity;nucleus;C-5 methylation of cytosine
Zm00001d026454	Zm00001eb432150		-4.52312	4.81639	84.6617	3.54039e-20	1.91395e-18	hypothetical protein
Zm00001d016535	Zm00001eb241420	100285135	-3.50251	4.88631	84.6327	3.5927e-20	1.93868e-18	Integrase-type DNA-binding superfamily protein	GO:0003677;GO:0003700;GO:0006355	DNA binding;DNA binding transcription factor activity;regulation of transcription, DNA-templated
Zm00001d028622	Zm00001eb012420		2.4382	7.35863	84.4649	3.91091e-20	2.10654e-18	ribosomal protein	GO:0003735;GO:0005622;GO:0005840;GO:0006412	structural constituent of ribosome;intracellular;ribosome;translation
Zm00001d032805	Zm00001eb046680		4.47272	3.33837	84.4153	4.01038e-20	2.15618e-18	Shugoshin C terminus	GO:0000775;GO:0005634;GO:0045132	chromosome, centromeric region;nucleus;meiotic chromosome segregation
Zm00001d021061	Zm00001eb317810	100282418	3.11887	8.39183	84.3698	4.1037e-20	2.20234e-18	Ribosomal protein L7Ae/L30e/S12e/Gadd45 family protein	GO:1990904;GO:0042254	ribonucleoprotein complex;ribosome biogenesis	Ribosome - Zea mays (maize)	zma03010
Zm00001d039518	Zm00001eb121480	542747	2.26309	7.40519	84.3624	4.11913e-20	2.20661e-18	eukaryotic translation initiation factor 3A	GO:0005515;GO:0005852	protein binding;eukaryotic translation initiation factor 3 complex
Zm00001d001939	Zm00001eb067210		2.73621	3.90809	84.3548	4.13488e-20	2.21104e-18	homolog of bacterial cytokinesis Z-ring protein FTSZ 1-1	GO:0003924;GO:0005525;GO:0005874;GO:0005737;GO:0007017	GTPase activity;GTP binding;microtubule;cytoplasm;microtubule-based process
Zm00001d002338	Zm00001eb070940	100279878	-3.21966	8.13595	84.337	4.17237e-20	2.22141e-18	N-acetylglucosamine-1-phosphate uridylyltransferase	GO:0008152;GO:0070569	metabolic process;uridylyltransferase activity	Amino sugar and nucleotide sugar metabolism - Zea mays (maize);Metabolic pathways - Zea mays (maize);Biosynthesis of nucleotide sugars - Zea mays (maize)	zma00520;zma01100;zma01250
Zm00001d031527	Zm00001eb035680	103642440	2.00008	4.44985	84.3368	4.1727e-20	2.22141e-18	Mitochondrial substrate carrier family protein	GO:0055085	transmembrane transport
Zm00001d008360	Zm00001eb333790	100191826	2.49355	5.10771	84.3349	4.17686e-20	2.22141e-18	ribosomal protein L3 plastid	GO:0003735;GO:0005622;GO:0005840;GO:0006412	structural constituent of ribosome;intracellular;ribosome;translation	Ribosome - Zea mays (maize);Ribosome - Zea mays (maize)	zma03010;zma03010
Zm00001d023271	Zm00001eb405340	100274498	4.10382	3.01023	84.2296	4.40527e-20	2.33868e-18	embryo defective	GO:0006281;GO:0030915	DNA repair;Smc5-Smc6 complex
Zm00001d041725	Zm00001eb137920	100281636	-4.3091	5.88059	84.221	4.42441e-20	2.34462e-18	GATA type zinc finger transcription factor family protein
Zm00001d009271	Zm00001eb341390	100281485	2.21746	6.19696	84.216	4.43564e-20	2.34636e-18	Class II aminoacyl-tRNA and biotin synthetases superfamily protein	GO:0003676;GO:0000166;GO:0004812;GO:0004816;GO:0005524;GO:0006418;GO:0005737;GO:0006421	nucleic acid binding;nucleotide binding;aminoacyl-tRNA ligase activity;asparagine-tRNA ligase activity;ATP binding;tRNA aminoacylation for protein translation;cytoplasm;asparaginyl-tRNA aminoacylation	Aminoacyl-tRNA biosynthesis - Zea mays (maize)	zma00970
Zm00001d044093	Zm00001eb158780		-3.46489	4.2343	84.1182	4.66058e-20	2.46094e-18	conserved hypothetical protein
Zm00001d002690	Zm00001eb074220		-2.91087	12.0228	84.1015	4.70017e-20	2.47741e-18	plasma membrane intrinsic protein 1;5	GO:0015267;GO:0016020;GO:0055085	channel activity;membrane;transmembrane transport
Zm00001d049190	Zm00001eb169600		4.60925	5.48333	84.0596	4.80088e-20	2.52598e-18	minichromosome maintenance (MCM2/3/5) family protein	GO:0003677;GO:0005524;GO:0003678;GO:0006270;GO:0006260;GO:0005634;GO:0042555	DNA binding;ATP binding;DNA helicase activity;DNA replication initiation;DNA replication;nucleus;MCM complex
Zm00001d009023	Zm00001eb339450	100276687	2.12315	6.06626	84.0185	4.90159e-20	2.57438e-18	Nucleic acid-binding, OB-fold-like protein
Zm00001d027612	Zm00001eb003350	100383320	2.04757	6.14133	83.9844	4.98701e-20	2.61459e-18	Glutamyl/glutaminyl-tRNA synthetase, class Ic	GO:0006412;GO:0004812;GO:0000166;GO:0005524;GO:0004818;GO:0043039;GO:0005737;GO:0006418;GO:0006424	translation;aminoacyl-tRNA ligase activity;nucleotide binding;ATP binding;glutamate-tRNA ligase activity;tRNA aminoacylation;cytoplasm;tRNA aminoacylation for protein translation;glutamyl-tRNA aminoacylation	Porphyrin metabolism - Zea mays (maize);Aminoacyl-tRNA biosynthesis - Zea mays (maize);Metabolic pathways - Zea mays (maize);Biosynthesis of secondary metabolites - Zea mays (maize);Biosynthesis of cofactors - Zea mays (maize)	zma00860;zma00970;zma01100;zma01110;zma01240
Zm00001d003066	Zm00001eb077710		2.31289	4.62579	83.9315	5.12212e-20	2.68067e-18	Protein of unknown function, DUF647
Zm00001d003259	Zm00001eb079290		2.42228	4.4717	83.9061	5.18852e-20	2.71061e-18	Galactose oxidase/kelch repeat superfamily protein	GO:0005515	protein binding
Zm00001d045533	Zm00001eb378820		3.01352	4.91821	83.8876	5.23721e-20	2.73121e-18	growth-regulating factor	GO:0005524;GO:0005634;GO:0006355	ATP binding;nucleus;regulation of transcription, DNA-templated
Zm00001d044255	Zm00001eb160070	100284012	2.76663	5.97011	83.8756	5.2692e-20	2.74305e-18	Ribosomal protein L34	GO:0003735;GO:0005622;GO:0005840;GO:0006412	structural constituent of ribosome;intracellular;ribosome;translation	Ribosome - Zea mays (maize)	zma03010
Zm00001d005894	Zm00001eb100820		-2.52373	5.24921	83.8527	5.33045e-20	2.77005e-18	Leucine-rich repeat (LRR) family protein
Zm00001d007900	Zm00001eb117170	103648258	1.8794	5.24405	83.8208	5.41718e-20	2.81017e-18	TGF-beta receptor interacting protein	GO:0005515;GO:0003743;GO:0005737;GO:0005852	protein binding;translation initiation factor activity;cytoplasm;eukaryotic translation initiation factor 3 complex
Zm00001d035689	Zm00001eb267050	100283433	-2.62803	8.08758	83.812	5.44126e-20	2.81771e-18	xylem cysteine peptidase	GO:0006508;GO:0008234	proteolysis;cysteine-type peptidase activity
Zm00001d022451	Zm00001eb330590	100280939	-3.43405	6.29961	83.7922	5.49615e-20	2.84115e-18	CBL-interacting protein kinase	GO:0007165;GO:0005524;GO:0004672;GO:0006468	signal transduction;ATP binding;protein kinase activity;protein phosphorylation
Zm00001d017288	Zm00001eb247760	541890	-4.14628	11.0123	83.7709	5.55571e-20	2.86692e-18	plasma membrane intrinsic protein	GO:0015267;GO:0016020;GO:0055085	channel activity;membrane;transmembrane transport
Zm00001d034509	Zm00001eb061360		3.0583	5.84436	83.7432	5.63419e-20	2.89879e-18	Ribosomal protein L4/L1 family	GO:0003735;GO:0005840;GO:0006412	structural constituent of ribosome;ribosome;translation
Zm00001d044130	Zm00001eb159080	100216899	2.63206	3.71936	83.7421	5.63711e-20	2.89879e-18	Ribosomal protein L31	GO:0003735;GO:0005622;GO:0005840;GO:0006412	structural constituent of ribosome;intracellular;ribosome;translation	Ribosome - Zea mays (maize)	zma03010
Zm00001d030701	Zm00001eb029080		2.88397	4.29223	83.7057	5.74197e-20	2.94758e-18	Ribose 5-phosphate isomerase, type A protein	GO:0004751;GO:0009052	ribose-5-phosphate isomerase activity;pentose-phosphate shunt, non-oxidative branch
Zm00001d050187	Zm00001eb178070	100282482	2.96618	3.51257	83.6436	5.9252e-20	3.03635e-18	PYRIMIDINE B	GO:0004070;GO:0006520;GO:0006207;GO:0016597;GO:0016743	aspartate carbamoyltransferase activity;cellular amino acid metabolic process;'de novo' pyrimidine nucleobase biosynthetic process;amino acid binding;carboxyl- or carbamoyltransferase activity	Pyrimidine metabolism - Zea mays (maize);Alanine, aspartate and glutamate metabolism - Zea mays (maize);Metabolic pathways - Zea mays (maize);Biosynthesis of cofactors - Zea mays (maize)	zma00240;zma00250;zma01100;zma01240
Zm00001d052077	Zm00001eb192890	100216785	6.38917	2.831	83.5691	6.15262e-20	3.14743e-18	Galactosyltransferase family protein	GO:0006486;GO:0008378;GO:0016020	protein glycosylation;galactosyltransferase activity;membrane
Zm00001d009597	Zm00001eb343980		2.64508	5.29237	83.5274	6.28389e-20	3.20902e-18	FtsJ-like methyltransferase family protein	GO:0001510;GO:0008168;GO:0032259;GO:0005634;GO:0008649;GO:0006364;GO:0031167	RNA methylation;methyltransferase activity;methylation;nucleus;rRNA methyltransferase activity;rRNA processing;rRNA methylation
Zm00001d005995	Zm00001eb101640	100285123	4.2911	4.78607	83.4975	6.37953e-20	3.25224e-18	Sec14p-like phosphatidylinositol transfer family protein
Zm00001d039780	Zm00001eb123710		3.35345	3.93232	83.4877	6.41141e-20	3.26286e-18	Chaperone DnaJ-domain superfamily protein
Zm00001d029924	Zm00001eb023590	100272315	4.73963	4.05514	83.4056	6.68335e-20	3.3954e-18	Flavin-binding monooxygenase family protein	GO:0004499;GO:0050660;GO:0050661;GO:0055114	N,N-dimethylaniline monooxygenase activity;flavin adenine dinucleotide binding;NADP binding;oxidation-reduction process
Zm00001d052719	Zm00001eb198430	100285130	3.60911	3.4251	83.4011	6.69858e-20	3.39728e-18	Ribosomal protein L30/L7 family protein			Ribosome - Zea mays (maize)	zma03010
Zm00001d038069	Zm00001eb286960		-3.90555	4.76832	83.3809	6.76724e-20	3.42622e-18	Pathogenesis-related thaumatin superfamily protein
Zm00001d042525	Zm00001eb144760	103650892	2.98794	9.075	83.3767	6.78178e-20	3.4277e-18	ribosomal protein L5	GO:0003735;GO:0005622;GO:0005840;GO:0006412;GO:0008097	structural constituent of ribosome;intracellular;ribosome;translation;5S rRNA binding	Ribosome - Zea mays (maize)	zma03010
Zm00001d022197	Zm00001eb327950	100283458	2.22859	4.3274	83.3451	6.89082e-20	3.47323e-18	Ribosomal protein L12/ ATP-dependent Clp protease adaptor protein ClpS family protein	GO:0003735;GO:0005622;GO:0006412;GO:0005840	structural constituent of ribosome;intracellular;translation;ribosome	Ribosome - Zea mays (maize)	zma03010
Zm00001d007435			2.25451	4.73832	83.3438	6.8954e-20	3.47323e-18	conserved hypothetical protein
Zm00001d005790	Zm00001eb099920		-3.62335	6.71264	83.3125	7.0055e-20	3.52268e-18	Galactosyltransferase family protein	GO:0006486;GO:0008378;GO:0016020	protein glycosylation;galactosyltransferase activity;membrane
Zm00001d048795	Zm00001eb166450		-4.14212	8.56853	83.2839	7.1075e-20	3.56789e-18	SPIRAL1-like1
Zm00001d041900	Zm00001eb139270		2.96777	4.8599	83.272	7.15065e-20	3.58346e-18	Nrap protein domain containing protein
Zm00001d023536	Zm00001eb407780	732841	3.65844	2.84105	83.1593	7.56998e-20	3.78717e-18	magnesium chelatase i2	GO:0005524;GO:0015995;GO:0016851	ATP binding;chlorophyll biosynthetic process;magnesium chelatase activity	Porphyrin metabolism - Zea mays (maize);Metabolic pathways - Zea mays (maize);Biosynthesis of secondary metabolites - Zea mays (maize)	zma00860;zma01100;zma01110
Zm00001d006181	Zm00001eb103210	100381978	3.6108	3.02473	83.1429	7.63317e-20	3.81232e-18	RNA-binding (RRM/RBD/RNP motifs) family protein	GO:0003676	nucleic acid binding
Zm00001d038859	Zm00001eb294330	100281518	1.93451	4.3774	83.1364	7.65805e-20	3.81829e-18	Glycinamide ribonucleotide (GAR) synthetase	GO:0005524;GO:0004637;GO:0009113;GO:0046872	ATP binding;phosphoribosylamine-glycine ligase activity;purine nucleobase biosynthetic process;metal ion binding	Purine metabolism - Zea mays (maize);Metabolic pathways - Zea mays (maize);Biosynthesis of secondary metabolites - Zea mays (maize)	zma00230;zma01100;zma01110
Zm00001d046587	Zm00001eb386980		3.50765	4.74993	83.1109	7.75787e-20	3.85668e-18	transducin family protein / WD-40 repeat family protein	GO:0005515;GO:0006364;GO:0032040	protein binding;rRNA processing;small-subunit processome
Zm00001d005503	Zm00001eb097310	100273087	3.17889	3.82665	83.11	7.76119e-20	3.85668e-18	conserved hypothetical protein
Zm00001d038583			3.53323	4.3645	83.0697	7.92121e-20	3.92958e-18	structural maintenance of chromosome	GO:0005515;GO:0005524;GO:0005694;GO:0051276	protein binding;ATP binding;chromosome;chromosome organization
Zm00001d009374	Zm00001eb342080	100383139	3.9496	3.36285	83.0519	7.9928e-20	3.95845e-18	Minichromosome maintenance (MCM2/3/5) family protein	GO:0003677;GO:0005524;GO:0003678;GO:0006270;GO:0006260;GO:0042555	DNA binding;ATP binding;DNA helicase activity;DNA replication initiation;DNA replication;MCM complex	DNA replication - Zea mays (maize)	zma03030
Zm00001d002958	Zm00001eb076740	100281316	-4.42007	4.95581	83.0447	8.02206e-20	3.96628e-18	GRAM domain-containing protein / ABA-responsive protein-related
Zm00001d037602	Zm00001eb282780		1.93766	5.14604	83.0333	8.06807e-20	3.98236e-18	spliceosomal protein U1A	GO:0003676	nucleic acid binding
Zm00001d029106	Zm00001eb016460	100274446	2.01063	5.47106	83.0256	8.09973e-20	3.99131e-18	PETER PAN-like protein
Zm00001d027431	Zm00001eb001720	100284049	-6.84462	5.61076	83.0018	8.19802e-20	4.03301e-18	KNOTTED-like homeobox of Arabidopsis thaliana	GO:0003677;GO:0005634;GO:0006355	DNA binding;nucleus;regulation of transcription, DNA-templated
Zm00001d042359	Zm00001eb143400	100381751	-3.81501	5.52482	82.9712	8.32566e-20	4.08899e-18	RING/U-box superfamily protein
Zm00001d039701	Zm00001eb123140		-5.26737	6.3236	82.9473	8.42722e-20	4.132e-18	alpha/beta-Hydrolases superfamily protein
Zm00001d013730	Zm00001eb219090	100283916	2.77397	5.59744	82.9006	8.62861e-20	4.22373e-18	Ribosomal protein L25/Gln-tRNA synthetase, anti-codon-binding domain	GO:0006412;GO:0003735;GO:0005840;GO:0008097	translation;structural constituent of ribosome;ribosome;5S rRNA binding	Ribosome - Zea mays (maize)	zma03010
Zm00001d026402	Zm00001eb431790	103642101	2.52064	4.26771	82.871	8.7588e-20	4.28036e-18	polymerase gamma	GO:0003676;GO:0003887;GO:0003677;GO:0006139;GO:0006261;GO:0008408;GO:0006260	nucleic acid binding;DNA-directed DNA polymerase activity;DNA binding;nucleobase-containing compound metabolic process;DNA-dependent DNA replication;3'-5' exonuclease activity;DNA replication	DNA replication - Zea mays (maize);Base excision repair - Zea mays (maize);Nucleotide excision repair - Zea mays (maize);Homologous recombination - Zea mays (maize);DNA replication - Zea mays (maize);Base excision repair - Zea mays (maize);Nucleotide excision repair - Zea mays (maize);Homologous recombination - Zea mays (maize)	zma03030;zma03410;zma03420;zma03440;zma03030;zma03410;zma03420;zma03440
Zm00001d045027	Zm00001eb373980		2.81287	5.81813	82.8505	8.85019e-20	4.31713e-18	3-ketoacyl-acyl carrier protein synthase I	GO:0006633;GO:0003824;GO:0016747;GO:0008152	fatty acid biosynthetic process;catalytic activity;transferase activity, transferring acyl groups other than amino-acyl groups;metabolic process
Zm00001d007031	Zm00001eb110270		3.58341	5.74877	82.8475	8.86329e-20	4.31713e-18	GroES-like family protein	GO:0005737;GO:0006457	cytoplasm;protein folding
Zm00001d012003	Zm00001eb364260	100283525	2.58888	5.22303	82.8234	8.97227e-20	4.36301e-18	MAK16 protein-related
Zm00001d027894	Zm00001eb005940		-3.44818	6.09455	82.8046	9.05792e-20	4.39047e-18	DUF1677 domain containing protein
Zm00001d034380	Zm00001eb060170	100275635	-2.11989	6.73251	82.8045	9.0585e-20	4.39047e-18	Protein of unknown function, DUF593
Zm00001d013243	Zm00001eb214540		-5.41146	7.6041	82.7912	9.11943e-20	4.41276e-18	Cyclic nucleotide-regulated ion channel family protein	GO:0005216;GO:0006811;GO:0016020;GO:0055085	ion channel activity;ion transport;membrane;transmembrane transport
Zm00001d033827	Zm00001eb055640	100273981	3.30067	5.11253	82.7433	9.34333e-20	4.5137e-18	chromatin remodeling	GO:0005524	ATP binding
Zm00001d022416			-3.42761	6.38623	82.7292	9.41005e-20	4.5385e-18	dehydration-induced protein (ERD15)
Zm00001d019234	Zm00001eb303850	100193488	1.99708	4.77432	82.6974	9.56268e-20	4.60242e-18	RNA-binding (RRM/RBD/RNP motifs) family protein	GO:0003676	nucleic acid binding	Nucleocytoplasmic transport - Zea mays (maize);mRNA surveillance pathway - Zea mays (maize);Spliceosome - Zea mays (maize)	zma03013;zma03015;zma03040
Zm00001d019936	Zm00001eb308670	100284161	-5.43167	7.02173	82.6951	9.57375e-20	4.60242e-18	Heavy metal transport/detoxification superfamily protein
Zm00001d022415	Zm00001eb329900		-3.43212	6.37556	82.6005	1.00432e-19	4.82024e-18	hypothetical protein
Zm00001d045354	Zm00001eb377000	103638085	4.25595	3.84396	82.5796	1.01498e-19	4.86023e-18	homolog of yeast CDT1 A			;	;
Zm00001d031929	Zm00001eb039310	100273676	3.09885	5.776	82.5777	1.01594e-19	4.86023e-18	dehydratase family	GO:0003824;GO:0004160;GO:0008152;GO:0009082	catalytic activity;dihydroxy-acid dehydratase activity;metabolic process;branched-chain amino acid biosynthetic process	Valine, leucine and isoleucine biosynthesis - Zea mays (maize);Pantothenate and CoA biosynthesis - Zea mays (maize);Metabolic pathways - Zea mays (maize);Biosynthesis of secondary metabolites - Zea mays (maize);2-Oxocarboxylic acid metabolism - Zea mays (maize);Biosynthesis of amino acids - Zea mays (maize)	zma00290;zma00770;zma01100;zma01110;zma01210;zma01230
Zm00001d004772	Zm00001eb091500	100383650	3.22287	4.15356	82.5614	1.02436e-19	4.89258e-18	NB-ARC domain-containing disease resistance protein	GO:0006355;GO:0043531	regulation of transcription, DNA-templated;ADP binding
Zm00001d005926	Zm00001eb101100	100286365	3.32214	3.86882	82.4919	1.06105e-19	5.05962e-18	CAAD domains of cyanobacterial aminoacyl-tRNA synthetase domain containing protein
Zm00001d024573	Zm00001eb415970		2.26225	5.29966	82.4657	1.07518e-19	5.1187e-18	prefoldin	GO:0006457;GO:0016272;GO:0051082	protein folding;prefoldin complex;unfolded protein binding
Zm00001d019481	Zm00001eb305840	103632249	2.68266	4.42851	82.4473	1.08524e-19	5.15829e-18	P-loop containing nucleoside triphosphate hydrolases superfamily protein	GO:0004017;GO:0005524	adenylate kinase activity;ATP binding	Purine metabolism - Zea mays (maize);Metabolic pathways - Zea mays (maize);Biosynthesis of secondary metabolites - Zea mays (maize);Nucleotide metabolism - Zea mays (maize);Biosynthesis of cofactors - Zea mays (maize);Ribosome biogenesis in eukaryotes - Zea mays (maize)	zma00230;zma01100;zma01110;zma01232;zma01240;zma03008
Zm00001d031749	Zm00001eb037690	100284394	-4.31595	8.83473	82.4378	1.09049e-19	5.17492e-18	glutamate decarboxylase	GO:0003824;GO:0004351;GO:0016831;GO:0006536;GO:0019752;GO:0030170	catalytic activity;glutamate decarboxylase activity;carboxy-lyase activity;glutamate metabolic process;carboxylic acid metabolic process;pyridoxal phosphate binding	Alanine, aspartate and glutamate metabolism - Zea mays (maize);beta-Alanine metabolism - Zea mays (maize);Taurine and hypotaurine metabolism - Zea mays (maize);Butanoate metabolism - Zea mays (maize);Metabolic pathways - Zea mays (maize);Biosynthesis of secondary metabolites - Zea mays (maize)	zma00250;zma00410;zma00430;zma00650;zma01100;zma01110
Zm00001d009517	Zm00001eb343340	100272779	2.32477	5.3274	82.4303	1.09462e-19	5.18616e-18	Ribosomal protein L1p/L10e family	GO:0005840;GO:0003723;GO:0003735;GO:0005622;GO:0006412	ribosome;RNA binding;structural constituent of ribosome;intracellular;translation	Ribosome - Zea mays (maize)	zma03010
Zm00001d006361	Zm00001eb104900	100502519	2.75739	5.1593	82.426	1.09699e-19	5.1891e-18	rRNA processing protein-related
Zm00001d019648	Zm00001eb306930	542277	2.6837	3.89232	82.4178	1.10158e-19	5.20246e-18	31-kDa RNA binding protein	GO:0003676	nucleic acid binding
Zm00001d012439			2.97899	6.33282	82.3331	1.14981e-19	5.41612e-18	Histone superfamily protein	GO:0046982;GO:0000786;GO:0003677;GO:0005634;GO:0006334	protein heterodimerization activity;nucleosome;DNA binding;nucleus;nucleosome assembly
Zm00001d022510	Zm00001eb329980		2.16612	4.94372	82.3319	1.15049e-19	5.41612e-18	disproportionating enzyme	GO:2001070;GO:0030246;GO:0004134;GO:0005975	starch binding;carbohydrate binding;4-alpha-glucanotransferase activity;carbohydrate metabolic process
Zm00001d010863	Zm00001eb354200	103635896	2.08893	5.173	82.3272	1.15327e-19	5.42055e-18	F-box/RNI-like superfamily protein	GO:0005515	protein binding	Plant hormone signal transduction - Zea mays (maize)	zma04075
Zm00001d028485	Zm00001eb010980	100193378	2.62498	4.429	82.3231	1.15563e-19	5.42299e-18	TIM21 domain containing protein	GO:0005744;GO:0030150	mitochondrial inner membrane presequence translocase complex;protein import into mitochondrial matrix
Zm00001d007810	Zm00001eb116830	103648250	2.65882	7.49973	82.3141	1.16092e-19	5.43917e-18	Ribosomal protein S19 family protein	GO:0003723;GO:0003735;GO:0005840;GO:0006412;GO:0015935	RNA binding;structural constituent of ribosome;ribosome;translation;small ribosomal subunit	Ribosome - Zea mays (maize)	zma03010
Zm00001d042276	Zm00001eb142660		-3.72341	7.56549	82.3071	1.16503e-19	5.44981e-18	Exostosin family protein	GO:0006486;GO:0016757	protein glycosylation;transferase activity, transferring glycosyl groups
Zm00001d043558	Zm00001eb153880	100276838	3.18338	5.12564	82.2892	1.17564e-19	5.49072e-18	conserved hypothetical protein			;	;
Zm00001d008693	Zm00001eb336490		-3.51836	7.03429	82.2728	1.1854e-19	5.52758e-18	alpha/beta-Hydrolases superfamily protein
Zm00001d015613	Zm00001eb234680	100276397	1.99237	5.86702	82.1979	1.23118e-19	5.732e-18	translocon at inner membrane of chloroplasts
Zm00001d025201	Zm00001eb420880	100273168	2.17135	5.96557	82.1321	1.27291e-19	5.91691e-18	NAD(P)-binding Rossmann-fold superfamily protein	GO:0016491;GO:0004316;GO:0006633;GO:0051287;GO:0055114;GO:0008667;GO:0019290	oxidoreductase activity;3-oxoacyl-[acyl-carrier-protein] reductase (NADPH) activity;fatty acid biosynthetic process;NAD binding;oxidation-reduction process;2,3-dihydro-2,3-dihydroxybenzoate dehydrogenase activity;siderophore biosynthetic process	Fatty acid biosynthesis - Zea mays (maize);Biotin metabolism - Zea mays (maize);Metabolic pathways - Zea mays (maize);Biosynthesis of secondary metabolites - Zea mays (maize);Fatty acid metabolism - Zea mays (maize);Biosynthesis of cofactors - Zea mays (maize)	zma00061;zma00780;zma01100;zma01110;zma01212;zma01240
Zm00001d035999			-2.7265	7.40646	82.1224	1.27917e-19	5.93245e-18	BCL-2-associated athanogene	GO:0005515;GO:0051087	protein binding;chaperone binding
Zm00001d024540	Zm00001eb415710	541819	1.64974	5.38666	82.1183	1.28182e-19	5.93245e-18	SPFH/Band 7/PHB domain-containing membrane-associated protein family	GO:0016020	membrane
Zm00001d047958	Zm00001eb399010	100303837	2.61602	7.0431	82.1176	1.28228e-19	5.93245e-18	Ribosomal protein L7Ae/L30e/S12e/Gadd45 family protein	GO:1990904;GO:0003723;GO:0042254;GO:0005730	ribonucleoprotein complex;RNA binding;ribosome biogenesis;nucleolus	Ribosome biogenesis in eukaryotes - Zea mays (maize);Spliceosome - Zea mays (maize)	zma03008;zma03040
Zm00001d018179	Zm00001eb255980	100277761	2.91937	4.12964	82.1001	1.29368e-19	5.97584e-18	Remorin family protein
Zm00001d038851	Zm00001eb294250	542588	2.25685	6.19201	82.0823	1.30539e-19	6.0205e-18	nucleosome assembly protein 1;2	GO:0005634;GO:0006334	nucleus;nucleosome assembly
Zm00001d047472	Zm00001eb394640	103639131	4.1254	6.57744	81.9714	1.38068e-19	6.35779e-18	NOP56-like pre RNA processing ribonucleoprotein			Ribosome biogenesis in eukaryotes - Zea mays (maize)	zma03008
Zm00001d017455	Zm00001eb249210	100284531	-5.66424	7.64869	81.9647	1.38537e-19	6.36945e-18	uclacyanin	GO:0009055	electron transfer activity
Zm00001d018870	Zm00001eb300750	100283555	2.46492	4.45889	81.9408	1.40226e-19	6.43707e-18	Class II aaRS and biotin synthetases superfamily protein	GO:0004827;GO:0000166;GO:0005524;GO:0004812;GO:0005737;GO:0006433;GO:0006418	proline-tRNA ligase activity;nucleotide binding;ATP binding;aminoacyl-tRNA ligase activity;cytoplasm;prolyl-tRNA aminoacylation;tRNA aminoacylation for protein translation	Aminoacyl-tRNA biosynthesis - Zea mays (maize)	zma00970
Zm00001d018405	Zm00001eb258110	100285845	3.57995	3.94043	81.9258	1.41293e-19	6.47599e-18	S-adenosyl-L-methionine-dependent methyltransferases superfamily protein	GO:0001510;GO:0008168;GO:0032259;GO:0008033;GO:0008175	RNA methylation;methyltransferase activity;methylation;tRNA processing;tRNA methyltransferase activity
Zm00001d045487	Zm00001eb378390	100276116	2.79586	4.09829	81.8864	1.44136e-19	6.59606e-18	conserved hypothetical protein
Zm00001d034768	Zm00001eb063770	100283145	1.62467	6.68526	81.877	1.44827e-19	6.61743e-18	RNA-binding (RRM/RBD/RNP motifs) family protein with retrovirus zinc finger-like domain	GO:0003676;GO:0008270	nucleic acid binding;zinc ion binding
Zm00001d026395	Zm00001eb431720		6.75958	2.98503	81.8245	1.48724e-19	6.78496e-18	alpha/beta-Hydrolases superfamily protein
Zm00001d053964	Zm00001eb208800	100276886	1.7008	5.9519	81.7999	1.50587e-19	6.85936e-18	conserved hypothetical protein
Zm00001d051016	Zm00001eb184090	100193981	6.63216	3.78926	81.794	1.51037e-19	6.86927e-18	hypothetical protein
Zm00001d009690	Zm00001eb344750		3.02792	5.14646	81.749	1.54514e-19	7.01659e-18	Domain of unknown function (DUF1726) ;Putative ATPase (DUF699)	GO:0005524;GO:0008080;GO:0016072;GO:0034470	ATP binding;N-acetyltransferase activity;rRNA metabolic process;ncRNA processing
Zm00001d011877	Zm00001eb363090		3.21713	3.98983	81.7416	1.55097e-19	7.03225e-18	organellar single-stranded DNA binding protein	GO:0003697	single-stranded DNA binding
Zm00001d046183	Zm00001eb383810		2.91241	5.0121	81.6206	1.6489e-19	7.46479e-18	Ribosomal protein L1p/L10e family	GO:0003723;GO:0003735;GO:0006412;GO:0015934	RNA binding;structural constituent of ribosome;translation;large ribosomal subunit
Zm00001d028810	Zm00001eb013940	100283445	3.32697	5.62606	81.5675	1.6938e-19	7.65634e-18	Pyridoxal phosphate (PLP)-dependent transferases superfamily protein	GO:0003824;GO:0008483;GO:0009058;GO:0030170	catalytic activity;transaminase activity;biosynthetic process;pyridoxal phosphate binding	Lysine biosynthesis - Zea mays (maize);Metabolic pathways - Zea mays (maize);Biosynthesis of secondary metabolites - Zea mays (maize);Biosynthesis of amino acids - Zea mays (maize);Lysine biosynthesis - Zea mays (maize);Metabolic pathways - Zea mays (maize);Biosynthesis of secondary metabolites - Zea mays (maize);Biosynthesis of amino acids - Zea mays (maize)	zma00300;zma01100;zma01110;zma01230;zma00300;zma01100;zma01110;zma01230
Zm00001d050061	Zm00001eb176980	100383801	7.30021	4.31635	81.5272	1.72868e-19	7.80205e-18	Helicase protein with RING/U-box domain	GO:0005524;GO:0003676;GO:0008270;GO:0016818	ATP binding;nucleic acid binding;zinc ion binding;hydrolase activity, acting on acid anhydrides, in phosphorus-containing anhydrides
Zm00001d030153	Zm00001eb025350	100277516	3.94005	3.36415	81.4908	1.76081e-19	7.93495e-18	RmlC-like cupins superfamily protein
Zm00001d013697	Zm00001eb218720	100276857	2.85671	4.16962	81.4467	1.80056e-19	8.1017e-18	Transducin/WD40 repeat-like superfamily protein	GO:0005515	protein binding
Zm00001d004841	Zm00001eb091900	103647029	2.86796	7.84734	81.3594	1.88184e-19	8.45455e-18	R-protein L3 B	GO:0003735;GO:0005622;GO:0005840;GO:0006412	structural constituent of ribosome;intracellular;ribosome;translation	Ribosome - Zea mays (maize)	zma03010
Zm00001d039305	Zm00001eb119330	103649546	2.40163	6.71937	81.3546	1.88647e-19	8.46244e-18	RNA polymerase I-associated factor PAF67	GO:0003743;GO:0005737;GO:0005852	translation initiation factor activity;cytoplasm;eukaryotic translation initiation factor 3 complex
Zm00001d026391	Zm00001eb431690	100272537	2.57039	5.3487	81.327	1.91298e-19	8.56835e-18	Acyl-CoA N-acyltransferases (NAT) superfamily protein
Zm00001d045926	Zm00001eb381960	100283220	2.9642	5.79578	81.2712	1.9677e-19	8.80008e-18	Mitochondrial glycoprotein family protein	GO:0005759	mitochondrial matrix
Zm00001d015300	Zm00001eb232520	542284	3.79876	7.91952	81.2624	1.97652e-19	8.82616e-18	Ribosomal protein L19e family protein	GO:0003735;GO:0005622;GO:0022625;GO:0005840;GO:0006412	structural constituent of ribosome;intracellular;cytosolic large ribosomal subunit;ribosome;translation	Ribosome - Zea mays (maize)	zma03010
Zm00001d015151	Zm00001eb231330	103626575	2.53588	5.06514	81.2189	2.02048e-19	9.00885e-18	rRNA processing/ribosome biogenesis domain containing protein	GO:0005488	binding	;	;
Zm00001d024815	Zm00001eb417890		2.38495	6.24277	81.187	2.05339e-19	9.14178e-18	Nop53 (60S ribosomal biogenesis) domain containing protein
Zm00001d005228	Zm00001eb095190		2.79153	5.39883	81.1325	2.11079e-19	9.38316e-18	Ribosomal protein L22p/L17e family protein	GO:0003735;GO:0003924;GO:0005840;GO:0006412;GO:0005525;GO:0015934	structural constituent of ribosome;GTPase activity;ribosome;translation;GTP binding;large ribosomal subunit
Zm00001d039883	Zm00001eb124560	100286211	3.08111	6.5132	81.1177	2.12666e-19	9.43951e-18	Mitochondrial glycoprotein family protein	GO:0005759	mitochondrial matrix
Zm00001d005089	Zm00001eb094240		3.84173	4.43068	81.0839	2.16336e-19	9.58798e-18	Ribosomal protein L10 family protein	GO:0000027;GO:0005622;GO:0042254	ribosomal large subunit assembly;intracellular;ribosome biogenesis
Zm00001d009591	Zm00001eb343930		2.37722	5.43078	81.0603	2.18929e-19	9.68836e-18	Kinase-related protein of unknown function (DUF1296)	GO:0005515	protein binding
Zm00001d001785	Zm00001eb065750	100381735	3.12035	5.03436	81.0428	2.20882e-19	9.76016e-18	C2 calcium/lipid-binding plant phosphoribosyltransferase family protein
Zm00001d025160	Zm00001eb420570		2.9413	6.50551	81.0345	2.21816e-19	9.78675e-18	Ribosomal L29 family protein	GO:0003735;GO:0005622;GO:0005840;GO:0006412	structural constituent of ribosome;intracellular;ribosome;translation
Zm00001d032748	Zm00001eb046260		3.51357	6.56667	81.008	2.24811e-19	9.89595e-18	nucleolin like	GO:0003676	nucleic acid binding
Zm00001d010727	Zm00001eb352990		2.36804	4.61494	81.0048	2.25174e-19	9.89595e-18	calmodulin-binding protein-related	GO:0051087;GO:0005515	chaperone binding;protein binding
Zm00001d021739	Zm00001eb323790	100194349	-2.54628	5.52303	81.0037	2.25296e-19	9.89595e-18	PLAC8 family protein
Zm00001d017168	Zm00001eb246720	100381801	3.31025	4.42915	80.9837	2.27585e-19	9.98162e-18	ACT domain-containing small subunit of acetolactate synthase protein	GO:0003984;GO:0009082	acetolactate synthase activity;branched-chain amino acid biosynthetic process	Valine, leucine and isoleucine biosynthesis - Zea mays (maize);Butanoate metabolism - Zea mays (maize);C5-Branched dibasic acid metabolism - Zea mays (maize);Pantothenate and CoA biosynthesis - Zea mays (maize);Metabolic pathways - Zea mays (maize);Biosynthesis of secondary metabolites - Zea mays (maize);2-Oxocarboxylic acid metabolism - Zea mays (maize);Biosynthesis of amino acids - Zea mays (ma…	zma00290;zma00650;zma00660;zma00770;zma01100;zma01110;zma01210;zma01230
Zm00001d028238	Zm00001eb008900	103632850	3.5517	4.74065	80.9253	2.34414e-19	1.02659e-17	CCAAT-binding factor	GO:0005488	binding
Zm00001d030299	Zm00001eb026400		3.03596	3.5616	80.9138	2.35777e-19	1.03103e-17	Queuine tRNA-ribosyltransferase domain containing protein	GO:0006400;GO:0008479;GO:0016763	tRNA modification;queuine tRNA-ribosyltransferase activity;transferase activity, transferring pentosyl groups
Zm00001d044874	Zm00001eb372830	100276133	6.5831	4.16052	80.9091	2.36344e-19	1.03198e-17	mitochondrion-localized small heat shock protein 23.6			Protein processing in endoplasmic reticulum - Zea mays (maize)	zma04141
Zm00001d009993	Zm00001eb347230	100285465	-4.11566	4.76224	80.9041	2.36941e-19	1.03306e-17	ovate family protein	GO:0003677	DNA binding
Zm00001d023582	Zm00001eb408280	100193740	2.60059	4.93356	80.8796	2.39903e-19	1.04443e-17	thylakoidal ascorbate peroxidase	GO:0004601;GO:0006979;GO:0020037;GO:0055114	peroxidase activity;response to oxidative stress;heme binding;oxidation-reduction process	Ascorbate and aldarate metabolism - Zea mays (maize);Glutathione metabolism - Zea mays (maize);Metabolic pathways - Zea mays (maize)	zma00053;zma00480;zma01100
Zm00001d041518	Zm00001eb136250	100277421	-5.46471	6.43389	80.8535	2.43086e-19	1.05672e-17	conserved hypothetical protein
Zm00001d010135	Zm00001eb348280	103635604	3.77796	4.18052	80.7936	2.50564e-19	1.08763e-17	Tubulin/FtsZ family protein	GO:0003924;GO:0005525;GO:0005737	GTPase activity;GTP binding;cytoplasm	;	;
Zm00001d017175	Zm00001eb246770	103627401	3.54677	5.55888	80.6995	2.62795e-19	1.13905e-17	La protein	GO:0003676;GO:0003723;GO:0005634;GO:0006396;GO:1990904	nucleic acid binding;RNA binding;nucleus;RNA processing;ribonucleoprotein complex
Zm00001d046097	Zm00001eb383060		3.22166	4.62655	80.6522	2.69151e-19	1.16348e-17	P-loop containing nucleoside triphosphate hydrolases superfamily protein	GO:0003676;GO:0005524	nucleic acid binding;ATP binding
Zm00001d053404	Zm00001eb204260	100279222	-3.14588	6.86263	80.6499	2.69465e-19	1.16348e-17	spermidine synthase	GO:0006595;GO:0003824	polyamine metabolic process;catalytic activity	Cysteine and methionine metabolism - Zea mays (maize);Arginine and proline metabolism - Zea mays (maize);Glutathione metabolism - Zea mays (maize);Metabolic pathways - Zea mays (maize)	zma00270;zma00330;zma00480;zma01100
Zm00001d043480	Zm00001eb153370		-4.29635	6.11035	80.6488	2.69614e-19	1.16348e-17	proline extensin-like receptor kinase	GO:0004674;GO:0005524;GO:0004672;GO:0006468	protein serine/threonine kinase activity;ATP binding;protein kinase activity;protein phosphorylation
Zm00001d017790	Zm00001eb252240	100273931	2.26347	4.81737	80.6428	2.70435e-19	1.16532e-17	carbamoyl phosphate synthetase A	GO:0004088;GO:0006207;GO:0006541	carbamoyl-phosphate synthase (glutamine-hydrolyzing) activity;'de novo' pyrimidine nucleobase biosynthetic process;glutamine metabolic process	Arginine biosynthesis - Zea mays (maize);Pyrimidine metabolism - Zea mays (maize);Alanine, aspartate and glutamate metabolism - Zea mays (maize);Metabolic pathways - Zea mays (maize);Biosynthesis of cofactors - Zea mays (maize)	zma00220;zma00240;zma00250;zma01100;zma01240
Zm00001d014090	Zm00001eb222300	542736	3.52492	7.38482	80.593	2.77334e-19	1.1933e-17	heat shock protein	GO:0005524;GO:0005737;GO:0042026;GO:0006457	ATP binding;cytoplasm;protein refolding;protein folding	RNA degradation - Zea mays (maize);RNA degradation - Zea mays (maize)	zma03018;zma03018
Zm00001d006306	Zm00001eb104350		5.55459	2.53941	80.5841	2.78592e-19	1.19697e-17	high mobility group B3
Zm00001d003751	Zm00001eb083530		-3.65267	9.266	80.564	2.81437e-19	1.20744e-17	Late embryogenesis abundant (LEA) hydroxyproline-rich glycoprotein family
Zm00001d051814	Zm00001eb190430	103654079	-5.11229	6.34228	80.5471	2.83853e-19	1.21604e-17	glycosyl hydrolase 9B8	GO:0003824;GO:0004553;GO:0005975	catalytic activity;hydrolase activity, hydrolyzing O-glycosyl compounds;carbohydrate metabolic process
Zm00001d012494	Zm00001eb368740		-3.73275	6.46569	80.5404	2.84817e-19	1.2184e-17	ARM repeat superfamily protein	GO:0005515;GO:0005488;GO:0004842;GO:0016567	protein binding;binding;ubiquitin-protein transferase activity;protein ubiquitination
Zm00001d028782	Zm00001eb013710	100279728	2.30334	5.84585	80.3446	3.14497e-19	1.34342e-17	Eukaryotic translation initiation factor 2 subunit	GO:0003723;GO:0003743;GO:0003676	RNA binding;translation initiation factor activity;nucleic acid binding	Protein processing in endoplasmic reticulum - Zea mays (maize)	zma04141
Zm00001d011956	Zm00001eb363830	542089	3.17694	3.65397	80.3305	3.1674e-19	1.35104e-17	SU(VAR)3-9 homolog	GO:0005515;GO:0016571;GO:0005634;GO:0008270;GO:0018024;GO:0034968	protein binding;histone methylation;nucleus;zinc ion binding;histone-lysine N-methyltransferase activity;histone lysine methylation	Lysine degradation - Zea mays (maize);Metabolic pathways - Zea mays (maize)	zma00310;zma01100
Zm00001d008996	Zm00001eb339230	100279318	2.23055	4.61776	80.3119	3.19739e-19	1.36089e-17	RNA polymerase I-associated factor PAF67	GO:0003743;GO:0005737;GO:0005852	translation initiation factor activity;cytoplasm;eukaryotic translation initiation factor 3 complex
Zm00001d032438	Zm00001eb043400	103643363	-3.60194	4.88327	80.3105	3.1997e-19	1.36089e-17	P-loop containing nucleoside triphosphate hydrolases superfamily protein	GO:0005524	ATP binding
Zm00001d003164	Zm00001eb078500		5.72333	4.89594	80.3034	3.21116e-19	1.36379e-17	Ferritin/ribonucleotide reductase-like family protein	GO:0009263;GO:0055114;GO:0016491	deoxyribonucleotide biosynthetic process;oxidation-reduction process;oxidoreductase activity
Zm00001d002880	Zm00001eb076030		2.14076	4.89766	80.2239	3.34294e-19	1.41772e-17	isopropylmalate dehydrogenase	GO:0003862;GO:0016616;GO:0000287;GO:0005737;GO:0055114;GO:0009098;GO:0051287	3-isopropylmalate dehydrogenase activity;oxidoreductase activity, acting on the CH-OH group of donors, NAD or NADP as acceptor;magnesium ion binding;cytoplasm;oxidation-reduction process;leucine biosynthetic process;NAD binding
Zm00001d034880	Zm00001eb064810	100279794	2.06738	5.65396	80.1359	3.49528e-19	1.4802e-17	Assembly, mitochondrial proton-transport ATP synth complex domain containing protein
Zm00001d034883	Zm00001eb064830	100273845	2.49687	5.19814	80.119	3.52528e-19	1.49077e-17	nucleotide binding;protein binding	GO:0005515	protein binding
Zm00001d038006	Zm00001eb286340		2.69471	4.64708	80.0814	3.59291e-19	1.5172e-17	Tetratricopeptide repeat (TPR)-like superfamily protein	GO:0005515	protein binding
Zm00001d027618	Zm00001eb003420	100192783	2.99712	6.35409	80.0767	3.6016e-19	1.51869e-17	Translation protein SH3-like family protein	GO:0003735;GO:0005622;GO:0005840;GO:0006412	structural constituent of ribosome;intracellular;ribosome;translation	Ribosome - Zea mays (maize)	zma03010
Zm00001d040276	Zm00001eb127650	100283481	3.69586	3.82161	80.0704	3.61303e-19	1.52134e-17	Nucleic acid-binding, OB-fold-like protein	GO:0003677;GO:0005634;GO:0006260;GO:0006281;GO:0006310	DNA binding;nucleus;DNA replication;DNA repair;DNA recombination	DNA replication - Zea mays (maize);Nucleotide excision repair - Zea mays (maize);Mismatch repair - Zea mays (maize);Homologous recombination - Zea mays (maize)	zma03030;zma03420;zma03430;zma03440
Zm00001d049305	Zm00001eb170610	100856929	2.56989	6.94062	80.0463	3.65746e-19	1.53785e-17	HSP20-like chaperones superfamily protein
Zm00001d020983	Zm00001eb317180	100273480	2.78148	5.90748	79.9432	3.85335e-19	1.61792e-17	Ribosomal protein S16 family protein	GO:0003735;GO:0005622;GO:0005840;GO:0006412	structural constituent of ribosome;intracellular;ribosome;translation	Ribosome - Zea mays (maize)	zma03010
Zm00001d047483	Zm00001eb394770	103639140	-3.14974	6.68987	79.9336	3.87208e-19	1.62347e-17	Phototropic-responsive NPH3 family protein
Zm00001d033849	Zm00001eb055840	100276374	2.98893	3.48147	79.9234	3.8921e-19	1.62955e-17	Transducin/WD40 repeat-like superfamily protein	GO:0005515	protein binding	Polycomb repressive complex - Zea mays (maize)	zma03083
Zm00001d019219	Zm00001eb303720	100282880	3.01257	7.9956	79.9019	3.93471e-19	1.64505e-17	Ribosomal protein L7Ae/L30e/S12e/Gadd45 family protein	GO:0003735;GO:0005622;GO:0005840;GO:0006412	structural constituent of ribosome;intracellular;ribosome;translation	Ribosome - Zea mays (maize)	zma03010
Zm00001d037251	Zm00001eb279890		-3.1816	4.88758	79.8958	3.94689e-19	1.64781e-17	DUF4228 domain containing protein
Zm00001d007831	Zm00001eb117000	103648254	-3.36487	8.10377	79.8878	3.96283e-19	1.65169e-17	Bifunctional inhibitor/lipid-transfer protein/seed storage 2S albumin superfamily protein	GO:0006869;GO:0008289	lipid transport;lipid binding
Zm00001d053625	Zm00001eb205590	100275927	3.79159	5.60917	79.8855	3.96738e-19	1.65169e-17	Alba DNA/RNA-binding protein	GO:0003676	nucleic acid binding
Zm00001d046190	Zm00001eb383950	100273471	1.58893	5.72544	79.8644	4.00999e-19	1.66708e-17	RNA-binding (RRM/RBD/RNP motifs) family protein	GO:0003676;GO:0003729	nucleic acid binding;mRNA binding	Spliceosome - Zea mays (maize)	zma03040
Zm00001d021224	Zm00001eb319000	100193825	-1.88252	6.20424	79.8052	4.13198e-19	1.71538e-17	phloem protein 2-A13	GO:0005515	protein binding
Zm00001d039595	Zm00001eb122170		3.4495	3.45495	79.795	4.15347e-19	1.72188e-17	DDT domain superfamily
Zm00001d020402	Zm00001eb312080	100273263	-3.67237	8.77259	79.7848	4.17485e-19	1.72832e-17	cinnamyl alcohol dehydrogenase	GO:0055114	oxidation-reduction process	Phenylpropanoid biosynthesis - Zea mays (maize);Metabolic pathways - Zea mays (maize);Biosynthesis of secondary metabolites - Zea mays (maize)	zma00940;zma01100;zma01110
Zm00001d015251	Zm00001eb232200	100284697	2.48062	6.81696	79.768	4.21061e-19	1.73876e-17	eukaryotic translation initiation factor 4A1	GO:0003676;GO:0005524	nucleic acid binding;ATP binding
Zm00001d052009	Zm00001eb192130	103654166	2.08188	5.88076	79.7674	4.21185e-19	1.73876e-17	MAK10 homologue	GO:0003735;GO:0005622;GO:0005840;GO:0006412	structural constituent of ribosome;intracellular;ribosome;translation	;	;
Zm00001d031700	Zm00001eb037300		-2.91041	6.85447	79.7115	4.33275e-19	1.78617e-17	Plant protein of unknown function (DUF936)
Zm00001d018618	Zm00001eb298200	100281280	-5.34238	6.99764	79.6697	4.42529e-19	1.82055e-17	Peroxidase superfamily protein	GO:0004601;GO:0006979;GO:0042744;GO:0055114;GO:0020037	peroxidase activity;response to oxidative stress;hydrogen peroxide catabolic process;oxidation-reduction process;heme binding	Phenylpropanoid biosynthesis - Zea mays (maize);Metabolic pathways - Zea mays (maize);Biosynthesis of secondary metabolites - Zea mays (maize)	zma00940;zma01100;zma01110
Zm00001d050054	Zm00001eb176930		2.3384	5.35875	79.6683	4.42848e-19	1.82055e-17	Nucleic acid-binding, OB-fold-like protein	GO:0003735;GO:0005622;GO:0005840;GO:0006412	structural constituent of ribosome;intracellular;ribosome;translation
Zm00001d048081	Zm00001eb400100	103639438	2.52461	5.21369	79.6576	4.45243e-19	1.82785e-17	methionine--tRNA ligase, putative / methionyl-tRNA synthetase, putative / MetRS, putative	GO:0004825;GO:0000049;GO:0000166;GO:0004812;GO:0006431;GO:0005524;GO:0006418;GO:0005737	methionine-tRNA ligase activity;tRNA binding;nucleotide binding;aminoacyl-tRNA ligase activity;methionyl-tRNA aminoacylation;ATP binding;tRNA aminoacylation for protein translation;cytoplasm	Selenocompound metabolism - Zea mays (maize);Aminoacyl-tRNA biosynthesis - Zea mays (maize);Metabolic pathways - Zea mays (maize)	zma00450;zma00970;zma01100
Zm00001d036985	Zm00001eb277530	103629822	3.88466	5.84271	79.6416	4.48875e-19	1.8402e-17	Ribosomal protein S24e family protein	GO:0003735;GO:0005622;GO:0005840;GO:0006412	structural constituent of ribosome;intracellular;ribosome;translation	Ribosome - Zea mays (maize)	zma03010
Zm00001d045430	Zm00001eb377860		2.98171	4.78221	79.6284	4.51894e-19	1.85001e-17	CLP protease proteolytic subunit	GO:0004252;GO:0006508	serine-type endopeptidase activity;proteolysis
Zm00001d045192	Zm00001eb375490		4.41507	5.72519	79.6135	4.55302e-19	1.86138e-17	ribonucleotide reductase	GO:0055114;GO:0006260;GO:0004748;GO:0005524	oxidation-reduction process;DNA replication;ribonucleoside-diphosphate reductase activity, thioredoxin disulfide as acceptor;ATP binding
Zm00001d020794	Zm00001eb315650	541713	-3.80026	6.96758	79.5761	4.64e-19	1.89431e-17	Cupredoxin superfamily protein	GO:0009055	electron transfer activity
Zm00001d000432	Zm00001eb053960		3.52059	6.15576	79.5523	4.69618e-19	1.9146e-17	pescadillo-related	GO:0005730;GO:0042254	nucleolus;ribosome biogenesis
Zm00001d046263	Zm00001eb384620	100501686	-4.27151	5.55869	79.5328	4.74278e-19	1.93093e-17	amino acid permease
Zm00001d053425	Zm00001eb204360	100273059	-2.27583	6.81918	79.5262	4.75877e-19	1.93477e-17	GDSL-like Lipase/Acylhydrolase superfamily protein	GO:0016788	hydrolase activity, acting on ester bonds
Zm00001d029174	Zm00001eb016970	100283975	3.9543	6.86749	79.5164	4.78234e-19	1.94168e-17	homolog of nucleolar protein NOP56			Ribosome biogenesis in eukaryotes - Zea mays (maize)	zma03008
Zm00001d005798	Zm00001eb099980	100283060	-3.19678	7.00297	79.4446	4.95943e-19	2.01082e-17	related to AP2	GO:0003677;GO:0003700;GO:0006355	DNA binding;DNA binding transcription factor activity;regulation of transcription, DNA-templated
Zm00001d031760	Zm00001eb037740	100284974	-3.6881	3.26333	79.3914	5.09476e-19	2.06285e-17	ENTH/VHS/GAT family protein	GO:0005543;GO:0005545;GO:0030136;GO:0030276;GO:0048268	phospholipid binding;1-phosphatidylinositol binding;clathrin-coated vesicle;clathrin binding;clathrin coat assembly
Zm00001d007486	Zm00001eb114130	100191617	-4.16399	8.86747	79.371	5.14769e-19	2.08143e-17	UDP-glucosyl transferase 72B3	GO:0008152;GO:0016758	metabolic process;transferase activity, transferring hexosyl groups
Zm00001d040067	Zm00001eb125930	100272910	-3.84308	7.51558	79.3364	5.23858e-19	2.11528e-17	Glycosyltransferase family 61 protein	GO:0016757	transferase activity, transferring glycosyl groups
Zm00001d011263	Zm00001eb357570	100274018	3.67964	4.92375	79.2834	5.3809e-19	2.16978e-17	Ribosomal protein L25/Gln-tRNA synthetase, anti-codon-binding domain	GO:0006412;GO:0003735;GO:0005840;GO:0008097	translation;structural constituent of ribosome;ribosome;5S rRNA binding	Ribosome - Zea mays (maize)	zma03010
Zm00001d003006	Zm00001eb077130	542619	-5.7432	9.85127	79.2469	5.48147e-19	2.20668e-17	plasma membrane intrinsic protein	GO:0015267;GO:0016020;GO:0055085	channel activity;membrane;transmembrane transport
Zm00001d039882	Zm00001eb124550		-4.35906	6.1911	79.2447	5.48737e-19	2.20668e-17	hypothetical protein	GO:0005759	mitochondrial matrix
Zm00001d004758	Zm00001eb091400	100274585	-2.67209	7.76257	79.2396	5.50174e-19	2.20945e-17	Disease resistance-responsive (dirigent-like protein) family protein	GO:0009695;GO:0046423	jasmonic acid biosynthetic process;allene-oxide cyclase activity
Zm00001d021815	Zm00001eb324510		1.72114	7.27829	79.2332	5.5194e-19	2.21354e-17	eukaryotic translation initiation factor 2 gamma subunit	GO:0005525;GO:0003924	GTP binding;GTPase activity
Zm00001d052492	Zm00001eb196620		-5.68767	6.18067	79.1861	5.65255e-19	2.26189e-17	UDP-glucose:flavonoid 3-o-glucosyltransferase	GO:0008152;GO:0016758	metabolic process;transferase activity, transferring hexosyl groups
Zm00001d012292	Zm00001eb366860		-4.11265	5.67537	79.1852	5.65529e-19	2.26189e-17	Glycosyl hydrolase superfamily protein	GO:0004553;GO:0005975	hydrolase activity, hydrolyzing O-glycosyl compounds;carbohydrate metabolic process
Zm00001d008242	Zm00001eb332770		3.01057	5.67849	79.1747	5.68528e-19	2.2708e-17	translocase of the outer mitochondrial membrane	GO:0005741;GO:0008320;GO:0055085;GO:0030150	mitochondrial outer membrane;protein transmembrane transporter activity;transmembrane transport;protein import into mitochondrial matrix
Zm00001d010262	Zm00001eb349300	100193903	2.72676	4.68731	79.1624	5.72082e-19	2.28191e-17	transducin family protein / WD-40 repeat family protein	GO:0005515	protein binding
Zm00001d053798	Zm00001eb207270	100191900	2.72973	5.91739	79.1436	5.77559e-19	2.30065e-17	glyceraldehyde-3-phosphate dehydrogenase of plastid	GO:0016620;GO:0006006;GO:0055114;GO:0050661;GO:0051287	oxidoreductase activity, acting on the aldehyde or oxo group of donors, NAD or NADP as acceptor;glucose metabolic process;oxidation-reduction process;NADP binding;NAD binding	Glycolysis / Gluconeogenesis - Zea mays (maize);Carbon fixation in photosynthetic organisms - Zea mays (maize);Metabolic pathways - Zea mays (maize);Biosynthesis of secondary metabolites - Zea mays (maize);Carbon metabolism - Zea mays (maize);Biosynthesis of amino acids - Zea mays (maize);Glycolysis / Gluconeogenesis - Zea mays (maize);Carbon fixation in photosynthetic organisms - Zea mays (maize…	zma00010;zma00710;zma01100;zma01110;zma01200;zma01230;zma00010;zma00710;zma01100;zma01110;zma01200;zma01230
Zm00001d041753	Zm00001eb138150	100282896	4.5299	3.54691	79.1364	5.79654e-19	2.30588e-17	GRF1-interacting factor	GO:0003713	transcription coactivator activity
Zm00001d015927	Zm00001eb236880	100501771	-2.71811	5.23289	79.1332	5.806e-19	2.30654e-17	D-arabinono-1,4-lactone oxidase family protein	GO:0016614;GO:0003885;GO:0003824;GO:0016491;GO:0050660;GO:0016020;GO:0055114	oxidoreductase activity, acting on CH-OH group of donors;D-arabinono-1,4-lactone oxidase activity;catalytic activity;oxidoreductase activity;flavin adenine dinucleotide binding;membrane;oxidation-reduction process	Ascorbate and aldarate metabolism - Zea mays (maize);Metabolic pathways - Zea mays (maize);Biosynthesis of cofactors - Zea mays (maize)	zma00053;zma01100;zma01240
Zm00001d007192	Zm00001eb111720	100193477	2.75754	6.93761	79.1079	5.88101e-19	2.3332e-17	TCP-1/cpn60 chaperonin family protein	GO:0005524;GO:0006457;GO:0051082	ATP binding;protein folding;unfolded protein binding
Zm00001d028662	Zm00001eb012670	100383335	1.94594	5.9738	79.0392	6.08892e-19	2.41244e-17	arginine biosynthesis protein ArgJ family	GO:0004358;GO:0006526	glutamate N-acetyltransferase activity;arginine biosynthetic process	Arginine biosynthesis - Zea mays (maize);Metabolic pathways - Zea mays (maize);Biosynthesis of secondary metabolites - Zea mays (maize);2-Oxocarboxylic acid metabolism - Zea mays (maize);Biosynthesis of amino acids - Zea mays (maize);Arginine biosynthesis - Zea mays (maize);Metabolic pathways - Zea mays (maize);Biosynthesis of secondary metabolites - Zea mays (maize);2-Oxocarboxylic acid metaboli…	zma00220;zma01100;zma01110;zma01210;zma01230;zma00220;zma01100;zma01110;zma01210;zma01230
Zm00001d030526	Zm00001eb027820	100191600	-2.39413	6.8632	79.0324	6.10988e-19	2.4175e-17	Outer arm dynein light chain 1 protein	GO:0005515	protein binding
Zm00001d024511	Zm00001eb415410	100282772	3.2762	8.64742	78.9779	6.2808e-19	2.4818e-17	Ribosomal protein S3 family protein	GO:0003723;GO:0003735;GO:0006412;GO:0005840;GO:0015935	RNA binding;structural constituent of ribosome;translation;ribosome;small ribosomal subunit	Ribosome - Zea mays (maize)	zma03010
Zm00001d025771	Zm00001eb425800		-2.05803	6.86831	78.9603	6.3371e-19	2.5007e-17	Plant protein of unknown function (DUF828) with plant pleckstrin homology-like region
Zm00001d019041	Zm00001eb302210	100285313	2.03439	5.86769	78.9409	6.39964e-19	2.52201e-17	RNA-binding (RRM/RBD/RNP motifs) family protein with retrovirus zinc finger-like domain	GO:0003676;GO:0008270	nucleic acid binding;zinc ion binding
Zm00001d045500	Zm00001eb378540	100281274	3.03208	5.51153	78.9287	6.4392e-19	2.53421e-17	ribosomal protein L29 family protein	GO:0003735;GO:0005622;GO:0005761;GO:0005840;GO:0006412	structural constituent of ribosome;intracellular;mitochondrial ribosome;ribosome;translation
Zm00001d013221	Zm00001eb214330		3.14831	3.50906	78.9196	6.46906e-19	2.54257e-17	SWIB/MDM2 domain superfamily protein	GO:0005515	protein binding
Zm00001d005485	Zm00001eb097180	542542	2.43908	7.22427	78.7539	7.03511e-19	2.75864e-17	prohibitin	GO:0016020	membrane
Zm00001d005535			3.83154	2.88737	78.7532	7.03749e-19	2.75864e-17	aspartate kinase-homoserine dehydrogenase ii	GO:0004072;GO:0009089;GO:0008652;GO:0006520;GO:0016491;GO:0055114;GO:0050661;GO:0004412;GO:0009067	aspartate kinase activity;lysine biosynthetic process via diaminopimelate;cellular amino acid biosynthetic process;cellular amino acid metabolic process;oxidoreductase activity;oxidation-reduction process;NADP binding;homoserine dehydrogenase activity;aspartate family amino acid biosynthetic process
Zm00001d017714	Zm00001eb251550	103627589	-3.35352	4.83015	78.7482	7.0554e-19	2.76123e-17	peptide transporter	GO:0016020;GO:0022857;GO:0055085	membrane;transmembrane transporter activity;transmembrane transport
Zm00001d021583	Zm00001eb322350	100383389	5.75816	3.61218	78.7455	7.06483e-19	2.76123e-17	targeting protein for XKLP2
Zm00001d051572	Zm00001eb188400		3.70422	3.79583	78.7435	7.07216e-19	2.76123e-17	AAA-type ATPase family protein	GO:0005524	ATP binding
Zm00001d011992	Zm00001eb364190	100282254	2.98823	7.91156	78.6532	7.4029e-19	2.88544e-17	breast basic conserved	GO:0003735;GO:0005622;GO:0005840;GO:0006412	structural constituent of ribosome;intracellular;ribosome;translation	Ribosome - Zea mays (maize)	zma03010
Zm00001d026610	Zm00001eb433680		2.84727	4.53105	78.6513	7.40983e-19	2.88544e-17	pyrimidine d	GO:0003824;GO:0004152;GO:0005737;GO:0006207;GO:0016627;GO:0055114;GO:0016020	catalytic activity;dihydroorotate dehydrogenase activity;cytoplasm;'de novo' pyrimidine nucleobase biosynthetic process;oxidoreductase activity, acting on the CH-CH group of donors;oxidation-reduction process;membrane
Zm00001d035603	Zm00001eb266340	103629223	-3.71185	4.80778	78.6391	7.45599e-19	2.89959e-17	Protein of unknown function (DUF1635)
Zm00001d034702	Zm00001eb063140	100277817	6.62405	2.65512	78.6341	7.47493e-19	2.90312e-17	conserved hypothetical protein
Zm00001d039582	Zm00001eb122060		-4.74549	5.22635	78.5627	7.75004e-19	3.00602e-17	DNAse I-like superfamily protein	GO:0046856	phosphatidylinositol dephosphorylation
Zm00001d027442	Zm00001eb001840	100281329	2.60028	3.78683	78.546	7.81568e-19	3.0275e-17	Ribosomal L5P family protein	GO:0003735;GO:0005622;GO:0005840;GO:0006412	structural constituent of ribosome;intracellular;ribosome;translation	Ribosome - Zea mays (maize)	zma03010
Zm00001d021511	Zm00001eb321600	100284349	2.70321	7.5779	78.471	8.11808e-19	3.14052e-17	Ribosomal protein L23/L15e family protein	GO:0003735;GO:0005840;GO:0005622;GO:0006412	structural constituent of ribosome;ribosome;intracellular;translation	Ribosome - Zea mays (maize)	zma03010
Zm00001d010590	Zm00001eb351830	100274105	2.10269	5.86437	78.457	8.17588e-19	3.15874e-17	Outer membrane OMP85 family protein	GO:0019867	outer membrane
Zm00001d003083	Zm00001eb077860	100191657	2.3795	4.86206	78.442	8.23808e-19	3.17861e-17	Isocitrate/isopropylmalate dehydrogenase family protein	GO:0004450;GO:0016616;GO:0000287;GO:0006102;GO:0055114;GO:0051287	isocitrate dehydrogenase (NADP+) activity;oxidoreductase activity, acting on the CH-OH group of donors, NAD or NADP as acceptor;magnesium ion binding;isocitrate metabolic process;oxidation-reduction process;NAD binding	Citrate cycle (TCA cycle) - Zea mays (maize);Glutathione metabolism - Zea mays (maize);Metabolic pathways - Zea mays (maize);Biosynthesis of secondary metabolites - Zea mays (maize);Carbon metabolism - Zea mays (maize);2-Oxocarboxylic acid metabolism - Zea mays (maize);Biosynthesis of amino acids - Zea mays (maize);Peroxisome - Zea mays (maize)	zma00020;zma00480;zma01100;zma01110;zma01200;zma01210;zma01230;zma04146
Zm00001d017871	Zm00001eb253040		6.31824	3.36933	78.4145	8.35353e-19	3.21894e-17	DHHC-type zinc finger family protein
Zm00001d008387	Zm00001eb334050		2.86803	8.49005	78.3728	8.53185e-19	3.28337e-17	ribosomal protein 5B	GO:0006412;GO:0003735;GO:0003723;GO:0015935	translation;structural constituent of ribosome;RNA binding;small ribosomal subunit
Zm00001d003683	Zm00001eb082960	103647029	2.77429	7.8068	78.3592	8.59103e-19	3.30184e-17	R-protein L3 B	GO:0003735;GO:0005622;GO:0005840;GO:0006412	structural constituent of ribosome;intracellular;ribosome;translation	Ribosome - Zea mays (maize)	zma03010
Zm00001d047909	Zm00001eb398520	103639350	5.53072	2.2858	78.3436	8.65897e-19	3.32302e-17	transcription activators;DNA binding;RNA polymerase II transcription factors;catalytics;transcription initiation factors	GO:0006367;GO:0003677;GO:0005634;GO:0032968	transcription initiation from RNA polymerase II promoter;DNA binding;nucleus;positive regulation of transcription elongation from RNA polymerase II promoter	Basal transcription factors - Zea mays (maize)	zma03022
Zm00001d031674	Zm00001eb037050	103643028	2.36851	4.79862	78.3414	8.66866e-19	3.32302e-17	glycyl-tRNA synthetase / glycine--tRNA ligase	GO:0000166;GO:0004820;GO:0004812;GO:0005524;GO:0005737;GO:0006418;GO:0006426	nucleotide binding;glycine-tRNA ligase activity;aminoacyl-tRNA ligase activity;ATP binding;cytoplasm;tRNA aminoacylation for protein translation;glycyl-tRNA aminoacylation	Aminoacyl-tRNA biosynthesis - Zea mays (maize);Aminoacyl-tRNA biosynthesis - Zea mays (maize)	zma00970;zma00970
Zm00001d012504	Zm00001eb368840	100273380	2.10054	5.50756	78.3209	8.75882e-19	3.35315e-17	Transmembrane proteins 14C	GO:0016020	membrane
Zm00001d047699	Zm00001eb396670	100283511	2.12316	5.2002	78.3184	8.76997e-19	3.35315e-17	U2 small nuclear ribonucleoprotein B	GO:0003676	nucleic acid binding	Spliceosome - Zea mays (maize)	zma03040
Zm00001d040614	Zm00001eb130210		-3.70963	6.58381	78.306	8.82548e-19	3.37001e-17	RING/FYVE/PHD zinc finger superfamily protein	GO:0008270	zinc ion binding
Zm00001d032370	Zm00001eb042830	100282592	2.01436	7.27841	78.2935	8.88125e-19	3.38692e-17	HSP20-like chaperones superfamily protein
Zm00001d027967	Zm00001eb006550		2.80035	4.34952	78.2744	8.96759e-19	3.41544e-17	Protein of unknown function (DUF3223)
Zm00001d051422			1.81555	5.56945	78.2682	8.99606e-19	3.42186e-17	ribosomal protein L6 family protein	GO:0003735;GO:0005840;GO:0005622;GO:0006412;GO:0019843	structural constituent of ribosome;ribosome;intracellular;translation;rRNA binding
Zm00001d018864	Zm00001eb300710	541972	2.60914	4.38452	78.2566	9.04904e-19	3.43759e-17	histone deacetylase
Zm00001d045599	Zm00001eb379440	100383470	2.58458	5.33764	78.2505	9.0767e-19	3.44366e-17	Cupredoxin superfamily protein	GO:0055114;GO:0005507;GO:0016491	oxidation-reduction process;copper ion binding;oxidoreductase activity
Zm00001d028369	Zm00001eb010150	100279246	2.06803	6.24237	78.1962	9.32978e-19	3.53514e-17	hydroxyproline-rich glycoprotein family protein
Zm00001d018694	Zm00001eb298960		2.34526	6.89693	78.1808	9.4027e-19	3.5582e-17	TCP-1/cpn60 chaperonin family protein	GO:0005524;GO:0006457;GO:0051082	ATP binding;protein folding;unfolded protein binding
Zm00001d010450	Zm00001eb350680	100382211	4.84285	3.16961	78.1716	9.44667e-19	3.57026e-17	GDSL-like Lipase/Acylhydrolase superfamily protein	GO:0016788	hydrolase activity, acting on ester bonds
Zm00001d011741	Zm00001eb361700	542641	3.34008	8.14967	78.168	9.4637e-19	3.57212e-17	Ribosomal protein S24e family protein	GO:0003735;GO:0005622;GO:0005840;GO:0006412	structural constituent of ribosome;intracellular;ribosome;translation	Ribosome - Zea mays (maize)	zma03010
Zm00001d002330			4.48415	4.92271	78.0757	9.91655e-19	3.73827e-17	chromomethylase	GO:0003682;GO:0008168	chromatin binding;methyltransferase activity
Zm00001d010976	Zm00001eb355140	100272909	-1.72097	8.05785	77.9588	1.05214e-18	3.96124e-17	Nucleotide-diphospho-sugar transferases superfamily protein	GO:0015018;GO:0016020	galactosylgalactosylxylosylprotein 3-beta-glucuronosyltransferase activity;membrane
Zm00001d007339	Zm00001eb112900		2.93023	3.33627	77.9449	1.05957e-18	3.9841e-17	zinc ion binding;nucleic acid binding;zinc ion binding	GO:0003676	nucleic acid binding
Zm00001d007103	Zm00001eb110920	100192645	2.65146	3.78876	77.9385	1.06302e-18	3.992e-17	RNA-binding (RRM/RBD/RNP motifs) family protein	GO:0003676	nucleic acid binding
Zm00001d032587	Zm00001eb044720		3.31773	4.7753	77.7951	1.14306e-18	4.28221e-17	nuclear RNA polymerase A2	GO:0003899;GO:0003677;GO:0006351;GO:0005634;GO:0032549	DNA-directed 5'-3' RNA polymerase activity;DNA binding;transcription, DNA-templated;nucleus;ribonucleoside binding
Zm00001d029973			1.70634	5.33273	77.7948	1.1432e-18	4.28221e-17	RNA-binding KH domain-containing protein	GO:0003723;GO:0003676	RNA binding;nucleic acid binding
Zm00001d049080	Zm00001eb168730		-3.01576	5.13452	77.7731	1.15582e-18	4.32402e-17	mitogen-activated protein kinase kinase kinase	GO:0005524;GO:0004672;GO:0006468	ATP binding;protein kinase activity;protein phosphorylation
Zm00001d012607	Zm00001eb369750		-2.23951	8.38049	77.7338	1.17907e-18	4.4054e-17	flavodoxin-like quinone reductase	GO:0010181;GO:0016491;GO:0003955	FMN binding;oxidoreductase activity;NAD(P)H dehydrogenase (quinone) activity
Zm00001d026296	Zm00001eb430880	103642051	1.97134	5.11484	77.7312	1.18064e-18	4.40568e-17	Trypsin family protein
Zm00001d035191	Zm00001eb261720	103629018	4.84535	3.11768	77.7139	1.19102e-18	4.43882e-17	Hydroxyproline-rich glycoprotein family protein			;	;
Zm00001d008300	Zm00001eb333300		-5.93925	6.29783	77.699	1.20001e-18	4.46666e-17	Peroxidase superfamily protein	GO:0004601;GO:0006979;GO:0042744;GO:0055114;GO:0020037	peroxidase activity;response to oxidative stress;hydrogen peroxide catabolic process;oxidation-reduction process;heme binding
Zm00001d029478	Zm00001eb019680	100384341	-5.32225	5.41035	77.6803	1.21146e-18	4.50141e-17	Mob1/phocein family protein
Zm00001d011787	Zm00001eb362260	100283748	-5.59495	7.17417	77.6787	1.21239e-18	4.50141e-17	xylem cysteine peptidase	GO:0006508;GO:0008234	proteolysis;cysteine-type peptidase activity
Zm00001d019865	Zm00001eb308280	100282897	2.21102	4.13597	77.6753	1.21448e-18	4.50348e-17	nuclear factor Y, subunit B11	GO:0046982	protein heterodimerization activity	DNA replication - Zea mays (maize);ATP-dependent chromatin remodeling - Zea mays (maize);Base excision repair - Zea mays (maize);Nucleotide excision repair - Zea mays (maize)	zma03030;zma03082;zma03410;zma03420
Zm00001d018243	Zm00001eb256550	100216703	2.55288	4.40075	77.6599	1.22403e-18	4.53322e-17	replication factor C subunit	GO:0005524;GO:0003677;GO:0006260	ATP binding;DNA binding;DNA replication	DNA replication - Zea mays (maize);Base excision repair - Zea mays (maize);Nucleotide excision repair - Zea mays (maize);Mismatch repair - Zea mays (maize)	zma03030;zma03410;zma03420;zma03430
Zm00001d042040	Zm00001eb140450	103650711	2.19146	5.94266	77.6561	1.2264e-18	4.5363e-17	arginine/serine-rich	GO:0003676	nucleic acid binding	Nucleocytoplasmic transport - Zea mays (maize);mRNA surveillance pathway - Zea mays (maize)	zma03013;zma03015
Zm00001d013006	Zm00001eb212160	103625778	3.78445	4.62335	77.5655	1.28391e-18	4.74309e-17	DNA GYRASE A	GO:0003918;GO:0003677;GO:0005524;GO:0003916;GO:0005694;GO:0006265;GO:0006259	DNA topoisomerase type II (ATP-hydrolyzing) activity;DNA binding;ATP binding;DNA topoisomerase activity;chromosome;DNA topological change;DNA metabolic process	;	;
Zm00001d033333	Zm00001eb051460		3.96576	3.01203	77.5092	1.32108e-18	4.87428e-17	ARM repeat superfamily protein	GO:0005634;GO:0005488	nucleus;binding
Zm00001d007287			2.98412	3.44503	77.4707	1.34704e-18	4.96387e-17	Ribosomal protein L18ae/LX family protein	GO:0003735;GO:0005840;GO:0006412	structural constituent of ribosome;ribosome;translation
Zm00001d029177	Zm00001eb016990		2.83161	5.97302	77.4365	1.37059e-18	5.04297e-17	GTP-binding family protein	GO:0005525	GTP binding
Zm00001d023901	Zm00001eb410730	103640970	5.20795	7.08692	77.4346	1.37192e-18	5.04297e-17	gamma histone variant H2AX	GO:0046982;GO:0003677;GO:0000786;GO:0005634	protein heterodimerization activity;DNA binding;nucleosome;nucleus	ATP-dependent chromatin remodeling - Zea mays (maize)	zma03082
Zm00001d007172	Zm00001eb111560	100502357	2.75611	3.67733	77.3958	1.39915e-18	5.13667e-17	Basic-leucine zipper (bZIP) transcription factor family protein	GO:0003700;GO:0006355	DNA binding transcription factor activity;regulation of transcription, DNA-templated
Zm00001d052803	Zm00001eb199160	100272438	2.68902	4.87611	77.3801	1.41028e-18	5.17109e-17	ortholog of human splicing factor SC35	GO:0003676	nucleic acid binding	Spliceosome - Zea mays (maize)	zma03040
Zm00001d026532	Zm00001eb432950	100193728	3.98925	5.1522	77.3613	1.42375e-18	5.21272e-17	Regulator of chromosome condensation (RCC1) family protein	GO:0003677	DNA binding
Zm00001d046898	Zm00001eb389290	542379	3.17412	4.63364	77.3594	1.42517e-18	5.21272e-17	dihydrodipicolinate synthase	GO:0003824;GO:0008152;GO:0008840;GO:0016829;GO:0009089	catalytic activity;metabolic process;4-hydroxy-tetrahydrodipicolinate synthase;lyase activity;lysine biosynthetic process via diaminopimelate	Monobactam biosynthesis - Zea mays (maize);Lysine biosynthesis - Zea mays (maize);Metabolic pathways - Zea mays (maize);Biosynthesis of secondary metabolites - Zea mays (maize);Biosynthesis of amino acids - Zea mays (maize);Monobactam biosynthesis - Zea mays (maize);Lysine biosynthesis - Zea mays (maize);Metabolic pathways - Zea mays (maize);Biosynthesis of secondary metabolites - Zea mays (maize…	zma00261;zma00300;zma01100;zma01110;zma01230;zma00261;zma00300;zma01100;zma01110;zma01230
Zm00001d053009	Zm00001eb200870	103654554	4.15491	4.39295	77.3379	1.44072e-18	5.2631e-17	long chain acyl-CoA synthetase	GO:0003824;GO:0008152	catalytic activity;metabolic process	Fatty acid biosynthesis - Zea mays (maize);Fatty acid degradation - Zea mays (maize);Metabolic pathways - Zea mays (maize);Fatty acid metabolism - Zea mays (maize);Peroxisome - Zea mays (maize);Fatty acid biosynthesis - Zea mays (maize);Fatty acid degradation - Zea mays (maize);Metabolic pathways - Zea mays (maize);Fatty acid metabolism - Zea mays (maize);Peroxisome - Zea mays (maize)	zma00061;zma00071;zma01100;zma01212;zma04146;zma00061;zma00071;zma01100;zma01212;zma04146
Zm00001d045649	Zm00001eb379830		4.9714	5.76864	77.3159	1.45691e-18	5.31373e-17	Ferritin/ribonucleotide reductase-like family protein	GO:0009263;GO:0055114;GO:0016491	deoxyribonucleotide biosynthetic process;oxidation-reduction process;oxidoreductase activity
Zm00001d017914	Zm00001eb253410		2.88718	6.28343	77.3141	1.45818e-18	5.31373e-17	Ribosomal protein L7Ae/L30e/S12e/Gadd45 family protein	GO:0003723;GO:0005730	RNA binding;nucleolus
Zm00001d005276	Zm00001eb095540		2.22151	8.9359	77.2891	1.47678e-18	5.37485e-17	poly(A) binding protein	GO:0003676;GO:0003723	nucleic acid binding;RNA binding
Zm00001d006899	Zm00001eb109610	542640	3.28543	8.87817	77.2716	1.48989e-18	5.41591e-17	Ribosomal protein S6e	GO:0003735;GO:0005622;GO:0005840;GO:0006412	structural constituent of ribosome;intracellular;ribosome;translation	Ribosome - Zea mays (maize)	zma03010
Zm00001d013066	Zm00001eb212820	103625810	2.69067	7.60471	77.2626	1.49673e-18	5.43406e-17	winged-helix DNA-binding transcription factor family protein	GO:0000786;GO:0003677;GO:0005634;GO:0006334	nucleosome;DNA binding;nucleus;nucleosome assembly
Zm00001d030230	Zm00001eb025840	100193748	7.25146	4.6793	77.2167	1.5319e-18	5.55493e-17	P-loop containing nucleoside triphosphate hydrolases superfamily protein	GO:0003777;GO:0005524;GO:0007018;GO:0008017	microtubule motor activity;ATP binding;microtubule-based movement;microtubule binding	Motor proteins - Zea mays (maize)	zma04814
Zm00001d019462	Zm00001eb305690	100282297	5.49823	3.36542	77.1646	1.57288e-18	5.69653e-17	Rho GTPase activating protein with PAK-box/P21-Rho-binding domain	GO:0007165	signal transduction
Zm00001d007200	Zm00001eb111790	103647950	6.35449	2.71834	77.1458	1.58792e-18	5.74395e-17	Protein CROWDED NUCLEI			;	;
Zm00001d035094	Zm00001eb260960		3.35424	7.6707	77.1374	1.59467e-18	5.76131e-17	ribosomal protein S13A	GO:0003735;GO:0005840;GO:0005622;GO:0006412	structural constituent of ribosome;ribosome;intracellular;translation
Zm00001d011790	Zm00001eb362300	100281356	-3.31607	4.02406	77.1301	1.60062e-18	5.77574e-17	P-loop containing nucleoside triphosphate hydrolases superfamily protein	GO:0003676;GO:0005524	nucleic acid binding;ATP binding
Zm00001d023366	Zm00001eb406300	100277703	-2.37073	6.06407	77.1259	1.604e-18	5.78085e-17	Methyltransferase-related protein
Zm00001d011100	Zm00001eb356180		1.70566	5.55389	77.1223	1.60692e-18	5.78434e-17	eukaryotic translation initiation factor	GO:0005515;GO:0003743;GO:0005737;GO:0005852	protein binding;translation initiation factor activity;cytoplasm;eukaryotic translation initiation factor 3 complex
Zm00001d042131	Zm00001eb141360	103650755	4.76278	3.93912	77.117	1.61125e-18	5.79286e-17	Protein kinase family protein with ARM repeat domain	GO:0005488;GO:0005524;GO:0005515;GO:0004672;GO:0006468	binding;ATP binding;protein binding;protein kinase activity;protein phosphorylation
Zm00001d004839	Zm00001eb091870	103647029	3.08015	7.44427	77.1112	1.61598e-18	5.80277e-17	R-protein L3 B	GO:0003735;GO:0005622;GO:0005840;GO:0006412	structural constituent of ribosome;intracellular;ribosome;translation	Ribosome - Zea mays (maize)	zma03010
Zm00001d031939	Zm00001eb039380	100280801	3.74937	7.14253	77.1065	1.61987e-18	5.80969e-17	Ribosomal protein S25 family protein			Ribosome - Zea mays (maize)	zma03010
Zm00001d011139	Zm00001eb356490		2.8992	7.26955	77.0825	1.63964e-18	5.87346e-17	histone deacetylase	GO:0003676	nucleic acid binding
Zm00001d008173	Zm00001eb332160	100276245	-4.30516	9.08519	77.0787	1.64281e-18	5.87769e-17	Peroxidase superfamily protein	GO:0004601;GO:0006979;GO:0055114;GO:0042744;GO:0020037	peroxidase activity;response to oxidative stress;oxidation-reduction process;hydrogen peroxide catabolic process;heme binding	Phenylpropanoid biosynthesis - Zea mays (maize);Metabolic pathways - Zea mays (maize);Biosynthesis of secondary metabolites - Zea mays (maize)	zma00940;zma01100;zma01110
Zm00001d051366	Zm00001eb186600	100217009	2.47794	3.94332	77.0641	1.65497e-18	5.91402e-17	conserved hypothetical protein
Zm00001d035965	Zm00001eb269150		4.44182	4.17205	77.0547	1.66291e-18	5.93521e-17	growth-regulating factor	GO:0005524;GO:0005634;GO:0006355	ATP binding;nucleus;regulation of transcription, DNA-templated
Zm00001d020853	Zm00001eb316080	100191832	2.73763	4.5969	77.0498	1.66699e-18	5.94258e-17	RNA cyclase family protein	GO:0003824;GO:0005730;GO:0042254	catalytic activity;nucleolus;ribosome biogenesis	Ribosome biogenesis in eukaryotes - Zea mays (maize)	zma03008
Zm00001d037992	Zm00001eb286210	100282838	2.42861	7.0568	77.0254	1.68777e-18	6.0094e-17	metallopeptidase M24 family protein
Zm00001d022307	Zm00001eb329030	100193174	3.42151	6.03227	76.9629	1.74197e-18	6.18801e-17	GroES-like family protein	GO:0005737;GO:0006457	cytoplasm;protein folding
Zm00001d022462	Zm00001eb330480	100192878	3.16916	7.3589	76.9628	1.74213e-18	6.18801e-17	Ribosomal protein L18e/L15 superfamily protein	GO:0003735;GO:0005622;GO:0005840;GO:0006412	structural constituent of ribosome;intracellular;ribosome;translation	Ribosome - Zea mays (maize)	zma03010
Zm00001d003266	Zm00001eb079340		4.05907	3.38554	76.9442	1.75858e-18	6.23896e-17	AAA-type ATPase family protein	GO:0003677;GO:0006260;GO:0003887;GO:0005524;GO:0009360	DNA binding;DNA replication;DNA-directed DNA polymerase activity;ATP binding;DNA polymerase III complex
Zm00001d003671	Zm00001eb082840		-4.60305	3.71327	76.9065	1.79247e-18	6.35153e-17	PLC-like phosphodiesterases superfamily protein	GO:0006629;GO:0008081	lipid metabolic process;phosphoric diester hydrolase activity
Zm00001d002051	Zm00001eb068270	103645840	3.75296	7.01004	76.856	1.8389e-18	6.50827e-17	D-3-phosphoglycerate dehydrogenase	GO:0004617;GO:0008152;GO:0051287;GO:0006564;GO:0016616;GO:0055114	phosphoglycerate dehydrogenase activity;metabolic process;NAD binding;L-serine biosynthetic process;oxidoreductase activity, acting on the CH-OH group of donors, NAD or NADP as acceptor;oxidation-reduction process	Glycine, serine and threonine metabolism - Zea mays (maize);Cysteine and methionine metabolism - Zea mays (maize);Metabolic pathways - Zea mays (maize);Biosynthesis of secondary metabolites - Zea mays (maize);Carbon metabolism - Zea mays (maize);Biosynthesis of amino acids - Zea mays (maize);Glycine, serine and threonine metabolism - Zea mays (maize);Cysteine and methionine metabolism - Zea mays …	zma00260;zma00270;zma01100;zma01110;zma01200;zma01230;zma00260;zma00270;zma01100;zma01110;zma01200;zma01230
Zm00001d043361	Zm00001eb152300	100284648	-2.84067	6.77746	76.798	1.89366e-18	6.69404e-17	plasmodesmata callose-binding protein
Zm00001d015973	Zm00001eb237200	100276733	2.8583	5.21749	76.7948	1.89674e-18	6.69691e-17	conserved hypothetical protein
Zm00001d027512	Zm00001eb002520	103631647	3.39533	6.01982	76.786	1.90523e-18	6.71412e-17	ribosomal protein L5	GO:0003735;GO:0005622;GO:0005840;GO:0006412;GO:0008097	structural constituent of ribosome;intracellular;ribosome;translation;5S rRNA binding	Ribosome - Zea mays (maize)	zma03010
Zm00001d026543	Zm00001eb433050	100304297	1.85348	4.70026	76.785	1.90617e-18	6.71412e-17	Plastid-lipid associated protein PAP / fibrillin family protein	GO:0046872;GO:0003723;GO:0003676	metal ion binding;RNA binding;nucleic acid binding
Zm00001d007090	Zm00001eb110780	103647913	2.30918	4.02054	76.7766	1.91428e-18	6.73466e-17	Pseudouridine synthase family protein	GO:0001522;GO:0003723;GO:0009451;GO:0009982	pseudouridine synthesis;RNA binding;RNA modification;pseudouridine synthase activity	;	;
Zm00001d006160	Zm00001eb103030	100193061	3.9149	6.92778	76.7562	1.93422e-18	6.79672e-17	DEAD box RNA helicase (PRH75)	GO:0003676;GO:0003723;GO:0005524;GO:0004386;GO:0005634	nucleic acid binding;RNA binding;ATP binding;helicase activity;nucleus
Zm00001d014516	Zm00001eb225650		2.89412	3.74207	76.7119	1.97805e-18	6.94248e-17	Zincin-like metalloproteases family protein	GO:0008237;GO:0004222;GO:0006508;GO:0005759;GO:0006627	metallopeptidase activity;metalloendopeptidase activity;proteolysis;mitochondrial matrix;protein processing involved in protein targeting to mitochondrion
Zm00001d040803	Zm00001eb131590	100276849	-2.21863	8.29407	76.7023	1.98767e-18	6.96795e-17	ralf-like
Zm00001d044552	Zm00001eb162800		2.84567	4.39993	76.6831	2.00717e-18	7.02796e-17	cleavage and polyadenylation specificity factor
Zm00001d041719	Zm00001eb137900	100286003	2.16047	6.76084	76.6733	2.01714e-18	7.05448e-17	HEAT SHOCK PROTEIN 89.1	GO:0005524;GO:0006457;GO:0006950;GO:0051082	ATP binding;protein folding;response to stress;unfolded protein binding	Protein processing in endoplasmic reticulum - Zea mays (maize);Plant-pathogen interaction - Zea mays (maize);Protein processing in endoplasmic reticulum - Zea mays (maize);Plant-pathogen interaction - Zea mays (maize)	zma04141;zma04626;zma04141;zma04626
Zm00001d046890	Zm00001eb389230		2.18827	5.61891	76.6395	2.05195e-18	7.16775e-17	ubiquitin-conjugating enzyme
Zm00001d027429	Zm00001eb001700		2.64661	4.80202	76.6332	2.0585e-18	7.18213e-17	phragmoplastin interacting protein	GO:0003676	nucleic acid binding
Zm00001d039047	Zm00001eb296160		2.13909	5.40491	76.6271	2.06488e-18	7.19586e-17	FtsJ-like methyltransferase family protein	GO:0008168;GO:0001510;GO:0008649;GO:0005634;GO:0032259;GO:0031167;GO:0006364	methyltransferase activity;RNA methylation;rRNA methyltransferase activity;nucleus;methylation;rRNA methylation;rRNA processing
Zm00001d022296	Zm00001eb328920	101027165	3.59701	3.07152	76.6044	2.08874e-18	7.27043e-17	zinc knuckle (CCHC-type) family protein
Zm00001d013721	Zm00001eb218980	100275042	2.80569	4.74331	76.546	2.15148e-18	7.48e-17	hypothetical protein
Zm00001d035789	Zm00001eb267790	100279212	2.05853	5.35275	76.4626	2.24418e-18	7.79313e-17	Class II aaRS and biotin synthetases superfamily protein	GO:0003824;GO:0004821;GO:0005524;GO:0006427;GO:0005737	catalytic activity;histidine-tRNA ligase activity;ATP binding;histidyl-tRNA aminoacylation;cytoplasm	Aminoacyl-tRNA biosynthesis - Zea mays (maize)	zma00970
Zm00001d020182	Zm00001eb310550	542083	2.96434	4.55644	76.3708	2.35104e-18	8.1546e-17	histone acetyltransferase of the GNAT family	GO:0006325;GO:0004402;GO:0005634;GO:0006348;GO:0016573	chromatin organization;histone acetyltransferase activity;nucleus;chromatin silencing at telomere;histone acetylation
Zm00001d051586	Zm00001eb188530		2.12981	5.78347	76.3288	2.40153e-18	8.31995e-17	carbamoyl phosphate synthetase A	GO:0004088;GO:0006207;GO:0006541	carbamoyl-phosphate synthase (glutamine-hydrolyzing) activity;'de novo' pyrimidine nucleobase biosynthetic process;glutamine metabolic process
Zm00001d045305	Zm00001eb376600	100283426	-2.75358	7.52219	76.3199	2.41239e-18	8.34778e-17	IQ-domain	GO:0005515	protein binding
Zm00001d026689	Zm00001eb434390		2.31813	3.94509	76.2981	2.43916e-18	8.43052e-17	biotin F	GO:0003824;GO:0009058;GO:0030170	catalytic activity;biosynthetic process;pyridoxal phosphate binding
Zm00001d029432	Zm00001eb019340	103636002	3.32233	3.06154	76.2637	2.48203e-18	8.56865e-17	cation exchanger	GO:0016021;GO:0006816;GO:0006812;GO:0055085;GO:0015369;GO:0008324	integral component of membrane;calcium ion transport;cation transport;transmembrane transport;calcium:proton antiporter activity;cation transmembrane transporter activity
Zm00001d024274	Zm00001eb413580	100283841	1.63723	6.88083	76.23	2.52472e-18	8.70585e-17	GTP binding	GO:0005525	GTP binding
Zm00001d011459	Zm00001eb359230	100382205	-2.1596	4.58776	76.1484	2.6313e-18	9.0628e-17	P-loop containing nucleoside triphosphate hydrolases superfamily protein	GO:0005524	ATP binding
Zm00001d029126	Zm00001eb016620	103634750	-4.06058	6.07945	76.1345	2.64989e-18	9.11617e-17	Heavy metal transport/detoxification superfamily protein	GO:0030001;GO:0046872	metal ion transport;metal ion binding
Zm00001d004143	Zm00001eb086730	100282663	2.84505	3.39262	76.1241	2.66386e-18	9.14148e-17	DUF615 domain containing protein
Zm00001d029543	Zm00001eb020200	100192949	2.77561	8.52357	76.1228	2.66568e-18	9.14148e-17	Ribosomal protein S19e family protein	GO:0003735;GO:0005840;GO:0005622;GO:0006412	structural constituent of ribosome;ribosome;intracellular;translation	Ribosome - Zea mays (maize)	zma03010
Zm00001d013778	Zm00001eb219500	100280510	3.23214	4.64086	76.1221	2.66654e-18	9.14148e-17	lysyl-tRNA synthetase	GO:0003676;GO:0000166;GO:0004824;GO:0005524;GO:0004812;GO:0006430;GO:0005737;GO:0006418	nucleic acid binding;nucleotide binding;lysine-tRNA ligase activity;ATP binding;aminoacyl-tRNA ligase activity;lysyl-tRNA aminoacylation;cytoplasm;tRNA aminoacylation for protein translation
Zm00001d041323	Zm00001eb134790		6.10145	2.70396	76.1092	2.68402e-18	9.19073e-17	Di-glucose binding protein with Kinesin motor domain	GO:0003777;GO:0005524;GO:0007018;GO:0008017	microtubule motor activity;ATP binding;microtubule-based movement;microtubule binding
Zm00001d042468	Zm00001eb144310	103650874	3.40594	4.60719	76.0768	2.72846e-18	9.32985e-17	structural maintenance of chromosomes	GO:0005515;GO:0005524;GO:0005694;GO:0051276	protein binding;ATP binding;chromosome;chromosome organization
Zm00001d051416	Zm00001eb186980	103653897	2.80146	2.94115	76.075	2.73096e-18	9.32985e-17	geranylgeranyl reductase	GO:0008299	isoprenoid biosynthetic process	Terpenoid backbone biosynthesis - Zea mays (maize);Metabolic pathways - Zea mays (maize);Biosynthesis of secondary metabolites - Zea mays (maize);Terpenoid backbone biosynthesis - Zea mays (maize);Metabolic pathways - Zea mays (maize);Biosynthesis of secondary metabolites - Zea mays (maize)	zma00900;zma01100;zma01110;zma00900;zma01100;zma01110
Zm00001d006100	Zm00001eb102500	100280746	2.97218	7.88777	76.0639	2.74626e-18	9.37125e-17	Ribosomal protein L7Ae/L30e/S12e/Gadd45 family protein	GO:1990904;GO:0042254	ribonucleoprotein complex;ribosome biogenesis	Ribosome - Zea mays (maize)	zma03010
Zm00001d050923	Zm00001eb183430	100284070	2.83672	5.24013	76.0143	2.81624e-18	9.59897e-17	Ribosomal RNA processing Brix domain protein
Zm00001d045812	Zm00001eb381040		2.7229	4.34671	75.9901	2.85084e-18	9.70568e-17	conserved hypothetical protein
Zm00001d016041	Zm00001eb237750	100191702	-3.34774	5.7187	75.8992	2.98519e-18	1.01514e-16	VIRB2-interacting protein
Zm00001d045298	Zm00001eb376530	100501088	-4.22115	7.31012	75.8895	2.99991e-18	1.01897e-16	GDSL-like Lipase/Acylhydrolase superfamily protein	GO:0016788	hydrolase activity, acting on ester bonds
Zm00001d031937	Zm00001eb039360		2.42037	4.77841	75.854	3.05437e-18	1.03627e-16	Cyclophilin-like peptidyl-prolyl cis-trans isomerase family protein	GO:0003755;GO:0000413;GO:0006457	peptidyl-prolyl cis-trans isomerase activity;protein peptidyl-prolyl isomerization;protein folding
Zm00001d034005	Zm00001eb057150	100383052	3.06854	5.81665	75.8339	3.08555e-18	1.04565e-16	evolutionarily conserved C-terminal region	GO:0003723	RNA binding
Zm00001d019703	Zm00001eb307330	100281120	2.63381	3.29252	75.8235	3.10188e-18	1.04998e-16	sodium:hydrogen antiporter	GO:0016021;GO:0055085	integral component of membrane;transmembrane transport
Zm00001d026510	Zm00001eb432720		-3.79977	3.7163	75.8017	3.13629e-18	1.06041e-16	ILI1 binding bHLH
Zm00001d027671	Zm00001eb003840		2.09252	5.40705	75.7459	3.22614e-18	1.08954e-16	Methyltransferase MT-A70 family protein	GO:0003676;GO:0008168;GO:0032259	nucleic acid binding;methyltransferase activity;methylation
Zm00001d033484	Zm00001eb052800		3.33551	3.68746	75.7127	3.28085e-18	1.10675e-16	HSP20-like chaperones superfamily protein
Zm00001d034365	Zm00001eb060020		-2.25519	6.21535	75.6722	3.34885e-18	1.1284e-16	syntaxin of plants	GO:0016020;GO:0005484;GO:0016192;GO:0006886	membrane;SNAP receptor activity;vesicle-mediated transport;intracellular protein transport
Zm00001d044533	Zm00001eb162620	100192109	-2.98013	9.24618	75.6364	3.41018e-18	1.14776e-16	cation exchanger	GO:0006812;GO:0016021;GO:0006816;GO:0008324;GO:0055085;GO:0015369	cation transport;integral component of membrane;calcium ion transport;cation transmembrane transporter activity;transmembrane transport;calcium:proton antiporter activity
Zm00001d040527	Zm00001eb129490		-4.09572	5.65749	75.6251	3.4297e-18	1.15301e-16	myb domain protein	GO:0003677	DNA binding
Zm00001d013150	Zm00001eb213700	100191535	6.62924	2.55845	75.5902	3.49088e-18	1.17225e-16	Protein JASON
Zm00001d042997	Zm00001eb149030	100500952	3.3545	4.26411	75.5651	3.53561e-18	1.18592e-16	HIT-type Zinc finger family protein
Zm00001d035838			3.34981	4.9961	75.5196	3.61799e-18	1.21217e-16	Ribosomal protein L39 family protein	GO:0003735;GO:0005622;GO:0005840;GO:0006412	structural constituent of ribosome;intracellular;ribosome;translation
Zm00001d035312			4.02074	6.5539	75.4976	3.65856e-18	1.22437e-16	Ribosomal protein S14p/S29e family protein	GO:0003735;GO:0005622;GO:0005840;GO:0006412	structural constituent of ribosome;intracellular;ribosome;translation
Zm00001d050921	Zm00001eb183420	103653691	3.21579	7.16034	75.4444	3.75847e-18	1.25638e-16	Ribosomal protein L6 family protein	GO:0003735;GO:0005622;GO:0005840;GO:0006412	structural constituent of ribosome;intracellular;ribosome;translation	Ribosome - Zea mays (maize)	zma03010
Zm00001d040416	Zm00001eb128720	100382343	4.03207	4.75208	75.3879	3.86747e-18	1.29136e-16	DNA GYRASE B1	GO:0003677;GO:0003918;GO:0005524;GO:0006265;GO:0005694	DNA binding;DNA topoisomerase type II (ATP-hydrolyzing) activity;ATP binding;DNA topological change;chromosome
Zm00001d031977	Zm00001eb039710	100383158	-3.52459	5.2901	75.3574	3.92775e-18	1.31001e-16	DHHC-type zinc finger family protein
Zm00001d049815	Zm00001eb175100	541667	2.85374	7.61786	75.3528	3.9368e-18	1.31154e-16	Ribosomal protein L22p/L17e family protein	GO:0003735;GO:0005840;GO:0006412;GO:0005622;GO:0015934	structural constituent of ribosome;ribosome;translation;intracellular;large ribosomal subunit	Ribosome - Zea mays (maize)	zma03010
Zm00001d020781			-4.41964	5.74068	75.326	3.99078e-18	1.32802e-16	purine permease
Zm00001d048440	Zm00001eb403400	103639582	2.38418	5.42975	75.2726	4.10013e-18	1.36288e-16	beta-galactosidase	GO:0004553;GO:0005975;GO:0030246	hydrolase activity, hydrolyzing O-glycosyl compounds;carbohydrate metabolic process;carbohydrate binding
Zm00001d045154	Zm00001eb375200	103638005	-2.27179	6.62212	75.2513	4.14453e-18	1.37573e-16	ENTH/ANTH/VHS superfamily protein	GO:0005543;GO:0005545;GO:0030136;GO:0030276;GO:0048268	phospholipid binding;1-phosphatidylinositol binding;clathrin-coated vesicle;clathrin binding;clathrin coat assembly
Zm00001d005200	Zm00001eb095080	100193804	3.0811	7.06895	75.2484	4.15067e-18	1.37573e-16	Ribosomal protein L7Ae/L30e/S12e/Gadd45 family protein	GO:0003735;GO:0005622;GO:0005840;GO:0006412	structural constituent of ribosome;intracellular;ribosome;translation	Ribosome - Zea mays (maize)	zma03010
Zm00001d045535	Zm00001eb378840		5.67613	4.26471	75.2474	4.15277e-18	1.37573e-16	conserved hypothetical protein
Zm00001d018469	Zm00001eb258780	100284663	2.39816	4.17546	75.2248	4.20055e-18	1.38999e-16	diphthamide synthesis DPH2 family protein	GO:0017183	peptidyl-diphthamide biosynthetic process from peptidyl-histidine
Zm00001d038728	Zm00001eb293110		-3.16997	4.95825	75.1186	4.4328e-18	1.46521e-16	trehalose-6-phosphate synthase	GO:0003824;GO:0003825;GO:0005992	catalytic activity;alpha,alpha-trehalose-phosphate synthase (UDP-forming) activity;trehalose biosynthetic process
Zm00001d045448	Zm00001eb378000	100194044	2.42425	7.56195	75.1083	4.45598e-18	1.47122e-16	Ribosomal protein S10p/S20e family protein	GO:0003735;GO:0005840;GO:0006412;GO:0015935	structural constituent of ribosome;ribosome;translation;small ribosomal subunit	Ribosome - Zea mays (maize)	zma03010
Zm00001d045725	Zm00001eb380420	100384150	2.45892	4.71367	75.0319	4.63173e-18	1.52625e-16	ARM repeat superfamily protein	GO:0005488;GO:0006886;GO:0008536	binding;intracellular protein transport;Ran GTPase binding	Nucleocytoplasmic transport - Zea mays (maize)	zma03013
Zm00001d002950	Zm00001eb076670	100384583	2.37313	4.29398	75.0314	4.63298e-18	1.52625e-16	chromatin remodeling	GO:0005524	ATP binding
Zm00001d021676	Zm00001eb323180	100278378	2.6762	4.55541	74.9998	4.70771e-18	1.54914e-16	NUC153 domain containing protein	GO:0005634	nucleus
Zm00001d020851	Zm00001eb316050	103632907	3.94843	3.02428	74.915	4.91433e-18	1.61532e-16	conserved hypothetical protein
Zm00001d053162	Zm00001eb202260	100273609	-2.13811	4.99595	74.8932	4.96871e-18	1.63138e-16	VIRE2-interacting protein	GO:0003700;GO:0006355	DNA binding transcription factor activity;regulation of transcription, DNA-templated	MAPK signaling pathway - plant - Zea mays (maize)	zma04016
Zm00001d023671	Zm00001eb408880	100384299	2.6075	4.28591	74.8589	5.05595e-18	1.65818e-16	conserved hypothetical protein
Zm00001d052357	Zm00001eb195420	100192722	-2.27094	5.27004	74.8217	5.15205e-18	1.68783e-16	WRKY DNA-binding protein	GO:0003700;GO:0006355;GO:0043565	DNA binding transcription factor activity;regulation of transcription, DNA-templated;sequence-specific DNA binding
Zm00001d022616	Zm00001eb331920	100304167	2.52623	5.33024	74.8141	5.17191e-18	1.69245e-16	acyl carrier protein	GO:0006633	fatty acid biosynthetic process
Zm00001d022386	Zm00001eb329680		2.33501	5.56588	74.7202	5.42377e-18	1.77291e-16	Ribosomal protein S5 domain 2-like superfamily protein	GO:0003735;GO:0005840;GO:0006412	structural constituent of ribosome;ribosome;translation
Zm00001d022180	Zm00001eb327790	103633434	2.94126	7.92668	74.685	5.52133e-18	1.8028e-16	Ribosomal protein S6e	GO:0003735;GO:0005840;GO:0005622;GO:0006412	structural constituent of ribosome;ribosome;intracellular;translation	Ribosome - Zea mays (maize)	zma03010
Zm00001d007073	Zm00001eb110640		-4.78705	7.23889	74.6794	5.53715e-18	1.80597e-16	serine carboxypeptidase-like	GO:0004185;GO:0006508	serine-type carboxypeptidase activity;proteolysis
Zm00001d034826	Zm00001eb064310	100381906	2.49855	5.85701	74.6676	5.57037e-18	1.8148e-16	Translation elongation factor EFG/EF2 protein	GO:0005525;GO:0003924;GO:0003746;GO:0005622;GO:0006414	GTP binding;GTPase activity;translation elongation factor activity;intracellular;translational elongation
Zm00001d046400	Zm00001eb385600	100304358	2.34679	5.6499	74.6448	5.6349e-18	1.8338e-16	Mitochondrial substrate carrier family protein	GO:0055085	transmembrane transport
Zm00001d010566	Zm00001eb351630	101027156	3.09226	7.00049	74.6418	5.64367e-18	1.83463e-16	Ribosomal protein S12/S23 family protein	GO:0003735;GO:0005622;GO:0006412;GO:0005840;GO:0015935	structural constituent of ribosome;intracellular;translation;ribosome;small ribosomal subunit	Ribosome - Zea mays (maize)	zma03010
Zm00001d006928	Zm00001eb109870	103647875	2.7361	4.01498	74.6302	5.67677e-18	1.84336e-16	P-loop containing nucleoside triphosphate hydrolases superfamily protein	GO:0004798;GO:0005524;GO:0006233	thymidylate kinase activity;ATP binding;dTDP biosynthetic process	Pyrimidine metabolism - Zea mays (maize);Metabolic pathways - Zea mays (maize);Nucleotide metabolism - Zea mays (maize)	zma00240;zma01100;zma01232
Zm00001d020355	Zm00001eb311780	103632700	3.89647	3.2022	74.5915	5.78916e-18	1.87779e-16	NPK1-related protein kinase	GO:0005524;GO:0004672;GO:0006468	ATP binding;protein kinase activity;protein phosphorylation
Zm00001d031261	Zm00001eb033490		-3.85267	4.11677	74.5636	5.87163e-18	1.90245e-16	RING/U-box superfamily protein
Zm00001d028797	Zm00001eb013810	100279407	-6.5314	7.93305	74.549	5.91517e-18	1.91445e-16	laccase	GO:0005507;GO:0055114;GO:0016491	copper ion binding;oxidation-reduction process;oxidoreductase activity
Zm00001d031969	Zm00001eb039630	100191381	2.95641	2.85704	74.5337	5.96127e-18	1.92726e-16	31-kDa RNA binding protein	GO:0003676	nucleic acid binding
Zm00001d045479	Zm00001eb378300		2.2062	3.95895	74.525	5.98764e-18	1.93319e-16	1-amino-cyclopropane-1-carboxylate synthase	GO:0003824;GO:0009058;GO:0030170	catalytic activity;biosynthetic process;pyridoxal phosphate binding
Zm00001d002395	Zm00001eb071540	100191368	2.95358	7.69465	74.5233	5.9927e-18	1.93319e-16	Ribosomal protein L30/L7 family protein			Ribosome - Zea mays (maize)	zma03010
Zm00001d029104	Zm00001eb016440		2.54935	4.99293	74.5051	6.04828e-18	1.94898e-16	U3 ribonucleoprotein (Utp) family protein	GO:0006364;GO:0032040	rRNA processing;small-subunit processome
Zm00001d011104	Zm00001eb356220	100282887	2.65059	5.24324	74.4487	6.22354e-18	2.00327e-16	cyclophilin 20-2	GO:0003755;GO:0000413;GO:0006457	peptidyl-prolyl cis-trans isomerase activity;protein peptidyl-prolyl isomerization;protein folding
Zm00001d010868	Zm00001eb354240	103635898	2.01749	3.92195	74.4335	6.27154e-18	2.01653e-16	Class II aaRS and biotin synthetases superfamily protein	GO:0003824;GO:0004821;GO:0005524;GO:0006427;GO:0005737	catalytic activity;histidine-tRNA ligase activity;ATP binding;histidyl-tRNA aminoacylation;cytoplasm	Aminoacyl-tRNA biosynthesis - Zea mays (maize);Aminoacyl-tRNA biosynthesis - Zea mays (maize)	zma00970;zma00970
Zm00001d048193	Zm00001eb401140	100193849	2.63199	4.12749	74.4056	6.36077e-18	2.04299e-16	Mitochondrial import inner membrane translocase subunit Tim17/Tim22/Tim23 family protein
Zm00001d008757	Zm00001eb337010		2.40566	6.77083	74.3829	6.43437e-18	2.06438e-16	Proteasome component (PCI) domain protein	GO:0005515;GO:0003743;GO:0005737;GO:0005852	protein binding;translation initiation factor activity;cytoplasm;eukaryotic translation initiation factor 3 complex
Zm00001d047186	Zm00001eb392290	100192774	3.65953	7.5794	74.3621	6.50269e-18	2.08404e-16	Ribosomal protein S4	GO:0003723;GO:0005622;GO:0003735;GO:0019843;GO:0006412;GO:0015935	RNA binding;intracellular;structural constituent of ribosome;rRNA binding;translation;small ribosomal subunit	Ribosome - Zea mays (maize)	zma03010
Zm00001d012161	Zm00001eb365710		3.09885	9.39275	74.3476	6.55054e-18	2.0971e-16	ribosomal protein L5	GO:0003735;GO:0005622;GO:0005840;GO:0006412;GO:0008097	structural constituent of ribosome;intracellular;ribosome;translation;5S rRNA binding
Zm00001d040768	Zm00001eb131370		3.12566	5.7229	74.3358	6.58969e-18	2.10734e-16	Transducin/WD40 repeat-like superfamily protein	GO:0005515;GO:0006364;GO:0042254	protein binding;rRNA processing;ribosome biogenesis
Zm00001d026307	Zm00001eb431000		2.24894	4.85874	74.3269	6.61962e-18	2.11462e-16	plastid developmental protein DAG, putative
Zm00001d003896	Zm00001eb084930		2.92379	8.0378	74.3122	6.66911e-18	2.12813e-16	Ribosomal protein L11 family protein	GO:0003735;GO:0005840;GO:0006412	structural constituent of ribosome;ribosome;translation
Zm00001d010525	Zm00001eb351300	103635760	5.51445	3.54767	74.2433	6.90578e-18	2.20127e-16	ATP binding microtubule motor family protein	GO:0003777;GO:0005524;GO:0007018;GO:0008017	microtubule motor activity;ATP binding;microtubule-based movement;microtubule binding	Motor proteins - Zea mays (maize)	zma04814
Zm00001d009579	Zm00001eb343830	100286074	3.00541	8.023	74.2142	7.00841e-18	2.23158e-16	Ribosomal protein L18ae/LX family protein	GO:0003735;GO:0005840;GO:0006412	structural constituent of ribosome;ribosome;translation	Ribosome - Zea mays (maize)	zma03010
Zm00001d048856	Zm00001eb166980	542538	2.32737	4.12163	74.1958	7.07423e-18	2.25011e-16	Seryl-tRNA synthetase	GO:0000166;GO:0004812;GO:0004828;GO:0005524;GO:0006418;GO:0005737;GO:0006434	nucleotide binding;aminoacyl-tRNA ligase activity;serine-tRNA ligase activity;ATP binding;tRNA aminoacylation for protein translation;cytoplasm;seryl-tRNA aminoacylation	Aminoacyl-tRNA biosynthesis - Zea mays (maize)	zma00970
Zm00001d002713	Zm00001eb074410	100193829	2.84202	3.41615	74.1553	7.22064e-18	2.2942e-16	VASCULAR-RELATED NAC-DOMAIN	GO:0003676;GO:0008270	nucleic acid binding;zinc ion binding
Zm00001d051174	Zm00001eb185300	541889	-4.116	9.08731	74.1205	7.34901e-18	2.33248e-16	plasma membrane intrinsic protein	GO:0015267;GO:0016020;GO:0055085	channel activity;membrane;transmembrane transport
Zm00001d050315			2.60712	4.61261	74.0474	7.62653e-18	2.41796e-16	hydrolases, acting on acid anhydrides, in phosphorus-containing anhydrides;ATP-dependent helicases;nucleic acid binding;ATP binding;RNA binding;helicases	GO:0003723;GO:0003676;GO:0004004;GO:0005524;GO:0005634	RNA binding;nucleic acid binding;ATP-dependent RNA helicase activity;ATP binding;nucleus
Zm00001d050920	Zm00001eb183410	100191612	2.74317	7.34278	73.9956	7.82928e-18	2.47958e-16	Ribosomal protein L6 family protein	GO:0003735;GO:0005622;GO:0005840;GO:0006412	structural constituent of ribosome;intracellular;ribosome;translation	Ribosome - Zea mays (maize)	zma03010
Zm00001d018903	Zm00001eb301010	100282218	3.51533	8.12116	73.967	7.94326e-18	2.51298e-16	Ribosomal protein L23/L15e family protein	GO:0003735;GO:0005840;GO:0005622;GO:0006412	structural constituent of ribosome;ribosome;intracellular;translation	Ribosome - Zea mays (maize)	zma03010
Zm00001d006788	Zm00001eb108600	100193079	2.97257	3.86154	73.9288	8.09854e-18	2.55936e-16	DNA replication protein-related	GO:0006261	DNA-dependent DNA replication
Zm00001d034432	Zm00001eb060660	100283434	-1.54097	5.94426	73.911	8.17202e-18	2.57982e-16	Bax inhibitor-1 family protein
Zm00001d004956	Zm00001eb093120	100381436	1.89138	5.65261	73.9069	8.18891e-18	2.58239e-16	L-galactono-1,4-lactone dehydrogenase	GO:0016614;GO:0003885;GO:0003677;GO:0016633;GO:0016491;GO:0003824;GO:0050660;GO:0016020;GO:0003899;GO:0055114;GO:0005634;GO:0006351;GO:0016899	oxidoreductase activity, acting on CH-OH group of donors;D-arabinono-1,4-lactone oxidase activity;DNA binding;galactonolactone dehydrogenase activity;oxidoreductase activity;catalytic activity;flavin adenine dinucleotide binding;membrane;DNA-directed 5'-3' RNA polymerase activity;oxidation-reduction process;nucleus;transcription, DNA-templated;oxidoreductase activity, acting on the CH-OH group of…	Ascorbate and aldarate metabolism - Zea mays (maize);Metabolic pathways - Zea mays (maize);Biosynthesis of secondary metabolites - Zea mays (maize);Biosynthesis of cofactors - Zea mays (maize)	zma00053;zma01100;zma01110;zma01240
Zm00001d021046	Zm00001eb317680	100191192	1.67438	6.17821	73.8912	8.25431e-18	2.60024e-16	fatA acyl-ACP thioesterase	GO:0006633;GO:0016790	fatty acid biosynthetic process;thiolester hydrolase activity	Fatty acid biosynthesis - Zea mays (maize);Metabolic pathways - Zea mays (maize)	zma00061;zma01100
Zm00001d003123	Zm00001eb078170	103646255	2.64944	4.56915	73.8875	8.26975e-18	2.60232e-16	DNA mismatch repair protein MSH6	GO:0005488	binding
Zm00001d053070	Zm00001eb201340		3.40601	4.12161	73.8726	8.33234e-18	2.61923e-16	DNA binding;nucleotide binding;nucleic acid binding;DNA-directed DNA polymerases;DNA-directed DNA polymerases	GO:0003676;GO:0000166;GO:0003677;GO:0003887	nucleic acid binding;nucleotide binding;DNA binding;DNA-directed DNA polymerase activity
Zm00001d002510	Zm00001eb072560		4.79067	3.17693	73.837	8.48431e-18	2.66416e-16	DNA replication helicase, putative
Zm00001d006449	Zm00001eb105610	100192877	-4.51232	5.98473	73.8254	8.53425e-18	2.677e-16	UDP-Glycosyltransferase superfamily protein	GO:0008152;GO:0016758	metabolic process;transferase activity, transferring hexosyl groups
Zm00001d019173	Zm00001eb303290	103632124	-2.26396	6.11759	73.8186	8.56372e-18	2.68339e-16	Protein of unknown function (DUF630 and DUF632)
Zm00001d046549	Zm00001eb386630		2.36365	5.88761	73.8024	8.63424e-18	2.70262e-16	Ribosomal protein S5/Elongation factor G/III/V family protein	GO:0005525;GO:0003924	GTP binding;GTPase activity
Zm00001d039638	Zm00001eb122560		7.70382	3.75753	73.7747	8.75633e-18	2.73793e-16	conserved hypothetical protein
Zm00001d039821	Zm00001eb124070		3.25744	6.94925	73.7237	8.98515e-18	2.8065e-16	histone B2	GO:0046982;GO:0003677;GO:0000786	protein heterodimerization activity;DNA binding;nucleosome
Zm00001d052842	Zm00001eb199490	100286151	-5.44538	7.19411	73.7054	9.06914e-18	2.82975e-16	S-adenosyl-L-methionine-dependent methyltransferases superfamily protein	GO:0008171	O-methyltransferase activity
Zm00001d022028	Zm00001eb326520	100279876	3.28278	3.93972	73.5972	9.58023e-18	2.98606e-16	MUTS homolog	GO:0005524;GO:0006298;GO:0030983	ATP binding;mismatch repair;mismatched DNA binding	Mismatch repair - Zea mays (maize)	zma03430
Zm00001d033110	Zm00001eb049310	100283131	1.39902	4.951	73.5585	9.76949e-18	3.03874e-16	Inositol monophosphatase family protein	GO:0046854;GO:0008934;GO:0046855	phosphatidylinositol phosphorylation;inositol monophosphate 1-phosphatase activity;inositol phosphate dephosphorylation	Ascorbate and aldarate metabolism - Zea mays (maize);Inositol phosphate metabolism - Zea mays (maize);Metabolic pathways - Zea mays (maize);Biosynthesis of secondary metabolites - Zea mays (maize);Biosynthesis of cofactors - Zea mays (maize);Phosphatidylinositol signaling system - Zea mays (maize)	zma00053;zma00562;zma01100;zma01110;zma01240;zma04070
Zm00001d039471	Zm00001eb121060	100285104	6.41627	3.56852	73.5585	9.76983e-18	3.03874e-16	IQ-domain	GO:0005515	protein binding
Zm00001d019926	Zm00001eb308620	100192829	3.52832	5.67635	73.5177	9.97366e-18	3.09887e-16	NAD(P)-binding Rossmann-fold superfamily protein	GO:0004318;GO:0006633;GO:0055114	enoyl-[acyl-carrier-protein] reductase (NADH) activity;fatty acid biosynthetic process;oxidation-reduction process	Fatty acid biosynthesis - Zea mays (maize);Biotin metabolism - Zea mays (maize);Metabolic pathways - Zea mays (maize);Biosynthesis of secondary metabolites - Zea mays (maize);Fatty acid metabolism - Zea mays (maize);Biosynthesis of cofactors - Zea mays (maize)	zma00061;zma00780;zma01100;zma01110;zma01212;zma01240
Zm00001d038776	Zm00001eb293540		1.72551	6.96588	73.4563	1.02886e-17	3.19338e-16	mitochondrial processing peptidase alpha subunit	GO:0003824;GO:0004222;GO:0046872;GO:0006508	catalytic activity;metalloendopeptidase activity;metal ion binding;proteolysis
Zm00001d052918	Zm00001eb200060	100283394	3.27073	3.14917	73.4042	1.0564e-17	3.2754e-16	Zinc-finger domain of monoamine-oxidase A repressor R1
Zm00001d052018	Zm00001eb192230	100384116	-4.29803	3.90857	73.3944	1.06168e-17	3.28773e-16	DNA-binding protein phosphatase	GO:0003824	catalytic activity
Zm00001d008224	Zm00001eb332580		3.39135	5.79944	73.3927	1.0626e-17	3.28773e-16	PENTATRICOPEPTIDE REPEAT	GO:0005515	protein binding
Zm00001d028117	Zm00001eb007860	100282717	2.67126	8.35517	73.383	1.06779e-17	3.29758e-16	Ribosomal protein S3Ae	GO:0003735;GO:0005840;GO:0005622;GO:0006412	structural constituent of ribosome;ribosome;intracellular;translation	Ribosome - Zea mays (maize)	zma03010
Zm00001d037086	Zm00001eb278360	100280350	2.56465	5.26489	73.3826	1.06802e-17	3.29758e-16	origin recognition complex	GO:0003682;GO:0005524	chromatin binding;ATP binding
Zm00001d016920			2.69474	4.04127	73.3729	1.07331e-17	3.31044e-16	hypothetical protein
Zm00001d052256	Zm00001eb194480		-4.24024	5.67048	73.3584	1.08121e-17	3.33132e-16	TEOSINTE BRANCHED, cycloidea and PCF (TCP)
Zm00001d024698	Zm00001eb416950	542076	2.414	3.78009	73.3543	1.08347e-17	3.33481e-16	Transducin/WD40 repeat-like superfamily protein	GO:0005515	protein binding	Polycomb repressive complex - Zea mays (maize)	zma03083
Zm00001d053732			4.15755	4.33558	73.3462	1.08793e-17	3.34503e-16	Vacuolar import/degradation, Vid27-related protein	GO:0005515	protein binding
Zm00001d025913	Zm00001eb427180	100501458	2.58143	8.13791	73.3404	1.0911e-17	3.35131e-16	Histone superfamily protein	GO:0046982;GO:0003677;GO:0000786	protein heterodimerization activity;DNA binding;nucleosome
Zm00001d032667	Zm00001eb045520	103643444	3.17189	4.38391	73.3296	1.09708e-17	3.36615e-16	Threonyl-tRNA synthetase	GO:0000166;GO:0004812;GO:0005524;GO:0043039;GO:0004829;GO:0005737;GO:0006418;GO:0006435	nucleotide binding;aminoacyl-tRNA ligase activity;ATP binding;tRNA aminoacylation;threonine-tRNA ligase activity;cytoplasm;tRNA aminoacylation for protein translation;threonyl-tRNA aminoacylation	Aminoacyl-tRNA biosynthesis - Zea mays (maize);Aminoacyl-tRNA biosynthesis - Zea mays (maize)	zma00970;zma00970
Zm00001d039020	Zm00001eb295940	100273370	2.46114	7.5082	73.3113	1.10733e-17	3.39408e-16	60S ribosomal protein L18A-1	GO:0003735;GO:0005840;GO:0006412	structural constituent of ribosome;ribosome;translation
Zm00001d010850	Zm00001eb354080		2.1964	5.42608	73.2302	1.15377e-17	3.53276e-16	Transducin family protein / WD-40 repeat family protein	GO:0005515	protein binding
Zm00001d042287	Zm00001eb142770		1.96383	6.15919	73.1594	1.19589e-17	3.65792e-16	cell division cycle	GO:0003677	DNA binding
Zm00001d047923	Zm00001eb398680	100274177	-2.34348	6.87948	73.1533	1.19962e-17	3.66554e-16	Plant protein of unknown function (DUF869)
Zm00001d029065	Zm00001eb016110	100193297	2.3118	5.70306	73.1256	1.21659e-17	3.71356e-16	appr-1-p processing enzyme family protein
Zm00001d028863	Zm00001eb014460		4.00563	3.36264	73.1013	1.23165e-17	3.75564e-16	transcription coactivators
Zm00001d024966	Zm00001eb419200		1.75417	4.45061	73.0901	1.23862e-17	3.77301e-16	Nucleic acid-binding, OB-fold-like protein	GO:0000049	tRNA binding
Zm00001d022492	Zm00001eb330160	100279284	-2.34764	4.61406	73.049	1.26471e-17	3.84849e-16	Protein kinase superfamily protein	GO:0005524;GO:0004672;GO:0006468	ATP binding;protein kinase activity;protein phosphorylation
MSTRG.43334			-4.56906	2.3462	73.0444	1.26769e-17	3.85359e-16
Zm00001d051736	Zm00001eb189830	100217052	-3.23154	4.79155	73.0409	1.26991e-17	3.85636e-16	RING/U-box superfamily protein	GO:0008270	zinc ion binding
Zm00001d004857	Zm00001eb092090	100285024	-1.66714	5.32295	73.0354	1.27343e-17	3.86308e-16	Basic-leucine zipper (bZIP) transcription factor family protein	GO:0003700;GO:0006355	DNA binding transcription factor activity;regulation of transcription, DNA-templated	MAPK signaling pathway - plant - Zea mays (maize)	zma04016
Zm00001d025294			3.0498	4.4296	72.9789	1.31042e-17	3.97122e-16	sphere organelles protein-related
Zm00001d044698	Zm00001eb164020		2.39332	5.47602	72.9437	1.334e-17	4.03852e-16	P-loop containing nucleoside triphosphate hydrolases superfamily protein	GO:0003676;GO:0005524	nucleic acid binding;ATP binding
Zm00001d040741	Zm00001eb131190	100282195	3.46698	3.3578	72.9319	1.34199e-17	4.05856e-16	serine carboxypeptidase-like	GO:0004185;GO:0006508	serine-type carboxypeptidase activity;proteolysis
Zm00001d041800	Zm00001eb138550		-3.84888	4.91795	72.9209	1.34953e-17	4.07719e-16	PRLI-interacting factor, putative
Zm00001d039062	Zm00001eb296310		3.89817	3.37116	72.915	1.35355e-17	4.08514e-16	timeless family protein
Zm00001d008975	Zm00001eb338990	100279253	2.11099	5.41874	72.8762	1.38041e-17	4.16196e-16	Class II aminoacyl-tRNA and biotin synthetases superfamily protein	GO:0003676;GO:0000166;GO:0004812;GO:0005524;GO:0006418;GO:0004815;GO:0005737;GO:0006422	nucleic acid binding;nucleotide binding;aminoacyl-tRNA ligase activity;ATP binding;tRNA aminoacylation for protein translation;aspartate-tRNA ligase activity;cytoplasm;aspartyl-tRNA aminoacylation	Aminoacyl-tRNA biosynthesis - Zea mays (maize)	zma00970
Zm00001d038646	Zm00001eb292270	100282857	3.05181	4.85566	72.8139	1.42472e-17	4.29118e-16	Ribosomal RNA processing Brix domain protein
Zm00001d034875	Zm00001eb064750		-4.22612	4.24222	72.8086	1.42856e-17	4.29834e-16	non-specific phospholipase C4	GO:0016788;GO:0003824;GO:0008152	hydrolase activity, acting on ester bonds;catalytic activity;metabolic process
Zm00001d019905	Zm00001eb308470	100382704	4.63992	2.87266	72.7851	1.44562e-17	4.34526e-16	Argonaute family protein	GO:0005515;GO:0003676	protein binding;nucleic acid binding
Zm00001d035139	Zm00001eb261280	100501384	1.59473	6.81005	72.7424	1.47726e-17	4.43585e-16	MA3 domain-containing protein	GO:0005488	binding
Zm00001d024373	Zm00001eb414310	100281971	4.25543	5.5559	72.7103	1.50151e-17	4.50407e-16	Ribosomal protein L30/L7 family protein			Ribosome - Zea mays (maize)	zma03010
Zm00001d053633	Zm00001eb205670	103654828	2.53387	6.83797	72.6652	1.5362e-17	4.60345e-16	Ribosomal protein S8e family protein	GO:0003735;GO:0005622;GO:0005840;GO:0006412	structural constituent of ribosome;intracellular;ribosome;translation	Ribosome - Zea mays (maize)	zma03010
Zm00001d012757	Zm00001eb371070		5.12015	3.4365	72.6287	1.56485e-17	4.68456e-16	GATA transcription factor	GO:0003700;GO:0006355;GO:0003677;GO:0008270;GO:0005634;GO:0045893;GO:0043565	DNA binding transcription factor activity;regulation of transcription, DNA-templated;DNA binding;zinc ion binding;nucleus;positive regulation of transcription, DNA-templated;sequence-specific DNA binding
Zm00001d013204	Zm00001eb214210	100281035	2.81505	3.97179	72.5712	1.61116e-17	4.81831e-16	SWIB complex BAF60b domain-containing protein	GO:0005515	protein binding
Zm00001d034166			3.31653	4.6283	72.5641	1.61691e-17	4.83059e-16	ataurora3	GO:0005524;GO:0004672;GO:0006468	ATP binding;protein kinase activity;protein phosphorylation
Zm00001d019712	Zm00001eb307400	100284969	-4.24056	5.5207	72.552	1.62691e-17	4.85556e-16	myb domain protein r1	GO:0003677	DNA binding
Zm00001d011477	Zm00001eb359360	100286304	-4.14328	5.24095	72.5469	1.63112e-17	4.86322e-16	alpha/beta-Hydrolases superfamily protein	GO:0006629	lipid metabolic process
Zm00001d053873	Zm00001eb207930	100279602	3.45986	3.75572	72.5435	1.63392e-17	4.86473e-16	Mitochondrial K+-H+ exchange-related domain containing protein
Zm00001d021422			3.08182	7.2031	72.5423	1.63493e-17	4.86473e-16	Histone superfamily protein	GO:0046982;GO:0000786;GO:0003677;GO:0005634;GO:0006334	protein heterodimerization activity;nucleosome;DNA binding;nucleus;nucleosome assembly
Zm00001d020580	Zm00001eb313690	100273030	3.04882	7.78899	72.5245	1.6497e-17	4.90376e-16	Histone superfamily protein	GO:0046982;GO:0003677;GO:0000786	protein heterodimerization activity;DNA binding;nucleosome
Zm00001d024170	Zm00001eb412600		4.43605	3.44424	72.5122	1.66006e-17	4.92957e-16	pathogenesis related homeodomain protein A
Zm00001d021579	Zm00001eb322310	100383525	-3.12364	5.96209	72.5018	1.66882e-17	4.95061e-16	Plant protein of unknown function (DUF869)
Zm00001d045501	Zm00001eb378550		2.54128	4.42487	72.4912	1.67776e-17	4.97213e-16	embryo sac development arrest	GO:0005515;GO:0005634	protein binding;nucleus
Zm00001d019328	Zm00001eb304620	100282548	2.54961	3.47192	72.4613	1.70336e-17	5.04295e-16	BTB/POZ domain-containing protein	GO:0005515	protein binding
Zm00001d053636	Zm00001eb205710	103654828	2.99677	7.20048	72.4435	1.71884e-17	5.08366e-16	Ribosomal protein S8e family protein	GO:0003735;GO:0005622;GO:0005840;GO:0006412	structural constituent of ribosome;intracellular;ribosome;translation	Ribosome - Zea mays (maize)	zma03010
Zm00001d053151	Zm00001eb202140	103654617	-5.5128	6.3656	72.4273	1.73301e-17	5.12045e-16	BEL1-like homeodomain	GO:0003677;GO:0006355	DNA binding;regulation of transcription, DNA-templated
Zm00001d036356	Zm00001eb271970	542591	1.99617	4.53825	72.4167	1.74234e-17	5.14285e-16	myb-like HTH transcriptional regulator family protein	GO:0003677	DNA binding
Zm00001d044038	Zm00001eb158220	100273527	4.58971	3.43426	72.4104	1.74791e-17	5.15415e-16	Tetratricopeptide repeat (TPR)-like superfamily protein
Zm00001d012878	Zm00001eb211010	101027121	3.20307	8.89556	72.4005	1.7567e-17	5.1749e-16	Ribosomal protein S4 (RPS4A) family protein	GO:0003723;GO:0003735;GO:0005622;GO:0005840;GO:0006412	RNA binding;structural constituent of ribosome;intracellular;ribosome;translation	Ribosome - Zea mays (maize)	zma03010
Zm00001d009339	Zm00001eb341860	100282832	2.23823	4.1286	72.3928	1.76357e-17	5.18995e-16	CLP protease proteolytic subunit	GO:0004252;GO:0006508	serine-type endopeptidase activity;proteolysis
Zm00001d040020	Zm00001eb125530	100272600	3.95099	3.58658	72.3678	1.78606e-17	5.25092e-16	Mannose-6-phosphate isomerase, type I	GO:0004476;GO:0005975;GO:0009298;GO:0008270	mannose-6-phosphate isomerase activity;carbohydrate metabolic process;GDP-mannose biosynthetic process;zinc ion binding	Fructose and mannose metabolism - Zea mays (maize);Amino sugar and nucleotide sugar metabolism - Zea mays (maize);Metabolic pathways - Zea mays (maize);Biosynthesis of secondary metabolites - Zea mays (maize);Biosynthesis of cofactors - Zea mays (maize);Biosynthesis of nucleotide sugars - Zea mays (maize)	zma00051;zma00520;zma01100;zma01110;zma01240;zma01250
Zm00001d050838	Zm00001eb182750	103653663	3.05105	5.84075	72.329	1.82151e-17	5.34979e-16	RNA-binding protein 47C'	GO:0003676	nucleic acid binding
Zm00001d037574	Zm00001eb282600	100284005	2.17214	4.08278	72.3055	1.84329e-17	5.4084e-16	RNA polymerase Rpb7-like, N-terminal domain	GO:0003899;GO:0006351	DNA-directed 5'-3' RNA polymerase activity;transcription, DNA-templated	RNA polymerase - Zea mays (maize)	zma03020
Zm00001d006113	Zm00001eb102610	100274080	2.35179	4.63362	72.2789	1.86836e-17	5.4765e-16	DEA(D/H)-box RNA helicase family protein	GO:0003676;GO:0005524	nucleic acid binding;ATP binding
Zm00001d016200	Zm00001eb238930	100283310	2.71614	7.52361	72.2731	1.87388e-17	5.48723e-16	hypothetical protein	GO:0003735;GO:0005622;GO:0005840;GO:0006412	structural constituent of ribosome;intracellular;ribosome;translation	Ribosome - Zea mays (maize)	zma03010
Zm00001d035169	Zm00001eb261540	100217132	1.87356	4.27792	72.2413	1.90431e-17	5.57081e-16	Chloroplast J-like domain
Zm00001d043606	Zm00001eb154510	100284180	2.72447	7.94626	72.234	1.91133e-17	5.5826e-16	Ribosomal protein S24e family protein	GO:0003735;GO:0005622;GO:0005840;GO:0006412	structural constituent of ribosome;intracellular;ribosome;translation	Ribosome - Zea mays (maize)	zma03010
Zm00001d052216	Zm00001eb194130	541790	2.37099	3.12507	72.2332	1.91212e-17	5.5826e-16	Ribosomal L29 family protein	GO:0003735;GO:0005622;GO:0005840;GO:0006412	structural constituent of ribosome;intracellular;ribosome;translation	Ribosome - Zea mays (maize);Ribosome - Zea mays (maize)	zma03010;zma03010
Zm00001d051543	Zm00001eb188040	100281960	2.98487	7.74875	72.2246	1.92046e-17	5.6014e-16	Ribosomal protein L11 family protein	GO:0003735;GO:0005840;GO:0006412	structural constituent of ribosome;ribosome;translation	Ribosome - Zea mays (maize)	zma03010
Zm00001d031136	Zm00001eb032380	542438	-2.18325	9.33182	72.1528	1.99159e-17	5.80312e-16	O-acetylserine (thiol) lyase (OAS-TL) isoform A1	GO:0004124;GO:0006535	cysteine synthase activity;cysteine biosynthetic process from serine	Cysteine and methionine metabolism - Zea mays (maize);Sulfur metabolism - Zea mays (maize);Metabolic pathways - Zea mays (maize);Biosynthesis of secondary metabolites - Zea mays (maize);Carbon metabolism - Zea mays (maize);Biosynthesis of amino acids - Zea mays (maize)	zma00270;zma00920;zma01100;zma01110;zma01200;zma01230
Zm00001d017141	Zm00001eb246550	100275069	3.00786	5.61235	72.142	2.00253e-17	5.82925e-16	conserved hypothetical protein
Zm00001d007369	Zm00001eb113140	100272738	1.79429	5.35061	72.0906	2.05544e-17	5.97739e-16	seryl-tRNA synthetase / serine--tRNA ligase	GO:0000166;GO:0004828;GO:0004812;GO:0005524;GO:0005737;GO:0006418;GO:0006434	nucleotide binding;serine-tRNA ligase activity;aminoacyl-tRNA ligase activity;ATP binding;cytoplasm;tRNA aminoacylation for protein translation;seryl-tRNA aminoacylation	Aminoacyl-tRNA biosynthesis - Zea mays (maize)	zma00970
Zm00001d048159			2.53789	7.05991	72.0669	2.08024e-17	6.04355e-16	Ribosomal protein S3Ae	GO:0003735;GO:0005840;GO:0005622;GO:0006412	structural constituent of ribosome;ribosome;intracellular;translation
Zm00001d019165	Zm00001eb303210		3.41412	3.05333	72.0476	2.10068e-17	6.09693e-16	Major facilitator superfamily protein	GO:0016021;GO:0055085	integral component of membrane;transmembrane transport
Zm00001d028727	Zm00001eb013220	100191424	-2.1937	6.47699	72.0382	2.11073e-17	6.12007e-16	alpha/beta-Hydrolases superfamily protein
Zm00001d016799	Zm00001eb243560		-3.94419	5.94735	71.9704	2.18445e-17	6.32762e-16	conserved hypothetical protein
Zm00001d009683	Zm00001eb344700		2.09892	5.88025	71.9495	2.20775e-17	6.38883e-16	Kinase-related protein of unknown function (DUF1296)	GO:0005515	protein binding
Zm00001d046716	Zm00001eb388030	103638790	-3.49376	4.5654	71.9236	2.2369e-17	6.46685e-16	RNA-binding (RRM/RBD/RNP motifs) family protein	GO:0003676	nucleic acid binding
Zm00001d039299	Zm00001eb119260	100280584	3.75411	6.66031	71.9173	2.24411e-17	6.47757e-16	ribosomal protein S15A	GO:0003735;GO:0005840;GO:0006412	structural constituent of ribosome;ribosome;translation	Ribosome - Zea mays (maize)	zma03010
Zm00001d040775	Zm00001eb131420	100273183	-4.30599	4.9757	71.9136	2.2483e-17	6.47757e-16	GATA transcription factor	GO:0003700;GO:0006355;GO:0008270;GO:0043565	DNA binding transcription factor activity;regulation of transcription, DNA-templated;zinc ion binding;sequence-specific DNA binding
Zm00001d021626	Zm00001eb322650	100273379	2.38687	6.6174	71.9121	2.25002e-17	6.47757e-16	endoribonuclease L-PSP family protein			;	;
Zm00001d037875	Zm00001eb285220	103630200	2.2524	8.65748	71.9117	2.25049e-17	6.47757e-16	GTP binding Elongation factor Tu family protein	GO:0005525;GO:0003924;GO:0003746;GO:0005737;GO:0006414	GTP binding;GTPase activity;translation elongation factor activity;cytoplasm;translational elongation	Nucleocytoplasmic transport - Zea mays (maize)	zma03013
Zm00001d016469	Zm00001eb240870		4.63628	7.6531	71.9107	2.25158e-17	6.47757e-16	ChaC-like family protein	GO:0003839;GO:0006751	gamma-glutamylcyclotransferase activity;glutathione catabolic process
Zm00001d028786	Zm00001eb013750	100193269	2.89855	8.93014	71.8931	2.27178e-17	6.52933e-16	Ribosomal protein S7e family protein	GO:0003735;GO:0005622;GO:0005840;GO:0006412	structural constituent of ribosome;intracellular;ribosome;translation	Ribosome - Zea mays (maize)	zma03010
Zm00001d051870	Zm00001eb190920	100283243	2.95143	5.40826	71.8607	2.30942e-17	6.63105e-16	O-methyltransferase family protein	GO:0008168;GO:0008171	methyltransferase activity;O-methyltransferase activity
Zm00001d026014	Zm00001eb428030	100191303	2.15804	5.68549	71.8381	2.33593e-17	6.70066e-16	expansin A13	GO:0009664;GO:0005576	plant-type cell wall organization;extracellular region
Zm00001d003033	Zm00001eb077390	100272873	2.15965	4.22386	71.8336	2.34136e-17	6.70971e-16	Nuclear transport factor 2 (NTF2) family protein with RNA binding (RRM-RBD-RNP motifs) domain	GO:0003676	nucleic acid binding
Zm00001d048175	Zm00001eb400990	100278637	4.69727	2.56969	71.7712	2.41648e-17	6.91826e-16	J-domain protein required for chloroplast accumulation response
Zm00001d044035	Zm00001eb158190	100193695	2.55288	8.08785	71.7543	2.43733e-17	6.96776e-16	ketol-acid reductoisomerase	GO:0055114;GO:0004455;GO:0016491;GO:0009082	oxidation-reduction process;ketol-acid reductoisomerase activity;oxidoreductase activity;branched-chain amino acid biosynthetic process	Valine, leucine and isoleucine biosynthesis - Zea mays (maize);Pantothenate and CoA biosynthesis - Zea mays (maize);Metabolic pathways - Zea mays (maize);Biosynthesis of secondary metabolites - Zea mays (maize);2-Oxocarboxylic acid metabolism - Zea mays (maize);Biosynthesis of amino acids - Zea mays (maize)	zma00290;zma00770;zma01100;zma01110;zma01210;zma01230
Zm00001d034610	Zm00001eb062270		2.20454	4.74691	71.7534	2.43849e-17	6.96776e-16	P-loop containing nucleoside triphosphate hydrolases superfamily protein	GO:0005525	GTP binding
Zm00001d033168	Zm00001eb049910		2.53158	5.36615	71.7278	2.47026e-17	7.05171e-16	Nop14-like family domain containing protein	GO:0032040	small-subunit processome
Zm00001d050216	Zm00001eb178290	100276431	2.39434	4.65624	71.6844	2.52521e-17	7.20162e-16	Afadin/alpha-actinin-binding protein
Zm00001d039568	Zm00001eb121920	100191258	3.40905	3.61703	71.6819	2.52844e-17	7.20387e-16	Pre-mRNA cleavage complex II protein family
Zm00001d006456			6.57884	3.36753	71.6713	2.54207e-17	7.23571e-16	targeting protein for XKLP2
Zm00001d014122	Zm00001eb222550	100272490	2.92189	4.54209	71.6575	2.55994e-17	7.27954e-16	Translin family protein	GO:0043565;GO:0003697;GO:0003723;GO:0016070	sequence-specific DNA binding;single-stranded DNA binding;RNA binding;RNA metabolic process
Zm00001d050518	Zm00001eb180480		-2.53153	4.86344	71.6471	2.57338e-17	7.31072e-16	MAC/Perforin domain-containing protein
Zm00001d013034	Zm00001eb212470	103625791	3.01011	8.44125	71.6428	2.57899e-17	7.31961e-16	Ribosomal protein S5 family protein	GO:0003723;GO:0003735;GO:0006412;GO:0005840;GO:0015935	RNA binding;structural constituent of ribosome;translation;ribosome;small ribosomal subunit	Ribosome - Zea mays (maize)	zma03010
Zm00001d013842	Zm00001eb220140	100285374	3.0452	6.57957	71.6302	2.59558e-17	7.35963e-16	mitochondrial HSO70	GO:0005524;GO:0006457;GO:0051082	ATP binding;protein folding;unfolded protein binding	RNA degradation - Zea mays (maize)	zma03018
Zm00001d033834	Zm00001eb055700	103643942	5.38755	2.57639	71.6269	2.59994e-17	7.36204e-16	GRAS family transcription factor
Zm00001d038905	Zm00001eb294800	100191546	-1.97399	8.49274	71.6257	2.60142e-17	7.36204e-16	Exostosin family protein	GO:0006486;GO:0016757	protein glycosylation;transferase activity, transferring glycosyl groups
Zm00001d043906	Zm00001eb157130	100194193	2.90968	3.84191	71.5989	2.63698e-17	7.45552e-16	Protein of unknown function (DUF1421)
Zm00001d022463	Zm00001eb330470	100192778	3.12769	8.35803	71.556	2.69496e-17	7.60512e-16	Ribosomal L22e protein family	GO:0003735;GO:0005622;GO:0005840;GO:0006412	structural constituent of ribosome;intracellular;ribosome;translation	Ribosome - Zea mays (maize)	zma03010
Zm00001d026469	Zm00001eb432300	100383008	6.16913	2.70478	71.556	2.69504e-17	7.60512e-16	homolog of yeast CDT1 A
Zm00001d001916	Zm00001eb066970	100279956	2.67631	3.20808	71.5426	2.7134e-17	7.64962e-16	hypothetical protein
Zm00001d018208	Zm00001eb256290	100273955	2.73927	5.91432	71.5132	2.75412e-17	7.75699e-16	DNA-binding storekeeper protein-related transcriptional regulator	GO:0006355	regulation of transcription, DNA-templated
Zm00001d024675	Zm00001eb416760	100283837	2.56482	6.86588	71.5103	2.75813e-17	7.76088e-16	RNA-binding (RRM/RBD/RNP motifs) family protein	GO:0003676	nucleic acid binding
Zm00001d032775	Zm00001eb046430	100284181	1.64972	5.5566	71.4098	2.9023e-17	8.15877e-16	Eukaryotic initiation factor 4E protein	GO:0003723;GO:0003743;GO:0005737;GO:0006413	RNA binding;translation initiation factor activity;cytoplasm;translational initiation
Zm00001d039029			3.91679	1.94054	71.3985	2.919e-17	8.19791e-16	DUF561 domain containing protein	GO:0044237;GO:0003824	cellular metabolic process;catalytic activity
Zm00001d022096	Zm00001eb327120		2.15329	4.96398	71.3603	2.97597e-17	8.34997e-16	cell division cycle 48C	GO:0005524	ATP binding
Zm00001d018415	Zm00001eb258230	542425	3.89222	5.2625	71.3448	2.99949e-17	8.40798e-16	proliferating cell nuclear antigen	GO:0003677;GO:0006275;GO:0030337	DNA binding;regulation of DNA replication;DNA polymerase processivity factor activity	DNA replication - Zea mays (maize);Base excision repair - Zea mays (maize);Nucleotide excision repair - Zea mays (maize);Mismatch repair - Zea mays (maize)	zma03030;zma03410;zma03420;zma03430
Zm00001d004982	Zm00001eb093290	100382327	2.76227	4.49915	71.3297	3.02253e-17	8.46452e-16	Noc2p family
Zm00001d037929	Zm00001eb285610	100193240	3.21074	8.36266	71.3112	3.05099e-17	8.53325e-16	ribosomal protein 5A	GO:0006412;GO:0003735;GO:0003723;GO:0015935	translation;structural constituent of ribosome;RNA binding;small ribosomal subunit	Ribosome - Zea mays (maize)	zma03010
Zm00001d015194	Zm00001eb231610	100193941	1.7696	4.37242	71.31	3.05286e-17	8.53325e-16	FKBP12 interacting protein	GO:0005634;GO:0080009	nucleus;mRNA methylation
Zm00001d026278	Zm00001eb430680	100275674	3.4006	6.63297	71.3	3.06831e-17	8.56834e-16	hypothetical protein
Zm00001d039747	Zm00001eb123460		1.77293	5.61855	71.2696	3.11599e-17	8.69326e-16	TBP-associated factor 15B	GO:0003676	nucleic acid binding
Zm00001d051950	Zm00001eb191700	100273492	5.43158	3.11292	71.2648	3.12355e-17	8.69345e-16	P-loop containing nucleoside triphosphate hydrolases superfamily protein	GO:0003777;GO:0005524;GO:0007018;GO:0008017	microtubule motor activity;ATP binding;microtubule-based movement;microtubule binding
Zm00001d034550	Zm00001eb061760	100383062	3.43396	6.83174	71.2632	3.12606e-17	8.69345e-16	Ribosomal protein S5 family protein	GO:0003723;GO:0003735;GO:0005840;GO:0006412;GO:0015935	RNA binding;structural constituent of ribosome;ribosome;translation;small ribosomal subunit	Ribosome - Zea mays (maize)	zma03010
Zm00001d006871	Zm00001eb109330	100283431	3.40293	8.31408	71.2622	3.1277e-17	8.69345e-16	40s ribosomal protein SA B	GO:0003735;GO:0006412;GO:0005622;GO:0005840;GO:0015935	structural constituent of ribosome;translation;intracellular;ribosome;small ribosomal subunit	Ribosome - Zea mays (maize)	zma03010
Zm00001d051052	Zm00001eb184410	100273521	2.93089	5.26832	71.2613	3.12907e-17	8.69345e-16	RS-containing zinc finger protein	GO:0003676;GO:0008270	nucleic acid binding;zinc ion binding	Spliceosome - Zea mays (maize);Spliceosome - Zea mays (maize)	zma03040;zma03040
Zm00001d017047	Zm00001eb245740		2.66879	7.83796	71.2603	3.13079e-17	8.69345e-16	Ribosomal protein L6 family protein	GO:0003735;GO:0005622;GO:0005840;GO:0006412	structural constituent of ribosome;intracellular;ribosome;translation
Zm00001d018977	Zm00001eb301630	103632028	3.78546	4.55406	71.2447	3.15556e-17	8.75401e-16	DNA (cytosine-5-)-methyltransferase family protein	GO:0008168;GO:0003682;GO:0003886;GO:0005634;GO:0090116	methyltransferase activity;chromatin binding;DNA (cytosine-5-)-methyltransferase activity;nucleus;C-5 methylation of cytosine	Cysteine and methionine metabolism - Zea mays (maize);Metabolic pathways - Zea mays (maize)	zma00270;zma01100
Zm00001d037770	Zm00001eb284260	100502295	2.45242	5.64404	71.2271	3.18378e-17	8.82401e-16	phosphoribosylformylglycinamidine cyclo-ligase, chloroplast / phosphoribosyl-aminoimidazole synthetase / AIR synthase (PUR5)	GO:0004641;GO:0005737;GO:0006189	phosphoribosylformylglycinamidine cyclo-ligase activity;cytoplasm;'de novo' IMP biosynthetic process	Purine metabolism - Zea mays (maize);Metabolic pathways - Zea mays (maize);Biosynthesis of secondary metabolites - Zea mays (maize)	zma00230;zma01100;zma01110
Zm00001d040839	Zm00001eb131860	103650190	-4.84502	3.93861	71.2187	3.19744e-17	8.85354e-16	Heavy metal transport/detoxification superfamily protein	GO:0030001;GO:0046872	metal ion transport;metal ion binding
Zm00001d039348	Zm00001eb119770		3.25129	5.09927	71.2111	3.20981e-17	8.87947e-16	Translation elongation factor EF1B/ribosomal protein S6 family protein	GO:0003735;GO:0005840;GO:0006412;GO:0019843	structural constituent of ribosome;ribosome;translation;rRNA binding
Zm00001d037236	Zm00001eb279760	100273219	1.9182	5.04348	71.1981	3.23091e-17	8.92948e-16	HSP20-like chaperones superfamily protein
Zm00001d016491	Zm00001eb241090	542617	3.05394	5.99736	71.1892	3.24552e-17	8.96146e-16	ribosomal protein S27	GO:0006412;GO:0003735;GO:0005622;GO:0005840	translation;structural constituent of ribosome;intracellular;ribosome	Ribosome - Zea mays (maize)	zma03010
Zm00001d040466	Zm00001eb129030	100279461	-3.12073	7.47524	71.1858	3.25118e-17	8.9687e-16	Subtilisin-like serine endopeptidase family protein	GO:0004252;GO:0006508	serine-type endopeptidase activity;proteolysis
Zm00001d025413	Zm00001eb422490		2.78053	8.18932	71.1606	3.29294e-17	9.0754e-16	RNA binding Plectin/S10 domain-containing protein
Zm00001d048445	Zm00001eb403460	100194264	4.08151	5.10305	71.1078	3.38226e-17	9.31102e-16	Alba DNA/RNA-binding protein	GO:0003676	nucleic acid binding
Zm00001d002339	Zm00001eb070950	542552	2.73272	8.09838	71.1064	3.38473e-17	9.31102e-16	ribosomal protein S11-beta	GO:0003735;GO:0005622;GO:0005840;GO:0006412	structural constituent of ribosome;intracellular;ribosome;translation	Ribosome - Zea mays (maize)	zma03010
Zm00001d035486	Zm00001eb265390	100275842	5.34626	3.44739	71.0376	3.50483e-17	9.6324e-16	conserved hypothetical protein
Zm00001d025060	Zm00001eb419910	100279244	3.26432	4.93774	71.0267	3.5242e-17	9.67663e-16	FMN-linked oxidoreductases superfamily protein	GO:0003824;GO:0046872;GO:0008033;GO:0017150;GO:0050660;GO:0055114	catalytic activity;metal ion binding;tRNA processing;tRNA dihydrouridine synthase activity;flavin adenine dinucleotide binding;oxidation-reduction process
Zm00001d031689	Zm00001eb037210	100193393	-3.63455	6.83574	71.0201	3.53607e-17	9.70019e-16	Protein kinase superfamily protein	GO:0005524;GO:0004713;GO:0004672;GO:0006468	ATP binding;protein tyrosine kinase activity;protein kinase activity;protein phosphorylation	Plant-pathogen interaction - Zea mays (maize)	zma04626
Zm00001d033082	Zm00001eb049070		4.15224	2.15719	71.0008	3.57074e-17	9.7862e-16	BTB-POZ and MATH domain	GO:0005515	protein binding
Zm00001d034427	Zm00001eb060610		-5.83588	8.07801	70.9989	3.57418e-17	9.78656e-16	Leucine-rich repeat (LRR) family protein	GO:0005515	protein binding
Zm00001d050874	Zm00001eb183010	541933	2.95594	6.55503	70.996	3.57946e-17	9.79192e-16	NAP1-related protein	GO:0005634;GO:0006334	nucleus;nucleosome assembly
Zm00001d034855	Zm00001eb064570	100193616	2.11965	7.0219	70.9614	3.64276e-17	9.95587e-16	basic transcription factor
Zm00001d017937	Zm00001eb253620	100191279	2.28675	4.68972	70.9446	3.67401e-17	1.0032e-15	S-adenosylmethionine carrier	GO:0055085	transmembrane transport
Zm00001d002342	Zm00001eb070980	100191933	-3.20695	7.08812	70.9289	3.70326e-17	1.01025e-15	Pectin lyase-like superfamily protein
Zm00001d033128	Zm00001eb049570		2.39748	8.92832	70.9232	3.71413e-17	1.01228e-15	senescence associated gene	GO:0003735;GO:0005840;GO:0005622;GO:0006412	structural constituent of ribosome;ribosome;intracellular;translation
Zm00001d051338	Zm00001eb186340		-3.83921	4.03077	70.8932	3.7709e-17	1.0268e-15	Protein of unknown function (DUF630 and DUF632)
Zm00001d027527	Zm00001eb002640		2.92083	6.91907	70.8912	3.77481e-17	1.02692e-15	40s ribosomal protein SA	GO:0003735;GO:0006412;GO:0005622;GO:0005840;GO:0015935	structural constituent of ribosome;translation;intracellular;ribosome;small ribosomal subunit
Zm00001d036360	Zm00001eb272010	542305	6.60986	3.36061	70.8801	3.79609e-17	1.03176e-15	CYCLIN B2;4	GO:0005634	nucleus
Zm00001d053857	Zm00001eb207780	100272855	2.34263	7.12099	70.8644	3.82633e-17	1.03902e-15	TCP-1/cpn60 chaperonin family protein	GO:0005524;GO:0006457;GO:0051082	ATP binding;protein folding;unfolded protein binding
Zm00001d050017	Zm00001eb176670		5.27268	2.58722	70.8474	3.85946e-17	1.04706e-15	Remorin family protein
Zm00001d044490	Zm00001eb162160	100191490	2.69364	5.62736	70.8293	3.89501e-17	1.05573e-15	Tetratricopeptide repeat (TPR)-like superfamily protein	GO:0005515;GO:0005524;GO:0006298;GO:0030983	protein binding;ATP binding;mismatch repair;mismatched DNA binding
Zm00001d030020	Zm00001eb024280	100273990	3.16428	6.32551	70.8181	3.91721e-17	1.06077e-15	plastidial pyruvate kinase	GO:0003824;GO:0004743;GO:0000287;GO:0006096;GO:0030955	catalytic activity;pyruvate kinase activity;magnesium ion binding;glycolytic process;potassium ion binding	Glycolysis / Gluconeogenesis - Zea mays (maize);Pyruvate metabolism - Zea mays (maize);Metabolic pathways - Zea mays (maize);Biosynthesis of secondary metabolites - Zea mays (maize);Carbon metabolism - Zea mays (maize);Biosynthesis of amino acids - Zea mays (maize)	zma00010;zma00620;zma01100;zma01110;zma01200;zma01230
Zm00001d022600	Zm00001eb331760	103633615	-4.19839	5.02777	70.8132	3.92697e-17	1.06244e-15	Eukaryotic aspartyl protease family protein	GO:0004190;GO:0006508	aspartic-type endopeptidase activity;proteolysis
Zm00001d022603	Zm00001eb331780		2.67161	4.93282	70.7977	3.95799e-17	1.06985e-15	Protein of unknown function (DUF1279)
Zm00001d018545	Zm00001eb259490	100281557	1.55149	4.69411	70.7904	3.97264e-17	1.07283e-15	ARM repeat superfamily protein	GO:0005488	binding	Spliceosome - Zea mays (maize)	zma03040
Zm00001d046182	Zm00001eb383800	100193756	-2.11428	5.96881	70.7827	3.98809e-17	1.07602e-15	O-fucosyltransferase family protein
Zm00001d048282	Zm00001eb401890		2.65694	4.75416	70.7651	4.02387e-17	1.08468e-15	tubulin-tyrosine ligases;tubulin-tyrosine ligases	GO:0005524;GO:0006464;GO:0005515	ATP binding;cellular protein modification process;protein binding
Zm00001d045193	Zm00001eb375500		2.28054	5.13602	70.718	4.12121e-17	1.10991e-15	metaxin-related	GO:0005741;GO:0006626	mitochondrial outer membrane;protein targeting to mitochondrion
Zm00001d014180	Zm00001eb223070	100381475	4.60166	2.65596	70.6515	4.26251e-17	1.14692e-15	RNA-binding KH domain-containing protein	GO:0003723;GO:0003676	RNA binding;nucleic acid binding
Zm00001d030859	Zm00001eb030210		2.87775	5.63754	70.6479	4.27025e-17	1.14795e-15	serine hydroxymethyltransferase	GO:0003824;GO:0030170;GO:0004372;GO:0009055;GO:0009767;GO:0019264;GO:0016020;GO:0042651;GO:0016491;GO:0045156;GO:0035999	catalytic activity;pyridoxal phosphate binding;glycine hydroxymethyltransferase activity;electron transfer activity;photosynthetic electron transport chain;glycine biosynthetic process from serine;membrane;thylakoid membrane;oxidoreductase activity;electron transporter, transferring electrons within the cyclic electron transport pathway of photosynthesis activity;tetrahydrofolate interconversion
Zm00001d027330	Zm00001eb000840		-4.20639	8.23057	70.6331	4.30248e-17	1.15556e-15	Remorin family protein
Zm00001d038131	Zm00001eb287500		7.61471	3.5761	70.5547	4.47676e-17	1.20128e-15	P-loop containing nucleoside triphosphate hydrolases superfamily protein	GO:0008017;GO:0003777;GO:0005524;GO:0007018	microtubule binding;microtubule motor activity;ATP binding;microtubule-based movement
Zm00001d052840	Zm00001eb199460	100279612	-3.24026	9.69814	70.5422	4.50532e-17	1.20784e-15	Sec14p-like phosphatidylinositol transfer family protein			;	;
Zm00001d013219	Zm00001eb214310	100286312	2.99049	4.86977	70.5371	4.51688e-17	1.20984e-15	ankyrin repeat family protein	GO:0005515;GO:0016274	protein binding;protein-arginine N-methyltransferase activity
Zm00001d044287	Zm00001eb160340	100282430	2.33472	8.37722	70.5044	4.59235e-17	1.22894e-15	Ribosomal protein L19e family protein	GO:0003735;GO:0005622;GO:0022625;GO:0005840;GO:0006412	structural constituent of ribosome;intracellular;cytosolic large ribosomal subunit;ribosome;translation	Ribosome - Zea mays (maize)	zma03010
Zm00001d025645	Zm00001eb424490	103641743	6.58406	2.95417	70.4955	4.61318e-17	1.2334e-15	hypothetical protein
Zm00001d042508	Zm00001eb144640		3.2856	4.97125	70.4823	4.64415e-17	1.24056e-15	Tetratricopeptide repeat (TPR)-like superfamily protein	GO:0005515	protein binding
Zm00001d051742	Zm00001eb189870	100191456	2.04128	5.97984	70.4789	4.65223e-17	1.24159e-15	TCP-1/cpn60 chaperonin family protein	GO:0005524;GO:0006457;GO:0051082	ATP binding;protein folding;unfolded protein binding
Zm00001d039594	Zm00001eb122160	100273178	1.77924	5.76764	70.4258	4.77901e-17	1.27427e-15	FRIGIDA-like protein
Zm00001d006321	Zm00001eb104520	100284314	3.88418	6.12507	70.415	4.80535e-17	1.28014e-15	hypothetical protein
Zm00001d001839			-3.63084	6.38815	70.3337	5.00741e-17	1.33277e-15	hypothetical protein
Zm00001d021706	Zm00001eb323490	100274138	3.1464	7.42368	70.3107	5.06619e-17	1.3472e-15	gamma histone variant H2AX	GO:0003677;GO:0046982;GO:0000786;GO:0005634	DNA binding;protein heterodimerization activity;nucleosome;nucleus	ATP-dependent chromatin remodeling - Zea mays (maize)	zma03082
Zm00001d032160	Zm00001eb041190		1.6822	5.24045	70.2885	5.12359e-17	1.36123e-15	dephospho-CoA kinase family	GO:0004140;GO:0005524;GO:0015937	dephospho-CoA kinase activity;ATP binding;coenzyme A biosynthetic process
Zm00001d021385	Zm00001eb320430	103633123	2.21579	4.19788	70.2853	5.13195e-17	1.36223e-15	P450 reductase	GO:0010181;GO:0016491;GO:0003958;GO:0055114	FMN binding;oxidoreductase activity;NADPH-hemoprotein reductase activity;oxidation-reduction process
Zm00001d033247	Zm00001eb050670		1.84103	4.36086	70.265	5.18499e-17	1.37507e-15	Transducin/WD40 repeat-like superfamily protein	GO:0005515	protein binding
Zm00001d007687	Zm00001eb115750	100273624	-3.44326	6.82796	70.2517	5.22014e-17	1.38307e-15	NAD(P)-binding Rossmann-fold superfamily protein	GO:0016491	oxidoreductase activity	Tropane, piperidine and pyridine alkaloid biosynthesis - Zea mays (maize);Metabolic pathways - Zea mays (maize);Biosynthesis of secondary metabolites - Zea mays (maize)	zma00960;zma01100;zma01110
Zm00001d027678	Zm00001eb003910	100125645	-4.87446	5.50697	70.25	5.22454e-17	1.38307e-15	lateral organ boundaries-domain
Zm00001d042898	Zm00001eb148210		-5.18699	4.45362	70.2	5.35855e-17	1.41728e-15	Eukaryotic aspartyl protease family protein
Zm00001d047392	Zm00001eb393970	100286194	3.8241	3.55967	70.149	5.49913e-17	1.45316e-15	Transducin/WD40 repeat-like superfamily protein	GO:0005515	protein binding
Zm00001d015474	Zm00001eb233840	103626704	3.63116	4.54796	70.1321	5.54623e-17	1.46429e-15	Vacuolar import/degradation, Vid27-related protein	GO:0005515	protein binding
Zm00001d029124	Zm00001eb016600	542449	2.97877	6.64607	70.0809	5.69214e-17	1.50147e-15	Ribosomal protein S21e	GO:0003735;GO:0005622;GO:0005840;GO:0006412	structural constituent of ribosome;intracellular;ribosome;translation	Ribosome - Zea mays (maize)	zma03010
Zm00001d029002	Zm00001eb015640		5.88336	1.94456	70.0742	5.71153e-17	1.50524e-15	Alba DNA/RNA-binding protein	GO:0003676	nucleic acid binding
Zm00001d052944	Zm00001eb200350	732824	-2.69554	5.35587	70.0682	5.72877e-17	1.50844e-15	calmodulin-like domain protein kinase	GO:0005509;GO:0005524;GO:0004672;GO:0006468	calcium ion binding;ATP binding;protein kinase activity;protein phosphorylation	Plant-pathogen interaction - Zea mays (maize)	zma04626
Zm00001d017090	Zm00001eb246070		3.24835	4.95882	69.9871	5.96949e-17	1.57042e-15	conserved hypothetical protein
Zm00001d012166	Zm00001eb365740	100101530	5.639	3.35867	69.9773	5.99894e-17	1.57676e-15	chromatin assembly factor-1 (FASCIATA1) (FAS1)
Zm00001d012837	Zm00001eb210660	100273269	3.95352	7.01628	69.9751	6.00574e-17	1.57715e-15	histone H2A	GO:0003677;GO:0046982;GO:0000786;GO:0005634	DNA binding;protein heterodimerization activity;nucleosome;nucleus	ATP-dependent chromatin remodeling - Zea mays (maize)	zma03082
Zm00001d033254	Zm00001eb050700		-4.35101	5.48581	69.9453	6.09714e-17	1.59973e-15	PATATIN-like protein	GO:0008152;GO:0006629	metabolic process;lipid metabolic process
Zm00001d003680	Zm00001eb082930	103647029	2.59169	6.73338	69.8635	6.35537e-17	1.666e-15	R-protein L3 B	GO:0003735;GO:0005622;GO:0005840;GO:0006412	structural constituent of ribosome;intracellular;ribosome;translation	Ribosome - Zea mays (maize)	zma03010
Zm00001d034751	Zm00001eb063610		2.80728	7.26932	69.8593	6.36906e-17	1.6681e-15	GATA transcription factor	GO:0006355;GO:0003700;GO:0008270;GO:0043565	regulation of transcription, DNA-templated;DNA binding transcription factor activity;zinc ion binding;sequence-specific DNA binding
Zm00001d052452	Zm00001eb196350	100274273	2.43498	5.82231	69.8534	6.38803e-17	1.67159e-15	KOW domain-containing protein	GO:0003735;GO:0005622;GO:0005840;GO:0006412	structural constituent of ribosome;intracellular;ribosome;translation	Ribosome - Zea mays (maize)	zma03010
Zm00001d043843			2.1251	5.75067	69.842	6.42501e-17	1.67978e-15	splicing factor-related	GO:0003676;GO:0005634;GO:0008270	nucleic acid binding;nucleus;zinc ion binding
Zm00001d052075	Zm00001eb192860		3.77854	7.41506	69.8252	6.47997e-17	1.69265e-15	Ribosomal protein L35Ae family protein	GO:0003735;GO:0005622;GO:0005840;GO:0006412	structural constituent of ribosome;intracellular;ribosome;translation
Zm00001d007960	Zm00001eb118030	100282671	2.54271	7.07618	69.8003	6.56237e-17	1.71266e-15	TCP-1/cpn60 chaperonin family protein	GO:0005524;GO:0006457;GO:0051082	ATP binding;protein folding;unfolded protein binding
Zm00001d042344	Zm00001eb143300	100191672	3.30837	5.96769	69.7488	6.73586e-17	1.75638e-15	Plant stearoyl-acyl-carrier-protein desaturase family protein	GO:0006631;GO:0016491;GO:0045300;GO:0055114	fatty acid metabolic process;oxidoreductase activity;acyl-[acyl-carrier-protein] desaturase activity;oxidation-reduction process	Fatty acid biosynthesis - Zea mays (maize);Biosynthesis of unsaturated fatty acids - Zea mays (maize);Metabolic pathways - Zea mays (maize);Fatty acid metabolism - Zea mays (maize)	zma00061;zma01040;zma01100;zma01212
Zm00001d014013	Zm00001eb221620	100272511	2.05098	5.33113	69.7135	6.85756e-17	1.78654e-15	auxin response factor	GO:0003677;GO:0005634;GO:0006355;GO:0009725;GO:0005515	DNA binding;nucleus;regulation of transcription, DNA-templated;response to hormone;protein binding
Zm00001d018979	Zm00001eb301640	100282387	2.57166	6.68792	69.7111	6.86579e-17	1.7871e-15	Ribosomal protein S19 family protein	GO:0003723;GO:0003735;GO:0005840;GO:0006412;GO:0015935	RNA binding;structural constituent of ribosome;ribosome;translation;small ribosomal subunit	Ribosome - Zea mays (maize)	zma03010
Zm00001d031611	Zm00001eb036530	100272465	3.62073	7.96149	69.6794	6.97712e-17	1.81448e-15	Ribosomal protein L22p/L17e family protein	GO:0003735;GO:0006412;GO:0005840;GO:0005622;GO:0015934	structural constituent of ribosome;translation;ribosome;intracellular;large ribosomal subunit	Ribosome - Zea mays (maize)	zma03010
Zm00001d038021	Zm00001eb286470		2.98689	5.61809	69.6537	7.0687e-17	1.83668e-15	ARM repeat superfamily protein	GO:0005488;GO:0006886;GO:0008536	binding;intracellular protein transport;Ran GTPase binding
Zm00001d029046	Zm00001eb015920	103634616	2.72375	5.41135	69.6442	7.10289e-17	1.84394e-15	P-loop containing nucleoside triphosphate hydrolases superfamily protein	GO:0005525;GO:0005634;GO:0042254	GTP binding;nucleus;ribosome biogenesis	Ribosome biogenesis in eukaryotes - Zea mays (maize)	zma03008
Zm00001d027854	Zm00001eb005460	541615	-3.24088	7.72323	69.5849	7.31945e-17	1.89849e-15	sucrose transporter	GO:0005887;GO:0008515;GO:0015770	integral component of plasma membrane;sucrose transmembrane transporter activity;sucrose transport
Zm00001d035067	Zm00001eb260740	103628964	5.94924	3.0394	69.5554	7.42968e-17	1.92382e-15	conserved hypothetical protein	GO:0008152;GO:0008168	metabolic process;methyltransferase activity
Zm00001d009745	Zm00001eb345240		1.8475	5.57477	69.5553	7.43014e-17	1.92382e-15	damaged DNA binding protein 1A	GO:0005515;GO:0003676;GO:0005634	protein binding;nucleic acid binding;nucleus
Zm00001d043672	Zm00001eb155050		-3.47387	2.12852	69.5325	7.51649e-17	1.94447e-15	MAP kinase kinase	GO:0005524;GO:0004672;GO:0006468	ATP binding;protein kinase activity;protein phosphorylation
Zm00001d013010	Zm00001eb212200	100282830	2.18844	4.97324	69.5173	7.57471e-17	1.95782e-15	Cyclophilin-like peptidyl-prolyl cis-trans isomerase family protein	GO:0003755;GO:0000413;GO:0006457	peptidyl-prolyl cis-trans isomerase activity;protein peptidyl-prolyl isomerization;protein folding	Spliceosome - Zea mays (maize)	zma03040
Zm00001d022627	Zm00001eb332020	100273725	7.79944	3.67707	69.4892	7.68326e-17	1.98414e-15	Tetratricopeptide repeat (TPR)-like superfamily protein	GO:0005515	protein binding
Zm00001d049399	Zm00001eb171320	100194303	3.57451	7.82272	69.4775	7.72922e-17	1.99426e-15	nucleolin like	GO:0003676	nucleic acid binding
Zm00001d015127	Zm00001eb231120	100283921	3.42442	4.96697	69.4696	7.76021e-17	2.0004e-15	SWIB/MDM2 domain superfamily protein	GO:0005515	protein binding
Zm00001d008256	Zm00001eb332890		1.56574	5.33806	69.468	7.76658e-17	2.0004e-15	E1 C-terminal related	GO:0008641;GO:0016881;GO:0005524;GO:0045116	ubiquitin-like modifier activating enzyme activity;acid-amino acid ligase activity;ATP binding;protein neddylation
Zm00001d015420	Zm00001eb233410	103626680	-3.83926	5.12249	69.4615	7.79199e-17	2.0052e-15	Protein of unknown function (DUF581)
Zm00001d019719	Zm00001eb307420		4.16243	2.82257	69.457	7.81003e-17	2.00809e-15	Pseudouridine synthase family protein	GO:0001522;GO:0003723;GO:0009451;GO:0009982	pseudouridine synthesis;RNA binding;RNA modification;pseudouridine synthase activity
Zm00001d034059	Zm00001eb057690	100191912	3.05738	9.10079	69.4391	7.88103e-17	2.02458e-15	Ribosomal protein L13 family protein	GO:0003735;GO:0005840;GO:0006412;GO:0015934	structural constituent of ribosome;ribosome;translation;large ribosomal subunit	Ribosome - Zea mays (maize)	zma03010
Zm00001d008618	Zm00001eb335860	103634825	2.06427	4.69193	69.4186	7.96341e-17	2.04396e-15	XH/XS domain-containing protein	GO:0031047	gene silencing by RNA
Zm00001d034628	Zm00001eb062450	101027156	2.7692	6.74576	69.3915	8.0737e-17	2.07047e-15	Ribosomal protein S12/S23 family protein	GO:0003735;GO:0005622;GO:0006412;GO:0005840;GO:0015935	structural constituent of ribosome;intracellular;translation;ribosome;small ribosomal subunit	Ribosome - Zea mays (maize)	zma03010
Zm00001d005513	Zm00001eb097390	100272350	2.44131	5.06738	69.378	8.12902e-17	2.08285e-15	Co-chaperone GrpE family protein	GO:0006457;GO:0000774;GO:0042803;GO:0051087	protein folding;adenyl-nucleotide exchange factor activity;protein homodimerization activity;chaperone binding
Zm00001d013644	Zm00001eb218320	541714	-2.02478	9.57586	69.3717	8.15522e-17	2.08775e-15	Cobalamin-independent synthase family protein	GO:0003871;GO:0008270;GO:0008652;GO:0009086	5-methyltetrahydropteroyltriglutamate-homocysteine S-methyltransferase activity;zinc ion binding;cellular amino acid biosynthetic process;methionine biosynthetic process	Cysteine and methionine metabolism - Zea mays (maize);Selenocompound metabolism - Zea mays (maize);Metabolic pathways - Zea mays (maize);Biosynthesis of secondary metabolites - Zea mays (maize);Biosynthesis of amino acids - Zea mays (maize)	zma00270;zma00450;zma01100;zma01110;zma01230
Zm00001d028840	Zm00001eb014240	100193341	4.72572	3.81695	69.3683	8.16916e-17	2.08951e-15	DUF4378 domain containing protein
Zm00001d027638	Zm00001eb003600		5.17393	2.19166	69.3406	8.28464e-17	2.11721e-15	Exostosin family protein	GO:0006486;GO:0016757	protein glycosylation;transferase activity, transferring glycosyl groups
Zm00001d013779	Zm00001eb219510	100303826	3.13438	4.55903	69.3204	8.36981e-17	2.13713e-15	ribosomal protein S19	GO:0003723;GO:0003735;GO:0006412;GO:0005840;GO:0015935	RNA binding;structural constituent of ribosome;translation;ribosome;small ribosomal subunit	Ribosome - Zea mays (maize)	zma03010
Zm00001d010009	Zm00001eb347340	100280639	2.08594	6.51455	69.2936	8.48444e-17	2.16452e-15	Ribosomal protein L22p/L17e family protein	GO:0003735;GO:0005840;GO:0006412;GO:0005622;GO:0015934	structural constituent of ribosome;ribosome;translation;intracellular;large ribosomal subunit	Ribosome - Zea mays (maize)	zma03010
Zm00001d024379	Zm00001eb414350		-2.78475	9.6129	69.1931	8.92812e-17	2.27575e-15	xyloglucan endotransglucosylase/hydrolase	GO:0004553;GO:0005618;GO:0010411;GO:0005975;GO:0006073;GO:0016762;GO:0042546;GO:0048046	hydrolase activity, hydrolyzing O-glycosyl compounds;cell wall;xyloglucan metabolic process;carbohydrate metabolic process;cellular glucan metabolic process;xyloglucan:xyloglucosyl transferase activity;cell wall biogenesis;apoplast
Zm00001d042398	Zm00001eb143710	100273881	1.86962	6.89919	69.1818	8.97937e-17	2.28683e-15	ribophorin II (RPN2) family protein	GO:0006487;GO:0008250;GO:0016021	protein N-linked glycosylation;oligosaccharyltransferase complex;integral component of membrane	N-Glycan biosynthesis - Zea mays (maize);Various types of N-glycan biosynthesis - Zea mays (maize);Metabolic pathways - Zea mays (maize);Protein processing in endoplasmic reticulum - Zea mays (maize)	zma00510;zma00513;zma01100;zma04141
Zm00001d004810	Zm00001eb091700	100381618	4.47481	4.10752	69.1667	9.04809e-17	2.30235e-15	forkhead-associated (FHA) domain-containing protein	GO:0005515	protein binding
Zm00001d019250	Zm00001eb304010	100283506	3.56709	2.88226	69.1607	9.07589e-17	2.30743e-15	UDP-Glycosyltransferase superfamily protein	GO:0008152;GO:0016758	metabolic process;transferase activity, transferring hexosyl groups
REL-sp|Q9LHQ6|OCT4_ARATH:			3.28266	1.91441	69.1557	9.09913e-17	2.31135e-15
Zm00001d038374	Zm00001eb289680	103504721	3.00181	8.36962	69.1296	9.21999e-17	2.33909e-15	Ribosomal protein L36e family protein	GO:0003735;GO:0005622;GO:0005840;GO:0006412	structural constituent of ribosome;intracellular;ribosome;translation	Ribosome - Zea mays (maize)	zma03010
Zm00001d053286	Zm00001eb203280	100382203	2.45545	4.92833	69.1287	9.22416e-17	2.33909e-15	Apoptosis inhibitory protein 5 (API5)	GO:0005488	binding
Zm00001d013318	Zm00001eb215300		2.53885	4.55785	69.0986	9.36614e-17	2.37305e-15	ubiquitin-protein ligases
Zm00001d034627	Zm00001eb062440	100192747	1.95841	4.62582	69.0901	9.40669e-17	2.38128e-15	alfin-like	GO:0006355;GO:0042393	regulation of transcription, DNA-templated;histone binding
Zm00001d019206	Zm00001eb303610	100192996	4.29164	2.9103	69.0826	9.4427e-17	2.38835e-15	Tryptophan/tyrosine permease	GO:0003333	amino acid transmembrane transport
Zm00001d002068	Zm00001eb068440		3.16897	4.07346	69.0216	9.73915e-17	2.46122e-15	Leucine-rich repeat protein kinase family protein	GO:0005515;GO:0004672;GO:0005524;GO:0006468	protein binding;protein kinase activity;ATP binding;protein phosphorylation
Zm00001d052188	Zm00001eb193850	100381660	2.46638	5.30858	69.0197	9.74837e-17	2.46144e-15	RNI-like superfamily protein
Zm00001d048191	Zm00001eb401120	100281813	-3.89704	6.25944	68.9983	9.85505e-17	2.48625e-15	Auxin-responsive family protein
Zm00001d035802	Zm00001eb267900	100280512	1.78846	5.79958	68.9619	1.00383e-16	2.53031e-15	tRNA synthetase beta subunit family protein	GO:0000166;GO:0003723;GO:0000287;GO:0004826;GO:0005524;GO:0005737;GO:0006432;GO:0000049;GO:0004812;GO:0043039	nucleotide binding;RNA binding;magnesium ion binding;phenylalanine-tRNA ligase activity;ATP binding;cytoplasm;phenylalanyl-tRNA aminoacylation;tRNA binding;aminoacyl-tRNA ligase activity;tRNA aminoacylation	Aminoacyl-tRNA biosynthesis - Zea mays (maize)	zma00970
Zm00001d028779	Zm00001eb013690	100285234	2.48664	3.42393	68.9401	1.015e-16	2.55628e-15	Mitochondrial import inner membrane translocase subunit Tim17/Tim22/Tim23 family protein
Zm00001d022527	Zm00001eb331030		2.58935	5.3225	68.8962	1.03786e-16	2.61136e-15	Nuclear pore complex protein
Zm00001d029165	Zm00001eb016930	100282475	-2.46548	6.5721	68.8931	1.03951e-16	2.61136e-15	tubby like protein	GO:0005515	protein binding
Zm00001d043857	Zm00001eb156710	100286233	2.3158	3.8027	68.893	1.03952e-16	2.61136e-15	TBP-associated factor	GO:0046982;GO:0005634;GO:0006367	protein heterodimerization activity;nucleus;transcription initiation from RNA polymerase II promoter	Basal transcription factors - Zea mays (maize)	zma03022
Zm00001d021268	Zm00001eb319390	100502166	-1.93458	5.91176	68.8803	1.04627e-16	2.62607e-15	homeobox	GO:0003677;GO:0006355;GO:0003700;GO:0043565	DNA binding;regulation of transcription, DNA-templated;DNA binding transcription factor activity;sequence-specific DNA binding
Zm00001d047755	Zm00001eb397170	100273905	2.17721	4.55716	68.85	1.06242e-16	2.66436e-15	arogenate dehydratase	GO:0004664;GO:0009094;GO:0004106;GO:0005737	prephenate dehydratase activity;L-phenylalanine biosynthetic process;chorismate mutase activity;cytoplasm	Phenylalanine, tyrosine and tryptophan biosynthesis - Zea mays (maize);Metabolic pathways - Zea mays (maize);Biosynthesis of secondary metabolites - Zea mays (maize);Biosynthesis of amino acids - Zea mays (maize)	zma00400;zma01100;zma01110;zma01230
Zm00001d038937			2.21523	3.76692	68.8429	1.06627e-16	2.6714e-15	Grap2 and cyclin-D-interacting domain containing protein
Zm00001d049830	Zm00001eb175220	100217069	2.04612	7.91496	68.8415	1.06704e-16	2.6714e-15	Nascent polypeptide-associated complex (NAC), alpha subunit family protein	GO:0005854	nascent polypeptide-associated complex
Zm00001d037605	Zm00001eb282810	103630069	-3.73544	4.71111	68.8186	1.07948e-16	2.69908e-15	GATA transcription factor	GO:0003700;GO:0006355;GO:0008270;GO:0043565	DNA binding transcription factor activity;regulation of transcription, DNA-templated;zinc ion binding;sequence-specific DNA binding
Zm00001d022574	Zm00001eb331480	100274995	-3.23752	3.75152	68.8178	1.07992e-16	2.69908e-15	conserved hypothetical protein
Zm00001d035201	Zm00001eb261840		2.91249	9.43647	68.8148	1.08157e-16	2.70092e-15	Ribosomal protein L10 family protein	GO:0042254;GO:0005622	ribosome biogenesis;intracellular
Zm00001d019374	Zm00001eb305010		2.86515	3.25563	68.8018	1.08872e-16	2.71646e-15	FBD, F-box, Skp2-like and Leucine Rich Repeat domains containing protein	GO:0005515	protein binding
Zm00001d003742	Zm00001eb083450		-2.97169	3.6226	68.7453	1.12039e-16	2.79312e-15	Transducin/WD40 repeat-like superfamily protein	GO:0005515	protein binding
Zm00001d021718	Zm00001eb323590	100216659	-1.94525	7.70883	68.7378	1.12464e-16	2.80135e-15	Protein of unknown function, DUF538
Zm00001d004812	Zm00001eb091710	606407	2.25068	4.40924	68.7126	1.13909e-16	2.83495e-15	calcium-dependent protein kinase	GO:0005509;GO:0005524;GO:0004672;GO:0006468	calcium ion binding;ATP binding;protein kinase activity;protein phosphorylation	Plant-pathogen interaction - Zea mays (maize)	zma04626
Zm00001d017204	Zm00001eb247050		4.02926	3.2484	68.7104	1.14037e-16	2.83576e-15	adenine phosphoribosyl transferase	GO:0009116;GO:0003999;GO:0005737;GO:0006168	nucleoside metabolic process;adenine phosphoribosyltransferase activity;cytoplasm;adenine salvage
MSTRG.30297			-3.05212	5.29356	68.7065	1.14263e-16	2.83896e-15
Zm00001d004410	Zm00001eb088470	100283952	2.84179	4.39368	68.6975	1.14785e-16	2.84953e-15	Ribosomal L18p/L5e family protein	GO:0003735;GO:0005622;GO:0005840;GO:0006412	structural constituent of ribosome;intracellular;ribosome;translation
Zm00001d002190	Zm00001eb069620	103645893	2.68547	4.92819	68.6953	1.14914e-16	2.85035e-15	ARM repeat superfamily protein	GO:0005488	binding
Zm00001d034678	Zm00001eb062920		5.15452	4.72095	68.6814	1.15726e-16	2.86807e-15	Xanthine/uracil permease family protein	GO:0016020;GO:0022857;GO:0055085	membrane;transmembrane transporter activity;transmembrane transport
Zm00001d015182	Zm00001eb231510	103626591	-4.25423	4.48362	68.6503	1.17565e-16	2.91122e-15	4-phosphopantetheine adenylyltransferase	GO:0003824;GO:0009058	catalytic activity;biosynthetic process	Pantothenate and CoA biosynthesis - Zea mays (maize);Metabolic pathways - Zea mays (maize);Biosynthesis of cofactors - Zea mays (maize)	zma00770;zma01100;zma01240
Zm00001d041192	Zm00001eb133930		-2.15365	6.74555	68.597	1.2079e-16	2.98856e-15	sucrose transporter	GO:0005887;GO:0016021;GO:0008515;GO:0055085;GO:0015770	integral component of plasma membrane;integral component of membrane;sucrose transmembrane transporter activity;transmembrane transport;sucrose transport
Zm00001d007097	Zm00001eb110880	100193790	-2.53644	6.28704	68.5902	1.21207e-16	2.99638e-15	dehydration-induced protein (ERD15)
Zm00001d010016	Zm00001eb347380	100193878	3.014	7.29758	68.5697	1.2247e-16	3.02506e-15	ribosomal protein large subunit 16A	GO:0003735;GO:0005840;GO:0005622;GO:0006412	structural constituent of ribosome;ribosome;intracellular;translation	Ribosome - Zea mays (maize)	zma03010
Zm00001d022578	Zm00001eb331520		2.15239	4.92973	68.5593	1.2312e-16	3.03856e-15	ubiquitin activating enzyme	GO:0008641;GO:0006464	ubiquitin-like modifier activating enzyme activity;cellular protein modification process
Zm00001d007084	Zm00001eb110750		2.40421	8.14546	68.5567	1.23284e-16	3.04008e-15	histone B2	GO:0046982;GO:0003677;GO:0000786	protein heterodimerization activity;DNA binding;nucleosome
Zm00001d050368	Zm00001eb179440		2.79561	5.24199	68.5231	1.25402e-16	3.08972e-15	high mobility group A	GO:0003677;GO:0000785;GO:0000786;GO:0005634;GO:0006355;GO:0006334	DNA binding;chromatin;nucleosome;nucleus;regulation of transcription, DNA-templated;nucleosome assembly
Zm00001d022058	Zm00001eb326820	100192696	3.06075	4.23605	68.5201	1.25589e-16	3.09175e-15	Transducin/WD40 repeat-like superfamily protein	GO:0005515;GO:0042254	protein binding;ribosome biogenesis
Zm00001d014665	Zm00001eb226820		3.10801	4.48922	68.5142	1.25966e-16	3.09846e-15	PA-domain containing subtilase family protein	GO:0004252;GO:0006508;GO:0005618;GO:0016020	serine-type endopeptidase activity;proteolysis;cell wall;membrane
Zm00001d031485	Zm00001eb035350	100279288	5.95052	4.9566	68.4687	1.28906e-16	3.1664e-15	cyclin-dependent kinase B2;2	GO:0005524;GO:0004672;GO:0006468	ATP binding;protein kinase activity;protein phosphorylation
Zm00001d041844	Zm00001eb138830	103650637	6.96709	2.75474	68.4682	1.28943e-16	3.1664e-15	S-adenosyl-L-methionine-dependent methyltransferases superfamily protein	GO:0008168	methyltransferase activity
Zm00001d016130	Zm00001eb238330	100193761	-1.88384	7.88154	68.4283	1.31574e-16	3.22831e-15	GDSL-like Lipase/Acylhydrolase superfamily protein	GO:0016788	hydrolase activity, acting on ester bonds
MSTRG.10480			-2.17704	8.39509	68.4157	1.32421e-16	3.24616e-15
Zm00001d008245	Zm00001eb332790	541668	3.35679	6.85859	68.4142	1.32521e-16	3.24616e-15	Ribosomal protein L7Ae/L30e/S12e/Gadd45 family protein	GO:0003735;GO:0005622;GO:0005840;GO:0006412	structural constituent of ribosome;intracellular;ribosome;translation	Ribosome - Zea mays (maize)	zma03010
Zm00001d003807	Zm00001eb084060		3.54789	5.21837	68.4105	1.32766e-16	3.24947e-15	late embryogenesis abundant protein-related / LEA protein-related
Zm00001d032132			-4.62621	4.38526	68.4005	1.33447e-16	3.26342e-15	conserved hypothetical protein	GO:0046983	protein dimerization activity
Zm00001d004052	Zm00001eb086050		3.12241	7.98091	68.3974	1.33652e-16	3.26573e-15	Ribosomal L29 family protein	GO:0003735;GO:0005622;GO:0005840;GO:0006412	structural constituent of ribosome;intracellular;ribosome;translation
MSTRG.33777			2.69465	4.13067	68.3844	1.34541e-16	3.28474e-15
Zm00001d047787	Zm00001eb397500	103639303	3.0935	9.02857	68.3659	1.35809e-16	3.31294e-15	histone H2A	GO:0003677;GO:0046982;GO:0000786;GO:0005634	DNA binding;protein heterodimerization activity;nucleosome;nucleus	ATP-dependent chromatin remodeling - Zea mays (maize)	zma03082
Zm00001d015929	Zm00001eb236900	100857077	2.64307	3.03814	68.3619	1.36078e-16	3.31678e-15	elongation factor family protein	GO:0005525;GO:0003924	GTP binding;GTPase activity
Zm00001d005812	Zm00001eb100100		2.15304	5.7335	68.3305	1.38263e-16	3.36726e-15	sterile alpha motif (SAM) domain-containing protein	GO:0005737;GO:0005524;GO:0006457;GO:0005515;GO:0046914;GO:1901671	cytoplasm;ATP binding;protein folding;protein binding;transition metal ion binding;positive regulation of superoxide dismutase activity
Zm00001d036741	Zm00001eb275200	100384866	2.62044	5.2207	68.3178	1.39161e-16	3.38632e-15	tRNA synthetase class I (I, L, M and V) family protein	GO:0000049;GO:0002161;GO:0000166;GO:0004812;GO:0006418;GO:0004822;GO:0005524;GO:0005737;GO:0006428	tRNA binding;aminoacyl-tRNA editing activity;nucleotide binding;aminoacyl-tRNA ligase activity;tRNA aminoacylation for protein translation;isoleucine-tRNA ligase activity;ATP binding;cytoplasm;isoleucyl-tRNA aminoacylation	Aminoacyl-tRNA biosynthesis - Zea mays (maize);Aminoacyl-tRNA biosynthesis - Zea mays (maize)	zma00970;zma00970
Zm00001d044302	Zm00001eb160480		-3.27597	6.04657	68.3028	1.40222e-16	3.40934e-15	hydroxyproline-rich glycoprotein family protein
Zm00001d020450	Zm00001eb312560	100193910	3.58546	7.53762	68.2994	1.4046e-16	3.41232e-15	Ribosomal protein L34e superfamily protein	GO:0003735;GO:0005622;GO:0005840;GO:0006412	structural constituent of ribosome;intracellular;ribosome;translation	Ribosome - Zea mays (maize)	zma03010
Zm00001d047707	Zm00001eb396730	100274227	3.1671	7.83756	68.2861	1.41415e-16	3.43268e-15	Ribosomal protein S7e family protein	GO:0003735;GO:0005622;GO:0005840;GO:0006412	structural constituent of ribosome;intracellular;ribosome;translation	Ribosome - Zea mays (maize)	zma03010
Zm00001d050637	Zm00001eb181270	100280473	2.3871	3.32151	68.2826	1.41665e-16	3.43593e-15	Mitochondrial import inner membrane translocase subunit Tim17/Tim22/Tim23 family protein	GO:0005515	protein binding
Zm00001d035598	Zm00001eb266300	100281192	-1.98573	7.02516	68.2785	1.41958e-16	3.44022e-15	beta-hexosaminidase	GO:0004553;GO:0004563;GO:0005975	hydrolase activity, hydrolyzing O-glycosyl compounds;beta-N-acetylhexosaminidase activity;carbohydrate metabolic process	Other glycan degradation - Zea mays (maize);Various types of N-glycan biosynthesis - Zea mays (maize);Amino sugar and nucleotide sugar metabolism - Zea mays (maize);Glycosaminoglycan degradation - Zea mays (maize);Sphingolipid metabolism - Zea mays (maize);Glycosphingolipid biosynthesis - globo and isoglobo series - Zea mays (maize);Glycosphingolipid biosynthesis - ganglio series - Zea mays (maiz…	zma00511;zma00513;zma00520;zma00531;zma00600;zma00603;zma00604;zma01100
Zm00001d014673	Zm00001eb226920		1.59721	8.4481	68.2766	1.42097e-16	3.44076e-15	eukaryotic translation initiation factor 4A1	GO:0003676;GO:0005524	nucleic acid binding;ATP binding
Zm00001d002356	Zm00001eb071120	100273802	2.32796	3.56318	68.2681	1.42712e-16	3.45282e-15	S-adenosyl-L-methionine-dependent methyltransferases superfamily protein	GO:0016429;GO:0030488;GO:0031515	tRNA (adenine-N1-)-methyltransferase activity;tRNA methylation;tRNA (m1A) methyltransferase complex
Zm00001d018557	Zm00001eb259570	100283308	2.01307	4.16326	68.2617	1.43177e-16	3.46124e-15	Outer envelope pore protein 21, chloroplastic
Zm00001d030496	Zm00001eb027670	100303960	2.32958	4.18109	68.2484	1.44146e-16	3.4818e-15	Mitochondrial import inner membrane translocase subunit Tim17/Tim22/Tim23 family protein
Zm00001d024632	Zm00001eb416420	100279207	3.50819	3.36028	68.1946	1.48129e-16	3.57508e-15	RING/U-box superfamily protein
Zm00001d011625			-3.26871	5.67792	68.1853	1.48834e-16	3.58915e-15	Protein kinase superfamily protein	GO:0005524;GO:0004672;GO:0006468	ATP binding;protein kinase activity;protein phosphorylation
Zm00001d033568	Zm00001eb053580	100281345	-4.63243	4.30632	68.1474	1.51721e-16	3.6558e-15	Core-2/I-branching beta-1,6-N-acetylglucosaminyltransferase family protein	GO:0008375;GO:0016020	acetylglucosaminyltransferase activity;membrane
Zm00001d012738	Zm00001eb370890	100272592	3.58325	2.96659	68.1399	1.52296e-16	3.66666e-15	alpha/beta-Hydrolases superfamily protein	GO:0006629	lipid metabolic process
Zm00001d052873			1.9483	4.86881	68.1375	1.5248e-16	3.66809e-15	SWIB complex BAF60b domain-containing protein	GO:0005515	protein binding
Zm00001d048505	Zm00001eb404000	100192821	2.53433	4.52651	68.1112	1.54534e-16	3.71448e-15	RNA-binding (RRM/RBD/RNP motifs) family protein	GO:0003676	nucleic acid binding	Spliceosome - Zea mays (maize)	zma03040
Zm00001d046317	Zm00001eb384890	100282010	3.52955	6.75852	68.098	1.55566e-16	3.73625e-15	ribosomal protein large subunit 16A	GO:0003735;GO:0005840;GO:0005622;GO:0006412	structural constituent of ribosome;ribosome;intracellular;translation	Ribosome - Zea mays (maize)	zma03010
Zm00001d048471	Zm00001eb403720		-6.36075	5.30492	68.0832	1.56743e-16	3.76145e-15	KNOTTED-like homeobox of Arabidopsis thaliana	GO:0003677;GO:0005634;GO:0006355	DNA binding;nucleus;regulation of transcription, DNA-templated
Zm00001d043868	Zm00001eb156800		-4.57525	5.94332	68.0746	1.57426e-16	3.77477e-15	Heavy metal transport/detoxification superfamily protein	GO:0030001;GO:0046872	metal ion transport;metal ion binding
Zm00001d032823	Zm00001eb046910		4.65577	4.50257	68.052	1.59243e-16	3.81525e-15	hypothetical protein
Zm00001d043451	Zm00001eb153090	100191459	6.73329	3.25356	68.0437	1.59912e-16	3.82817e-15	Dynamin related protein 5A	GO:0005525;GO:0003924	GTP binding;GTPase activity
Zm00001d038198	Zm00001eb288180	100274250	2.984	3.89297	68.0312	1.60926e-16	3.84865e-15	DegP protease	GO:0005515;GO:0004252;GO:0006508	protein binding;serine-type endopeptidase activity;proteolysis
Zm00001d003427	Zm00001eb080820		2.55969	4.67647	68.03	1.61029e-16	3.84865e-15	ATP-dependent RNA helicase, mitochondrial, putative	GO:0016817	hydrolase activity, acting on acid anhydrides
Zm00001d040364	Zm00001eb128330	100282124	-3.3207	9.76189	68.023	1.61603e-16	3.85685e-15	Peroxidase superfamily protein	GO:0004601;GO:0055114;GO:0006979;GO:0042744;GO:0020037	peroxidase activity;oxidation-reduction process;response to oxidative stress;hydrogen peroxide catabolic process;heme binding	Phenylpropanoid biosynthesis - Zea mays (maize);Metabolic pathways - Zea mays (maize);Biosynthesis of secondary metabolites - Zea mays (maize)	zma00940;zma01100;zma01110
Zm00001d005391	Zm00001eb096480		-1.47394	6.60875	68.0226	1.61633e-16	3.85685e-15	Cysteine proteinases superfamily protein	GO:0006508;GO:0008234	proteolysis;cysteine-type peptidase activity
Zm00001d014926	Zm00001eb229320	100285722	3.22282	5.3288	68.0059	1.63003e-16	3.8864e-15	Small nuclear ribonucleoprotein family protein	GO:0000387;GO:0005681	spliceosomal snRNP assembly;spliceosomal complex	Spliceosome - Zea mays (maize)	zma03040
Zm00001d048368	Zm00001eb402790	100194224	3.0228	8.16099	67.9956	1.63862e-16	3.90372e-15	Ribosomal protein L14p/L23e family protein	GO:0003735;GO:0005840;GO:0006412	structural constituent of ribosome;ribosome;translation	Ribosome - Zea mays (maize)	zma03010
Zm00001d031009	Zm00001eb031310	100384542	2.60082	5.21884	67.9721	1.65829e-16	3.94741e-15	TESMIN/TSO1-like CXC
Zm00001d031534	Zm00001eb035750	103642476	-3.395	5.83147	67.9289	1.69498e-16	4.03148e-15	Ypt/Rab-GAP domain of gyp1p superfamily protein
Zm00001d054013	Zm00001eb209340	100191943	3.13012	4.03489	67.9002	1.71984e-16	4.08733e-15	RNA polymerase I subunit	GO:0003899;GO:0003677;GO:0006351;GO:0046983	DNA-directed 5'-3' RNA polymerase activity;DNA binding;transcription, DNA-templated;protein dimerization activity	RNA polymerase - Zea mays (maize)	zma03020
Zm00001d027763	Zm00001eb004740		-3.50067	5.14111	67.8828	1.73507e-16	4.12021e-15	Protein of unknown function (DUF506)
Zm00001d043831	Zm00001eb156480		3.70293	2.97807	67.8707	1.74573e-16	4.14218e-15	Microtubule associated protein (MAP65/ASE1) family protein
Zm00001d032670	Zm00001eb045560		2.92221	6.08651	67.8645	1.75125e-16	4.15194e-15	RING/U-box superfamily protein	GO:0008270	zinc ion binding
Zm00001d021020	Zm00001eb317470	100282508	3.15358	6.17316	67.8539	1.76069e-16	4.17098e-15	Ribosomal protein L32e	GO:0003735;GO:0005622;GO:0005840;GO:0006412	structural constituent of ribosome;intracellular;ribosome;translation	Ribosome - Zea mays (maize)	zma03010
Zm00001d027706	Zm00001eb004160	100501489	3.05346	4.80617	67.8228	1.78871e-16	4.23395e-15	transducin family protein / WD-40 repeat family protein	GO:0005515	protein binding	Ribosome biogenesis in eukaryotes - Zea mays (maize)	zma03008
Zm00001d032543	Zm00001eb044350	100274385	2.33815	4.45282	67.8197	1.79149e-16	4.23714e-15	Tetratricopeptide repeat (TPR)-like superfamily protein	GO:0005515	protein binding
Zm00001d018873	Zm00001eb300780	100281110	2.42361	6.39279	67.8002	1.80935e-16	4.27595e-15	TGF-beta receptor interacting protein	GO:0005515;GO:0003743;GO:0005737;GO:0005852	protein binding;translation initiation factor activity;cytoplasm;eukaryotic translation initiation factor 3 complex
Zm00001d046593	Zm00001eb387030		-2.18011	7.7002	67.7915	1.81733e-16	4.29138e-15	purple acid phosphatase	GO:0016787;GO:0005515;GO:0003993;GO:0046872	hydrolase activity;protein binding;acid phosphatase activity;metal ion binding
Zm00001d041480	Zm00001eb135960	103650492	3.3312	5.83309	67.7727	1.83476e-16	4.32907e-15	putative mitochondrial RNA helicase	GO:0003676;GO:0005524	nucleic acid binding;ATP binding
Zm00001d036351	Zm00001eb271900		3.66193	6.10756	67.7544	1.85187e-16	4.36595e-15	glucan synthase-like	GO:0000148;GO:0003843;GO:0006075;GO:0016020	1,3-beta-D-glucan synthase complex;1,3-beta-D-glucan synthase activity;(1->3)-beta-D-glucan biosynthetic process;membrane
Zm00001d000295	Zm00001eb043470	100191408	1.58575	6.93083	67.7304	1.87449e-16	4.41576e-15	mitochondrial HSO70	GO:0005524;GO:0006457;GO:0051082	ATP binding;protein folding;unfolded protein binding	RNA degradation - Zea mays (maize)	zma03018
Zm00001d012160	Zm00001eb365700	100273323	2.34254	5.59435	67.7168	1.88749e-16	4.44283e-15	Ribosomal protein L13 family protein	GO:0003735;GO:0005840;GO:0006412	structural constituent of ribosome;ribosome;translation	Ribosome - Zea mays (maize)	zma03010
Zm00001d011236	Zm00001eb357340	100192792	1.88684	7.05558	67.7001	1.90356e-16	4.47709e-15	Histone superfamily protein	GO:0046982;GO:0003677;GO:0000786	protein heterodimerization activity;DNA binding;nucleosome
Zm00001d014617	Zm00001eb226490	100191584	-4.89687	7.56521	67.6586	1.94399e-16	4.56852e-15	xyloglucan endotransglucosylase/hydrolase	GO:0004553;GO:0010411;GO:0005618;GO:0005975;GO:0016762;GO:0006073;GO:0042546;GO:0048046	hydrolase activity, hydrolyzing O-glycosyl compounds;xyloglucan metabolic process;cell wall;carbohydrate metabolic process;xyloglucan:xyloglucosyl transferase activity;cellular glucan metabolic process;cell wall biogenesis;apoplast
Zm00001d049500	Zm00001eb172130		2.67852	8.30369	67.6436	1.95892e-16	4.59995e-15	Ribosomal protein S3 family protein	GO:0003723;GO:0003735;GO:0005840;GO:0006412;GO:0015935	RNA binding;structural constituent of ribosome;ribosome;translation;small ribosomal subunit
Zm00001d018794	Zm00001eb299960	100194249	2.94877	4.45164	67.628	1.97442e-16	4.63267e-15	root FNR	GO:0016491;GO:0055114	oxidoreductase activity;oxidation-reduction process	Photosynthesis - Zea mays (maize);Metabolic pathways - Zea mays (maize)	zma00195;zma01100
Zm00001d052173	Zm00001eb193720	100277269	-2.5103	6.22569	67.6055	1.99713e-16	4.68222e-15	conserved hypothetical protein
Zm00001d011773	Zm00001eb362110		1.67085	4.11167	67.5998	2.00287e-16	4.69197e-15	S-adenosyl-L-methionine-dependent methyltransferases superfamily protein	GO:0008168	methyltransferase activity
Zm00001d043249	Zm00001eb151280	100283201	-2.1667	8.05075	67.5898	2.01311e-16	4.71221e-15	flavodoxin-like quinone reductase	GO:0010181;GO:0016491;GO:0003955	FMN binding;oxidoreductase activity;NAD(P)H dehydrogenase (quinone) activity	Ubiquinone and other terpenoid-quinone biosynthesis - Zea mays (maize);Metabolic pathways - Zea mays (maize);Biosynthesis of secondary metabolites - Zea mays (maize);Biosynthesis of cofactors - Zea mays (maize)	zma00130;zma01100;zma01110;zma01240
Zm00001d013223	Zm00001eb214360		3.66255	5.48283	67.5808	2.02229e-16	4.72994e-15	semialdehyde dehydrogenase family protein	GO:0004073;GO:0003942;GO:0016620;GO:0009086;GO:0005737;GO:0051287;GO:0009088;GO:0008652;GO:0055114;GO:0009089;GO:0009097;GO:0046983;GO:0050661	aspartate-semialdehyde dehydrogenase activity;N-acetyl-gamma-glutamyl-phosphate reductase activity;oxidoreductase activity, acting on the aldehyde or oxo group of donors, NAD or NADP as acceptor;methionine biosynthetic process;cytoplasm;NAD binding;threonine biosynthetic process;cellular amino acid biosynthetic process;oxidation-reduction process;lysine biosynthetic process via diaminopimelate;is…
Zm00001d015383	Zm00001eb233140	100282981	1.91753	7.12976	67.5615	2.04213e-16	4.77256e-15	glyceraldehyde-3-phosphate dehydrogenase of plastid	GO:0016620;GO:0006006;GO:0055114;GO:0050661;GO:0051287	oxidoreductase activity, acting on the aldehyde or oxo group of donors, NAD or NADP as acceptor;glucose metabolic process;oxidation-reduction process;NADP binding;NAD binding	Glycolysis / Gluconeogenesis - Zea mays (maize);Carbon fixation in photosynthetic organisms - Zea mays (maize);Metabolic pathways - Zea mays (maize);Biosynthesis of secondary metabolites - Zea mays (maize);Carbon metabolism - Zea mays (maize);Biosynthesis of amino acids - Zea mays (maize)	zma00010;zma00710;zma01100;zma01110;zma01200;zma01230
Zm00001d020721	Zm00001eb314930	103632856	6.34055	2.10129	67.4791	2.1293e-16	4.97235e-15	fucosyltransferase	GO:0008107;GO:0016020;GO:0042546	galactoside 2-alpha-L-fucosyltransferase activity;membrane;cell wall biogenesis
Zm00001d034809	Zm00001eb064140	100282822	2.05544	5.01548	67.4762	2.13247e-16	4.97581e-15	LUC7 related protein	GO:0003729;GO:0005685;GO:0006376	mRNA binding;U1 snRNP;mRNA splice site selection
Zm00001d002585			1.79176	5.7585	67.4677	2.14171e-16	4.99343e-15	Class II aaRS and biotin synthetases superfamily protein	GO:0000166;GO:0004827;GO:0004812;GO:0005524;GO:0005737;GO:0006418;GO:0006433	nucleotide binding;proline-tRNA ligase activity;aminoacyl-tRNA ligase activity;ATP binding;cytoplasm;tRNA aminoacylation for protein translation;prolyl-tRNA aminoacylation
Zm00001d013571	Zm00001eb217590		-4.00261	5.01961	67.4603	2.14974e-16	5.00819e-15	SBP (S-ribonuclease binding protein) family protein
Zm00001d042023	Zm00001eb140330	100286375	3.5141	6.76351	67.4347	2.1778e-16	5.06957e-15	RNA binding Plectin/S10 domain-containing protein			Ribosome - Zea mays (maize)	zma03010
Zm00001d013402	Zm00001eb216020		7.08238	5.33528	67.4015	2.21483e-16	5.1517e-15	phytochrome A	GO:0018298;GO:0005515;GO:0006355;GO:0000155;GO:0007165;GO:0009584;GO:0009585;GO:0009881;GO:0017006;GO:0042803	protein-chromophore linkage;protein binding;regulation of transcription, DNA-templated;phosphorelay sensor kinase activity;signal transduction;detection of visible light;red, far-red light phototransduction;photoreceptor activity;protein-tetrapyrrole linkage;protein homodimerization activity
Zm00001d017783	Zm00001eb252170	103627618	2.27455	3.80502	67.3985	2.2182e-16	5.15548e-15	AAA-type ATPase family protein	GO:0005524	ATP binding
Zm00001d033775	Zm00001eb055170	100192064	2.90123	5.3858	67.3756	2.24412e-16	5.21162e-15	purine biosynthesis	GO:0004642;GO:0006189	phosphoribosylformylglycinamidine synthase activity;'de novo' IMP biosynthetic process	Purine metabolism - Zea mays (maize);Metabolic pathways - Zea mays (maize);Biosynthesis of secondary metabolites - Zea mays (maize);Purine metabolism - Zea mays (maize);Metabolic pathways - Zea mays (maize);Biosynthesis of secondary metabolites - Zea mays (maize)	zma00230;zma01100;zma01110;zma00230;zma01100;zma01110
Zm00001d005791	Zm00001eb099930	100278340	2.80137	7.20458	67.3706	2.24977e-16	5.22064e-15	Histone superfamily protein	GO:0046982;GO:0000786;GO:0003677;GO:0005634;GO:0006334	protein heterodimerization activity;nucleosome;DNA binding;nucleus;nucleosome assembly
Zm00001d022134	Zm00001eb327430	100282885	1.99332	9.12507	67.3505	2.27283e-16	5.27001e-15	Glutathione S-transferase, C-terminal-like;Translation elongation factor EF1B/ribosomal protein S6	GO:0003746;GO:0005853;GO:0006414	translation elongation factor activity;eukaryotic translation elongation factor 1 complex;translational elongation
Zm00001d017617	Zm00001eb250750	100285351	2.79837	5.45497	67.3472	2.2766e-16	5.27461e-15	translocase of the inner mitochondrial membrane
Zm00001d004006	Zm00001eb085680	100280507	-3.36791	6.1754	67.2881	2.34597e-16	5.43106e-15	SNF1-related protein kinase regulatory subunit gamma
Zm00001d022124	Zm00001eb327330	100286357	2.73307	8.89936	67.2843	2.35044e-16	5.43714e-15	Ribosomal protein L18e/L15 superfamily protein	GO:0003735;GO:0006412;GO:0005622;GO:0015934;GO:0005840	structural constituent of ribosome;translation;intracellular;large ribosomal subunit;ribosome	Ribosome - Zea mays (maize)	zma03010
Zm00001d006250			5.51941	5.27925	67.2724	2.3647e-16	5.46584e-15	Alba DNA/RNA-binding protein	GO:0003676	nucleic acid binding
Zm00001d038608	Zm00001eb291920	100275360	-2.87055	5.32602	67.2707	2.36668e-16	5.46615e-15	HSP20-like chaperones superfamily protein
Zm00001d043942	Zm00001eb157400	100283101	3.02586	7.35793	67.2523	2.38891e-16	5.51317e-15	Ribosomal protein L18ae/LX family protein	GO:0003735;GO:0005840;GO:0006412	structural constituent of ribosome;ribosome;translation	Ribosome - Zea mays (maize)	zma03010
Zm00001d034440	Zm00001eb060730	100191314	3.2623	6.48529	67.2471	2.39523e-16	5.52344e-15	Ribosomal protein L4/L1 family	GO:0003735;GO:0005840;GO:0006412	structural constituent of ribosome;ribosome;translation	Ribosome - Zea mays (maize)	zma03010
Zm00001d028384	Zm00001eb010300	103633413	2.08419	6.40032	67.2315	2.41421e-16	5.56286e-15	Ribosomal protein L7Ae/L30e/S12e/Gadd45 family protein	GO:1990904;GO:0003723;GO:0042254;GO:0005730	ribonucleoprotein complex;RNA binding;ribosome biogenesis;nucleolus	Ribosome biogenesis in eukaryotes - Zea mays (maize);Spliceosome - Zea mays (maize)	zma03008;zma03040
Zm00001d052495	Zm00001eb196670	100217167	3.93882	3.88231	67.2139	2.43594e-16	5.60856e-15	AT-hook motif nuclear-localized protein
Zm00001d022236	Zm00001eb328370	100382718	3.35556	4.29694	67.1292	2.54278e-16	5.84989e-15	3'-5'-exoribonuclease family protein			RNA degradation - Zea mays (maize)	zma03018
Zm00001d021433	Zm00001eb320870	542658	5.44706	6.49762	67.1277	2.54472e-16	5.84989e-15	high mobility group B4
Zm00001d012274	Zm00001eb366700		-5.64435	6.95251	67.0705	2.61974e-16	6.01764e-15	HXXXD-type acyl-transferase family protein	GO:0016747	transferase activity, transferring acyl groups other than amino-acyl groups
Zm00001d015228	Zm00001eb232010		2.35767	5.13053	67.0486	2.64891e-16	6.07992e-15	SHK1 binding protein	GO:0001671;GO:0051087;GO:0006479;GO:0008168	ATPase activator activity;chaperone binding;protein methylation;methyltransferase activity
Zm00001d021477	Zm00001eb321260	100278340	4.74857	5.77373	67.047	2.65105e-16	6.0801e-15	Histone superfamily protein	GO:0046982;GO:0000786;GO:0003677;GO:0005634;GO:0006334	protein heterodimerization activity;nucleosome;DNA binding;nucleus;nucleosome assembly
Zm00001d036570	Zm00001eb273670		2.30869	7.43484	67.0327	2.67044e-16	6.11983e-15	Ribosomal L27e protein family	GO:0003735;GO:0005622;GO:0005840;GO:0006412	structural constituent of ribosome;intracellular;ribosome;translation
Zm00001d006510	Zm00001eb106150	100280597	3.0624	7.75431	67.0086	2.70324e-16	6.19019e-15	Zinc-binding ribosomal protein family protein	GO:0006412;GO:0003735;GO:0005622;GO:0005840	translation;structural constituent of ribosome;intracellular;ribosome	Ribosome - Zea mays (maize)	zma03010
Zm00001d045069	Zm00001eb374300	100216841	3.20437	7.02609	66.9996	2.71565e-16	6.21379e-15	Ribosomal protein L19e family protein	GO:0003735;GO:0005622;GO:0022625;GO:0005840;GO:0006412	structural constituent of ribosome;intracellular;cytosolic large ribosomal subunit;ribosome;translation	Ribosome - Zea mays (maize)	zma03010
Zm00001d015064	Zm00001eb230520		4.3434	3.73849	66.9833	2.73813e-16	6.26037e-15	ARABIDOPSIS TRITHORAX-RELATED PROTEIN	GO:0005515	protein binding
Zm00001d015208	Zm00001eb231820	100272422	2.89419	5.45368	66.9749	2.74988e-16	6.28236e-15	Cleavage and polyadenylation specificity factor (CPSF) A subunit protein	GO:0005515;GO:0003676;GO:0005634	protein binding;nucleic acid binding;nucleus	Spliceosome - Zea mays (maize)	zma03040
Zm00001d052945	Zm00001eb200370	100279072	2.90726	4.12181	66.9426	2.79532e-16	6.37671e-15	ribonuclease P family protein / Rpp14 family protein	GO:0004526;GO:0004540;GO:0016070;GO:0008033	ribonuclease P activity;ribonuclease activity;RNA metabolic process;tRNA processing	Ribosome biogenesis in eukaryotes - Zea mays (maize)	zma03008
Zm00001d024277	Zm00001eb413610		-4.99602	5.20959	66.9425	2.79549e-16	6.37671e-15	hypothetical protein
Zm00001d002483	Zm00001eb072270	100193557	2.91079	3.6656	66.9305	2.81243e-16	6.41038e-15	Transducin family protein / WD-40 repeat family protein	GO:0005515;GO:0006364;GO:0032040	protein binding;rRNA processing;small-subunit processome	Ribosome biogenesis in eukaryotes - Zea mays (maize)	zma03008
Zm00001d052101	Zm00001eb193040	100383971	4.2864	6.17198	66.918	2.83042e-16	6.44269e-15	chaperonin	GO:0005737;GO:0005524;GO:0006457;GO:0046914;GO:1901671	cytoplasm;ATP binding;protein folding;transition metal ion binding;positive regulation of superoxide dismutase activity
Zm00001d007820	Zm00001eb116880		-4.06801	6.02425	66.9176	2.83097e-16	6.44269e-15	Protein of unknown function (DUF506)
Zm00001d028538	Zm00001eb011700		3.03562	3.60504	66.9058	2.84797e-16	6.47639e-15	P-loop containing nucleoside triphosphate hydrolases superfamily protein	GO:0005524	ATP binding
Zm00001d049668	Zm00001eb173730	100272255	2.83901	7.56501	66.8863	2.87623e-16	6.53262e-15	ribosomal protein S13A	GO:0003735;GO:0005840;GO:0005622;GO:0006412	structural constituent of ribosome;ribosome;intracellular;translation	Ribosome - Zea mays (maize)	zma03010
Zm00001d047290	Zm00001eb393150	100283969	-1.93412	5.38408	66.8857	2.87713e-16	6.53262e-15	ABI five binding protein
Zm00001d040257			2.30861	7.14029	66.8767	2.89032e-16	6.55755e-15	TCP-1/cpn60 chaperonin family protein	GO:0005524;GO:0006457;GO:0051082	ATP binding;protein folding;unfolded protein binding
Zm00001d042308	Zm00001eb143000	100273645	3.04417	8.49039	66.873	2.8957e-16	6.56469e-15	breast basic conserved	GO:0003735;GO:0005622;GO:0005840;GO:0006412	structural constituent of ribosome;intracellular;ribosome;translation	Ribosome - Zea mays (maize)	zma03010
Zm00001d045181	Zm00001eb375410		1.43103	4.74194	66.862	2.91189e-16	6.59633e-15	Membrane insertion protein, OxaA/YidC with tetratricopeptide repeat domain	GO:0005515;GO:0016021;GO:0032977	protein binding;integral component of membrane;membrane insertase activity
Zm00001d017720	Zm00001eb251620	100193866	3.58868	5.04238	66.8595	2.91563e-16	6.59974e-15	topoisomerase II	GO:0003677;GO:0003918;GO:0005524;GO:0006265;GO:0006259	DNA binding;DNA topoisomerase type II (ATP-hydrolyzing) activity;ATP binding;DNA topological change;DNA metabolic process
Zm00001d033420	Zm00001eb052260	100286286	3.21225	5.22689	66.855	2.92231e-16	6.60979e-15	Leucine-rich repeat (LRR) family protein	GO:0005515	protein binding
Zm00001d003672	Zm00001eb082850		2.76522	7.13102	66.8526	2.92589e-16	6.61282e-15	RNA binding Plectin/S10 domain-containing protein
Zm00001d026495	Zm00001eb432550		2.76658	4.0936	66.8367	2.94952e-16	6.66114e-15	Nucleolar protein,Nop52 domain containing protein	GO:0006364;GO:0030688	rRNA processing;preribosome, small subunit precursor
Zm00001d035492	Zm00001eb265430	100274440	-2.39928	7.71073	66.8271	2.96388e-16	6.68844e-15	IQ-domain	GO:0005515	protein binding
Zm00001d033482	Zm00001eb052760	100501920	-3.35323	4.24301	66.8026	3.00101e-16	6.76706e-15	ankyrin repeat family protein	GO:0005515	protein binding
Zm00001d024830	Zm00001eb418000	100280147	2.52871	3.27456	66.7979	3.00812e-16	6.77791e-15	DEGP protease	GO:0005515;GO:0004252;GO:0006508	protein binding;serine-type endopeptidase activity;proteolysis
Zm00001d018009	Zm00001eb254290		3.05549	4.15068	66.7825	3.03184e-16	6.82614e-15	P-loop containing nucleoside triphosphate hydrolases superfamily protein	GO:0003777;GO:0005524;GO:0007018;GO:0008017	microtubule motor activity;ATP binding;microtubule-based movement;microtubule binding
Zm00001d047324	Zm00001eb393420		4.02535	4.157	66.7725	3.04718e-16	6.85546e-15	Protein of unknown function (DUF620)
Zm00001d024539	Zm00001eb415700		2.45635	3.33031	66.7625	3.06266e-16	6.88503e-15	P-loop containing nucleoside triphosphate hydrolases superfamily protein	GO:0005525	GTP binding
Zm00001d045565			-2.03511	6.25204	66.756	3.07273e-16	6.90242e-15	Haloacid dehalogenase-like hydrolase (HAD) superfamily protein	GO:0008152;GO:0016787	metabolic process;hydrolase activity
Zm00001d049228	Zm00001eb169960		-1.70504	5.07209	66.7494	3.08308e-16	6.9204e-15	Wall-associated receptor kinase galacturonan-binding domain containing protein	GO:0030247	polysaccharide binding
Zm00001d034343	Zm00001eb059830	100284964	1.90701	5.61018	66.7032	3.15628e-16	7.07933e-15	histidinol dehydrogenase	GO:0000105;GO:0008152;GO:0004399;GO:0016491;GO:0055114;GO:0008270;GO:0051287	histidine biosynthetic process;metabolic process;histidinol dehydrogenase activity;oxidoreductase activity;oxidation-reduction process;zinc ion binding;NAD binding	Histidine metabolism - Zea mays (maize);Metabolic pathways - Zea mays (maize);Biosynthesis of secondary metabolites - Zea mays (maize);Biosynthesis of amino acids - Zea mays (maize)	zma00340;zma01100;zma01110;zma01230
Zm00001d030146	Zm00001eb025290	100283274	1.82704	6.14736	66.6993	3.16242e-16	7.08772e-15	Ribosomal protein L35	GO:0003735;GO:0005622;GO:0005840;GO:0006412	structural constituent of ribosome;intracellular;ribosome;translation
Zm00001d027760	Zm00001eb004730	100273753	3.97837	6.16834	66.696	3.16774e-16	7.09424e-15	histone H2A	GO:0003677;GO:0046982;GO:0000786;GO:0005634	DNA binding;protein heterodimerization activity;nucleosome;nucleus	ATP-dependent chromatin remodeling - Zea mays (maize)	zma03082
Zm00001d030691	Zm00001eb028980		3.09504	8.84097	66.6941	3.17086e-16	7.09585e-15	Ribosomal protein L2 family	GO:0003735;GO:0003723;GO:0005622;GO:0005840;GO:0006412;GO:0015934	structural constituent of ribosome;RNA binding;intracellular;ribosome;translation;large ribosomal subunit
Zm00001d045389	Zm00001eb377380		1.70244	5.42829	66.6404	3.25838e-16	7.28617e-15	Pentatricopeptide repeat (PPR) superfamily protein	GO:0005515	protein binding
Zm00001d051644	Zm00001eb189030	103653997	2.07078	5.92415	66.5744	3.3694e-16	7.52874e-15	tetratricopeptide repeat (TPR)-containing protein	GO:0005515	protein binding
Zm00001d017984	Zm00001eb254050	100191570	-2.95305	8.25339	66.5382	3.43186e-16	7.66249e-15	glucosyl transferase family	GO:0016757	transferase activity, transferring glycosyl groups
Zm00001d049674	Zm00001eb173790	100282819	2.84533	7.98564	66.5333	3.44041e-16	7.67577e-15	60S acidic ribosomal protein family	GO:0003735;GO:0005622;GO:0005840;GO:0006412;GO:0006414	structural constituent of ribosome;intracellular;ribosome;translation;translational elongation	Ribosome - Zea mays (maize)	zma03010
Zm00001d014341	Zm00001eb224430		-5.54192	7.47068	66.5167	3.46936e-16	7.73453e-15	Peroxidase superfamily protein	GO:0004601;GO:0006979;GO:0042744;GO:0020037;GO:0055114	peroxidase activity;response to oxidative stress;hydrogen peroxide catabolic process;heme binding;oxidation-reduction process
Zm00001d052061	Zm00001eb192690		-1.50836	5.75596	66.4812	3.53243e-16	7.8692e-15	Vacuolar import/degradation, Vid27-related protein	GO:0005515	protein binding
Zm00001d008656	Zm00001eb336220		1.44333	5.26028	66.4709	3.55095e-16	7.90449e-15	TBP-associated factor 15B	GO:0003676	nucleic acid binding
Zm00001d052472	Zm00001eb196510		3.46793	4.17825	66.4693	3.55388e-16	7.90503e-15	methylthioalkylmalate synthase-like	GO:0003824;GO:0003852;GO:0019752;GO:0009098;GO:0046912	catalytic activity;2-isopropylmalate synthase activity;carboxylic acid metabolic process;leucine biosynthetic process;transferase activity, transferring acyl groups, acyl groups converted into alkyl on transfer
Zm00001d015245	Zm00001eb232140		2.55646	5.08133	66.4637	3.56405e-16	7.92168e-15	SUPPRESSOR OF AUXIN RESISTANCE1
Zm00001d017621	Zm00001eb250790	100275367	2.38257	3.92226	66.462	3.56704e-16	7.92237e-15	Tetratricopeptide repeat (TPR)-like superfamily protein	GO:0005515	protein binding
Zm00001d048512	Zm00001eb404090		2.79875	3.51077	66.4453	3.59738e-16	7.98374e-15	Transducin family protein / WD-40 repeat family protein	GO:0005515	protein binding
Zm00001d005023	Zm00001eb093610	100283242	2.5343	8.30974	66.4433	3.60099e-16	7.98455e-15	Ribosomal protein S5 domain 2-like superfamily protein	GO:0003735;GO:0005840;GO:0006412	structural constituent of ribosome;ribosome;translation	Ribosome - Zea mays (maize)	zma03010
Zm00001d048104	Zm00001eb400340		6.08672	2.41895	66.4421	3.60315e-16	7.98455e-15	TPX2 (targeting protein for Xklp2) protein family
Zm00001d007815	Zm00001eb116850	103648250	2.71281	7.84244	66.4386	3.60967e-16	7.99298e-15	Ribosomal protein S19 family protein	GO:0003723;GO:0003735;GO:0005840;GO:0006412;GO:0015935	RNA binding;structural constituent of ribosome;ribosome;translation;small ribosomal subunit	Ribosome - Zea mays (maize)	zma03010
Zm00001d037181			-4.05349	4.20822	66.4136	3.65568e-16	8.08882e-15	hypothetical protein
Zm00001d012661	Zm00001eb370170		2.19425	4.37761	66.3961	3.68837e-16	8.15502e-15	helicase in vascular tissue and tapetum	GO:0005515;GO:0004386;GO:0003676;GO:0005524	protein binding;helicase activity;nucleic acid binding;ATP binding
Zm00001d045544	Zm00001eb378930	542185	2.38022	5.48024	66.3942	3.6919e-16	8.15672e-15	chaperonin 60 beta	GO:0005524;GO:0005737;GO:0042026;GO:0006457	ATP binding;cytoplasm;protein refolding;protein folding	RNA degradation - Zea mays (maize);RNA degradation - Zea mays (maize)	zma03018;zma03018
Zm00001d006287	Zm00001eb104220	100192835	2.9091	7.59272	66.3791	3.72031e-16	8.21333e-15	Ribosomal protein L14	GO:0003735;GO:0005622;GO:0005840;GO:0006412	structural constituent of ribosome;intracellular;ribosome;translation	Ribosome - Zea mays (maize)	zma03010
Zm00001d043652	Zm00001eb154820		-3.86499	4.83282	66.3685	3.74036e-16	8.25143e-15	Protein kinase superfamily protein
Zm00001d002333	Zm00001eb070910		2.175	3.6831	66.3358	3.8028e-16	8.38291e-15	K+ uptake permease	GO:0015079;GO:0016020;GO:0071805	potassium ion transmembrane transporter activity;membrane;potassium ion transmembrane transport
Zm00001d006064	Zm00001eb102250	100193699	2.93381	6.62448	66.3307	3.81266e-16	8.39839e-15	Ribosomal protein L32e	GO:0003735;GO:0005622;GO:0005840;GO:0006412	structural constituent of ribosome;intracellular;ribosome;translation	Ribosome - Zea mays (maize)	zma03010
Zm00001d014204	Zm00001eb223330		2.1904	4.34804	66.3214	3.83071e-16	8.43186e-15	Oxidoreductase family protein	GO:0016491	oxidoreductase activity
Zm00001d007465	Zm00001eb113950	100125640	2.84725	3.24884	66.2904	3.89149e-16	8.55925e-15	growth-regulating factor	GO:0005524;GO:0005634;GO:0006355	ATP binding;nucleus;regulation of transcription, DNA-templated
Zm00001d007070	Zm00001eb110610		-2.31932	4.89634	66.2777	3.91668e-16	8.60824e-15	Plasma-membrane choline transporter family protein
Zm00001d009417	Zm00001eb342400	100281129	3.59597	7.65268	66.2571	3.95774e-16	8.692e-15	Ribosomal L28e protein family			Ribosome - Zea mays (maize)	zma03010
Zm00001d033528	Zm00001eb053220	100191680	-3.29749	8.52599	66.2433	3.98562e-16	8.74672e-15	Major facilitator superfamily protein	GO:0016020;GO:0022857;GO:0055085	membrane;transmembrane transporter activity;transmembrane transport
Zm00001d032424	Zm00001eb043270		1.97872	3.38237	66.2413	3.98964e-16	8.74905e-15	Sodium Bile acid symporter family	GO:0016020	membrane
Zm00001d002695	Zm00001eb074270	103646084	-4.80483	6.67702	66.203	4.06797e-16	8.91421e-15	Protein of unknown function (DUF3741)
Zm00001d018957	Zm00001eb301420	100382075	2.71257	8.44716	66.1727	4.13102e-16	9.04564e-15	Ribosomal protein L4/L1 family	GO:0003735;GO:0005840;GO:0006412	structural constituent of ribosome;ribosome;translation	Ribosome - Zea mays (maize)	zma03010
Zm00001d026205	Zm00001eb430030		4.5418	3.82284	66.1631	4.15109e-16	9.08286e-15	hypothetical protein
Zm00001d014885	Zm00001eb228900	100192665	4.2809	4.97081	66.1566	4.1649e-16	9.10632e-15	zinc knuckle (CCHC-type) family protein	GO:0005634;GO:0003676;GO:0006974;GO:0008270;GO:0007049;GO:0048478	nucleus;nucleic acid binding;cellular response to DNA damage stimulus;zinc ion binding;cell cycle;replication fork protection
Zm00001d049258	Zm00001eb170210		-4.05439	6.65719	66.1416	4.19655e-16	9.16872e-15	ARM repeat superfamily protein	GO:0005515;GO:0005488	protein binding;binding
Zm00001d027354	Zm00001eb001070		1.9591	4.86871	66.1252	4.23165e-16	9.23858e-15	inner membrane protein OXA1-like	GO:0016021;GO:0032977	integral component of membrane;membrane insertase activity
Zm00001d003368	Zm00001eb080260	100381510	7.55185	3.89244	66.1117	4.26071e-16	9.29169e-15	kinesin-like protein	GO:0003777;GO:0005524;GO:0007018;GO:0008017;GO:0005515	microtubule motor activity;ATP binding;microtubule-based movement;microtubule binding;protein binding	Motor proteins - Zea mays (maize)	zma04814
Zm00001d045675	Zm00001eb380080	542435	1.85656	6.2223	66.111	4.26227e-16	9.29169e-15	asparagine synthetase	GO:0004066;GO:0006529	asparagine synthase (glutamine-hydrolyzing) activity;asparagine biosynthetic process	Alanine, aspartate and glutamate metabolism - Zea mays (maize);Metabolic pathways - Zea mays (maize);Biosynthesis of secondary metabolites - Zea mays (maize);Biosynthesis of amino acids - Zea mays (maize)	zma00250;zma01100;zma01110;zma01230
Zm00001d034606	Zm00001eb062210	100274429	1.61864	5.28545	66.0875	4.31342e-16	9.39625e-15	transcript elongation factor IIS	GO:0006351;GO:0005634;GO:0003676;GO:0008270;GO:0006355	transcription, DNA-templated;nucleus;nucleic acid binding;zinc ion binding;regulation of transcription, DNA-templated
Zm00001d052288	Zm00001eb194770	100381405	6.01205	2.83671	66.078	4.33421e-16	9.43458e-15	DP-E2F-like	GO:0003700;GO:0005667;GO:0006355	DNA binding transcription factor activity;transcription factor complex;regulation of transcription, DNA-templated
Zm00001d014655	Zm00001eb226730		1.41287	5.02776	66.0449	4.40776e-16	9.5876e-15	C2H2 zinc-finger protein SERRATE (SE)	GO:0003676	nucleic acid binding
Zm00001d041995	Zm00001eb140090		2.21145	4.25235	66.0055	4.49665e-16	9.77376e-15	Insulinase (Peptidase family M16) protein	GO:0003824;GO:0046872	catalytic activity;metal ion binding
Zm00001d052930	Zm00001eb200150		-1.50132	6.47358	65.9812	4.55235e-16	9.88755e-15	RING-H2 group F2A
Zm00001d013076	Zm00001eb212960		3.157	5.93406	65.9437	4.63985e-16	1.00643e-14	Ribosomal protein L4/L1 family	GO:0003735;GO:0005840;GO:0006412	structural constituent of ribosome;ribosome;translation
Zm00001d051660	Zm00001eb189290	100278014	2.05711	4.07057	65.9434	4.64055e-16	1.00643e-14	conserved hypothetical protein
Zm00001d033421	Zm00001eb052270		5.79919	4.9275	65.9266	4.68027e-16	1.0143e-14	DUTP-PYROPHOSPHATASE-LIKE	GO:0004170;GO:0046080	dUTP diphosphatase activity;dUTP metabolic process
Zm00001d045747			2.90406	3.35176	65.9252	4.68371e-16	1.0143e-14	DNA topoisomerase, type IA, core	GO:0003677;GO:0003916;GO:0005694;GO:0006265	DNA binding;DNA topoisomerase activity;chromosome;DNA topological change
Zm00001d050908	Zm00001eb183290	100277241	-3.78185	3.92791	65.9037	4.73499e-16	1.02465e-14	conserved hypothetical protein
Zm00001d005856	Zm00001eb100530	100282882	1.9659	4.33645	65.8853	4.77948e-16	1.03352e-14	hydroxyproline-rich glycoprotein family protein	GO:0005509;GO:0005544	calcium ion binding;calcium-dependent phospholipid binding	Nucleocytoplasmic transport - Zea mays (maize)	zma03013
Zm00001d021702	Zm00001eb323450	542472	-3.15911	5.7528	65.8526	4.85932e-16	1.05002e-14	beta-amylase	GO:0000272;GO:0016161	polysaccharide catabolic process;beta-amylase activity	Starch and sucrose metabolism - Zea mays (maize);Metabolic pathways - Zea mays (maize);Biosynthesis of secondary metabolites - Zea mays (maize)	zma00500;zma01100;zma01110
Zm00001d039271	Zm00001eb119000		2.26799	4.75689	65.8297	4.91625e-16	1.06154e-14	basic helix-loop-helix (bHLH) DNA-binding superfamily protein	GO:0046983	protein dimerization activity
Zm00001d037362	Zm00001eb280820		2.74303	4.10185	65.818	4.94545e-16	1.06707e-14	DNA topoisomerase, type IA, core	GO:0003917;GO:0003677;GO:0003916;GO:0006265;GO:0005694	DNA topoisomerase type I activity;DNA binding;DNA topoisomerase activity;DNA topological change;chromosome
Zm00001d009497	Zm00001eb343120	100191625	-5.29526	4.6918	65.8091	4.9679e-16	1.07113e-14	phosphatidyl serine synthase family protein	GO:0006659	phosphatidylserine biosynthetic process	Glycerophospholipid metabolism - Zea mays (maize);Metabolic pathways - Zea mays (maize);Biosynthesis of secondary metabolites - Zea mays (maize)	zma00564;zma01100;zma01110
Zm00001d011412	Zm00001eb358730	100283851	2.3346	6.25594	65.7975	4.99722e-16	1.07666e-14	Mitochondrial outer membrane translocase complex, subunit Tom7	GO:0005742;GO:0030150	mitochondrial outer membrane translocase complex;protein import into mitochondrial matrix
MSTRG.11684			4.47373	5.25993	65.7799	5.042e-16	1.08552e-14
Zm00001d021313	Zm00001eb319780	100272500	2.39761	3.8822	65.7778	5.04732e-16	1.08587e-14	PIN domain-like family protein	GO:0032040	small-subunit processome
Zm00001d038338	Zm00001eb289320		-3.0798	5.2094	65.7688	5.07052e-16	1.09007e-14	myb domain protein	GO:0003677	DNA binding
Zm00001d009373	Zm00001eb342070	103635254	-2.74684	8.55956	65.7422	5.13942e-16	1.10367e-14	Peroxidase superfamily protein	GO:0004601;GO:0055114;GO:0042744;GO:0006979;GO:0020037	peroxidase activity;oxidation-reduction process;hydrogen peroxide catabolic process;response to oxidative stress;heme binding	Phenylpropanoid biosynthesis - Zea mays (maize);Metabolic pathways - Zea mays (maize);Biosynthesis of secondary metabolites - Zea mays (maize)	zma00940;zma01100;zma01110
Zm00001d013056	Zm00001eb212700	100501728	3.40665	6.03254	65.7415	5.14127e-16	1.10367e-14	P-loop containing nucleoside triphosphate hydrolases superfamily protein	GO:0003676;GO:0005524	nucleic acid binding;ATP binding
Zm00001d031073	Zm00001eb031810		1.90789	4.45471	65.7307	5.16954e-16	1.10893e-14	origin recognition complex subunit	GO:0003677;GO:0005664;GO:0006260	DNA binding;nuclear origin of replication recognition complex;DNA replication
Zm00001d012503	Zm00001eb368820	100282083	2.33852	5.78902	65.7285	5.17529e-16	1.10936e-14	Nucleic acid-binding, OB-fold-like protein	GO:0000049	tRNA binding
Zm00001d024928	Zm00001eb418880	103641439	4.57378	2.8073	65.72	5.19759e-16	1.11333e-14	zinc finger (CCCH-type) family protein	GO:0006396;GO:0008173;GO:0046872;GO:0003676	RNA processing;RNA methyltransferase activity;metal ion binding;nucleic acid binding
Zm00001d012211	Zm00001eb366080		1.9715	7.25259	65.7147	5.21145e-16	1.11549e-14	S-adenosyl-L-methionine-dependent methyltransferases superfamily protein	GO:0008168	methyltransferase activity
Zm00001d042713	Zm00001eb146610		3.31205	4.2052	65.7123	5.218e-16	1.11608e-14	DNA-directed DNA polymerases	GO:0003676;GO:0001882;GO:0000166;GO:0003887;GO:0003677;GO:0006260	nucleic acid binding;nucleoside binding;nucleotide binding;DNA-directed DNA polymerase activity;DNA binding;DNA replication
Zm00001d030199	Zm00001eb025690		-4.95842	9.63981	65.7034	5.24141e-16	1.12028e-14	peroxidase	GO:0004601;GO:0006979;GO:0020037;GO:0055114;GO:0042744	peroxidase activity;response to oxidative stress;heme binding;oxidation-reduction process;hydrogen peroxide catabolic process
Zm00001d046583	Zm00001eb386940		2.93774	7.75366	65.6887	5.28074e-16	1.12778e-14	Ribosomal protein S11 family protein	GO:0003735;GO:0005840;GO:0006412	structural constituent of ribosome;ribosome;translation
Zm00001d052324	Zm00001eb195100		-3.15691	5.59635	65.6875	5.28413e-16	1.12778e-14	laccase	GO:0055114;GO:0005507;GO:0046274;GO:0016491;GO:0048046;GO:0052716	oxidation-reduction process;copper ion binding;lignin catabolic process;oxidoreductase activity;apoplast;hydroquinone:oxygen oxidoreductase activity
Zm00001d029823	Zm00001eb022760		-4.85339	4.37178	65.6855	5.28926e-16	1.12806e-14	AtL5
Zm00001d018598	Zm00001eb297990	103631855	-2.29199	5.86437	65.6695	5.33247e-16	1.13645e-14	proline transporter
Zm00001d003423	Zm00001eb080780	100273823	4.3683	4.71687	65.6631	5.34993e-16	1.13935e-14	P-loop containing nucleoside triphosphate hydrolases superfamily protein	GO:0005524;GO:0016887	ATP binding;ATPase activity
Zm00001d049656	Zm00001eb173560	100192580	1.44153	7.1783	65.6358	5.42431e-16	1.15436e-14	eukaryotic translation initiation factor 3G1	GO:0003676;GO:0003743;GO:0005737;GO:0005852	nucleic acid binding;translation initiation factor activity;cytoplasm;eukaryotic translation initiation factor 3 complex
Zm00001d027288	Zm00001eb000420	100283317	2.18858	6.84697	65.6278	5.4464e-16	1.15822e-14	conserved hypothetical protein
Zm00001d043443	Zm00001eb153010	100191416	3.13642	7.2383	65.6258	5.45194e-16	1.15857e-14	Glycosyl hydrolase superfamily protein	GO:0004553;GO:0005975	hydrolase activity, hydrolyzing O-glycosyl compounds;carbohydrate metabolic process	Fructose and mannose metabolism - Zea mays (maize);Metabolic pathways - Zea mays (maize)	zma00051;zma01100
Zm00001d045025	Zm00001eb373960	100191248	1.72871	6.90074	65.57	5.60871e-16	1.19102e-14	chaperonin	GO:0005737;GO:0005524;GO:0006457;GO:0046914;GO:1901671	cytoplasm;ATP binding;protein folding;transition metal ion binding;positive regulation of superoxide dismutase activity
Zm00001d040147	Zm00001eb126560	100272391	7.4327	3.69608	65.5612	5.63372e-16	1.19547e-14	Plant protein of unknown function (DUF936)
Zm00001d039316	Zm00001eb119450	100284105	1.66185	7.57159	65.4761	5.88234e-16	1.24733e-14	VIRB2-interacting protein
Zm00001d019699	Zm00001eb307280	103632363	2.04144	3.79115	65.4658	5.91301e-16	1.25294e-14	Haloacid dehalogenase-like hydrolase (HAD) superfamily protein
Zm00001d028586	Zm00001eb012140	100382028	2.39974	4.83364	65.4504	5.95942e-16	1.26187e-14	translocon at the outer envelope membrane of chloroplasts 75-III	GO:0019867	outer membrane
Zm00001d049666	Zm00001eb173710	100272255	2.44064	7.86088	65.4385	5.99569e-16	1.26843e-14	ribosomal protein S13A	GO:0003735;GO:0005840;GO:0005622;GO:0006412	structural constituent of ribosome;ribosome;intracellular;translation	Ribosome - Zea mays (maize)	zma03010
Zm00001d012276	Zm00001eb366710		3.16999	7.87087	65.4374	5.99903e-16	1.26843e-14	Histone superfamily protein	GO:0046982;GO:0003677;GO:0000786	protein heterodimerization activity;DNA binding;nucleosome
Zm00001d005846	Zm00001eb100430		2.88191	3.27774	65.4283	6.02682e-16	1.2734e-14	F-box/RNI-like superfamily protein	GO:0005515	protein binding
Zm00001d030114	Zm00001eb025050		3.2017	3.6887	65.3345	6.32038e-16	1.33447e-14	Ribosomal protein L30/L7 family protein
Zm00001d015260	Zm00001eb232230		1.94994	5.40787	65.3056	6.41387e-16	1.35324e-14	double-stranded DNA binding
Zm00001d041416	Zm00001eb135550		-1.96883	9.19179	65.2811	6.49415e-16	1.3692e-14	indoleacetic acid-induced protein	GO:0005515	protein binding
Zm00001d051062	Zm00001eb184510		1.95994	4.08128	65.2777	6.5054e-16	1.37059e-14	Co-chaperone GrpE family protein	GO:0006457;GO:0000774;GO:0042803;GO:0051087	protein folding;adenyl-nucleotide exchange factor activity;protein homodimerization activity;chaperone binding
Zm00001d003372	Zm00001eb080310	103646346	3.1061	3.37787	65.2585	6.56905e-16	1.38301e-14	ARM repeat superfamily protein	GO:0005488	binding	Polycomb repressive complex - Zea mays (maize)	zma03083
Zm00001d038085	Zm00001eb287090		1.46542	6.13127	65.2367	6.64208e-16	1.39739e-14	Protein of unknown function (DUF3411)
Zm00001d033216	Zm00001eb050330		2.80707	3.50705	65.231	6.66128e-16	1.40043e-14	GCK domain-containing protein
Zm00001d019423	Zm00001eb305390		2.81292	3.98359	65.2105	6.73088e-16	1.41406e-14	Nucleoporin complex subunit 54 domain containing protein
Zm00001d044673	Zm00001eb163800		1.41122	6.20452	65.1778	6.84374e-16	1.43672e-14	CYTOCHROME P450 51G1	GO:0004497;GO:0016705;GO:0005506;GO:0055114;GO:0020037	monooxygenase activity;oxidoreductase activity, acting on paired donors, with incorporation or reduction of molecular oxygen;iron ion binding;oxidation-reduction process;heme binding
Zm00001d047937	Zm00001eb398820	100381961	-2.80569	5.3864	65.1764	6.84847e-16	1.43672e-14	armadillo repeat only	GO:0005515;GO:0005488	protein binding;binding
Zm00001d009848	Zm00001eb346100	100194344	2.54203	8.59594	65.1715	6.8657e-16	1.43931e-14	Ribosomal protein L18e/L15 superfamily protein	GO:0003735;GO:0005622;GO:0005840;GO:0006412	structural constituent of ribosome;intracellular;ribosome;translation	Ribosome - Zea mays (maize)	zma03010
Zm00001d034422	Zm00001eb060550	100285246	3.02485	8.15928	65.146	6.955e-16	1.45686e-14	Ribosomal protein S13/S18 family	GO:0003676;GO:0003723;GO:0003735;GO:0005622;GO:0005840;GO:0006412	nucleic acid binding;RNA binding;structural constituent of ribosome;intracellular;ribosome;translation	Ribosome - Zea mays (maize)	zma03010
Zm00001d045889	Zm00001eb381630	100280866	3.30461	6.81696	65.1448	6.95927e-16	1.45686e-14	Ribosomal protein L31e family protein	GO:0003735;GO:0005840;GO:0006412	structural constituent of ribosome;ribosome;translation	Ribosome - Zea mays (maize)	zma03010
Zm00001d018411	Zm00001eb258180	100194268	1.97696	4.79202	65.1106	7.081e-16	1.48129e-14	S-adenosyl-L-methionine-dependent methyltransferases superfamily protein	GO:0008152;GO:0016435;GO:0008168;GO:0070476	metabolic process;rRNA (guanine) methyltransferase activity;methyltransferase activity;rRNA (guanine-N7)-methylation
Zm00001d053738	Zm00001eb206650	100282427	1.83919	5.27528	65.0935	7.14289e-16	1.49318e-14	Rad23 UV excision repair protein family	GO:0005515;GO:0003684;GO:0005634;GO:0006289;GO:0043161	protein binding;damaged DNA binding;nucleus;nucleotide-excision repair;proteasome-mediated ubiquitin-dependent protein catabolic process	Nucleotide excision repair - Zea mays (maize);Protein processing in endoplasmic reticulum - Zea mays (maize)	zma03420;zma04141
Zm00001d028410	Zm00001eb010550		6.56773	2.76073	65.0842	7.17645e-16	1.49913e-14	beta-1,3-glucanase_putative	GO:0004553;GO:0005975	hydrolase activity, hydrolyzing O-glycosyl compounds;carbohydrate metabolic process
Zm00001d014626	Zm00001eb226560	100216667	1.95382	5.33342	65.0823	7.18337e-16	1.49952e-14	Ribosomal RNA processing Brix domain protein			Ribosome biogenesis in eukaryotes - Zea mays (maize)	zma03008
Zm00001d009387	Zm00001eb342190		1.83168	3.84728	65.0574	7.27491e-16	1.51755e-14	Pentatricopeptide repeat (PPR) superfamily protein	GO:0005515	protein binding
Zm00001d038358	Zm00001eb289500		2.75547	3.33692	65.042	7.33194e-16	1.52837e-14	delta1-pyrroline-5-carboxylate synthase	GO:0008152;GO:0004349;GO:0004350;GO:0003824;GO:0016491;GO:0006561;GO:0055114;GO:0016620;GO:0005737;GO:0050661	metabolic process;glutamate 5-kinase activity;glutamate-5-semialdehyde dehydrogenase activity;catalytic activity;oxidoreductase activity;proline biosynthetic process;oxidation-reduction process;oxidoreductase activity, acting on the aldehyde or oxo group of donors, NAD or NADP as acceptor;cytoplasm;NADP binding
MSTRG.2866			2.88076	2.84328	65.0185	7.41999e-16	1.54563e-14
Zm00001d045149	Zm00001eb375160		5.72233	2.77547	64.9195	7.80198e-16	1.62405e-14	Exostosin family protein	GO:0006486;GO:0016757	protein glycosylation;transferase activity, transferring glycosyl groups
Zm00001d015367	Zm00001eb233030		3.42824	3.58072	64.8882	7.92717e-16	1.64895e-14	Ribonuclease H2 non-catalytic subunit (Ylr154p-like) domain containing protein	GO:0006401;GO:0032299	RNA catabolic process;ribonuclease H2 complex
Zm00001d034698	Zm00001eb063090	100285900	2.6532	5.39129	64.8791	7.96373e-16	1.65539e-14	Tim10/DDP family zinc finger protein
Zm00001d035725	Zm00001eb267320	103629277	2.53877	3.73997	64.872	7.99255e-16	1.66021e-14	late embryogenesis abundant protein-related / LEA protein-related
Zm00001d038513	Zm00001eb290980		2.44645	4.50959	64.8511	8.07789e-16	1.67597e-14	Transducin/WD40 repeat-like superfamily protein	GO:0005515	protein binding
Zm00001d053547	Zm00001eb204910	100193696	3.3386	7.67103	64.8506	8.07979e-16	1.67597e-14	ribosomal protein large subunit 16A	GO:0003735;GO:0005840;GO:0005622;GO:0006412	structural constituent of ribosome;ribosome;intracellular;translation	Ribosome - Zea mays (maize)	zma03010
Zm00001d048346	Zm00001eb402570	100273082	2.55416	8.20919	64.8286	8.17052e-16	1.6936e-14	40s ribosomal protein SA	GO:0003735;GO:0006412;GO:0005840;GO:0005622;GO:0015935	structural constituent of ribosome;translation;ribosome;intracellular;small ribosomal subunit	Ribosome - Zea mays (maize)	zma03010
Zm00001d037582	Zm00001eb282650	542424	2.17256	3.75108	64.7739	8.40033e-16	1.74002e-14	gamma-tubulin complex protein	GO:0003924;GO:0005525;GO:0000930;GO:0005874;GO:0007020;GO:0007017;GO:0031122	GTPase activity;GTP binding;gamma-tubulin complex;microtubule;microtubule nucleation;microtubule-based process;cytoplasmic microtubule organization	Motor proteins - Zea mays (maize)	zma04814
Zm00001d021453	Zm00001eb321060	100191296	5.67041	3.36779	64.7709	8.41324e-16	1.74147e-14	Regulator of Vps4 activity in the MVB pathway protein	GO:0015031	protein transport
Zm00001d042061	Zm00001eb140660	100282318	-2.56003	8.40782	64.7477	8.51306e-16	1.7609e-14	NADPH:quinone oxidoreductase	GO:0016491	oxidoreductase activity
Zm00001d034790	Zm00001eb063980	103644306	3.16796	9.0581	64.7205	8.63122e-16	1.78409e-14	Ribosomal protein S4 (RPS4A) family protein	GO:0003723;GO:0003735;GO:0005622;GO:0005840;GO:0006412	RNA binding;structural constituent of ribosome;intracellular;ribosome;translation	Ribosome - Zea mays (maize)	zma03010
Zm00001d011680	Zm00001eb361120		1.83196	4.68299	64.7034	8.70663e-16	1.79842e-14	transcriptional coactivator p15 (PC4) family protein (KELP)	GO:0003677;GO:0003713;GO:0006355	DNA binding;transcription coactivator activity;regulation of transcription, DNA-templated
Zm00001d049579	Zm00001eb172860		3.401	3.67442	64.6784	8.81767e-16	1.82008e-14	Tyrosyl-tRNA synthetase, class Ib, bacterial/mitochondrial	GO:0004831;GO:0000166;GO:0004812;GO:0005524;GO:0006418	tyrosine-tRNA ligase activity;nucleotide binding;aminoacyl-tRNA ligase activity;ATP binding;tRNA aminoacylation for protein translation
Zm00001d028921	Zm00001eb015040	100217081	2.24057	3.8446	64.6219	9.07429e-16	1.87174e-14	L-Aspartase-like family protein	GO:0003824;GO:0004018;GO:0006188;GO:0009152	catalytic activity;N6-(1,2-dicarboxyethyl)AMP AMP-lyase (fumarate-forming) activity;IMP biosynthetic process;purine ribonucleotide biosynthetic process	Purine metabolism - Zea mays (maize);Alanine, aspartate and glutamate metabolism - Zea mays (maize);Metabolic pathways - Zea mays (maize);Biosynthesis of secondary metabolites - Zea mays (maize);Nucleotide metabolism - Zea mays (maize);Biosynthesis of cofactors - Zea mays (maize)	zma00230;zma00250;zma01100;zma01110;zma01232;zma01240
Zm00001d037732	Zm00001eb283950	100194089	3.05176	6.91834	64.604	9.15689e-16	1.88746e-14	Ribosomal protein L22p/L17e family protein	GO:0003735;GO:0006412;GO:0005840;GO:0005622;GO:0015934	structural constituent of ribosome;translation;ribosome;intracellular;large ribosomal subunit	Ribosome - Zea mays (maize)	zma03010
Zm00001d029530	Zm00001eb020130	100501347	2.87274	4.65717	64.5812	9.26369e-16	1.90814e-14	binding	GO:0005488	binding
Zm00001d040061	Zm00001eb125900	103649870	-5.39845	5.76605	64.571	9.31169e-16	1.91669e-14	Pectinacetylesterase family protein	GO:0016787	hydrolase activity
Zm00001d026609	Zm00001eb433670		2.57418	5.01134	64.5467	9.4271e-16	1.93909e-14	Mitochondrial 28S ribosomal protein S34 domain containing protein	GO:0003735;GO:0005739	structural constituent of ribosome;mitochondrion
Zm00001d027648	Zm00001eb003690		2.44208	4.93703	64.5382	9.468e-16	1.94615e-14	Ankyrin repeat family protein	GO:0005515	protein binding
Zm00001d026614	Zm00001eb433710	100282299	1.96013	4.1217	64.5171	9.56966e-16	1.96568e-14	protein arginine methyltransferase	GO:0006479;GO:0008168	protein methylation;methyltransferase activity
Zm00001d052224	Zm00001eb194190	100282651	2.74954	8.48652	64.5109	9.60009e-16	1.97055e-14	hypothetical protein	GO:0005515	protein binding
Zm00001d036322	Zm00001eb271680	100502278	4.09486	3.96066	64.5095	9.60673e-16	1.97055e-14	ribonucleotide reductase	GO:0055114;GO:0006260;GO:0004748;GO:0005524	oxidation-reduction process;DNA replication;ribonucleoside-diphosphate reductase activity, thioredoxin disulfide as acceptor;ATP binding	Purine metabolism - Zea mays (maize);Pyrimidine metabolism - Zea mays (maize);Glutathione metabolism - Zea mays (maize);Metabolic pathways - Zea mays (maize);Nucleotide metabolism - Zea mays (maize)	zma00230;zma00240;zma00480;zma01100;zma01232
Zm00001d045721	Zm00001eb380390		5.30915	3.73057	64.4893	9.70566e-16	1.98946e-14	TRICHOME BIREFRINGENCE-LIKE
Zm00001d018145	Zm00001eb255690		2.59652	5.56022	64.4742	9.78023e-16	2.00335e-14	presequence protease	GO:0006508;GO:0003824;GO:0046872	proteolysis;catalytic activity;metal ion binding
Zm00001d007514	Zm00001eb114360	100193822	3.78541	5.41757	64.4439	9.93198e-16	2.03176e-14	H/ACA ribonucleoprotein complex, subunit Gar1/Naf1 protein	GO:0001522;GO:0042254;GO:0031429	pseudouridine synthesis;ribosome biogenesis;box H/ACA snoRNP complex	Ribosome biogenesis in eukaryotes - Zea mays (maize)	zma03008
Zm00001d034405	Zm00001eb060390		-2.73866	4.79916	64.4438	9.93269e-16	2.03176e-14	Leucine-rich repeat protein kinase family protein	GO:0005515;GO:0004672;GO:0006468;GO:0005524;GO:0004713	protein binding;protein kinase activity;protein phosphorylation;ATP binding;protein tyrosine kinase activity
Zm00001d040504	Zm00001eb129330	103650044	-3.11209	6.45812	64.4319	9.99268e-16	2.04262e-14	early nodulin-like protein	GO:0009055	electron transfer activity
Zm00001d003345	Zm00001eb080070		2.95331	4.91694	64.4229	1.00385e-15	2.05056e-14	Small nuclear ribonucleoprotein family protein	GO:0000387	spliceosomal snRNP assembly
Zm00001d008846	Zm00001eb337800	100285944	1.86285	5.67301	64.4115	1.00969e-15	2.06107e-14	glutamine-tRNA ligase, putative / glutaminyl-tRNA synthetase, putative / GlnRS, putative	GO:0006412;GO:0000166;GO:0004812;GO:0005524;GO:0004819;GO:0043039;GO:0005737;GO:0006418;GO:0006425	translation;nucleotide binding;aminoacyl-tRNA ligase activity;ATP binding;glutamine-tRNA ligase activity;tRNA aminoacylation;cytoplasm;tRNA aminoacylation for protein translation;glutaminyl-tRNA aminoacylation	Aminoacyl-tRNA biosynthesis - Zea mays (maize);Metabolic pathways - Zea mays (maize)	zma00970;zma01100
Zm00001d004007	Zm00001eb085690		-3.58616	4.00923	64.3619	1.03542e-15	2.11214e-14	FER-like regulator of iron uptake	GO:0046983	protein dimerization activity
Zm00001d031766	Zm00001eb037840		5.31851	2.92901	64.3321	1.05119e-15	2.14281e-14	F-box/RNI-like superfamily protein	GO:0005515	protein binding
Zm00001d021931	Zm00001eb325580		3.22738	4.374	64.3172	1.05918e-15	2.1576e-14	P-loop containing nucleoside triphosphate hydrolases superfamily protein	GO:0003678;GO:0005524	DNA helicase activity;ATP binding
Zm00001d013553	Zm00001eb217410		-2.99097	5.7239	64.3083	1.06394e-15	2.16582e-14	hypothetical protein
Zm00001d035503	Zm00001eb265520	100283632	1.89455	5.15533	64.2939	1.07175e-15	2.18021e-14	cyclopropyl isomerase	GO:0047793	cycloeucalenol cycloisomerase activity	Steroid biosynthesis - Zea mays (maize);Metabolic pathways - Zea mays (maize);Biosynthesis of secondary metabolites - Zea mays (maize)	zma00100;zma01100;zma01110
Zm00001d013336			1.68202	4.78502	64.2905	1.07362e-15	2.1825e-14	BED zinc finger ;hAT family dimerisation domain	GO:0046983;GO:0003677	protein dimerization activity;DNA binding
Zm00001d019147	Zm00001eb303080	100283974	2.99279	8.98915	64.286	1.07608e-15	2.18601e-14	Ribosomal protein S5 family protein	GO:0003735;GO:0003723;GO:0005840;GO:0006412;GO:0015935	structural constituent of ribosome;RNA binding;ribosome;translation;small ribosomal subunit	Ribosome - Zea mays (maize)	zma03010
Zm00001d047296	Zm00001eb393200	103639054	2.96231	7.94004	64.2743	1.08247e-15	2.19747e-14	Ribosomal protein S19e family protein	GO:0003735;GO:0005840;GO:0005622;GO:0006412	structural constituent of ribosome;ribosome;intracellular;translation	Ribosome - Zea mays (maize)	zma03010
Zm00001d048737	Zm00001eb165900		7.30555	3.74482	64.2622	1.08917e-15	2.20956e-14	Plant protein of unknown function (DUF827)
Zm00001d012092	Zm00001eb365080	103636373	3.96859	5.29991	64.2145	1.11583e-15	2.26208e-14	histone deacetylase	GO:0003676	nucleic acid binding
Zm00001d046187	Zm00001eb383870		-5.42216	5.19923	64.1746	1.13868e-15	2.30682e-14	Peroxidase superfamily protein	GO:0004601;GO:0006979;GO:0055114;GO:0042744;GO:0020037	peroxidase activity;response to oxidative stress;oxidation-reduction process;hydrogen peroxide catabolic process;heme binding
Zm00001d048059	Zm00001eb399930		2.93952	4.08441	64.1601	1.14708e-15	2.32226e-14	NAC domain-containing protein	GO:0003677;GO:0006355	DNA binding;regulation of transcription, DNA-templated
Zm00001d042024	Zm00001eb140340	103650705	2.74055	3.50488	64.1404	1.1586e-15	2.34395e-14	HIT-type Zinc finger family protein	GO:0003676	nucleic acid binding
Zm00001d041464	Zm00001eb135860	100273546	4.52804	2.16782	64.1283	1.16577e-15	2.35686e-14	Tetratricopeptide repeat (TPR)-like superfamily protein	GO:0005515	protein binding
Zm00001d012314			2.0423	4.83691	64.1264	1.16686e-15	2.35743e-14	structural constituent of nuclear pore
Zm00001d048291	Zm00001eb401990	100282986	2.9914	6.90092	64.0714	1.19992e-15	2.42257e-14	cobalt ion binding
Zm00001d028167	Zm00001eb008200		-4.99114	6.56254	64.0651	1.20376e-15	2.42867e-14	Auxin-responsive family protein
Zm00001d030551	Zm00001eb027970	100381429	-2.58905	6.89563	64.0626	1.20531e-15	2.43013e-14	STRUBBELIG-receptor family	GO:0005515;GO:0004672;GO:0006468;GO:0005524	protein binding;protein kinase activity;protein phosphorylation;ATP binding
Zm00001d026460	Zm00001eb091040		-2.22068	6.96254	64.043	1.21734e-15	2.45271e-14	Nucleotide-diphospho-sugar transferases superfamily protein	GO:0015018;GO:0016020	galactosylgalactosylxylosylprotein 3-beta-glucuronosyltransferase activity;membrane
Zm00001d006697	Zm00001eb107870	103647781	-5.85352	7.75225	64.0091	1.23844e-15	2.49352e-14	polyol/monosaccharide transporter	GO:0016020;GO:0005215;GO:0016021;GO:0022857;GO:0055085	membrane;transporter activity;integral component of membrane;transmembrane transporter activity;transmembrane transport
Zm00001d032079	Zm00001eb040550	103643238	-4.24499	5.78974	63.9953	1.24716e-15	2.50938e-14	Riboflavin synthase-like superfamily protein	GO:0005509;GO:0016491;GO:0016020;GO:0004601;GO:0055114;GO:0050664	calcium ion binding;oxidoreductase activity;membrane;peroxidase activity;oxidation-reduction process;oxidoreductase activity, acting on NAD(P)H, oxygen as acceptor	MAPK signaling pathway - plant - Zea mays (maize);Plant-pathogen interaction - Zea mays (maize)	zma04016;zma04626
Zm00001d012141	Zm00001eb365570	100382312	3.0434	2.44023	63.9939	1.24806e-15	2.50946e-14	Nucleic acid-binding, OB-fold-like protein	GO:0003676	nucleic acid binding
Zm00001d044771	Zm00001eb371880	100274259	-2.87567	5.41203	63.9705	1.26297e-15	2.53773e-14	matrix metalloproteinase	GO:0008237;GO:0004222;GO:0006508;GO:0008270;GO:0031012	metallopeptidase activity;metalloendopeptidase activity;proteolysis;zinc ion binding;extracellular matrix
Zm00001d004051	Zm00001eb086040	100284331	2.36766	3.40025	63.967	1.2652e-15	2.54046e-14	Mitochondrial import inner membrane translocase subunit Tim17/Tim22/Tim23 family protein
Zm00001d000120	Zm00001eb181430	100216896	3.05757	6.05728	63.9493	1.27663e-15	2.56116e-14	Ribosomal protein S11 family protein	GO:0003735;GO:0005840;GO:0006412	structural constituent of ribosome;ribosome;translation	Ribosome - Zea mays (maize)	zma03010
Zm00001d005343	Zm00001eb096030	100282231	-1.40645	7.53115	63.9484	1.27724e-15	2.56116e-14	uridine-ribohydrolase			Pyrimidine metabolism - Zea mays (maize);Nicotinate and nicotinamide metabolism - Zea mays (maize);Metabolic pathways - Zea mays (maize);Nucleotide metabolism - Zea mays (maize)	zma00240;zma00760;zma01100;zma01232
Zm00001d007573	Zm00001eb114790	103648137	2.04189	3.59923	63.9121	1.30098e-15	2.607e-14	Methylthiotransferase	GO:0051539;GO:0003824;GO:0005737;GO:0006400;GO:0051536;GO:0016740	4 iron, 4 sulfur cluster binding;catalytic activity;cytoplasm;tRNA modification;iron-sulfur cluster binding;transferase activity
Zm00001d010631	Zm00001eb352180	100283730	2.99908	8.15928	63.9098	1.3025e-15	2.60827e-14	Ribosomal protein L24e family protein			Ribosome - Zea mays (maize)	zma03010
Zm00001d014965	Zm00001eb209750		-5.02368	6.77988	63.9016	1.30789e-15	2.61718e-14	Glycosyltransferase family 61 protein	GO:0016757	transferase activity, transferring glycosyl groups
Zm00001d018141	Zm00001eb255650	100381340	2.64372	4.62756	63.9004	1.30872e-15	2.61718e-14	Ribosomal RNA processing Brix domain protein
Zm00001d014812	Zm00001eb228300	100283023	1.51404	5.95003	63.8774	1.32409e-15	2.64612e-14	RNA-binding (RRM/RBD/RNP motifs) family protein	GO:0003676	nucleic acid binding	Spliceosome - Zea mays (maize)	zma03040
Zm00001d012263	Zm00001eb366610	103636445	-3.6775	4.71806	63.8627	1.33397e-15	2.66405e-14	Protein kinase superfamily protein	GO:0004672;GO:0005524;GO:0006468	protein kinase activity;ATP binding;protein phosphorylation	MAPK signaling pathway - plant - Zea mays (maize);Plant hormone signal transduction - Zea mays (maize)	zma04016;zma04075
Zm00001d006680	Zm00001eb107710	100284260	2.24781	5.46642	63.8094	1.3706e-15	2.73536e-14	P-loop containing nucleoside triphosphate hydrolases superfamily protein	GO:0003678;GO:0005524	DNA helicase activity;ATP binding	ATP-dependent chromatin remodeling - Zea mays (maize)	zma03082
Zm00001d049313	Zm00001eb170650	100279356	3.18991	3.13963	63.7962	1.37981e-15	2.75189e-14	NOL1/NOP2/sun family protein	GO:0003723;GO:0008168	RNA binding;methyltransferase activity
Zm00001d034609	Zm00001eb062250	100193263	2.69092	7.49602	63.7881	1.38548e-15	2.76133e-14	Ribosomal protein S26e family protein	GO:0003735;GO:0005622;GO:0005840;GO:0006412	structural constituent of ribosome;intracellular;ribosome;translation	Ribosome - Zea mays (maize)	zma03010
MSTRG.8898			2.53152	2.68156	63.779	1.39187e-15	2.7722e-14
Zm00001d003659	Zm00001eb082720		3.00666	6.7035	63.7732	1.39603e-15	2.77859e-14	Protein kinase superfamily protein	GO:0005524;GO:0004672;GO:0006468	ATP binding;protein kinase activity;protein phosphorylation
Zm00001d037556	Zm00001eb282510	100191527	-1.70495	7.15415	63.7622	1.40382e-15	2.79221e-14	GDSL-like Lipase/Acylhydrolase superfamily protein	GO:0016788	hydrolase activity, acting on ester bonds
Zm00001d038960	Zm00001eb295360	100274387	2.68569	4.08263	63.7568	1.4077e-15	2.7974e-14	S-adenosyl-L-methionine-dependent methyltransferases superfamily protein
Zm00001d032181	Zm00001eb041340	100217171	3.26133	5.96652	63.7559	1.40832e-15	2.7974e-14	Ribosomal protein L34e superfamily protein	GO:0003735;GO:0005622;GO:0005840;GO:0006412	structural constituent of ribosome;intracellular;ribosome;translation	Ribosome - Zea mays (maize)	zma03010
Zm00001d018894	Zm00001eb300940	100279296	2.8931	4.46097	63.7512	1.41166e-15	2.80214e-14	conserved hypothetical protein
Zm00001d018515	Zm00001eb259240		1.83656	4.58694	63.7492	1.41308e-15	2.80259e-14	AT hook motif DNA-binding family protein	GO:0003677	DNA binding
Zm00001d011780	Zm00001eb362190	100193530	2.75477	3.42182	63.7483	1.41378e-15	2.80259e-14	Radical SAM superfamily protein	GO:0003824;GO:0005737;GO:0030488;GO:0051536;GO:0006364;GO:0070475;GO:0008173	catalytic activity;cytoplasm;tRNA methylation;iron-sulfur cluster binding;rRNA processing;rRNA base methylation;RNA methyltransferase activity
Zm00001d021508	Zm00001eb321580	100284016	2.27001	6.76603	63.736	1.42264e-15	2.81827e-14	Ribosomal protein L23/L15e family protein	GO:0003735;GO:0005622;GO:0005840;GO:0006412	structural constituent of ribosome;intracellular;ribosome;translation	Ribosome - Zea mays (maize)	zma03010
Zm00001d012693	Zm00001eb370520	100285674	2.38538	4.89819	63.6473	1.48811e-15	2.94597e-14	Xanthine/uracil permease family protein	GO:0016020;GO:0022857;GO:0055085	membrane;transmembrane transporter activity;transmembrane transport
Zm00001d008669	Zm00001eb336310	100278340	3.18817	7.69394	63.6261	1.50426e-15	2.97596e-14	Histone superfamily protein	GO:0046982;GO:0000786;GO:0003677;GO:0005634;GO:0006334	protein heterodimerization activity;nucleosome;DNA binding;nucleus;nucleosome assembly
Zm00001d042088	Zm00001eb140930	100382013	2.19749	5.05129	63.5909	1.53136e-15	3.02753e-14	uridine 5'-monophosphate synthase / UMP synthase (PYRE-F) (UMPS)	GO:0003824;GO:0009116;GO:0004590;GO:0004588;GO:0006207;GO:0006221;GO:0008152;GO:0044205	catalytic activity;nucleoside metabolic process;orotidine-5'-phosphate decarboxylase activity;orotate phosphoribosyltransferase activity;'de novo' pyrimidine nucleobase biosynthetic process;pyrimidine nucleotide biosynthetic process;metabolic process;'de novo' UMP biosynthetic process	Pyrimidine metabolism - Zea mays (maize);Metabolic pathways - Zea mays (maize);Biosynthesis of cofactors - Zea mays (maize)	zma00240;zma01100;zma01240
Zm00001d002334	Zm00001eb070920	103645947	2.09742	6.17935	63.5741	1.54444e-15	3.05135e-14	AICARFT/IMPCHase bienzyme family protein	GO:0003824;GO:0003937;GO:0004643;GO:0006164	catalytic activity;IMP cyclohydrolase activity;phosphoribosylaminoimidazolecarboxamide formyltransferase activity;purine nucleotide biosynthetic process	Purine metabolism - Zea mays (maize);One carbon pool by folate - Zea mays (maize);Metabolic pathways - Zea mays (maize);Biosynthesis of secondary metabolites - Zea mays (maize)	zma00230;zma00670;zma01100;zma01110
Zm00001d010758	Zm00001eb353320	542406	2.4417	3.98847	63.5426	1.56936e-15	3.09852e-14	Homeodomain-like protein with RING/FYVE/PHD-type zinc finger domain	GO:0003677;GO:0006355;GO:0043565	DNA binding;regulation of transcription, DNA-templated;sequence-specific DNA binding
Zm00001d037603	Zm00001eb282790	100194344	3.04229	8.24766	63.5344	1.57589e-15	3.10933e-14	Ribosomal protein L18e/L15 superfamily protein	GO:0003735;GO:0005622;GO:0005840;GO:0006412	structural constituent of ribosome;intracellular;ribosome;translation	Ribosome - Zea mays (maize)	zma03010
Zm00001d022626	Zm00001eb332010		2.96415	3.57009	63.5255	1.58308e-15	3.12142e-14	Protein of unknown function (DUF630) ;Protein of unknown function (DUF632)
Zm00001d038973	Zm00001eb295500	100194267	2.62554	4.48373	63.5019	1.60211e-15	3.15684e-14	Ribosomal protein L21	GO:0005840;GO:0003723;GO:0003735;GO:0005622;GO:0006412	ribosome;RNA binding;structural constituent of ribosome;intracellular;translation	Ribosome - Zea mays (maize);Ribosome - Zea mays (maize)	zma03010;zma03010
Zm00001d016358	Zm00001eb240090	100381466	2.70765	6.63819	63.4872	1.61415e-15	3.17844e-14	Translation elongation factor EF1B, gamma chain	GO:0005515;GO:0003746;GO:0006414	protein binding;translation elongation factor activity;translational elongation
Zm00001d022062	Zm00001eb326850		-3.16829	6.24198	63.4496	1.64519e-15	3.23741e-14	hypothetical protein
Zm00001d012911	Zm00001eb211320		2.21719	5.92281	63.419	1.67095e-15	3.2859e-14	hypothetical protein
Zm00001d012549	Zm00001eb369240	100283970	2.40517	4.22323	63.4111	1.67773e-15	3.29704e-14	embryo sac development arrest	GO:0006364;GO:0032040	rRNA processing;small-subunit processome
Zm00001d037877	Zm00001eb285230	103630200	2.39517	9.05415	63.4055	1.68251e-15	3.30424e-14	GTP binding Elongation factor Tu family protein	GO:0005525;GO:0003924;GO:0003746;GO:0005737;GO:0006414	GTP binding;GTPase activity;translation elongation factor activity;cytoplasm;translational elongation	Nucleocytoplasmic transport - Zea mays (maize)	zma03013
Zm00001d043494			2.30048	4.92377	63.3989	1.68808e-15	3.31297e-14	elongation factor family protein	GO:0005525;GO:0003924	GTP binding;GTPase activity
Zm00001d012560	Zm00001eb369340	100274285	7.44692	3.94833	63.3812	1.7034e-15	3.34082e-14	Cyclin family protein	GO:0005634	nucleus
Zm00001d011828	Zm00001eb362580	103636269	1.85197	5.74805	63.3483	1.73209e-15	3.39483e-14	arginine/serine-rich	GO:0003676	nucleic acid binding	Nucleocytoplasmic transport - Zea mays (maize);mRNA surveillance pathway - Zea mays (maize)	zma03013;zma03015
Zm00001d003127	Zm00001eb078210	541695	3.54607	7.80107	63.3447	1.73522e-15	3.39871e-14	ribosomal protein L23AB	GO:0003735;GO:0005622;GO:0005840;GO:0006412	structural constituent of ribosome;intracellular;ribosome;translation	Ribosome - Zea mays (maize)	zma03010
Zm00001d024298	Zm00001eb413710		2.81858	2.96444	63.3376	1.74148e-15	3.40871e-14	ASH1-related protein	GO:0005515	protein binding
Zm00001d017146	Zm00001eb246590	100275076	6.01557	3.25468	63.3232	1.75422e-15	3.43136e-14	hypothetical protein
Zm00001d027839	Zm00001eb005320	100282289	2.20923	5.35853	63.3085	1.7674e-15	3.45486e-14	Ribosomal L32p protein family	GO:0006412;GO:0003735;GO:0015934	translation;structural constituent of ribosome;large ribosomal subunit	Ribosome - Zea mays (maize)	zma03010
Zm00001d036328	Zm00001eb271700		2.66605	5.90899	63.2663	1.80564e-15	3.52727e-14	2-oxoglutarate dehydrogenase, E1 component	GO:0004591;GO:0008152;GO:0006099;GO:0016624;GO:0030976;GO:0055114	oxoglutarate dehydrogenase (succinyl-transferring) activity;metabolic process;tricarboxylic acid cycle;oxidoreductase activity, acting on the aldehyde or oxo group of donors, disulfide as acceptor;thiamine pyrophosphate binding;oxidation-reduction process
Zm00001d018908	Zm00001eb301050		-2.29615	4.92275	63.2611	1.81045e-15	3.53433e-14	conserved hypothetical protein
Zm00001d027939	Zm00001eb006360		5.172	3.21797	63.2258	1.84319e-15	3.59587e-14	AP2/B3-like transcriptional factor family protein	GO:0003677	DNA binding
Zm00001d017998	Zm00001eb254190		-2.76988	4.93307	63.2044	1.8633e-15	3.6327e-14	DUF4228 domain containing protein
Zm00001d030148	Zm00001eb025300	100193661	-1.95156	6.62095	63.1949	1.87229e-15	3.64781e-14	conserved hypothetical protein
Zm00001d038923	Zm00001eb294990	100280585	2.99282	8.29854	63.1775	1.88897e-15	3.6755e-14	Transducin/WD40 repeat-like superfamily protein	GO:0005515	protein binding
Zm00001d009943	Zm00001eb346910		2.43561	3.96679	63.1774	1.88899e-15	3.6755e-14	conserved hypothetical protein
Zm00001d009161	Zm00001eb340580		3.13779	8.22664	63.1173	1.94754e-15	3.78692e-14	Bucentaur or craniofacial development domain containing protein
Zm00001d006388	Zm00001eb105120	100281990	2.62084	7.67712	63.085	1.97976e-15	3.84705e-14	Ribosomal protein L23/L15e family protein	GO:0003735;GO:0005840;GO:0005622;GO:0006412	structural constituent of ribosome;ribosome;intracellular;translation	Ribosome - Zea mays (maize)	zma03010
Zm00001d017802	Zm00001eb252330	100191987	1.36463	5.52543	63.0783	1.9865e-15	3.8576e-14	HISTIDINE BIOSYNTHESIS 6B	GO:0003824;GO:0009058;GO:0000105;GO:0030170;GO:0004400	catalytic activity;biosynthetic process;histidine biosynthetic process;pyridoxal phosphate binding;histidinol-phosphate transaminase activity	Histidine metabolism - Zea mays (maize);Tyrosine metabolism - Zea mays (maize);Phenylalanine metabolism - Zea mays (maize);Phenylalanine, tyrosine and tryptophan biosynthesis - Zea mays (maize);Tropane, piperidine and pyridine alkaloid biosynthesis - Zea mays (maize);Metabolic pathways - Zea mays (maize);Biosynthesis of secondary metabolites - Zea mays (maize);Biosynthesis of amino acids - Zea ma…	zma00340;zma00350;zma00360;zma00400;zma00960;zma01100;zma01110;zma01230
Zm00001d048382	Zm00001eb402880	100281780	3.19449	8.21101	63.0766	1.9882e-15	3.85835e-14	Translation protein SH3-like family protein	GO:0003735;GO:0005622;GO:0005840;GO:0006412	structural constituent of ribosome;intracellular;ribosome;translation	Ribosome - Zea mays (maize)	zma03010
Zm00001d007214	Zm00001eb111900	100193036	2.29481	4.68651	63.0718	1.99308e-15	3.86529e-14	translocase inner membrane subunit 44-1
Zm00001d052885	Zm00001eb199800	100217251	3.5134	7.95036	63.068	1.99693e-15	3.87022e-14	ribosomal protein S15A	GO:0003735;GO:0005840;GO:0006412	structural constituent of ribosome;ribosome;translation	Ribosome - Zea mays (maize)	zma03010
Zm00001d053855	Zm00001eb207760	100286229	3.44164	4.72043	63.0591	2.00597e-15	3.88518e-14	WHIRLY	GO:0003697;GO:0003677;GO:0006355;GO:0006952	single-stranded DNA binding;DNA binding;regulation of transcription, DNA-templated;defense response
Zm00001d038807	Zm00001eb293800	100191510	3.22055	4.52106	63.0384	2.02711e-15	3.92355e-14	periodic tryptophan protein	GO:0005515	protein binding	Ribosome biogenesis in eukaryotes - Zea mays (maize)	zma03008
Zm00001d005238	Zm00001eb095240		1.9099	6.01409	63.0069	2.05986e-15	3.98281e-14	eukaryotic translation initiation factor 3E	GO:0005515;GO:0003743;GO:0005737;GO:0005852	protein binding;translation initiation factor activity;cytoplasm;eukaryotic translation initiation factor 3 complex
Zm00001d050964	Zm00001eb183750	100277318	2.12302	4.85359	63.0063	2.06042e-15	3.98281e-14	conserved hypothetical protein
Zm00001d042660	Zm00001eb146160	103650942	-2.6094	5.02797	62.9526	2.11745e-15	4.09036e-14	conserved hypothetical protein
Zm00001d052343	Zm00001eb195270		-4.23614	5.72712	62.9447	2.12593e-15	4.10405e-14	with no lysine (K) kinase	GO:0004672;GO:0004674;GO:0005524;GO:0006468	protein kinase activity;protein serine/threonine kinase activity;ATP binding;protein phosphorylation
Zm00001d049975	Zm00001eb176310	100193519	2.79095	6.28111	62.9423	2.1285e-15	4.10634e-14	NAD(P)-binding Rossmann-fold superfamily protein			Fatty acid biosynthesis - Zea mays (maize);Biotin metabolism - Zea mays (maize);Metabolic pathways - Zea mays (maize);Biosynthesis of secondary metabolites - Zea mays (maize);Fatty acid metabolism - Zea mays (maize);Biosynthesis of cofactors - Zea mays (maize)	zma00061;zma00780;zma01100;zma01110;zma01212;zma01240
Zm00001d017719	Zm00001eb251610	100216970	3.11491	5.68785	62.9247	2.14762e-15	4.13787e-14	Ribosomal protein L11 family protein	GO:0003735;GO:0005840;GO:0006412	structural constituent of ribosome;ribosome;translation	Ribosome - Zea mays (maize)	zma03010
Zm00001d004551	Zm00001eb089650	100193542	1.90394	4.50945	62.9247	2.14765e-15	4.13787e-14	Peptidase S24/S26A/S26B/S26C family protein
Zm00001d034533	Zm00001eb061630	100272482	1.96196	5.8167	62.908	2.16592e-15	4.17035e-14	Protein of Unknown Function (DUF239)
Zm00001d049991	Zm00001eb176440		2.70638	3.22439	62.896	2.17914e-15	4.19307e-14	DNA-binding storekeeper protein-related transcriptional regulator	GO:0006355	regulation of transcription, DNA-templated
Zm00001d032902	Zm00001eb047580		-5.03403	5.87842	62.8864	2.1898e-15	4.21083e-14	Protein kinase superfamily protein	GO:0004672;GO:0005524;GO:0006468	protein kinase activity;ATP binding;protein phosphorylation
Zm00001d013777	Zm00001eb219460		2.18528	8.27866	62.8847	2.19167e-15	4.21168e-14	senescence associated gene	GO:0003677;GO:0003735;GO:0005622;GO:0005840;GO:0006412	DNA binding;structural constituent of ribosome;intracellular;ribosome;translation
Zm00001d015702			-2.58166	5.8314	62.8568	2.22293e-15	4.26898e-14	Voltage-gated chloride channel family protein	GO:0005247;GO:0006821;GO:0016020;GO:0055085	voltage-gated chloride channel activity;chloride transport;membrane;transmembrane transport
Zm00001d052003			3.04219	6.60206	62.8029	2.28456e-15	4.38449e-14	Ribosomal protein S30 family protein	GO:0003735;GO:0005622;GO:0005840;GO:0006412	structural constituent of ribosome;intracellular;ribosome;translation
Zm00001d048491	Zm00001eb403860	100501614	3.87968	7.44196	62.7969	2.29163e-15	4.39519e-14	Histone superfamily protein	GO:0046982;GO:0003677;GO:0000786	protein heterodimerization activity;DNA binding;nucleosome
Zm00001d032632	Zm00001eb045200	100383890	2.59501	3.941	62.794	2.29501e-15	4.39882e-14	DNA ligase	GO:0003909;GO:0003910;GO:0003677;GO:0051103;GO:0005524;GO:0006281;GO:0006310;GO:0071897	DNA ligase activity;DNA ligase (ATP) activity;DNA binding;DNA ligation involved in DNA repair;ATP binding;DNA repair;DNA recombination;DNA biosynthetic process	DNA replication - Zea mays (maize);Base excision repair - Zea mays (maize);Nucleotide excision repair - Zea mays (maize);Mismatch repair - Zea mays (maize)	zma03030;zma03410;zma03420;zma03430
Zm00001d037677	Zm00001eb283440	100281901	-2.84746	9.10245	62.7581	2.33718e-15	4.47674e-14	Bifunctional inhibitor/lipid-transfer protein/seed storage 2S albumin superfamily protein	GO:0006869	lipid transport
Zm00001d039283	Zm00001eb119130	100191938	-3.89825	7.34022	62.7367	2.36268e-15	4.52265e-14	plasma-membrane associated cation-binding protein	GO:0046658;GO:0051716	anchored component of plasma membrane;cellular response to stimulus
Zm00001d029462			-1.80409	6.23123	62.7152	2.38867e-15	4.56943e-14	inter-alpha-trypsin inhibitor heavy chain-related
Zm00001d054107	Zm00001eb210150	100283738	1.35827	7.14649	62.6836	2.42733e-15	4.64039e-14	HSP70-interacting protein	GO:0005515;GO:0046983	protein binding;protein dimerization activity
Zm00001d003038	Zm00001eb077430		5.96517	2.67421	62.6765	2.4361e-15	4.65413e-14	Protein JASON
Zm00001d044365	Zm00001eb161050	100281547	-3.24821	5.76705	62.6702	2.44388e-15	4.66597e-14	Protein of unknown function (DUF581)
Zm00001d006016	Zm00001eb101840	103647538	-3.87791	5.91341	62.6658	2.44933e-15	4.67335e-14	A20/AN1-like zinc finger family protein	GO:0008270;GO:0003677	zinc ion binding;DNA binding
Zm00001d015196	Zm00001eb231630	103626594	2.68133	4.87998	62.6392	2.48257e-15	4.73372e-14	DNA polymerase V family	GO:0005488;GO:0003677;GO:0003887;GO:0006351;GO:0005515	binding;DNA binding;DNA-directed DNA polymerase activity;transcription, DNA-templated;protein binding
Zm00001d040126	Zm00001eb126390		-5.78342	7.2274	62.6143	2.51422e-15	4.79099e-14	hypothetical protein
Zm00001d037215	Zm00001eb279490		3.64555	3.63619	62.5988	2.53409e-15	4.82573e-14	electron carriers;protein disulfide oxidoreductases	GO:0035556;GO:0009055;GO:0015035;GO:0045454	intracellular signal transduction;electron transfer activity;protein disulfide oxidoreductase activity;cell redox homeostasis
Zm00001d019650	Zm00001eb306940	103632335	-1.5715	4.61079	62.5832	2.55418e-15	4.86085e-14	conserved hypothetical protein
Zm00001d029173	Zm00001eb016960	100282564	1.65105	7.35051	62.5396	2.61145e-15	4.96664e-14	Nascent polypeptide-associated complex (NAC), alpha subunit family protein	GO:0005854	nascent polypeptide-associated complex
Zm00001d049945	Zm00001eb176070	100192963	2.54039	6.255	62.5192	2.63864e-15	5.01511e-14	Ribosomal protein L1p/L10e family	GO:0003723;GO:0003735;GO:0006412;GO:0015934	RNA binding;structural constituent of ribosome;translation;large ribosomal subunit	Ribosome - Zea mays (maize)	zma03010
Zm00001d042449			-4.09916	5.24948	62.5092	2.65202e-15	5.0373e-14	Ubiquitin-like superfamily protein	GO:0005515	protein binding
Zm00001d037105	Zm00001eb278540	103629872	3.37216	5.33077	62.5056	2.65686e-15	5.04325e-14	Nucleolar GTP-binding protein	GO:0005730;GO:0005525	nucleolus;GTP binding	Ribosome biogenesis in eukaryotes - Zea mays (maize)	zma03008
Zm00001d054047	Zm00001eb209610		2.58184	5.14923	62.476	2.6971e-15	5.11634e-14	PIN domain of ribonuclease domain containing protein	GO:0000469;GO:0004521;GO:0042274	cleavage involved in rRNA processing;endoribonuclease activity;ribosomal small subunit biogenesis
Zm00001d032894			2.28037	5.22359	62.4713	2.70353e-15	5.12525e-14	Polynucleotidyl transferase, ribonuclease H fold protein with HRDC domain	GO:0003676;GO:0000176;GO:0000166;GO:0006139;GO:0005622;GO:0006396;GO:0003824;GO:0008408;GO:0044237	nucleic acid binding;nuclear exosome (RNase complex);nucleotide binding;nucleobase-containing compound metabolic process;intracellular;RNA processing;catalytic activity;3'-5' exonuclease activity;cellular metabolic process
Zm00001d004635	Zm00001eb090350	103646925	-3.04046	5.40877	62.4596	2.71961e-15	5.15242e-14	Leucine-rich repeat protein kinase family protein	GO:0005515;GO:0004672;GO:0005524;GO:0006468	protein binding;protein kinase activity;ATP binding;protein phosphorylation
Zm00001d043535	Zm00001eb154090	103651236	-3.58335	4.20372	62.4256	2.76707e-15	5.23898e-14	ovate family protein
Zm00001d031732	Zm00001eb037570		-3.20524	9.55738	62.4143	2.783e-15	5.26576e-14	BCL-2-associated athanogene	GO:0051087;GO:0005515	chaperone binding;protein binding
Zm00001d002064	Zm00001eb068390	606486	-2.16896	8.06232	62.3986	2.80522e-15	5.3044e-14	Nucleotide-diphospho-sugar transferases superfamily protein	GO:0015018;GO:0016020	galactosylgalactosylxylosylprotein 3-beta-glucuronosyltransferase activity;membrane
Zm00001d008568			6.21745	2.68666	62.3803	2.83144e-15	5.35055e-14	Core-2/I-branching beta-1,6-N-acetylglucosaminyltransferase family protein	GO:0008375;GO:0016020	acetylglucosaminyltransferase activity;membrane
Zm00001d038685	Zm00001eb292710	100282528	-2.09027	5.19814	62.3696	2.84686e-15	5.37624e-14	Protein of unknown function (DUF803)	GO:0015095;GO:0015693;GO:0016021	magnesium ion transmembrane transporter activity;magnesium ion transport;integral component of membrane
Zm00001d023292			3.05006	6.09923	62.347	2.87977e-15	5.43491e-14	trigger factor type chaperone family protein	GO:0015031;GO:0006457	protein transport;protein folding
Zm00001d009823	Zm00001eb345960	103635477	5.07313	3.36522	62.3347	2.89771e-15	5.46529e-14	LOB domain-containing protein
Zm00001d003937	Zm00001eb085270	100274087	2.47347	3.35268	62.3014	2.94712e-15	5.55493e-14	Domain of unknown function (DUF1767)	GO:0000166	nucleotide binding
Zm00001d048157	Zm00001eb400820	100273118	2.77369	7.06851	62.2835	2.9741e-15	5.6022e-14	Ribosomal protein S3Ae	GO:0003735;GO:0005840;GO:0005622;GO:0006412	structural constituent of ribosome;ribosome;intracellular;translation	Ribosome - Zea mays (maize)	zma03010
Zm00001d051883	Zm00001eb191060	100281732	-2.37006	7.39872	62.2789	2.98101e-15	5.61163e-14	Divalent ion symporter	GO:0016021;GO:0055085	integral component of membrane;transmembrane transport
Zm00001d049746	Zm00001eb174550	100280526	1.47891	4.99155	62.2772	2.98359e-15	5.61292e-14	Ran BP2/NZF zinc finger-like superfamily protein
Zm00001d047667	Zm00001eb396370	100191977	2.18937	5.32799	62.2597	3.01023e-15	5.65942e-14	L-Aspartase-like family protein	GO:0003824;GO:0004056;GO:0042450	catalytic activity;argininosuccinate lyase activity;arginine biosynthetic process via ornithine	Arginine biosynthesis - Zea mays (maize);Alanine, aspartate and glutamate metabolism - Zea mays (maize);Metabolic pathways - Zea mays (maize);Biosynthesis of secondary metabolites - Zea mays (maize);Biosynthesis of amino acids - Zea mays (maize)	zma00220;zma00250;zma01100;zma01110;zma01230
Zm00001d033025	Zm00001eb048580	100191228	5.54824	2.49362	62.1991	3.10424e-15	5.82928e-14	endonuclease/exonuclease/phosphatase family protein
Zm00001d043489	Zm00001eb153450		5.71673	2.62749	62.199	3.10453e-15	5.82928e-14	alpha/beta-Hydrolases superfamily protein
Zm00001d051313	Zm00001eb186170	100283678	-2.58704	4.50817	62.1857	3.12556e-15	5.86505e-14	Leucine-rich repeat (LRR) family protein	GO:0005515	protein binding
Zm00001d015795	Zm00001eb235930	100216725	2.46007	4.11564	62.1712	3.14857e-15	5.90447e-14	Ribosomal protein L12/ ATP-dependent Clp protease adaptor protein ClpS family protein	GO:0003735;GO:0006412;GO:0005622;GO:0005840	structural constituent of ribosome;translation;intracellular;ribosome	Ribosome - Zea mays (maize)	zma03010
Zm00001d049884	Zm00001eb175610	100280021	3.76445	2.82229	62.1663	3.15645e-15	5.91548e-14	SET-domain containing protein lysine methyltransferase family protein	GO:0005515;GO:0018024;GO:0005634;GO:0008270;GO:0034968	protein binding;histone-lysine N-methyltransferase activity;nucleus;zinc ion binding;histone lysine methylation
Zm00001d052625	Zm00001eb197650	103654388	5.66797	4.47675	62.1028	3.25983e-15	6.10535e-14	Galactosyl transferase GMA12/MNN10 family protein	GO:0016021;GO:0016757	integral component of membrane;transferase activity, transferring glycosyl groups
Zm00001d031533	Zm00001eb035740		3.67293	2.74586	62.0926	3.2768e-15	6.13325e-14	Mitochondrial transcription termination factor family protein	GO:0003690;GO:0006355	double-stranded DNA binding;regulation of transcription, DNA-templated
Zm00001d045528	Zm00001eb378800	100283838	1.73219	4.96111	62.0678	3.31837e-15	6.20713e-14	differentiation and greening-like
Zm00001d033309	Zm00001eb051300		1.36623	5.75402	62.0647	3.32358e-15	6.21293e-14	pleiotropic regulatory locus	GO:0005515	protein binding
Zm00001d026129	Zm00001eb429190	100272768	7.4266	3.75001	62.0511	3.34652e-15	6.25184e-14	CYCLIN B2;4	GO:0005634	nucleus	;	;
Zm00001d005558	Zm00001eb097790	103647355	1.48475	6.30135	62.0458	3.35563e-15	6.2649e-14	ATP binding;leucine-tRNA ligases;aminoacyl-tRNA ligases;nucleotide binding;ATP binding;aminoacyl-tRNA ligases	GO:0002161;GO:0000166;GO:0004812;GO:0006418;GO:0004823;GO:0005524;GO:0005737;GO:0006429	aminoacyl-tRNA editing activity;nucleotide binding;aminoacyl-tRNA ligase activity;tRNA aminoacylation for protein translation;leucine-tRNA ligase activity;ATP binding;cytoplasm;leucyl-tRNA aminoacylation	Aminoacyl-tRNA biosynthesis - Zea mays (maize);Aminoacyl-tRNA biosynthesis - Zea mays (maize)	zma00970;zma00970
Zm00001d016736	Zm00001eb243010	100217217	1.38278	5.99734	62.0347	3.37459e-15	6.29632e-14	2-cysteine peroxiredoxin B	GO:0045454;GO:0016209;GO:0051920;GO:0016491;GO:0055114	cell redox homeostasis;antioxidant activity;peroxiredoxin activity;oxidoreductase activity;oxidation-reduction process
Zm00001d041889	Zm00001eb139250	100502303	6.10907	4.65215	62.0262	3.38912e-15	6.31944e-14	Protein of unknown function (DUF1216)
Zm00001d018441	Zm00001eb258470	100280432	6.46477	3.71162	62.0121	3.41353e-15	6.36093e-14	P-loop containing nucleoside triphosphate hydrolases superfamily protein	GO:0003777;GO:0005524;GO:0007018;GO:0008017	microtubule motor activity;ATP binding;microtubule-based movement;microtubule binding
Zm00001d040581	Zm00001eb129910		-4.556	9.77516	61.991	3.45025e-15	6.42531e-14	Peroxidase superfamily protein	GO:0004601;GO:0006979;GO:0055114;GO:0042744;GO:0020037	peroxidase activity;response to oxidative stress;oxidation-reduction process;hydrogen peroxide catabolic process;heme binding
Zm00001d013086	Zm00001eb213080	100273341	2.8062	8.15572	61.9211	3.575e-15	6.65342e-14	Ribosomal protein S13/S18 family	GO:0003676;GO:0003723;GO:0003735;GO:0005622;GO:0005840;GO:0006412	nucleic acid binding;RNA binding;structural constituent of ribosome;intracellular;ribosome;translation	Ribosome - Zea mays (maize)	zma03010
Zm00001d048945	Zm00001eb167670	100285787	-5.63228	5.81393	61.8602	3.68721e-15	6.85794e-14	TPX2 (targeting protein for Xklp2) protein family
Zm00001d030579	Zm00001eb028170	103639292	1.69232	5.2921	61.8516	3.70333e-15	6.88357e-14	RNA-binding (RRM/RBD/RNP motifs) family protein	GO:0003676	nucleic acid binding	Spliceosome - Zea mays (maize)	zma03040
Zm00001d053808	Zm00001eb207380	100193703	5.5238	3.89176	61.8199	3.7636e-15	6.9912e-14	Protein JASON
Zm00001d011771	Zm00001eb362090	100284189	2.90237	3.33895	61.8166	3.76987e-15	6.99845e-14	GATA transcription factor	GO:0003700;GO:0006355;GO:0008270;GO:0043565	DNA binding transcription factor activity;regulation of transcription, DNA-templated;zinc ion binding;sequence-specific DNA binding
Zm00001d002156	Zm00001eb069290	541935	1.67576	5.72876	61.807	3.78822e-15	7.02808e-14	Acyl-CoA N-acyltransferases (NAT) superfamily protein
Zm00001d005399	Zm00001eb096560		3.59056	2.60857	61.8021	3.79767e-15	7.0412e-14	hypothetical protein
Zm00001d028613	Zm00001eb012340	100282988	-1.86458	5.93571	61.7839	3.83289e-15	7.10204e-14	protein kinase 1B	GO:0005524;GO:0004672;GO:0006468	ATP binding;protein kinase activity;protein phosphorylation
Zm00001d012423	Zm00001eb368020	100273745	3.7155	7.4637	61.7788	3.84293e-15	7.11617e-14	Histone superfamily protein	GO:0046982;GO:0003677;GO:0000786	protein heterodimerization activity;DNA binding;nucleosome
Zm00001d018014	Zm00001eb254320	103627713	2.92784	3.55069	61.7107	3.9782e-15	7.36204e-14	P-loop containing nucleoside triphosphate hydrolases superfamily protein	GO:0003777;GO:0005524;GO:0007018;GO:0008017	microtubule motor activity;ATP binding;microtubule-based movement;microtubule binding
Zm00001d026254	Zm00001eb430450	100281870	3.11308	7.76276	61.6918	4.01652e-15	7.4283e-14	Ribosomal protein L30/L7 family protein			Ribosome - Zea mays (maize)	zma03010
Zm00001d013332	Zm00001eb215450		2.57303	4.6969	61.6556	4.09111e-15	7.56151e-14	Ribosomal protein L12 family protein	GO:0003735;GO:0006412;GO:0005622;GO:0005840	structural constituent of ribosome;translation;intracellular;ribosome
Zm00001d051478	Zm00001eb187430	100278340	3.92995	7.50846	61.6228	4.15973e-15	7.68352e-14	Histone superfamily protein	GO:0046982;GO:0000786;GO:0003677;GO:0005634;GO:0006334	protein heterodimerization activity;nucleosome;DNA binding;nucleus;nucleosome assembly
Zm00001d021839	Zm00001eb324720	100284456	-4.57549	7.14081	61.6103	4.18626e-15	7.72769e-14	Remorin family protein
Zm00001d014082	Zm00001eb222240	100192855	2.87835	7.55618	61.5831	4.24438e-15	7.83008e-14	Translation protein SH3-like family protein	GO:0003735;GO:0005622;GO:0005840;GO:0006412	structural constituent of ribosome;intracellular;ribosome;translation	Ribosome - Zea mays (maize)	zma03010
Zm00001d029590	Zm00001eb020660	100194211	-2.46915	6.67861	61.5638	4.28624e-15	7.90237e-14	alpha/beta-Hydrolases superfamily protein
Zm00001d005950	Zm00001eb101270	541643	-2.55351	4.48414	61.5435	4.33078e-15	7.97636e-14	dicarboxylate transport 2.1	GO:0005215;GO:0006814;GO:0016020;GO:0055085	transporter activity;sodium ion transport;membrane;transmembrane transport
Zm00001d007154	Zm00001eb111360	100283364	3.26619	7.30602	61.543	4.33178e-15	7.97636e-14	Ribosomal L22e protein family	GO:0003735;GO:0005622;GO:0005840;GO:0006412	structural constituent of ribosome;intracellular;ribosome;translation	Ribosome - Zea mays (maize)	zma03010
Zm00001d020442	Zm00001eb312450		-3.0877	5.61751	61.5416	4.33492e-15	7.97717e-14	hypothetical protein
Zm00001d030968	Zm00001eb030980		2.50349	6.37268	61.5367	4.34576e-15	7.99213e-14	RNA-binding KH domain-containing protein	GO:0003723;GO:0003676	RNA binding;nucleic acid binding
Zm00001d051542	Zm00001eb188030	100381789	6.25201	5.60688	61.4982	4.43142e-15	8.14241e-14	topoisomerase II	GO:0003677;GO:0003918;GO:0005524;GO:0006265;GO:0006259	DNA binding;DNA topoisomerase type II (ATP-hydrolyzing) activity;ATP binding;DNA topological change;DNA metabolic process
Zm00001d023950	Zm00001eb411100	103640992	-3.35655	7.7762	61.4975	4.43299e-15	8.14241e-14	Protein of unknown function (DUF579)	GO:0045492	xylan biosynthetic process
Zm00001d048256			2.1278	6.32334	61.4532	4.53389e-15	8.32256e-14	40s ribosomal protein SA B	GO:0003735;GO:0006412;GO:0005622;GO:0005840;GO:0015935	structural constituent of ribosome;translation;intracellular;ribosome;small ribosomal subunit
Zm00001d031531	Zm00001eb035720		3.34353	3.55427	61.4437	4.55591e-15	8.35779e-14	Protein of unknown function (DUF1666)
Zm00001d009868	Zm00001eb346210	103635497	2.9176	8.04385	61.4366	4.57234e-15	8.38272e-14	GTP binding Elongation factor Tu family protein	GO:0005525;GO:0003746;GO:0003924;GO:0005737;GO:0006414	GTP binding;translation elongation factor activity;GTPase activity;cytoplasm;translational elongation	Nucleocytoplasmic transport - Zea mays (maize)	zma03013
Zm00001d018471	Zm00001eb258800	100281965	2.65713	4.21657	61.419	4.61334e-15	8.45263e-14	Nucleic acid-binding, OB-fold-like protein	GO:0000178;GO:0003723	exosome (RNase complex);RNA binding	RNA degradation - Zea mays (maize)	zma03018
Zm00001d009603	Zm00001eb344020	100304080	-4.01364	5.48046	61.4068	4.642e-15	8.49986e-14	Major facilitator superfamily protein	GO:0016020;GO:0016021;GO:0005215;GO:0022857;GO:0055085	membrane;integral component of membrane;transporter activity;transmembrane transporter activity;transmembrane transport	;	;
Zm00001d034546	Zm00001eb061740	100279743	-2.75112	6.287	61.3922	4.67669e-15	8.55809e-14	Cupredoxin superfamily protein	GO:0009055	electron transfer activity
Zm00001d012998	Zm00001eb212080	100274150	2.74459	3.12297	61.3431	4.79474e-15	8.76868e-14	Ribosomal protein L17 family protein	GO:0003735;GO:0005622;GO:0005840;GO:0006412	structural constituent of ribosome;intracellular;ribosome;translation	Ribosome - Zea mays (maize);Ribosome - Zea mays (maize)	zma03010;zma03010
Zm00001d036035	Zm00001eb269630	100381373	4.0602	3.63249	61.3404	4.80137e-15	8.77535e-14	Cyclophilin-like peptidyl-prolyl cis-trans isomerase family protein	GO:0003755;GO:0000413;GO:0006457	peptidyl-prolyl cis-trans isomerase activity;protein peptidyl-prolyl isomerization;protein folding
Zm00001d019527	Zm00001eb306140	100281459	-4.73823	4.88244	61.3352	4.81395e-15	8.79291e-14	YUCCA	GO:0004499;GO:0050660;GO:0050661;GO:0055114	N,N-dimethylaniline monooxygenase activity;flavin adenine dinucleotide binding;NADP binding;oxidation-reduction process	Tryptophan metabolism - Zea mays (maize);Metabolic pathways - Zea mays (maize)	zma00380;zma01100
Zm00001d029860	Zm00001eb023080	100382650	1.6628	5.45566	61.3172	4.85811e-15	8.86807e-14	ATP-dependent caseinolytic (Clp) protease/crotonase family protein	GO:0003860	3-hydroxyisobutyryl-CoA hydrolase activity	Valine, leucine and isoleucine degradation - Zea mays (maize);beta-Alanine metabolism - Zea mays (maize);Propanoate metabolism - Zea mays (maize);Metabolic pathways - Zea mays (maize);Carbon metabolism - Zea mays (maize)	zma00280;zma00410;zma00640;zma01100;zma01200
Zm00001d048890	Zm00001eb167230		-3.50298	4.25791	61.2776	4.95678e-15	9.0426e-14	acyl-CoA oxidase	GO:0016627;GO:0008152;GO:0055114;GO:0003997;GO:0005777;GO:0006635;GO:0006631;GO:0071949	oxidoreductase activity, acting on the CH-CH group of donors;metabolic process;oxidation-reduction process;acyl-CoA oxidase activity;peroxisome;fatty acid beta-oxidation;fatty acid metabolic process;FAD binding
Zm00001d044220			2.57121	3.42402	61.2585	5.0053e-15	9.12547e-14	centromere protein C
Zm00001d033902	Zm00001eb056280	103643968	4.61327	4.58962	61.1713	5.23193e-15	9.53277e-14	CAP (Cysteine-rich secretory proteins, Antigen 5, and Pathogenesis-related 1 protein) superfamily protein
Zm00001d039041	Zm00001eb296100	103630744	1.98308	5.3276	61.1412	5.31254e-15	9.67368e-14	Kinase-related protein of unknown function (DUF1296)	GO:0005515	protein binding
Zm00001d038535	Zm00001eb291240	100285769	2.99566	8.40912	61.138	5.3212e-15	9.68347e-14	Ribosomal protein L7Ae/L30e/S12e/Gadd45 family protein	GO:0003735;GO:0005622;GO:0005840;GO:0006412	structural constituent of ribosome;intracellular;ribosome;translation	Ribosome - Zea mays (maize)	zma03010
Zm00001d004762	Zm00001eb091420		-4.05603	5.79877	61.1253	5.35546e-15	9.73981e-14	ATP-binding casette family G25	GO:0016020;GO:0005524;GO:0016887	membrane;ATP binding;ATPase activity
Zm00001d001973	Zm00001eb067490	100216860	2.46913	3.76557	61.1102	5.39666e-15	9.8087e-14	ribosomal RNA processing	GO:0003723	RNA binding	RNA degradation - Zea mays (maize)	zma03018
Zm00001d039770			-3.93161	8.52772	61.0503	5.5634e-15	1.01055e-13	FASCICLIN-like arabinogalactan-protein
Zm00001d008847	Zm00001eb337810	542007	1.74209	6.05424	61.0447	5.57924e-15	1.01281e-13	high mobility group	GO:0003677;GO:0005634	DNA binding;nucleus
Zm00001d033822	Zm00001eb055590		3.29348	5.66997	61.034	5.60983e-15	1.01773e-13	gamma histone variant H2AX	GO:0046982;GO:0003677;GO:0000786;GO:0005634	protein heterodimerization activity;DNA binding;nucleosome;nucleus
Zm00001d032545	Zm00001eb044360	103643397	-1.77466	4.73175	61.0298	5.62171e-15	1.01926e-13	formin homolog
Zm00001d009410			2.77051	3.51964	61.0153	5.66326e-15	1.02617e-13	embryo defective
Zm00001d034795	Zm00001eb064000	541818	2.3212	6.45084	61.0027	5.6996e-15	1.03212e-13	prohibitin	GO:0016020	membrane
Zm00001d008932	Zm00001eb338610	100283879	1.25443	5.12717	60.9849	5.75132e-15	1.04085e-13	transducin family protein / WD-40 repeat family protein	GO:0005515	protein binding	Nucleocytoplasmic transport - Zea mays (maize);Protein processing in endoplasmic reticulum - Zea mays (maize)	zma03013;zma04141
Zm00001d037272	Zm00001eb280070		3.04862	3.95434	60.935	5.8992e-15	1.06695e-13	golgi alpha-mannosidase II	GO:0004559;GO:0003824;GO:0006013;GO:0005975;GO:0030246	alpha-mannosidase activity;catalytic activity;mannose metabolic process;carbohydrate metabolic process;carbohydrate binding
Zm00001d013309	Zm00001eb215210	541869	2.17628	5.12406	60.9074	5.98237e-15	1.08133e-13	ribosomal protein S10	GO:0003735;GO:0005840;GO:0006412	structural constituent of ribosome;ribosome;translation	Ribosome - Zea mays (maize)	zma03010
Zm00001d003213	Zm00001eb078890		4.75788	4.76301	60.8811	6.06269e-15	1.09518e-13	Ankyrin repeats (many copies) domain containing protein	GO:0005515	protein binding
Zm00001d004837	Zm00001eb091850	100280198	1.92007	6.48561	60.8795	6.06761e-15	1.0954e-13	Alba DNA/RNA-binding protein	GO:0003676	nucleic acid binding
Zm00001d037271	Zm00001eb280060	107457590	-1.79334	6.10009	60.873	6.08779e-15	1.09837e-13	ARM repeat superfamily protein	GO:0005488	binding
Zm00001d014192	Zm00001eb223200		2.08568	4.07405	60.8687	6.10111e-15	1.1001e-13	uridylyltransferase-related
Zm00001d048066	Zm00001eb400000	100194234	-4.04227	4.25464	60.8517	6.15394e-15	1.10895e-13	Sec14p-like phosphatidylinositol transfer family protein
Zm00001d032763	Zm00001eb046370	100284255	2.1352	5.77816	60.8445	6.17663e-15	1.11236e-13	MOS4-associated complex 3B	GO:0005515;GO:0004842;GO:0016567	protein binding;ubiquitin-protein transferase activity;protein ubiquitination	Spliceosome - Zea mays (maize);Ubiquitin mediated proteolysis - Zea mays (maize)	zma03040;zma04120
Zm00001d012857	Zm00001eb210850	100281008	1.92332	6.34446	60.8431	6.18086e-15	1.11244e-13	RNA polymerase Rpb8	GO:0006351	transcription, DNA-templated	RNA polymerase - Zea mays (maize);Nucleotide excision repair - Zea mays (maize)	zma03020;zma03420
Zm00001d034666	Zm00001eb062790	103644257	2.849	3.15636	60.841	6.1875e-15	1.11296e-13	FtsJ-like methyltransferase family protein	GO:0001510;GO:0008168;GO:0032259	RNA methylation;methyltransferase activity;methylation
Zm00001d011534	Zm00001eb359780	100285865	2.7012	6.45017	60.802	6.31144e-15	1.13456e-13	Ribosomal protein L18ae/LX family protein	GO:0003735;GO:0005840;GO:0006412	structural constituent of ribosome;ribosome;translation	Ribosome - Zea mays (maize)	zma03010
Zm00001d050119	Zm00001eb177410	100285418	2.47656	4.08801	60.8003	6.31672e-15	1.13482e-13	Aha1 domain-containing protein	GO:0006950;GO:0001671;GO:0051087	response to stress;ATPase activator activity;chaperone binding
Zm00001d020927	Zm00001eb316610		-5.47812	5.28456	60.7522	6.47293e-15	1.16217e-13	AGC (cAMP-dependent, cGMP-dependent and protein kinase C) kinase family protein	GO:0005524;GO:0004672;GO:0006468	ATP binding;protein kinase activity;protein phosphorylation
Zm00001d031691	Zm00001eb037230		1.4973	4.73144	60.7315	6.54166e-15	1.1738e-13	Radical SAM superfamily protein	GO:0003824;GO:0004076;GO:0051536;GO:0009102	catalytic activity;biotin synthase activity;iron-sulfur cluster binding;biotin biosynthetic process
Zm00001d025475	Zm00001eb423080	103641675	6.31472	1.98505	60.7018	6.64082e-15	1.19087e-13	cellulase	GO:0003824;GO:0004553;GO:0005975	catalytic activity;hydrolase activity, hydrolyzing O-glycosyl compounds;carbohydrate metabolic process	Starch and sucrose metabolism - Zea mays (maize);Metabolic pathways - Zea mays (maize)	zma00500;zma01100
Zm00001d031326	Zm00001eb034060	100381768	3.00664	5.24852	60.7002	6.64643e-15	1.19115e-13	Sas10/U3 ribonucleoprotein (Utp) family protein
Zm00001d008200			-4.8805	6.29821	60.6862	6.69394e-15	1.19894e-13	Low temperature and salt responsive protein family	GO:0016021	integral component of membrane
Zm00001d008289	Zm00001eb333210		2.4541	5.50461	60.6752	6.73132e-15	1.2049e-13	LA RNA-binding protein
Zm00001d022513	Zm00001eb329960		2.09939	8.80506	60.6688	6.75324e-15	1.20798e-13	Translation elongation factor EF1B/ribosomal protein S6 family protein	GO:0003746;GO:0005853;GO:0006414	translation elongation factor activity;eukaryotic translation elongation factor 1 complex;translational elongation
Zm00001d043352	Zm00001eb152210	100217155	2.57331	3.35339	60.6678	6.75673e-15	1.20798e-13	Polynucleotidyl transferase, ribonuclease H-like superfamily protein	GO:0006139;GO:0006364	nucleobase-containing compound metabolic process;rRNA processing
Zm00001d049121	Zm00001eb169030		-4.33101	3.63125	60.6164	6.93535e-15	1.23917e-13	NB-ARC domain-containing disease resistance protein	GO:0043531	ADP binding
Zm00001d008594	Zm00001eb335620	100285268	2.85531	8.33824	60.6127	6.94825e-15	1.24072e-13	Translation protein SH3-like family protein	GO:0003735;GO:0006412;GO:0005622;GO:0015934;GO:0005840	structural constituent of ribosome;translation;intracellular;large ribosomal subunit;ribosome	Ribosome - Zea mays (maize)	zma03010
Zm00001d042523	Zm00001eb144740	100192791	2.25138	4.18778	60.59	7.02901e-15	1.25438e-13	CDC27 family protein	GO:0005515	protein binding	Ubiquitin mediated proteolysis - Zea mays (maize)	zma04120
Zm00001d045566	Zm00001eb379150		1.75255	5.06554	60.5861	7.04287e-15	1.2561e-13	cell division cycle 48C	GO:0005524	ATP binding
Zm00001d050193	Zm00001eb178140	100282330	2.62874	8.29296	60.5682	7.1073e-15	1.26631e-13	Ribosomal protein L30/L7 family protein			Ribosome - Zea mays (maize)	zma03010
Zm00001d044153	Zm00001eb159250	100273181	-2.66916	5.76234	60.5678	7.1087e-15	1.26631e-13	cytochrome P450, family 72, subfamily A, polypeptide	GO:0005506;GO:0016705;GO:0055114;GO:0020037	iron ion binding;oxidoreductase activity, acting on paired donors, with incorporation or reduction of molecular oxygen;oxidation-reduction process;heme binding
Zm00001d026588	Zm00001eb433440	103642186	3.62443	5.50186	60.5482	7.1799e-15	1.27822e-13	conserved hypothetical protein
Zm00001d006213	Zm00001eb103500	100501869	3.73362	8.49161	60.5458	7.18867e-15	1.27871e-13	histone H2A	GO:0003677;GO:0046982;GO:0000786;GO:0005634	DNA binding;protein heterodimerization activity;nucleosome;nucleus	ATP-dependent chromatin remodeling - Zea mays (maize)	zma03082
Zm00001d011049	Zm00001eb355650	101202700	1.81503	6.83123	60.5451	7.1913e-15	1.27871e-13	conserved hypothetical protein
Zm00001d001864	Zm00001eb066560	100284406	2.92154	3.48557	60.5222	7.27548e-15	1.2929e-13	uracil dna glycosylase	GO:0006281;GO:0016799;GO:0004844;GO:0006284	DNA repair;hydrolase activity, hydrolyzing N-glycosyl compounds;uracil DNA N-glycosylase activity;base-excision repair	Base excision repair - Zea mays (maize)	zma03410
Zm00001d010201	Zm00001eb348760		-4.53283	4.31506	60.5139	7.30601e-15	1.29698e-13	myb domain protein	GO:0003677	DNA binding
Zm00001d044247	Zm00001eb160020	100274083	2.42161	7.88643	60.5136	7.30726e-15	1.29698e-13	histone B2	GO:0003677;GO:0046982;GO:0000786	DNA binding;protein heterodimerization activity;nucleosome
Zm00001d027523	Zm00001eb002610	100273485	-2.46625	6.08943	60.4929	7.3845e-15	1.30991e-13	BR-signaling kinase	GO:0005515;GO:0004672;GO:0005524;GO:0006468	protein binding;protein kinase activity;ATP binding;protein phosphorylation	Plant hormone signal transduction - Zea mays (maize)	zma04075
Zm00001d044096			-3.48658	5.16692	60.4882	7.40213e-15	1.31224e-13	beta carbonic anhydrase	GO:0004089;GO:0008270;GO:0015976	carbonate dehydratase activity;zinc ion binding;carbon utilization
Zm00001d009652	Zm00001eb344440	100194313	3.05405	6.92267	60.4671	7.48184e-15	1.32558e-13	60S acidic ribosomal protein family	GO:0003735;GO:0005622;GO:0005840;GO:0006414	structural constituent of ribosome;intracellular;ribosome;translational elongation	Ribosome - Zea mays (maize)	zma03010
Zm00001d031640	Zm00001eb036790		3.18669	7.42083	60.4346	7.6066e-15	1.34687e-13	Ribosomal protein L7Ae/L30e/S12e/Gadd45 family protein	GO:1990904;GO:0042254	ribonucleoprotein complex;ribosome biogenesis
Zm00001d003268	Zm00001eb079360	100272939	1.88056	4.39079	60.4317	7.61757e-15	1.34801e-13	Ku70-binding family protein	GO:0004222	metalloendopeptidase activity
Zm00001d049293	Zm00001eb170520	103652958	4.00737	3.57282	60.4264	7.63817e-15	1.35084e-13	EF-TU receptor	GO:0005515;GO:0005524;GO:0004672;GO:0006468	protein binding;ATP binding;protein kinase activity;protein phosphorylation
Zm00001d049706	Zm00001eb174080		2.51571	6.09332	60.4135	7.6885e-15	1.35893e-13	KH domain-containing protein	GO:0003723;GO:0003676	RNA binding;nucleic acid binding
Zm00001d034217	Zm00001eb058940	100281599	-2.44237	5.75005	60.4084	7.70823e-15	1.3616e-13	receptor lectin kinase	GO:0030246;GO:0005524;GO:0004672;GO:0006468	carbohydrate binding;ATP binding;protein kinase activity;protein phosphorylation
Zm00001d013692	Zm00001eb218690		1.74357	5.06605	60.3526	7.93009e-15	1.39996e-13	NagB/RpiA/CoA transferase-like superfamily protein	GO:0044237	cellular metabolic process
Zm00001d025193	Zm00001eb420800	100272851	2.24665	5.07349	60.3398	7.98175e-15	1.40823e-13	translation initiation factor 3 subunit H1	GO:0005515;GO:0003743;GO:0005737;GO:0005852	protein binding;translation initiation factor activity;cytoplasm;eukaryotic translation initiation factor 3 complex
Zm00001d006296	Zm00001eb104290	100383209	2.07524	6.52212	60.3358	7.99787e-15	1.41023e-13	valyl-tRNA synthetase / valine--tRNA ligase (VALRS)	GO:0000166;GO:0002161;GO:0004812;GO:0006418;GO:0004832;GO:0005524;GO:0006438;GO:0005737	nucleotide binding;aminoacyl-tRNA editing activity;aminoacyl-tRNA ligase activity;tRNA aminoacylation for protein translation;valine-tRNA ligase activity;ATP binding;valyl-tRNA aminoacylation;cytoplasm	Aminoacyl-tRNA biosynthesis - Zea mays (maize)	zma00970
Zm00001d042306	Zm00001eb142980		2.22364	5.07772	60.3134	8.08929e-15	1.4255e-13	Transducin/WD40 repeat-like superfamily protein	GO:0005515	protein binding
Zm00001d006371			-3.71033	6.3986	60.288	8.1945e-15	1.44318e-13	C2 calcium/lipid-binding plant phosphoribosyltransferase family protein
Zm00001d027295	Zm00001eb000490	100273658	4.45876	6.94063	60.2832	8.21463e-15	1.44586e-13	tubulin beta	GO:0003924;GO:0005525;GO:0005200;GO:0005874;GO:0007017	GTPase activity;GTP binding;structural constituent of cytoskeleton;microtubule;microtubule-based process	Phagosome - Zea mays (maize);Motor proteins - Zea mays (maize)	zma04145;zma04814
Zm00001d021378	Zm00001eb320350	100278719	6.66962	3.40471	60.2795	8.22994e-15	1.44769e-13	ARM repeat superfamily protein	GO:0005488	binding
Zm00001d002601	Zm00001eb073400	541973	3.53034	7.33298	60.276	8.24479e-15	1.44855e-13	histone H1-3	GO:0000786;GO:0003677;GO:0006334;GO:0005634	nucleosome;DNA binding;nucleosome assembly;nucleus
Zm00001d050697	Zm00001eb181730		3.69522	5.84677	60.2751	8.24831e-15	1.44855e-13	Histone superfamily protein	GO:0046982;GO:0003677;GO:0000786	protein heterodimerization activity;DNA binding;nucleosome
Zm00001d030990	Zm00001eb031170	103640570	4.5268	3.6317	60.2748	8.24951e-15	1.44855e-13	RNI-like superfamily protein	GO:0005515	protein binding
Zm00001d042111	Zm00001eb141160		-4.70839	4.33661	60.2736	8.25479e-15	1.44861e-13	Ankyrin repeat family protein / BTB/POZ domain-containing protein	GO:0005515	protein binding
Zm00001d012930	Zm00001eb211450	100282321	2.51954	5.32846	60.218	8.49117e-15	1.48921e-13	Tim10/DDP family zinc finger protein
Zm00001d027445	Zm00001eb001870	100194359	1.91335	3.988	60.2124	8.51528e-15	1.49255e-13	Diacylglycerol kinase family protein	GO:0016301;GO:0003951;GO:0008152	kinase activity;NAD+ kinase activity;metabolic process
Zm00001d032224	Zm00001eb041730		2.46266	4.90857	60.1511	8.78497e-15	1.53891e-13	2-oxoacid dehydrogenases acyltransferase family protein	GO:0008152;GO:0016746	metabolic process;transferase activity, transferring acyl groups
Zm00001d021689	Zm00001eb323310	100272959	-4.62261	4.75262	60.1432	8.81996e-15	1.54412e-13	cysteine-rich RLK (RECEPTOR-like protein kinase)	GO:0005524;GO:0004672;GO:0006468	ATP binding;protein kinase activity;protein phosphorylation
Zm00001d007231	Zm00001eb112000	100194354	-3.80547	4.86476	60.1074	8.98219e-15	1.57104e-13	Nucleotide-diphospho-sugar transferases superfamily protein	GO:0015018;GO:0016020	galactosylgalactosylxylosylprotein 3-beta-glucuronosyltransferase activity;membrane
Zm00001d032088	Zm00001eb040610	107548106	-5.60531	4.05959	60.1069	8.98438e-15	1.57104e-13	SAUR-like auxin-responsive protein family	GO:0009733	response to auxin
Zm00001d002253	Zm00001eb070200		2.19889	6.47783	60.0765	9.12398e-15	1.59451e-13	Ribosomal L27e protein family	GO:0003735;GO:0005622;GO:0005840;GO:0006412	structural constituent of ribosome;intracellular;ribosome;translation
Zm00001d018969	Zm00001eb301540	100170238	3.03459	4.20598	60.0729	9.14105e-15	1.59655e-13	Aldolase-type TIM barrel family protein	GO:0004834;GO:0003824;GO:0006568;GO:0008152	tryptophan synthase activity;catalytic activity;tryptophan metabolic process;metabolic process	Glycine, serine and threonine metabolism - Zea mays (maize);Phenylalanine, tyrosine and tryptophan biosynthesis - Zea mays (maize);Metabolic pathways - Zea mays (maize);Biosynthesis of secondary metabolites - Zea mays (maize);Biosynthesis of amino acids - Zea mays (maize)	zma00260;zma00400;zma01100;zma01110;zma01230
Zm00001d039620	Zm00001eb122370	100282840	3.001	3.93479	60.0572	9.21398e-15	1.60833e-13	D-Tyr-tRNA(Tyr) deacylase family protein	GO:0002161;GO:0005737;GO:0051499	aminoacyl-tRNA editing activity;cytoplasm;D-aminoacyl-tRNA deacylase activity
Zm00001d029656	Zm00001eb021290	100285480	3.11419	3.48348	60.0243	9.36925e-15	1.63447e-13	actin depolymerizing factor	GO:0015629;GO:0003779;GO:0030042;GO:0005622	actin cytoskeleton;actin binding;actin filament depolymerization;intracellular
Zm00001d047500	Zm00001eb394940		2.84821	6.3663	60.0167	9.40538e-15	1.6398e-13	Ribosomal L22e protein family	GO:0003735;GO:0005622;GO:0005840;GO:0006412	structural constituent of ribosome;intracellular;ribosome;translation
Zm00001d022456	Zm00001eb330550	100101533	-5.64637	7.88423	60.0149	9.41443e-15	1.64041e-13	Peroxidase superfamily protein	GO:0004601;GO:0006979;GO:0042744;GO:0020037;GO:0055114	peroxidase activity;response to oxidative stress;hydrogen peroxide catabolic process;heme binding;oxidation-reduction process	Phenylpropanoid biosynthesis - Zea mays (maize);Metabolic pathways - Zea mays (maize);Biosynthesis of secondary metabolites - Zea mays (maize)	zma00940;zma01100;zma01110
Zm00001d018045	Zm00001eb194490		-3.80104	5.08265	60.0128	9.42426e-15	1.64115e-13	TEOSINTE BRANCHED, cycloidea and PCF (TCP)
Zm00001d009010	Zm00001eb339340	100273295	-4.73178	6.23621	59.9996	9.48786e-15	1.65126e-13	plasma-membrane associated cation-binding protein	GO:0046658;GO:0051716	anchored component of plasma membrane;cellular response to stimulus
Zm00001d049790	Zm00001eb174930	100194289	3.0488	7.90286	59.9756	9.60408e-15	1.6705e-13	Ribosomal protein L32e	GO:0003735;GO:0005622;GO:0005840;GO:0006412	structural constituent of ribosome;intracellular;ribosome;translation	Ribosome - Zea mays (maize)	zma03010
Zm00001d025653	Zm00001eb424570		2.99242	4.98507	59.9712	9.62542e-15	1.67322e-13	Nucleic acid-binding, OB-fold-like protein	GO:0000723;GO:0000784;GO:0003677	telomere maintenance;nuclear chromosome, telomeric region;DNA binding
Zm00001d014659	Zm00001eb226780	100284546	3.34613	3.08836	59.928	9.83897e-15	1.70934e-13	Tautomerase/MIF superfamily protein			Tyrosine metabolism - Zea mays (maize);Phenylalanine metabolism - Zea mays (maize);Metabolic pathways - Zea mays (maize)	zma00350;zma00360;zma01100
Zm00001d032668	Zm00001eb045530	105667212	2.51317	6.37597	59.9254	9.852e-15	1.7106e-13	Nascent polypeptide-associated complex NAC
Zm00001d029647	Zm00001eb021170		4.13882	2.68589	59.9122	9.91832e-15	1.7211e-13	conserved hypothetical protein
Zm00001d048325	Zm00001eb402400		2.62529	3.32844	59.9041	9.95934e-15	1.7272e-13	Ribosomal L32p protein family	GO:0006412;GO:0003735;GO:0015934	translation;structural constituent of ribosome;large ribosomal subunit
Zm00001d005912	Zm00001eb100980	100193409	3.96362	3.00456	59.8801	1.00817e-14	1.74739e-13	RNA-binding protein 47C	GO:0003676	nucleic acid binding
Zm00001d031484	Zm00001eb035340	100281340	-4.55311	3.73357	59.8724	1.01211e-14	1.75319e-13	Photosystem II reaction center PsbP family protein	GO:0005509;GO:0009523;GO:0009654;GO:0015979;GO:0019898	calcium ion binding;photosystem II;photosystem II oxygen evolving complex;photosynthesis;extrinsic component of membrane
Zm00001d028456	Zm00001eb011220	100272798	-4.31711	4.91978	59.871	1.01284e-14	1.75344e-13	Regulator of Vps4 activity in the MVB pathway protein	GO:0015031	protein transport
Zm00001d007905	Zm00001eb117220		2.11897	3.89366	59.828	1.03519e-14	1.79107e-13	ATP binding;valine-tRNA ligases;aminoacyl-tRNA ligases;nucleotide binding;ATP binding;aminoacyl-tRNA ligases	GO:0000166;GO:0002161;GO:0004812;GO:0006418;GO:0004832;GO:0005524;GO:0005737;GO:0006438	nucleotide binding;aminoacyl-tRNA editing activity;aminoacyl-tRNA ligase activity;tRNA aminoacylation for protein translation;valine-tRNA ligase activity;ATP binding;cytoplasm;valyl-tRNA aminoacylation
Zm00001d037111	Zm00001eb278610	100194345	3.12493	7.71873	59.8176	1.0407e-14	1.79955e-13	Ribosomal S17 family protein	GO:0003735;GO:0005840;GO:0005622;GO:0006412	structural constituent of ribosome;ribosome;intracellular;translation	Ribosome - Zea mays (maize)	zma03010
Zm00001d033636	Zm00001eb054130		-2.85538	4.63031	59.8148	1.04219e-14	1.80108e-13	hypothetical protein
Zm00001d042966	Zm00001eb148830	101027156	2.84172	8.34309	59.8048	1.04746e-14	1.80912e-13	Ribosomal protein S12/S23 family protein	GO:0003735;GO:0005622;GO:0006412;GO:0005840;GO:0015935	structural constituent of ribosome;intracellular;translation;ribosome;small ribosomal subunit	Ribosome - Zea mays (maize)	zma03010
Zm00001d014157	Zm00001eb222860	100280914	-1.72195	7.17689	59.8003	1.04986e-14	1.81221e-13	Quinone reductase family protein	GO:0010181;GO:0016491;GO:0003955	FMN binding;oxidoreductase activity;NAD(P)H dehydrogenase (quinone) activity	Ubiquinone and other terpenoid-quinone biosynthesis - Zea mays (maize);Metabolic pathways - Zea mays (maize);Biosynthesis of secondary metabolites - Zea mays (maize);Biosynthesis of cofactors - Zea mays (maize)	zma00130;zma01100;zma01110;zma01240
Zm00001d034797	Zm00001eb064030	100279605	2.34793	3.50727	59.7839	1.05867e-14	1.82634e-13	diphthamide synthesis DPH2 family protein
Zm00001d049541	Zm00001eb172420	100125646	-5.41361	11.0745	59.7611	1.07098e-14	1.8465e-13	O-methyltransferase	GO:0008168;GO:0046983;GO:0008171	methyltransferase activity;protein dimerization activity;O-methyltransferase activity	Tryptophan metabolism - Zea mays (maize);Phenylpropanoid biosynthesis - Zea mays (maize);Metabolic pathways - Zea mays (maize);Biosynthesis of secondary metabolites - Zea mays (maize)	zma00380;zma00940;zma01100;zma01110
Zm00001d012320	Zm00001eb367100		5.44411	2.75749	59.7552	1.07423e-14	1.85103e-13	Cell division control, Cdc6	GO:0006270;GO:0051301	DNA replication initiation;cell division
Zm00001d047128	Zm00001eb391750	100273534	3.21222	2.73353	59.7424	1.0812e-14	1.86194e-13	acid-amino acid ligases;ligases;ATP binding;ATP binding;ligases	GO:0005524;GO:0009058;GO:0005737;GO:0008360;GO:0016874;GO:0016881;GO:0051301	ATP binding;biosynthetic process;cytoplasm;regulation of cell shape;ligase activity;acid-amino acid ligase activity;cell division	;;	;;
Zm00001d050100	Zm00001eb177270	100193014	3.7046	7.76523	59.7386	1.08333e-14	1.86453e-13	Histone superfamily protein	GO:0003677;GO:0046982;GO:0000786	DNA binding;protein heterodimerization activity;nucleosome
Zm00001d030892	Zm00001eb030410	100273622	1.87266	4.15428	59.7314	1.08727e-14	1.87022e-13	Misato Segment II tubulin-like domain containing protein
Zm00001d009465	Zm00001eb342840	100284371	-1.48328	6.13868	59.7177	1.09485e-14	1.88216e-13	Exostosin family protein	GO:0006486;GO:0016757	protein glycosylation;transferase activity, transferring glycosyl groups
Zm00001d005546	Zm00001eb097730	542072	3.65472	3.9719	59.7042	1.10241e-14	1.89405e-13	ADP glucose pyrophosphorylase	GO:0005978;GO:0009058;GO:0008878;GO:0016779	glycogen biosynthetic process;biosynthetic process;glucose-1-phosphate adenylyltransferase activity;nucleotidyltransferase activity	Starch and sucrose metabolism - Zea mays (maize);Amino sugar and nucleotide sugar metabolism - Zea mays (maize);Metabolic pathways - Zea mays (maize);Biosynthesis of secondary metabolites - Zea mays (maize);Biosynthesis of nucleotide sugars - Zea mays (maize)	zma00500;zma00520;zma01100;zma01110;zma01250
Zm00001d021016	Zm00001eb317430		-4.87068	7.33027	59.6054	1.15915e-14	1.99039e-13	Auxin-responsive family protein
Zm00001d008294	Zm00001eb333230	100381878	2.47058	3.52681	59.5725	1.17869e-14	2.02276e-13	Translin family protein	GO:0043565	sequence-specific DNA binding
Zm00001d013392	Zm00001eb215920	103625929	2.80063	6.92757	59.566	1.18259e-14	2.02827e-13	gamma histone variant H2AX	GO:0003677;GO:0046982;GO:0000786;GO:0005634	DNA binding;protein heterodimerization activity;nucleosome;nucleus	ATP-dependent chromatin remodeling - Zea mays (maize)	zma03082
Zm00001d019988	Zm00001eb309070		2.94139	5.61971	59.5573	1.18783e-14	2.03607e-13	aspartate kinase-homoserine dehydrogenase ii	GO:0004072;GO:0016491;GO:0006520;GO:0008652;GO:0050661;GO:0055114;GO:0004412;GO:0009067	aspartate kinase activity;oxidoreductase activity;cellular amino acid metabolic process;cellular amino acid biosynthetic process;NADP binding;oxidation-reduction process;homoserine dehydrogenase activity;aspartate family amino acid biosynthetic process
Zm00001d030014	Zm00001eb024230	100284460	-2.14889	6.56161	59.545	1.19528e-14	2.04765e-13	tobamovirus multiplication 2A	GO:0016021	integral component of membrane
Zm00001d053585	Zm00001eb205200	103654804	3.46395	3.51205	59.5377	1.19973e-14	2.05408e-13	beta galactosidase	GO:0004553;GO:0005975	hydrolase activity, hydrolyzing O-glycosyl compounds;carbohydrate metabolic process
Zm00001d013896	Zm00001eb220670		-3.17265	5.48173	59.5281	1.20559e-14	2.06293e-13	Plant protein of unknown function (DUF641)
Zm00001d029704	Zm00001eb021650		2.67923	4.10455	59.5231	1.2087e-14	2.06704e-13	Glutathione S-transferase family protein	GO:0005515	protein binding
Zm00001d021018	Zm00001eb317450	100193699	3.03753	6.78299	59.5176	1.21206e-14	2.07159e-13	Ribosomal protein L32e	GO:0003735;GO:0005622;GO:0005840;GO:0006412	structural constituent of ribosome;intracellular;ribosome;translation	Ribosome - Zea mays (maize)	zma03010
Zm00001d033855	Zm00001eb055880	100382501	-2.07594	7.34339	59.4879	1.23045e-14	2.10181e-13	Sulfite exporter TauE/SafE family protein	GO:0016021	integral component of membrane
Zm00001d038719	Zm00001eb293020		1.91544	4.17417	59.4765	1.23766e-14	2.11289e-13	conserved hypothetical protein
Zm00001d001899	Zm00001eb066820	542338	4.65227	5.78253	59.4749	1.23863e-14	2.11333e-13	60S acidic ribosomal protein family	GO:0003735;GO:0005622;GO:0005840;GO:0006414	structural constituent of ribosome;intracellular;ribosome;translational elongation	Ribosome - Zea mays (maize)	zma03010
Zm00001d049860	Zm00001eb175500	100285116	-2.18832	5.28641	59.4723	1.2403e-14	2.11496e-13	NAC (No Apical Meristem) domain transcriptional regulator superfamily protein	GO:0003677;GO:0006355	DNA binding;regulation of transcription, DNA-templated
Zm00001d008314	Zm00001eb333400	100283497	1.65019	4.42792	59.4334	1.26506e-14	2.15594e-13	purin-rich alpha	GO:0004612;GO:0004611;GO:0005524;GO:0006094;GO:0017076	phosphoenolpyruvate carboxykinase (ATP) activity;phosphoenolpyruvate carboxykinase activity;ATP binding;gluconeogenesis;purine nucleotide binding
Zm00001d013100	Zm00001eb213200		-1.49927	5.63964	59.4256	1.27005e-14	2.16318e-13	Protein of unknown function, DUF593
Zm00001d052955	Zm00001eb200470		6.33425	3.04164	59.4225	1.27209e-14	2.16541e-13	ARM repeat superfamily protein	GO:0005488	binding
Zm00001d008342	Zm00001eb333640	100285910	2.67569	3.56584	59.4132	1.27808e-14	2.17436e-13	hypothetical protein	GO:0003677;GO:0005634;GO:0006260;GO:0006281;GO:0006310	DNA binding;nucleus;DNA replication;DNA repair;DNA recombination	DNA replication - Zea mays (maize);Nucleotide excision repair - Zea mays (maize);Mismatch repair - Zea mays (maize);Homologous recombination - Zea mays (maize)	zma03030;zma03420;zma03430;zma03440
Zm00001d002450	Zm00001eb072000	100284082	2.86245	7.19497	59.4066	1.28238e-14	2.18041e-13	Ribosomal protein L11 family protein	GO:0003735;GO:0005840;GO:0006412	structural constituent of ribosome;ribosome;translation	Ribosome - Zea mays (maize)	zma03010
Zm00001d047481	Zm00001eb394750	103639139	3.07542	7.13894	59.3889	1.29395e-14	2.19883e-13	NOP56-like pre RNA processing ribonucleoprotein			Ribosome biogenesis in eukaryotes - Zea mays (maize)	zma03008
Zm00001d028827	Zm00001eb014130	100192533	2.04135	4.23022	59.3801	1.29976e-14	2.20743e-13	Polynucleotidyl transferase, ribonuclease H-like superfamily protein	GO:0003676	nucleic acid binding
Zm00001d029285	Zm00001eb018000	541677	-3.68349	3.92857	59.3593	1.31361e-14	2.22966e-13	pyruvate dehydrogenase kinase	GO:0016310;GO:0016772	phosphorylation;transferase activity, transferring phosphorus-containing groups
Zm00001d023698	Zm00001eb409080	542492	1.37295	4.59286	59.3417	1.32537e-14	2.24833e-13	Inositol monophosphatase family protein	GO:0046854;GO:0006790;GO:0008441	phosphatidylinositol phosphorylation;sulfur compound metabolic process;3'(2'),5'-bisphosphate nucleotidase activity	Inositol phosphate metabolism - Zea mays (maize);Sulfur metabolism - Zea mays (maize);Metabolic pathways - Zea mays (maize);Phosphatidylinositol signaling system - Zea mays (maize)	zma00562;zma00920;zma01100;zma04070
Zm00001d036835	Zm00001eb276250	100383495	-4.46047	6.06282	59.3391	1.32713e-14	2.25002e-13	Peroxidase superfamily protein	GO:0004601;GO:0055114;GO:0042744;GO:0006979;GO:0020037	peroxidase activity;oxidation-reduction process;hydrogen peroxide catabolic process;response to oxidative stress;heme binding	Phenylpropanoid biosynthesis - Zea mays (maize);Metabolic pathways - Zea mays (maize);Biosynthesis of secondary metabolites - Zea mays (maize)	zma00940;zma01100;zma01110
Zm00001d048366	Zm00001eb402780		7.71225	4.52326	59.3245	1.33702e-14	2.26549e-13	conserved hypothetical protein
Zm00001d045554	Zm00001eb379030	100126902	6.8694	4.35935	59.2878	1.36218e-14	2.3068e-13	ATP binding microtubule motor family protein	GO:0003777;GO:0005524;GO:0007018;GO:0008017	microtubule motor activity;ATP binding;microtubule-based movement;microtubule binding	Motor proteins - Zea mays (maize)	zma04814
Zm00001d051656	Zm00001eb189310		-2.36687	4.40422	59.2709	1.37397e-14	2.32494e-13	hypothetical protein
Zm00001d000030	Zm00001eb391060		1.4169	5.51874	59.2701	1.37447e-14	2.32494e-13	RNA-binding KH domain-containing protein	GO:0003723;GO:0003676	RNA binding;nucleic acid binding
Zm00001d028226	Zm00001eb008770		-2.27701	5.77932	59.2079	1.41865e-14	2.3983e-13	conserved hypothetical protein
Zm00001d012476	Zm00001eb368570		-2.96899	4.74646	59.141	1.46773e-14	2.47985e-13	GDSL-like Lipase/Acylhydrolase family protein	GO:0016788;GO:0006629;GO:0016298	hydrolase activity, acting on ester bonds;lipid metabolic process;lipase activity
Zm00001d009695	Zm00001eb344790		1.50643	5.57626	59.1289	1.47678e-14	2.49371e-13	RNA-binding (RRM/RBD/RNP motifs) family protein	GO:0003676	nucleic acid binding
Zm00001d014355	Zm00001eb224520		3.1235	8.04508	59.1115	1.48983e-14	2.51372e-13	Ribosomal L27e protein family	GO:0003735;GO:0005622;GO:0005840;GO:0006412	structural constituent of ribosome;intracellular;ribosome;translation
Zm00001d020881	Zm00001eb316310		-3.19584	4.43701	59.1109	1.49033e-14	2.51372e-13	WRKY DNA-binding protein	GO:0003700;GO:0006355;GO:0043565	DNA binding transcription factor activity;regulation of transcription, DNA-templated;sequence-specific DNA binding
Zm00001d037073	Zm00001eb278280	100274269	-3.94803	5.96891	59.1088	1.49187e-14	2.51488e-13	hydroxycinnamoyl-CoA shikimate/quinate hydroxycinnamoyl transferase	GO:0016747	transferase activity, transferring acyl groups other than amino-acyl groups	Phenylpropanoid biosynthesis - Zea mays (maize);Flavonoid biosynthesis - Zea mays (maize);Stilbenoid, diarylheptanoid and gingerol biosynthesis - Zea mays (maize);Metabolic pathways - Zea mays (maize);Biosynthesis of secondary metabolites - Zea mays (maize)	zma00940;zma00941;zma00945;zma01100;zma01110
Zm00001d017441	Zm00001eb249100		-4.30953	5.05918	59.1067	1.4935e-14	2.51619e-13	cyclin p4;3	GO:0000079;GO:0019901	regulation of cyclin-dependent protein serine/threonine kinase activity;protein kinase binding
Zm00001d016723	Zm00001eb243130	107648867	2.87734	7.11507	59.0945	1.50281e-14	2.53042e-13	Histone superfamily protein	GO:0046982;GO:0003677;GO:0000786	protein heterodimerization activity;DNA binding;nucleosome
Zm00001d011471	Zm00001eb359310		2.52181	5.93805	59.0899	1.50631e-14	2.53488e-13	nucleotide transporter	GO:0005471;GO:0006862;GO:0016021	ATP:ADP antiporter activity;nucleotide transport;integral component of membrane
Zm00001d030345	Zm00001eb026680	100193370	-2.14732	6.26012	59.0837	1.51107e-14	2.54145e-13	heat shock protein
Zm00001d043043	Zm00001eb149420		-2.43229	6.31247	59.0674	1.52361e-14	2.56107e-13	ARM repeat superfamily protein	GO:0005515;GO:0005488;GO:0004842;GO:0016567	protein binding;binding;ubiquitin-protein transferase activity;protein ubiquitination
[truncated: 11,718 more rows]

## Sheet: WD R2 vs R3
LR: Liklihood ratio statistic
[truncated: 3,082 more rows]

## Sheet: WW R1 vs R2
LR: Liklihood ratio statistic
[truncated: 14,052 more rows]

## Sheet: WW R2 vs R3
LR: Liklihood ratio statistic
[truncated: 6 more rows]
