# Supplementary material for: Maize nodal root growth maintenance during water deficit: metabolic acclimation and the role of increased solute deposition in osmotic adjustment
Source: Front Plant Sci. 2025 Jun 9;16:1566453. doi: 10.3389/fpls.2025.1566453 (PMC12183189; doi:10.3389/fpls.2025.1566453)
Supplement: Supplementary file 5 [file DataSheet5.xlsx]

## Sheet: All TFs
protein name	v4ID	family	WW R1	WW R2	WW R3	WD R1	WD R2	WD R3	LogFC R1	LogFC R2	LogFC R3
ZmABI1	Zm00001d042396	ABI3-VP1	0	0	0	0	0	0	#DIV/0!	#DIV/0!	#DIV/0!
ZmABI10	Zm00001d026694	ABI3-VP1	0	0	0	0	0	0	#DIV/0!	#DIV/0!	#DIV/0!
ZmABI12	Zm00001d002562	ABI3-VP1	4.36439	6.77211	5.66283	4.21578	6.02182	5.59201	-0.0499798	-0.169407	-0.0181558
ZmABI14	Zm00001d049367	ABI3-VP1	0.208544	0.162446	0.320997	0.151744	0.112255	0.0929704	-0.458717	-0.533187	-1.78771
ZmABI18	Zm00001d013723	ABI3-VP1	0.0129986	0	0.0194782	0.0347225	0	0.00638278	1.41751	#DIV/0!	-1.60961
ZmABI2	Zm00001d026005	ABI3-VP1	0.283339	0.438357	0.519144	0.177376	0.14083	0.27584	-0.675716	-1.63815	-0.912302
ZmABI22	Zm00001d021790	ABI3-VP1	17.4914	11.3007	10.8805	18.0891	8.10963	7.46028	0.0484766	-0.478705	-0.544439
ZmABI23	Zm00001d024545	ABI3-VP1	1.47612	1.82736	1.69551	0.105034	0.071036	0.0946374	-3.81289	-4.68507	-4.16316
ZmABI24	Zm00001d033314	ABI3-VP1	0.0538185	0.00738676	0.0129406	0.05849	0	0.0117988	0.120088	#NUM!	-0.133257
ZmABI27	Zm00001d031225	ABI3-VP1	0	0	0.026605	0	0	0	#DIV/0!	#DIV/0!	#NUM!
ZmABI3	Zm00001d001838	ABI3-VP1	0.227674	0.335986	0.243976	0.13651	0.202372	0.214235	-0.737963	-0.731392	-0.187549
ZmABI31	Zm00001d042460	ABI3-VP1	0.0957065	0.0670328	0.108306	0.125454	0.0569892	0.064558	0.390468	-0.23418	-0.746443
ZmABI34	Zm00001d029749	ABI3-VP1	0	0	0.014867	0	0	0	#DIV/0!	#DIV/0!	#NUM!
ZmABI36	Zm00001d049094	ABI3-VP1	8.12164	3.97361	7.59115	14.9291	4.13055	6.06091	0.878286	0.0558815	-0.324785
ZmABI37	Zm00001d035903	ABI3-VP1	0.950612	7.55537	7.51085	0.197267	2.8763	3.21798	-2.26871	-1.39329	-1.22282
ZmABI38	Zm00001d047359	ABI3-VP1	0	0.0191325	0.0453847	0	0.0614002	0	#DIV/0!	1.68222	#NUM!
ZmABI39	Zm00001d007173	ABI3-VP1	1.73016	8.81848	15.2756	1.36949	4.42515	12.1241	-0.337266	-0.994805	-0.333347
ZmABI4	Zm00001d033313	ABI3-VP1	0	0	0	0	0	0	#DIV/0!	#DIV/0!	#DIV/0!
ZmABI43	Zm00001d048244	ABI3-VP1	0	0.0474866	0	0.0555448	0	0.0167606	#DIV/0!	#NUM!	#DIV/0!
ZmABI5	Zm00001d013722	ABI3-VP1	0	0.0252047	0.011114	0	0	0	#DIV/0!	#NUM!	#NUM!
ZmABI50	Zm00001d035921	ABI3-VP1	0.45821	0.944094	1.02747	0.473064	0.509235	0.82908	0.0460237	-0.890598	-0.309509
ZmABI7	Zm00001d027939	ABI3-VP1	19.6118	0.411997	0.625704	14.1026	0.212297	0.172736	-0.475758	-0.956551	-1.85692
ZmABI8	Zm00001d027409	ABI3-VP1	0.795032	2.34338	2.6096	0.798354	4.76107	4.48804	0.00601494	1.02269	0.782258
ZmALF10	Zm00001d025504	Alfin-like	0	0.0226373	0.0191487	0	0.0385184	0.0345782	#DIV/0!	0.766843	0.852618
ZmALF11	Zm00001d010241	Alfin-like	23.3556	15.0173	15.8317	26.7239	13.148	14.9106	0.194361	-0.191776	-0.0864816
ZmALF13	Zm00001d042582	Alfin-like	11.7693	15.0222	21.1542	10.7976	13.2484	19.1023	-0.124318	-0.181276	-0.147196
ZmALF14	Zm00001d025491	Alfin-like	0	0	0	0	0	0	#DIV/0!	#DIV/0!	#DIV/0!
ZmALF18	Zm00001d049006	Alfin-like	15.0548	10.1061	14.6747	11.1038	7.43163	9.90536	-0.439162	-0.443481	-0.567048
ZmALF2	Zm00001d016861	Alfin-like	35.8322	20.4082	28.997	34.1514	17.2	24.3468	-0.0693119	-0.246739	-0.25217
ZmALF4	Zm00001d041767	Alfin-like	17.0747	9.95954	14.4034	20.61	9.1902	10.6338	0.271484	-0.115982	-0.437742
ZmALF5	Zm00001d038208	Alfin-like	57.1948	29.965	35.6872	59.6827	26.894	32.0874	0.0614293	-0.155993	-0.153401
ZmALF6	Zm00001d023962	Alfin-like	17.0744	19.035	25.8434	20.3061	15.6517	18.4945	0.250079	-0.282334	-0.482703
ZmALF7	Zm00001d050816	Alfin-like	17.5055	9.82591	16.2035	17.4326	7.05315	12.6606	-0.00601885	-0.478323	-0.355959
ZmALF8	Zm00001d012196	Alfin-like	19.4676	9.86361	11.1748	17.1488	9.73356	11.3974	-0.182966	-0.0191491	0.0284603
ZmARF1	Zm00001d031522	ARF	6.34351	30.1625	42.668	5.93582	22.7642	39.4559	-0.0958344	-0.405989	-0.112913
ZmARF13	Zm00001d049295	ARF	3.47702	8.9824	8.84461	2.60245	12.5063	13.7753	-0.417985	0.477485	0.639216
ZmARF14	Zm00001d050781	ARF	7.83079	7.45071	7.19557	6.81243	5.83161	5.89645	-0.200987	-0.353485	-0.287261
ZmARF16	Zm00001d053819	ARF	5.0621	1.20554	1.84119	4.62412	1.0625	1.3845	-0.130557	-0.182225	-0.411272
ZmARF18	Zm00001d014377	ARF	18.606	15.1381	14.1668	17.5758	11.9487	16.4586	-0.0821792	-0.341329	0.216335
ZmARF19	Zm00001d014507	ARF	11.59	23.7656	24.8709	8.90481	20.9187	26.3606	-0.38022	-0.184083	0.0839246
ZmARF2	Zm00001d032683	ARF	9.19924	4.80682	4.37565	9.77608	5.03126	5.32173	0.0877426	0.0658358	0.282398
ZmARF21	Zm00001d000358	ARF	3.71683	2.00301	2.35503	2.58354	0.629852	1.54438	-0.524725	-1.66909	-0.608716
ZmARF25	Zm00001d011953	ARF	11.3242	12.938	13.1143	10.3674	16.0415	15.7138	-0.127362	0.310195	0.260893
ZmARF28	Zm00001d023659	ARF	0.528899	1.28312	2.28812	0.309675	0.458753	1.68634	-0.772239	-1.48386	-0.44027
ZmARF31	Zm00001d026687	ARF	0.0351928	0.10807	0.0875677	0.0118667	0.11125	0.0457261	-1.56836	0.0418285	-0.93738
ZmARF34	Zm00001d031064	ARF	14.8088	2.4467	3.02237	14.0602	2.46642	3.36778	-0.0748395	0.0115778	0.156115
ZmARF36	Zm00001d016838	ARF	13.1386	11.4141	10.5161	12.2297	12.3374	10.4386	-0.103418	0.112225	-0.0106718
ZmARF4	Zm00001d001945	ARF	0.492528	0.01306	0.0319091	0.232098	0	0.0036497	-1.08547	#NUM!	-3.12812
ZmARF6	Zm00001d003011	ARF	0	0	0	0	0	0	#DIV/0!	#DIV/0!	#DIV/0!
ZmARF7	Zm00001d039267	ARF	1.82229	8.15949	11.7615	1.21371	6.37938	6.96376	-0.586329	-0.355062	-0.756129
ZmARF9	Zm00001d041497	ARF	12.554	4.72366	4.74138	13.1025	4.83379	4.58206	0.0617018	0.0332473	-0.0493131
ZmARID1	Zm00001d032832	ARID	0	0	0	0	0	0	#DIV/0!	#DIV/0!	#DIV/0!
ZmARID3	Zm00001d051632	ARID	2.9145	0.282712	0.464853	2.85837	0.313026	0.413779	-0.0280547	0.146946	-0.167914
ZmARID4	Zm00001d020593	ARID	13.1086	12.9567	14.0989	13.8807	16.4022	15.2939	0.0825626	0.340193	0.117366
ZmARID5	Zm00001d017831	ARID	1.31749	0.52151	0.954096	2.01481	0.599363	1.18613	0.612847	0.200733	0.314053
ZmARID8	Zm00001d036790	ARID	7.33224	3.7899	4.01052	6.45782	4.12909	4.07409	-0.183207	0.123666	0.0226871
ZmARR1	Zm00001d048046	ARR-B	9.06473	14.3819	9.04895	9.80202	16.0552	8.09551	0.112815	0.158783	-0.160627
ZmARR1	Zm00001d048046	ARR-B	9.06473	14.3819	9.04895	9.80202	16.0552	8.09551	0.112815	0.158783	-0.160627
ZmARR9	Zm00001d015521	ARR-B	14.0768	32.3392	19.8539	21.0034	59.568	35.7712	0.577304	0.881251	0.849379
ZmBAF60_10	Zm00001d035321	SWI/SNF-BAF60	21.435	5.55476	9.84868	26.4876	4.4024	9.91879	0.305349	-0.335434	0.0102332
ZmBAF60_11	Zm00001d003724	SWI/SNF-BAF60	0	0	0.0834258	0	0	0	#DIV/0!	#DIV/0!	#NUM!
ZmBAF60_14	Zm00001d053979	SWI/SNF-BAF60	277.675	48.1682	59.4191	226.982	29.0163	50.6329	-0.290818	-0.731218	-0.230853
ZmBAF60_2	Zm00001d003729	SWI/SNF-BAF60	14.3587	10.7561	8.56105	15.0568	10.1141	8.42998	0.06849	-0.0887921	-0.0222582
ZmBAF60_21	Zm00001d015127	SWI/SNF-BAF60	73.0028	10.6752	17.2014	64.7555	5.85105	11.4629	-0.172949	-0.867496	-0.585556
ZmBAF60_7	Zm00001d013221	SWI/SNF-BAF60	27.7403	3.97171	4.82982	32.5032	3.79018	5.00167	0.228598	-0.0674961	0.050441
ZmBAF60_9	Zm00001d026541	SWI/SNF-BAF60	3.54297	3.39791	3.58548	3.2897	2.9638	3.59257	-0.107002	-0.197199	0.0028508
ZmBBR4	Zm00001d045477	BBR/BPC	4.12098	3.63455	5.41942	3.98909	2.81835	4.44232	-0.0469263	-0.366922	-0.286823
ZmbHLH10	Zm00001d045107	bHLH	5.9891	1.80249	0.316172	11.3499	7.67039	3.05114	0.922267	2.08931	3.27057
ZmbHLH100	Zm00001d025205	bHLH	4.77677	59.709	90.9464	3.58874	30.4102	45.8287	-0.412558	-0.973393	-0.988764
ZmbHLH101	Zm00001d004007	bHLH	2.65402	29.7665	33.4577	1.43393	17.736	15.4453	-0.888206	-0.74701	-1.11517
ZmbHLH103	Zm00001d033957	bHLH	0.445319	4.87863	9.92408	0.215779	1.50305	4.98613	-1.04528	-1.69858	-0.993014
ZmbHLH104	Zm00001d039764	bHLH	0.199725	0.821452	1.46748	0.0798511	0.0599102	0.213641	-1.32263	-3.7773	-2.78007
ZmbHLH105	Zm00001d020790	bHLH	3.19587	5.62171	7.12155	2.19753	6.78032	10.4225	-0.54033	0.270344	0.549443
ZmbHLH106	Zm00001d020834	bHLH	20.6118	46.809	30.5888	27.0251	73.4567	31.9634	0.390826	0.650107	0.0634137
ZmbHLH107	Zm00001d020763	bHLH	0.0601082	0.0262089	0	0.0511268	0	0.022627	-0.233481	#NUM!	#DIV/0!
ZmbHLH109	Zm00001d021164	bHLH	0	0	0	0	0	0	#DIV/0!	#DIV/0!	#DIV/0!
ZmbHLH11	Zm00001d051569	bHLH	0.192668	0.763892	0.54673	0.19189	1.22538	0.762927	-0.00583924	0.681789	0.480716
ZmbHLH113	Zm00001d050016	bHLH	0	0	0	0	0	0	#DIV/0!	#DIV/0!	#DIV/0!
ZmbHLH116	Zm00001d024522	bHLH	0.290901	4.7682	15.5209	0.114496	1.69456	3.90317	-1.34523	-1.49254	-1.9915
ZmbHLH118	Zm00001d038357	bHLH	72.1494	108.735	139.037	54.5035	79.1041	109.813	-0.404638	-0.458988	-0.340414
ZmbHLH123	Zm00001d037528	bHLH	0.0574519	0.115281	0.17832	0.0432567	0.161682	0.364703	-0.409432	0.488005	1.03225
ZmbHLH125	Zm00001d045212	bHLH	5.45663	9.3248	8.76519	3.78793	4.40247	6.40209	-0.5266	-1.08276	-0.453242
ZmbHLH126	Zm00001d042062	bHLH	0	0.959163	1.5807	0	0.268688	0.709616	#DIV/0!	-1.83584	-1.15545
ZmbHLH128	Zm00001d054038	bHLH	18.6025	17.2511	19.7953	20.7185	19.7749	21.1026	0.15542	0.196977	0.0922657
ZmbHLH13	Zm00001d051509	bHLH	0.53321	1.17643	0.374595	0.210359	0.590637	0.176199	-1.34185	-0.994069	-1.08813
ZmbHLH131	Zm00001d048478	bHLH	0	0	0	0	0	0	#DIV/0!	#DIV/0!	#DIV/0!
ZmbHLH132	Zm00001d042482	bHLH	21.2736	26.929	27.0703	17.5199	21.9214	19.8572	-0.280076	-0.296817	-0.447045
ZmbHLH134	Zm00001d026046	bHLH	1.29897	0.0381706	0.0436212	0.725013	0.0245589	0.04617	-0.841292	-0.636217	0.081927
ZmbHLH135	Zm00001d031781	bHLH	0	0	0	0	0	0.0178391	#DIV/0!	#DIV/0!	#DIV/0!
ZmbHLH139	Zm00001d016095	bHLH	0	0	0	0	0	0	#DIV/0!	#DIV/0!	#DIV/0!
ZmbHLH145	Zm00001d031717	bHLH	0.604507	5.26685	9.85018	0.85767	1.70227	6.39848	0.504663	-1.62948	-0.62242
ZmbHLH147	Zm00001d006733	bHLH	0	0	0.0792308	0.0719802	0.095396	0.0778623	#DIV/0!	#DIV/0!	-0.0251353
ZmbHLH148	Zm00001d002288	bHLH	0.331516	0.526838	0.438881	0.242848	0.164576	0.243516	-0.449025	-1.67861	-0.849811
ZmbHLH150	Zm00001d020705	bHLH	0.0638988	4.23292	9.44935	0.0641408	7.62881	29.3014	0.00545351	0.849804	1.63268
ZmbHLH154	Zm00001d013357	bHLH	5.5823	2.52155	1.82989	4.94812	3.2658	2.12244	-0.17398	0.373129	0.213964
ZmbHLH157	Zm00001d005969	bHLH	11.9642	38.6813	31.7631	15.9294	48.8562	30.2141	0.41297	0.336908	-0.0721308
ZmbHLH158	Zm00001d030972	bHLH	0	0	0	0	0	0	#DIV/0!	#DIV/0!	#DIV/0!
ZmbHLH159	Zm00001d013073	bHLH	2.30503	9.97252	12.2084	1.47013	6.29159	10.4195	-0.648848	-0.664534	-0.228598
ZmbHLH16	Zm00001d008174	bHLH	0	0.039288	0.0970566	0.0084216	0.142139	0.297165	#DIV/0!	1.85514	1.61437
ZmbHLH165	Zm00001d049870	bHLH	0	0.00586426	0	0	0.105046	0.184857	#DIV/0!	4.16293	#DIV/0!
ZmbHLH166	Zm00001d044216	bHLH	3.23678	2.35387	2.80472	3.29571	2.77941	2.36873	0.0260309	0.239744	-0.243746
ZmbHLH168	Zm00001d018416	bHLH	0.804011	0.731831	1.10068	0.575409	0.506482	1.25912	-0.482626	-0.530998	0.194013
ZmbHLH169	Zm00001d005919	bHLH	0.076878	0.0646731	0.0347357	0.0533307	0.0240831	0.0800634	-0.527604	-1.42514	1.20473
ZmbHLH17	Zm00001d034503	bHLH	17.9834	4.61278	5.42017	17.0861	3.96233	4.90278	-0.0738395	-0.219288	-0.144736
ZmbHLH170	Zm00001d031818	bHLH	0	0.0179216	0.0541692	0.0211364	0	0.0396476	#DIV/0!	#NUM!	-0.450241
ZmbHLH171	Zm00001d045046	bHLH	3.68447	15.2946	18.8999	3.12985	12.8567	16.081	-0.235364	-0.250508	-0.233026
ZmbHLH175	Zm00001d042263	bHLH	4.30633	1.07526	1.25429	4.16469	0.615252	2.51629	-0.0482525	-0.805435	1.00444
ZmbHLH20	Zm00001d005841	bHLH	0.0826649	5.46089	15.2126	0.0402373	2.42195	19.8608	-1.03874	-1.17296	0.384657
ZmbHLH22	Zm00001d009715	bHLH	0.306917	1.03353	1.03287	0.167774	0.945598	0.594418	-0.871328	-0.128287	-0.797111
ZmbHLH23	Zm00001d006110	bHLH	0.112825	1.46337	2.66908	0.0615517	0.220083	1.23493	-0.874222	-2.73318	-1.11192
ZmbHLH24	Zm00001d053391	bHLH	0	0	0	0	0	0	#DIV/0!	#DIV/0!	#DIV/0!
ZmbHLH26	Zm00001d030971	bHLH	0	0.0147854	0	0	0	0.0129282	#DIV/0!	#NUM!	#DIV/0!
ZmbHLH27	Zm00001d033870	bHLH	6.4259	5.60098	6.18347	6.6265	5.41654	5.92515	0.044349	-0.0483072	-0.061565
ZmbHLH29	Zm00001d017778	bHLH	0.0790561	1.70629	1.93478	0.114395	2.05356	2.5477	0.533079	0.267259	0.397028
ZmbHLH3	Zm00001d028297	bHLH	2.52198	4.51776	4.69509	1.70312	3.3151	2.72	-0.566374	-0.446554	-0.787548
ZmbHLH30	Zm00001d018056	bHLH	47.6546	10.3357	7.54689	31.3649	13.9416	11.7179	-0.603463	0.431761	0.634763
ZmbHLH33	Zm00001d005939	bHLH	8.03105	3.05456	1.30685	6.36608	6.69197	2.58199	-0.335185	1.13146	0.982395
ZmbHLH35	Zm00001d027546	bHLH	10.5705	17.9785	24.9298	7.018	13.0152	33.133	-0.590914	-0.466072	0.410397
ZmbHLH39	Zm00001d018967	bHLH	4.38239	7.19315	12.7376	3.54712	3.89804	7.93931	-0.30507	-0.883875	-0.682012
ZmbHLH40	Zm00001d050394	bHLH	1.89026	2.87312	2.48577	1.15585	2.59514	3.54856	-0.709633	-0.146806	0.513543
ZmbHLH43	Zm00001d033267	bHLH	0.118755	0.759338	1.05544	0.100722	0.072452	0.352648	-0.237615	-3.38964	-1.58155
ZmbHLH44	Zm00001d009999	bHLH	0	0	0	0	0	0	#DIV/0!	#DIV/0!	#DIV/0!
ZmbHLH48	Zm00001d034596	bHLH	3.87749	2.05838	2.65182	2.69211	1.02012	1.6779	-0.526384	-1.01277	-0.660322
ZmbHLH49	Zm00001d027496	bHLH	0.0157188	0.080337	0.0136606	2.76222	0.0141992	0	7.45719	-2.50026	#NUM!
ZmbHLH5	Zm00001d037098	bHLH	0.920055	16.4411	25.6141	0.740351	6.89491	16.653	-0.313511	-1.2537	-0.621154
ZmbHLH53	Zm00001d017677	bHLH	7.29364	7.46647	11.5009	3.75393	1.47211	6.99339	-0.958236	-2.34254	-0.71768
ZmbHLH55	Zm00001d012067	bHLH	24.9589	30.4877	32.6398	22.9364	22.2582	31.3563	-0.121913	-0.453894	-0.0578742
ZmbHLH56	Zm00001d028504	bHLH	1.82665	1.24827	1.42453	1.71573	0.972247	1.04696	-0.0903727	-0.360533	-0.444285
ZmbHLH62	Zm00001d008853	bHLH	0	0	0.0343608	0.0150452	0.00766158	0.026281	#DIV/0!	#DIV/0!	-0.386743
ZmbHLH65	Zm00001d008205	bHLH	0.0144848	0.32355	0.433159	0	0.311839	0.33579	#NUM!	-0.0531872	-0.367337
ZmbHLH67	Zm00001d042989	bHLH	0	0	0	0	0	0	#DIV/0!	#DIV/0!	#DIV/0!
ZmbHLH68	Zm00001d040536	bHLH	0.227119	4.07111	5.78243	0.891659	9.52448	10.8823	1.97304	1.22622	0.912238
ZmbHLH7	Zm00001d026317	bHLH	0.191565	0.467671	0.212351	0.102747	0.0645779	0.216731	-0.898739	-2.85638	0.0294539
ZmbHLH72	Zm00001d016354	bHLH	0	0.00650802	0.00577558	0	0.00664288	0	#DIV/0!	0.0295902	#NUM!
ZmbHLH73	Zm00001d007768	bHLH	5.59021	0.325405	0.592089	4.75547	0.165457	0.245771	-0.233314	-0.97578	-1.2685
ZmbHLH76	Zm00001d040148	bHLH	2.83206	4.82541	11.9574	1.59066	3.22747	6.98066	-0.832229	-0.580248	-0.776475
ZmbHLH79	Zm00001d012642	bHLH	0	0.119411	1.51796	0	0.123214	0.298462	#DIV/0!	0.0452404	-2.34652
ZmbHLH82	Zm00001d009778	bHLH	0	0	0	0	0.0203684	0	#DIV/0!	#DIV/0!	#DIV/0!
ZmbHLH83	Zm00001d040152	bHLH	0	0	0	0	0	0.0230298	#DIV/0!	#DIV/0!	#DIV/0!
ZmbHLH88	Zm00001d005750	bHLH	10.1118	15.627	14.6611	5.5942	10.5571	10.6984	-0.854031	-0.565823	-0.454604
ZmbHLH95	Zm00001d006150	bHLH	0	0	0.0146089	0	0	0	#DIV/0!	#DIV/0!	#NUM!
ZmBSD10	Zm00001d026518	BSD	9.51587	4.47814	4.72622	9.28253	5.05101	4.54452	-0.0358175	0.173673	-0.056557
ZmBSD2	Zm00001d040393	BSD	19.9343	11.5556	7.00877	22.8447	13.0898	7.99592	0.196604	0.179844	0.190102
ZmBSD4	Zm00001d051702	BSD	35.8641	26.1352	21.2849	37.2343	28.625	21.1035	0.0540902	0.131282	-0.0123494
ZmBSD6	Zm00001d017905	BSD	13.0794	7.28236	6.53589	15.9283	10.8498	7.17118	0.28429	0.575186	0.133827
ZmBSD9	Zm00001d045155	BSD	5.03159	18.807	26.9553	5.79613	18.8574	25.2685	0.204077	0.00386103	-0.0932289
ZmbZIP1	Zm00001d018971	bZIP	0	0	0	0	0	0	#DIV/0!	#DIV/0!	#DIV/0!
ZmbZIP10	Zm00001d023507	bZIP	2.96134	3.64078	5.59362	2.60972	3.9164	5.62372	-0.182355	0.105279	0.00774097
ZmbZIP102	Zm00001d043117	bZIP	9.18534	4.54607	5.7973	10.9916	5.06534	8.43671	0.25899	0.156038	0.5413
ZmbZIP103	Zm00001d016732	bZIP	15.4068	3.74885	4.5715	17.2532	3.93827	4.29872	0.163295	0.0711162	-0.0887604
ZmbZIP104	Zm00001d015421	bZIP	14.4702	34.0129	47.1701	10.1013	31.718	39.7224	-0.518539	-0.100779	-0.247921
ZmbZIP106	Zm00001d036400	bZIP	7.21378	5.27817	7.75195	6.57739	5.75904	7.21238	-0.133241	0.12579	-0.104085
ZmbZIP108	Zm00001d010667	bZIP	0.176468	0.739766	0.842557	0.247074	0.747616	1.47755	0.485536	0.0152285	0.810357
ZmbZIP110	Zm00001d053162	bZIP	5.36046	22.1389	23.863	5.0732	21.3664	23.7301	-0.0794591	-0.0512437	-0.00806088
ZmbZIP111	Zm00001d030995	bZIP	1.64934	3.13709	4.72987	1.61806	1.89429	3.94686	-0.0276255	-0.727769	-0.261097
ZmbZIP112	Zm00001d046718	bZIP	37.2871	25.1599	18.446	27.9752	21.5025	16.2571	-0.414528	-0.226624	-0.182235
ZmbZIP113	Zm00001d026398	bZIP	0.567801	25.5082	40.746	0.374503	10.2027	25.2518	-0.60041	-1.32201	-0.690272
ZmbZIP115	Zm00001d028372	bZIP	7.22292	8.45388	7.37691	7.2476	8.75365	7.01446	0.00492154	0.0502711	-0.0726846
ZmbZIP117	Zm00001d039383	bZIP	11.1229	4.47293	1.85218	7.44471	4.57016	0.844245	-0.579248	0.0310253	-1.13349
ZmbZIP119	Zm00001d049135	bZIP	14.8655	21.0783	15.5146	16.3769	24.6463	23.3878	0.139694	0.225612	0.592128
ZmbZIP12	Zm00001d035440	bZIP	572.057	686.844	689.412	343.334	504.438	488.677	-0.736548	-0.445306	-0.496483
ZmbZIP120	Zm00001d053442	bZIP	13.3582	9.83204	3.56906	11.15	10.9467	2.03259	-0.260685	0.154931	-0.812227
ZmbZIP121	Zm00001d003180	bZIP	12.9796	4.2031	4.78054	12.0355	4.75415	4.43777	-0.108956	0.177734	-0.107339
ZmbZIP122	Zm00001d008734	bZIP	13.6504	6.23258	5.693	12.0049	6.60493	8.48948	-0.185317	0.0837151	0.576485
ZmbZIP123	Zm00001d005884	bZIP	4.83834	3.14675	4.71815	4.43791	2.13224	3.13386	-0.12463	-0.561491	-0.590279
ZmbZIP124	Zm00001d047519	bZIP	13.1488	1.31394	0.771997	11.1497	2.32058	0.874226	-0.237924	0.82059	0.179412
ZmbZIP126	Zm00001d031272	bZIP	0	0.146661	0.357423	0	0.0234224	0.128721	#DIV/0!	-2.64652	-1.47338
ZmbZIP128	Zm00001d034455	bZIP	2.93194	2.84298	2.90378	2.74538	3.38267	2.9236	-0.0948508	0.25076	0.00981478
ZmbZIP13	Zm00001d017911	bZIP	0.0344308	0.164006	0.656801	0	0.335118	0.854804	#NUM!	1.03092	0.380137
ZmbZIP14	Zm00001d015118	bZIP	1.90587	4.22838	4.08728	2.41946	3.47165	3.5754	0.344235	-0.284481	-0.193036
ZmbZIP15	Zm00001d036392	bZIP	0.0783484	5.47199	8.03191	0.0372797	3.84306	6.48414	-1.07151	-0.50981	-0.308828
ZmbZIP17	Zm00001d046937	bZIP	23.7796	47.0228	46.6825	5.24675	5.70412	4.98757	-2.18023	-3.04328	-3.22647
ZmbZIP18	Zm00001d039065	bZIP	1.34114	2.13092	1.47206	1.8516	5.47151	2.08443	0.465315	1.36047	0.501811
ZmbZIP2	Zm00001d022613	bZIP	7.40861	6.84992	3.92791	3.79597	5.44809	4.3373	-0.964735	-0.330338	0.143033
ZmbZIP21	Zm00001d044546	bZIP	5.34285	25.422	40.114	5.36865	13.7067	29.5448	0.00695038	-0.891199	-0.4412
ZmbZIP24	Zm00001d028879	bZIP	0	0	0	0	0	0	#DIV/0!	#DIV/0!	#DIV/0!
ZmbZIP25	Zm00001d010658	bZIP	0.00754612	0	0	0.0418594	0	0	2.47174	#DIV/0!	#DIV/0!
ZmbZIP26	Zm00001d034199	bZIP	0.0633164	0.0368358	0.0541962	0.233926	0.321421	0.198995	1.8854	3.12529	1.87647
ZmbZIP27	Zm00001d002143	bZIP	0.253879	3.49698	6.13457	0.115216	1.83486	3.83178	-1.1398	-0.930441	-0.67895
ZmbZIP30	Zm00001d019166	bZIP	7.63751	5.33258	6.02215	6.37167	5.47994	5.99268	-0.261432	0.0393264	-0.00707731
ZmbZIP34	Zm00001d038189	bZIP	8.96283	2.98731	4.63998	10.8677	2.42089	4.62211	0.278017	-0.30331	-0.00556699
ZmbZIP35	Zm00001d046664	bZIP	0.0668428	1.3854	2.84646	0.0331276	0.183491	1.37498	-1.01274	-2.91652	-1.04975
ZmbZIP36	Zm00001d015664	bZIP	0.159107	1.12905	1.42879	0	0.609	1.19276	#NUM!	-0.890597	-0.260492
ZmbZIP38	Zm00001d018571	bZIP	13.3103	17.0124	22.9032	17.8557	22.3771	18.1225	0.423842	0.395433	-0.33777
ZmbZIP39	Zm00001d030617	bZIP	901.152	1103.12	1148.64	869.273	920.761	838.404	-0.0519621	-0.260691	-0.454211
ZmbZIP4	Zm00001d018178	bZIP	3.41313	6.04361	6.53977	5.4847	18.3513	15.0054	0.684315	1.6024	1.19817
ZmbZIP41	Zm00001d034448	bZIP	1.39537	1.45465	1.29034	1.79442	1.88647	1.84248	0.362871	0.37502	0.513898
ZmbZIP43	Zm00001d052725	bZIP	12.3866	14.2841	14.5265	10.3877	11.1132	9.59966	-0.253909	-0.362142	-0.597634
ZmbZIP46	Zm00001d006157	bZIP	0.00618106	0	0	0	0	0.0058442	#NUM!	#DIV/0!	#DIV/0!
ZmbZIP48	Zm00001d041604	bZIP	154.315	249.958	239.928	107.574	186.485	148.327	-0.520551	-0.422625	-0.693822
ZmbZIP50	Zm00001d053703	bZIP	0	0.224599	0.192151	0	0.0705068	0.268242	#DIV/0!	-1.67152	0.481293
ZmbZIP51	Zm00001d018729	bZIP	0	0.45583	0.58729	0	0.729492	3.07101	#DIV/0!	0.678398	2.38657
ZmbZIP52	Zm00001d028936	bZIP	16.4567	27.5013	30.0843	14.7072	20.7804	20.4037	-0.162152	-0.404279	-0.56018
ZmbZIP54	Zm00001d022542	bZIP	8.56622	21.6882	24.7423	7.51818	20.6723	20.6353	-0.188276	-0.0692087	-0.261865
ZmbZIP57	Zm00001d037317	bZIP	3.67007	0.570026	0.769137	3.64987	0.320183	0.661904	-0.00796487	-0.832132	-0.216619
ZmbZIP58	Zm00001d022442	bZIP	12.7964	3.84107	2.08736	11.1521	4.18702	2.06255	-0.198428	0.124413	-0.0172503
ZmbZIP59	Zm00001d037360	bZIP	0	0.084879	0.536838	0	0.583015	0.614777	#DIV/0!	2.78005	0.195575
ZmbZIP6	Zm00001d039658	bZIP	39.1783	17.6831	19.2432	30.0329	15.4193	24.0502	-0.383509	-0.197641	0.321697
ZmbZIP60	Zm00001d015153	bZIP	257.192	132.184	97.9387	112.381	108.564	69.7967	-1.19445	-0.284003	-0.48872
ZmbZIP61	Zm00001d015743	bZIP	1.78833	0.687166	0.628132	3.87385	1.55399	1.23336	1.11515	1.17725	0.973461
ZmbZIP62	Zm00001d031697	bZIP	0.0409284	0.0520057	0.0296684	0.105867	0.180817	0.176173	1.37107	1.79779	2.56999
ZmbZIP64	Zm00001d048455	bZIP	0.0121308	0.231516	0.0206112	0.0249724	0.722087	0.310059	1.04166	1.64106	3.91104
ZmbZIP65	Zm00001d006127	bZIP	14.2741	9.48293	9.78295	13.3759	10.0274	8.9883	-0.0937702	0.0805477	-0.122221
ZmbZIP68	Zm00001d050018	bZIP	9.92688	5.37544	5.11682	13.0312	13.8134	13.107	0.392559	1.36162	1.35701
ZmbZIP7	Zm00001d020938	bZIP	0	2.61414	4.16206	0.0755862	0.879867	4.62977	#DIV/0!	-1.57098	0.153641
ZmbZIP70	Zm00001d046751	bZIP	0.0627322	13.32	24.4674	0.0437447	2.93126	13.1474	-0.5201	-2.184	-0.896087
ZmbZIP73	Zm00001d038574	bZIP	5.27191	5.66398	8.30916	5.01946	2.80345	5.67748	-0.0707925	-1.01461	-0.549454
ZmbZIP74	Zm00001d020823	bZIP	0	0.383808	2.09978	0.054525	0.158904	0.138796	#DIV/0!	-1.27223	-3.9192
ZmbZIP76	Zm00001d036736	bZIP	1.40917	5.31536	6.38938	1.45178	3.68947	4.64691	0.0429789	-0.526756	-0.459406
ZmbZIP77	Zm00001d047644	bZIP	0	0	0	0	0.0641736	0.0675242	#DIV/0!	#DIV/0!	#DIV/0!
ZmbZIP78	Zm00001d029711	bZIP	1.06765	2.79075	1.2074	0.777218	4.1557	1.36488	-0.458042	0.574436	0.176867
ZmbZIP79	Zm00001d052542	bZIP	2.55728	1.19439	0.795874	3.00108	1.68974	0.729349	0.23087	0.500531	-0.125931
ZmbZIP80	Zm00001d046402	bZIP	0	0	0.0284878	0	0	0	#DIV/0!	#DIV/0!	#NUM!
ZmbZIP82	Zm00001d005962	bZIP	3.22254	11.0469	19.4154	1.44769	2.60526	4.83867	-1.15445	-2.08415	-2.00452
ZmbZIP83	Zm00001d014795	bZIP	14.0476	12.1577	18.1866	15.8309	9.72389	15.8761	0.17242	-0.32226	-0.19602
ZmbZIP84	Zm00001d053988	bZIP	75.9207	9.30732	10.6714	45.7513	7.91558	11.0753	-0.730683	-0.233671	0.0536004
ZmbZIP86	Zm00001d005244	bZIP	11.5895	9.66636	8.1145	12.2158	9.13088	7.87528	0.0759337	-0.0822188	-0.0431721
ZmbZIP89	Zm00001d016154	bZIP	35.3909	42.7709	10.9891	31.2321	41.3094	9.0511	-0.180349	-0.0501591	-0.279902
ZmbZIP9	Zm00001d020025	bZIP	1.59239	10.4594	20.4252	1.98571	9.00209	9.11572	0.318468	-0.216475	-1.16392
ZmbZIP92	Zm00001d022550	bZIP	6.39447	4.5783	4.81472	4.47061	3.72558	3.18912	-0.516354	-0.297348	-0.594295
ZmbZIP93	Zm00001d046564	bZIP	5.88817	10.2523	9.77126	4.98589	8.92344	8.1216	-0.239967	-0.200273	-0.266781
ZmbZIP94	Zm00001d013074	bZIP	14.5907	14.9004	16.8812	14.0602	13.241	15.2381	-0.0534299	-0.170339	-0.147731
ZmbZIP96	Zm00001d010638	bZIP	5.42598	3.47157	3.88307	5.84879	3.20802	3.93427	0.108254	-0.113905	0.0188983
ZmbZIP97	Zm00001d051739	bZIP	0.152493	0.56428	2.44024	0.0432948	0.331113	1.26155	-1.81648	-0.769086	-0.951828
ZmbZIP98	Zm00001d029064	bZIP	22.9217	9.34801	6.39901	20.0796	11.2696	5.75894	-0.190984	0.269707	-0.152045
ZmbZIP99	Zm00001d043992	bZIP	0.440174	0.381437	0.444144	1.21689	1.94748	0.847829	1.46705	2.35209	0.932744
ZmBZR3	Zm00001d053543	BZR	0	0	0.0149248	0	0	0	#DIV/0!	#DIV/0!	#NUM!
ZmBZR5	Zm00001d053975	BZR	10.0899	5.88568	6.14296	7.94846	4.47212	4.76123	-0.344164	-0.396249	-0.3676
ZmBZR8	Zm00001d016231	BZR	0	0	0.0110071	0	0	0	#DIV/0!	#DIV/0!	#NUM!
ZmC2H2	Zm00001d047976	C2H2	6.79243	10.3422	8.39722	4.98706	9.64622	5.21404	-0.445739	-0.10051	-0.687509
ZmC2H26	Zm00001d035514	C2H2	7.02217	4.28449	5.11354	6.02534	4.15122	3.89604	-0.220872	-0.0455881	-0.392314
ZmC2H3	Zm00001d016911	C2H2	12.6396	9.6345	14.8487	10.8183	8.05344	9.41469	-0.224468	-0.258604	-0.657352
ZmC2H35	Zm00001d023557	C2H2	7.43317	7.32178	6.73926	7.83917	8.77192	7.03086	0.0767233	0.2607	0.0611109
ZmC2H4	Zm00001d035701	C2H2	9.04118	4.95263	4.84541	9.46913	5.26297	4.87209	0.0667205	0.0876818	0.00792025
ZmC2H46	Zm00001d026684	C2H2	9.99252	10.7526	10.35	5.78217	4.29946	6.00464	-0.789238	-1.32246	-0.785486
ZmC2H5	Zm00001d034783	C2H2	2.1431	1.8208	3.30675	1.5426	1.50364	4.2812	-0.474336	-0.276118	0.372601
ZmC3H1	Zm00001d053841	C3H	19.5032	13.2735	16.5494	21.8041	16.0171	16.4607	0.160893	0.271064	-0.00775147
ZmC3H10	Zm00001d004541	C3H	15.9404	3.99194	4.65549	16.0544	3.84282	3.74516	0.0102863	-0.0549246	-0.313906
ZmC3H11	Zm00001d049223	C3H	4.26599	11.7573	15.146	4.53056	9.19297	12.4981	0.0868068	-0.354956	-0.277228
ZmC3H12	Zm00001d040301	C3H	10.5616	11.8962	15.3194	9.29882	12.1916	15.5929	-0.183715	0.0353872	0.0255282
ZmC3H14	Zm00001d026587	C3H	11.4411	6.22806	6.27175	10.8378	6.05189	5.0044	-0.0781467	-0.0413957	-0.325671
ZmC3H15	Zm00001d006619	C3H	10.7838	6.01426	5.41694	10.8642	9.26078	6.7552	0.0107149	0.622747	0.31852
ZmC3H16	Zm00001d001933	C3H	42.3351	18.3154	22.4758	44.4196	14.4148	18.0836	0.0693415	-0.345499	-0.313688
ZmC3H18	Zm00001d046740	C3H	27.5474	5.3956	6.65403	26.9912	4.53962	5.48764	-0.029426	-0.249211	-0.278041
ZmC3H2	Zm00001d044260	C3H	3.61036	1.11855	1.59448	3.66392	1.03773	1.5605	0.0212445	-0.108189	-0.0310804
ZmC3H21	Zm00001d044074	C3H	0.0772514	7.38403	13.2187	0.0559726	5.80071	13.1189	-0.46484	-0.348179	-0.0109298
ZmC3H22	Zm00001d044481	C3H	20.5309	16.0558	17.3529	19.5244	9.97048	13.3939	-0.0725185	-0.687358	-0.373606
ZmC3H24	Zm00001d024703	C3H	15.3086	9.85648	9.04391	14.8252	8.85342	8.00609	-0.0462907	-0.154837	-0.175848
ZmC3H26	Zm00001d036796	C3H	59.3615	19.4274	21.4325	52.3395	13.801	18.437	-0.181627	-0.49332	-0.217195
ZmC3H28	Zm00001d008322	C3H	8.86214	5.35513	5.96896	9.6227	6.12902	5.94832	0.118786	0.194734	-0.00499926
ZmC3H29	Zm00001d014705	C3H	9.75208	5.19064	6.08342	9.48235	5.97054	5.408	-0.0404662	0.201948	-0.169788
ZmC3H3	Zm00001d039101	C3H	0.374319	5.85733	7.34928	0.287906	6.2234	9.22902	-0.378671	0.0874579	0.328575
ZmC3H30	Zm00001d034710	C3H	23.4232	18.2732	24.8766	23.0627	16.4786	20.6507	-0.022373	-0.149134	-0.268596
ZmC3H31	Zm00001d024534	C3H	35.9215	21.1109	24.3688	37.875	21.206	30.2948	0.0764007	0.00648034	0.314035
ZmC3H34	Zm00001d017595	C3H	22.1962	15.3805	13.4326	22.9269	16.4355	13.4742	0.0467261	0.0957146	0.00446532
ZmC3H35	Zm00001d040302	C3H	11.0962	12.2814	11.147	13.3622	15.9854	12.5117	0.268086	0.38028	0.166619
ZmC3H36	Zm00001d009570	C3H	41.4586	27.3279	21.9789	49.3539	27.7683	20.2936	0.251495	0.0230674	-0.11509
ZmC3H37	Zm00001d008735	C3H	0.0794118	0.0614168	0.211578	0.239741	0.15322	0.0779818	1.59405	1.3189	-1.43998
ZmC3H38	Zm00001d053682	C3H	1.40563	0.795991	1.60578	1.302	0.488521	1.10684	-0.110488	-0.70433	-0.536826
ZmC3H40	Zm00001d020954	C3H	33.9825	52.9547	74.7769	38.005	73.1803	98.76	0.161394	0.466696	0.401335
ZmC3H41	Zm00001d028828	C3H	0.117975	0	0	0.0299512	0	0	-1.97779	#DIV/0!	#DIV/0!
ZmC3H42	Zm00001d008356	C3H	3.47495	1.42893	3.01697	2.88938	1.0694	2.36114	-0.266229	-0.418126	-0.353615
ZmC3H47	Zm00001d008812	C3H	2.93931	1.3658	3.70221	2.77223	1.69707	3.59795	-0.0844309	0.313297	-0.0412152
ZmC3H48	Zm00001d044667	C3H	4.52347	4.6222	5.96714	3.59888	2.41257	2.82555	-0.329883	-0.938013	-1.07851
ZmC3H49	Zm00001d012049	C3H	7.17174	23.194	21.5676	6.51306	25.1142	24.6226	-0.138987	0.114748	0.191119
ZmC3H52	Zm00001d026543	C3H	27.029	10.4178	12.9528	32.7961	8.97806	12.5153	0.279016	-0.214582	-0.0495733
ZmC3H53	Zm00001d039014	C3H	50.0966	32.8035	39.6855	55.4084	38.0749	37.5995	0.145394	0.21499	-0.0779
ZmC3H54	Zm00001d023636	C3H	9.78608	8.46974	12.8158	10.0112	6.81849	10.4433	0.0328177	-0.312866	-0.295344
ZmC3H7	Zm00001d010956	C3H	34.5936	77.2018	111.598	9.61048	34.3606	52.4892	-1.84782	-1.16788	-1.08822
ZmC3H8	Zm00001d049516	C3H	0	0	0	0	0	0	#DIV/0!	#DIV/0!	#DIV/0!
ZmCA2P10	Zm00001d013676	CCAAT-HAP2	1.30752	1.07805	1.413	0.839045	0.847022	1.24168	-0.640009	-0.347957	-0.18647
ZmCA2P12	Zm00001d041491	CCAAT-HAP2	3.16631	2.69292	3.91377	3.24568	3.20345	4.54736	0.03572	0.250455	0.216469
ZmCA2P14	Zm00001d007882	CCAAT-HAP2	0	0.00765258	0.0162562	0.0203276	0	0	#DIV/0!	#NUM!	#NUM!
ZmCA2P16	Zm00001d033602	CCAAT-HAP2	5.69675	6.16359	8.43833	7.52967	14.6246	17.5862	0.402446	1.24655	1.05941
ZmCA2P8	Zm00001d031063	CCAAT-HAP2	0.0434186	0.0639148	0.0647178	0.0749721	0.0438681	0.067243	0.788042	-0.542976	0.0552219
ZmCA3P1	Zm00001d042968	CCAAT-HAP3	33.6378	22.1978	24.5898	36.6118	23.7075	22.2866	0.122225	0.0949281	-0.141883
ZmCA3P15	Zm00001d032328	CCAAT-HAP3	3.38203	3.22889	4.3728	3.24509	2.70976	3.25766	-0.05963	-0.25287	-0.424723
ZmCA3P17	Zm00001d006813	CCAAT-HAP3	0.0268884	0.616416	1.82913	0	0.858495	3.86531	#NUM!	0.477905	1.07943
ZmCA3P3	Zm00001d042197	CCAAT-HAP3	0.159728	0.275004	0.374982	0.157976	0.151737	0.332763	-0.0159136	-0.857876	-0.172325
ZmCA3P4	Zm00001d022099	CCAAT-HAP3	0.206948	0.592021	1.24684	0.32426	0.377969	1.7681	0.647886	-0.647379	0.503919
ZmCA3P5	Zm00001d050242	CCAAT-HAP3	6.90344	4.21684	5.69679	7.26036	4.14763	4.18524	0.0727256	-0.0238765	-0.444839
ZmCA3P9	Zm00001d042196	CCAAT-HAP3	17.8341	28.0405	23.6353	19.8449	47.4652	41.9133	0.15413	0.759361	0.826462
ZmCA5P1	Zm00001d026648	CCAAT-HAP	0.0747818	0.0687352	0.143973	0.0787656	0	0.417814	0.0748785	#NUM!	1.53706
ZmCA5P10	Zm00001d038557	CCAAT-HAP	2.87408	4.06185	6.08501	3.09397	4.65772	5.48354	0.106359	0.197488	-0.150151
ZmCA5P11	Zm00001d028432	CCAAT-HAP	0	0.364799	0.58803	0.0211254	0.0239034	0.236699	#DIV/0!	-3.93181	-1.31284
ZmCA5P14	Zm00001d052838	CCAAT-HAP	53.788	24.8228	24.0313	35.9496	19.6821	28.2288	-0.58131	-0.334785	0.232251
ZmCA5P15	Zm00001d039581	CCAAT-HAP	40.7679	5.32713	7.11561	30.0534	2.17596	4.53874	-0.439902	-1.29171	-0.648694
ZmCA5P16	Zm00001d020874	CCAAT-HAP	173.679	83.6222	101.663	135.437	89.2139	104.313	-0.358801	0.0933832	0.0371241
ZmCA5P17	Zm00001d023466	CCAAT-HAP	0	0	0	0	0	0	#DIV/0!	#DIV/0!	#DIV/0!
ZmCA5P3	Zm00001d036648	CCAAT-HAP	18.4963	3.38834	4.04851	16.2426	3.25153	3.49267	-0.187452	-0.0594616	-0.21306
ZmCA5P7	Zm00001d046967	CCAAT-HAP	8.83327	8.33604	6.83177	9.08735	8.89641	7.63837	0.0409117	0.0938601	0.161004
ZmCA5P8	Zm00001d007436	CCAAT-HAP	17.4502	11.8807	12.4356	19.0068	13.663	10.4084	0.123277	0.201656	-0.25673
ZmCA5P9	Zm00001d052621	CCAAT-HAP	28.4857	22.1995	22.8397	29.4129	30.5421	22.9842	0.0462092	0.460268	0.00909873
ZmCADR15	Zm00001d010574	CCAAT-DR1	18.4225	9.68314	9.95252	17.0696	5.72959	7.58669	-0.110041	-0.757044	-0.391591
ZmCADR5	Zm00001d049485	CCAAT-DR1	0.148057	2.29716	1.91317	0.0569641	0.528176	1.42668	-1.37803	-2.12076	-0.423302
ZmCOL11	Zm00001d003162	C2C2-CO-like	0.715186	5.00438	8.88452	0.556487	6.46782	10.7951	-0.361969	0.37009	0.281007
ZmCOL2	Zm00001d033719	C2C2-CO-like	0.818342	0.014899	0.00765688	0.417986	0	0.0077941	-0.969248	#NUM!	0.0256258
ZmCOL7	Zm00001d025770	C2C2-CO-like	0.0165702	0.375825	0.755048	0	0.0376546	0.415778	#NUM!	-3.31916	-0.860754
ZmCOL8	Zm00001d013443	C2C2-CO-like	0	0	0	0	0	0	#DIV/0!	#DIV/0!	#DIV/0!
ZmCPP11	Zm00001d043378	CPP	1.62588	0.377212	0.503149	1.60256	0.273184	0.486298	-0.020837	-0.465502	-0.0491445
ZmCPP6	Zm00001d033274	CPP	0.151178	0.0879932	0.148112	0.147131	0.168291	0.190322	-0.0391531	0.935495	0.361756
ZmCPP8	Zm00001d010713	CPP	7.2926	7.4633	9.02956	6.60169	6.43293	7.73393	-0.143598	-0.214338	-0.223453
ZmCPP9	Zm00001d015990	CPP	0.696363	0.889244	1.003	0.835231	0.782738	0.801794	0.262337	-0.18405	-0.323016
ZmDBP1	Zm00001d052018	DBP	0.797471	14.5482	16.4314	0.473072	10.8446	17.9133	-0.753373	-0.423865	0.12458
ZmDBP3	Zm00001d045128	DBP	13.1064	16.4545	13.5281	10.326	15.9102	13.2695	-0.343992	-0.0485337	-0.0278517
ZmDOF11	Zm00001d030727	C2C2-Dof	5.85287	2.19128	2.08564	3.11251	1.30916	1.5435	-0.911065	-0.743135	-0.434286
ZmDOF13	Zm00001d032578	C2C2-Dof	2.71676	6.7793	6.01933	1.82179	7.7664	7.09923	-0.576527	0.196109	0.238059
ZmDOF16	Zm00001d020837	C2C2-Dof	4.33124	16.4382	24.088	6.57309	24.8127	36.379	0.601793	0.594029	0.594793
ZmDOF19	Zm00001d042736	C2C2-Dof	0.446545	0.0517253	0.0135607	0.478185	0.146324	0.01484	0.0987621	1.50023	0.130053
ZmDOF2	Zm00001d005970	C2C2-Dof	4.34691	5.15711	11.3706	3.80397	4.1883	8.40392	-0.192485	-0.300197	-0.436177
ZmDOF20	Zm00001d038281	C2C2-Dof	0.412722	0.677031	0.262712	0.394207	0.427124	0.297282	-0.0662148	-0.664567	0.178351
ZmDOF21	Zm00001d027846	C2C2-Dof	0.1394	1.62934	3.21378	0.20643	0.942461	2.7076	0.566428	-0.789783	-0.247259
ZmDOF22	Zm00001d017575	C2C2-Dof	16.9956	25.6947	30.0406	13.6119	20.1321	29.9575	-0.320295	-0.351973	-0.00399351
ZmDOF23	Zm00001d026096	C2C2-Dof	4.20377	8.46789	9.23107	2.67294	5.56959	7.57278	-0.653256	-0.604433	-0.285674
ZmDOF24	Zm00001d013200	C2C2-Dof	0	0.114147	0.202499	0	0.0790407	0.22794	#DIV/0!	-0.530228	0.170737
ZmDOF25	Zm00001d034163	C2C2-Dof	1.06151	5.14342	8.32057	0.660302	2.21761	8.35363	-0.684925	-1.21372	0.00572088
ZmDOF26	Zm00001d013724	C2C2-Dof	0	0	0	0	0	0	#DIV/0!	#DIV/0!	#DIV/0!
ZmDOF27	Zm00001d034651	C2C2-Dof	0.31223	0.741114	0.671733	0.228238	0.915768	0.932021	-0.452069	0.305288	0.472476
ZmDOF28	Zm00001d034653	C2C2-Dof	0	0	0	0	0	0	#DIV/0!	#DIV/0!	#DIV/0!
ZmDOF29	Zm00001d017788	C2C2-Dof	2.35199	4.4622	5.34534	1.55864	3.15199	4.39951	-0.59359	-0.501495	-0.280938
ZmDOF30	Zm00001d028625	C2C2-Dof	5.89752	6.01124	5.46081	4.40048	6.10888	5.65703	-0.422448	0.0232458	0.0509319
ZmDOF32	Zm00001d033093	C2C2-Dof	0.325822	0.771388	0.510777	0.150322	0.375125	0.433688	-1.11602	-1.04008	-0.236035
ZmDOF33	Zm00001d012963	C2C2-Dof	2.7543	3.66756	2.71243	2.30701	3.37673	3.49146	-0.25566	-0.119196	0.364245
ZmDOF34	Zm00001d006463	C2C2-Dof	2.43752	5.22185	7.26637	1.29253	3.52044	6.42247	-0.915218	-0.568806	-0.178107
ZmDOF38	Zm00001d012280	C2C2-Dof	0.40036	0.0106963	0.0462508	0.359288	0.0360464	0.0125126	-0.156156	1.75275	-1.88609
ZmDOF40	Zm00001d032999	C2C2-Dof	0.194193	1.83801	2.84655	0.291777	2.41934	4.48577	0.587372	0.396468	0.65614
ZmDOF41	Zm00001d026628	C2C2-Dof	0.246801	21.6313	39.0798	0.139934	2.29123	8.94072	-0.818606	-3.23892	-2.12796
ZmDOF42	Zm00001d017900	C2C2-Dof	0.334957	2.60334	2.34522	0.189376	1.48392	1.53012	-0.822721	-0.810954	-0.616075
ZmDOF6	Zm00001d040362	C2C2-Dof	0.18982	0.135081	0.236028	0.193773	0.0794559	0.0949513	0.0297343	-0.765597	-1.3137
ZmDOF7	Zm00001d039482	C2C2-Dof	0.022088	2.01901	2.16731	0	0.991215	3.42158	#NUM!	-1.02638	0.658761
ZmDOF9	Zm00001d051700	C2C2-Dof	1.19548	1.71292	4.10681	1.91682	0.732972	2.53791	0.681119	-1.22463	-0.694375
ZmE2F11	Zm00001d023465	E2F-DP	6.00917	1.18737	1.49894	5.07952	0.921389	1.19529	-0.242473	-0.365888	-0.326581
ZmE2F12	Zm00001d037274	E2F-DP	16.8425	5.39151	6.20647	15.4318	4.62145	5.28537	-0.126204	-0.222343	-0.231771
ZmE2F16	Zm00001d050664	E2F-DP	2.24086	0.964301	1.03601	2.16	1.01005	1.30926	-0.0530213	0.0668736	0.337707
ZmE2F18	Zm00001d014132	E2F-DP	0.344093	0.21826	0.491138	0.517195	0.183049	0.503331	0.58791	-0.253818	0.0353807
ZmE2F19	Zm00001d027709	E2F-DP	3.68598	3.63869	4.26071	3.30878	3.32427	3.40418	-0.155748	-0.130383	-0.323787
ZmE2F5	Zm00001d004512	E2F-DP	2.89849	5.26954	3.29723	2.70503	4.33672	2.13428	-0.0996571	-0.281074	-0.627504
ZmE2F7	Zm00001d017986	E2F-DP	4.01786	0.113355	0.219798	2.24649	0.0984381	0.0954095	-0.838756	-0.203565	-1.20397
ZmEIL2	Zm00001d007188	EIL	0.79913	9.91148	10.6189	0.641204	12.2773	15.9306	-0.317647	0.308824	0.585174
ZmEIL4	Zm00001d020939	EIL	4.08189	5.52463	7.28005	4.08152	4.91418	6.02167	-0.000130071	-0.168926	-0.273785
ZmEIL6	Zm00001d022530	EIL	0.106668	2.10558	1.55462	0.0552448	1.99965	0.832886	-0.949213	-0.0744703	-0.90037
ZmEREB10	Zm00001d017591	AP2/ERF-AP2	0.0166981	0.0566198	1.93259	0	0.0452524	0.474863	#NUM!	-0.323312	-2.02495
ZmEREB101	Zm00001d028017	AP2/ERF-AP2	10.8677	4.57069	9.82484	10.8647	11.8805	28.5799	-0.000394059	1.37812	1.54049
ZmEREB108	Zm00001d031499	AP2/ERF-AP2	0	0	0	0	0	0	#DIV/0!	#DIV/0!	#DIV/0!
ZmEREB109	Zm00001d020267	AP2/ERF-AP2	423.365	161.079	126.221	312.063	151.47	83.3135	-0.440064	-0.0887384	-0.599327
ZmEREB114	Zm00001d018731	AP2/ERF-AP2	0	0	0.00670792	0	0	0.0035477	#DIV/0!	#DIV/0!	-0.918981
ZmEREB115	Zm00001d021208	AP2/ERF-AP2	15.6318	61.7827	92.3487	3.47832	12.3891	24.109	-2.16803	-2.31813	-1.93752
ZmEREB118	Zm00001d008546	AP2/ERF-AP2	105.834	29.8377	44.2366	79.0109	19.6478	29.7735	-0.421683	-0.602768	-0.571214
ZmEREB12	Zm00001d009622	AP2/ERF-AP2	0	0	0.0730918	0.0785134	0.174154	0.173614	#DIV/0!	#DIV/0!	1.2481
ZmEREB121	Zm00001d019230	AP2/ERF-AP2	10.4184	18.7106	26.3657	11.3765	12.8994	24.7829	0.126925	-0.536552	-0.0893206
ZmEREB122	Zm00001d045204	AP2/ERF-AP2	0.412268	3.67537	4.91507	0.690171	2.14985	5.77743	0.743371	-0.773649	0.233214
ZmEREB127	Zm00001d051451	AP2/ERF-AP2	0.0392573	0.479531	3.48327	0	0.315676	0.697454	#NUM!	-0.603177	-2.32027
ZmEREB13	Zm00001d052152	AP2/ERF-AP2	6.76139	20.8181	28.6505	1.21334	4.93704	9.58201	-2.47833	-2.07612	-1.58016
ZmEREB130	Zm00001d027878	AP2/ERF-AP2	0	0	0	0.0132759	0	0	#DIV/0!	#DIV/0!	#DIV/0!
ZmEREB132	Zm00001d050948	AP2/ERF-AP2	0	0	0	0	0	0	#DIV/0!	#DIV/0!	#DIV/0!
ZmEREB134	Zm00001d043491	AP2/ERF-AP2	6.27347	8.97567	12.7605	4.31429	3.30846	12.6175	-0.540139	-1.43986	-0.0162647
ZmEREB135	Zm00001d036251	AP2/ERF-AP2	0.085878	0.0027495	0.0489254	0.0154821	0	0	-2.47169	#NUM!	#NUM!
ZmEREB136	Zm00001d018191	AP2/ERF-AP2	5.49333	10.8783	17.9317	0.82381	1.99148	3.21914	-2.7373	-2.44954	-2.47776
ZmEREB138	Zm00001d015639	AP2/ERF-AP2	13.2086	17.7724	19.5668	12.3086	20.8687	18.4449	-0.101814	0.231698	-0.0851843
ZmEREB139	Zm00001d018158	AP2/ERF-AP2	0.220685	0.623948	0.786635	0.0930328	0.217202	0.272727	-1.24617	-1.52239	-1.52824
ZmEREB14	Zm00001d052087	AP2/ERF-AP2	38.5064	45.5631	38.0367	30.9069	35.6711	29.7368	-0.31717	-0.35311	-0.355143
ZmEREB141	Zm00001d041981	AP2/ERF-AP2	0	0.121901	0.309558	0	0.0755412	0.0775642	#DIV/0!	-0.690377	-1.99675
ZmEREB142	Zm00001d033353	AP2/ERF-AP2	0.1107	0.0504749	0.0641255	0.176315	0	0.0276501	0.6715	#NUM!	-1.21361
ZmEREB143	Zm00001d020540	AP2/ERF-AP2	0.348838	0.013914	0.123741	0.453119	0.0184065	0.0328955	0.377334	0.403683	-1.91136
ZmEREB145	Zm00001d036889	AP2/ERF-AP2	0	0.0275618	0.0246592	0	0.0169244	0.00924198	#DIV/0!	-0.703564	-1.41585
ZmEREB146	Zm00001d009573	AP2/ERF-AP2	0.312529	1.56323	1.05444	1.20084	1.97164	1.26747	1.94198	0.334873	0.265474
ZmEREB148	Zm00001d009103	AP2/ERF-AP2	17.0004	2.17594	2.68108	12.0638	0.624586	0.842056	-0.49488	-1.80066	-1.67082
ZmEREB15	Zm00001d052026	AP2/ERF-AP2	0.0634227	0.115157	0.171583	0.133641	0.975002	0.283974	1.0753	3.08181	0.726849
ZmEREB150	Zm00001d031501	AP2/ERF-AP2	0	0	0	0.132739	0	0	#DIV/0!	#DIV/0!	#DIV/0!
ZmEREB151	Zm00001d022488	AP2/ERF-AP2	0	0.962399	1.7276	0	0.166779	2.35878	#DIV/0!	-2.5287	0.449269
ZmEREB152	Zm00001d046913	AP2/ERF-AP2	1.85805	0.252826	0.763714	1.14345	0.00586914	0.242467	-0.700399	-5.42885	-1.65524
ZmEREB154	Zm00001d002867	AP2/ERF-AP2	0.0815137	2.17434	2.81125	0.157756	1.15681	1.5322	0.952576	-0.910423	-0.875604
ZmEREB16	Zm00001d017592	AP2/ERF-AP2	0.154892	1.34238	4.49815	0.162395	1.02662	1.09664	0.0682488	-0.386888	-2.03624
ZmEREB160	Zm00001d045044	AP2/ERF-AP2	41.2636	60.6386	53.355	42.3438	57.5253	64.1007	0.037279	-0.0760388	0.264715
ZmEREB161	Zm00001d048004	AP2/ERF-AP2	0.00982086	0.131251	0.0659361	0.00972802	0.0814002	0.0143382	-0.0137032	-0.68922	-2.20121
ZmEREB163	Zm00001d024468	AP2/ERF-AP2	13.465	7.91431	7.64319	13.2542	8.04453	8.45395	-0.0227603	0.0235442	0.14545
ZmEREB164	Zm00001d038001	AP2/ERF-AP2	0	0.166185	0.0352147	0.0216498	0.0577177	0.0182694	#DIV/0!	-1.5257	-0.946753
ZmEREB165	Zm00001d039019	AP2/ERF-AP2	0.90075	0.442855	0.174282	1.40248	0.0310933	0.108582	0.638784	-3.83216	-0.682632
ZmEREB17	Zm00001d052229	AP2/ERF-AP2	65.6657	193.985	342.326	55.4984	89.929	238.806	-0.242694	-1.10908	-0.519533
ZmEREB170	Zm00001d051239	AP2/ERF-AP2	0.225029	0.851163	1.81752	0.219547	0.746558	1.18668	-0.0355859	-0.189181	-0.615042
ZmEREB171	Zm00001d038087	AP2/ERF-AP2	9.42791	0.566946	0.900846	8.07437	0.0851084	0.433237	-0.223588	-2.73584	-1.05612
ZmEREB172	Zm00001d031796	AP2/ERF-AP2	0.285558	5.74908	15.1375	0.111687	2.4772	4.43603	-1.35431	-1.21462	-1.77079
ZmEREB173	Zm00001d047860	AP2/ERF-AP2	1.5966	0.16142	0.16257	1.22768	0.343192	0.115185	-0.379062	1.0882	-0.497107
ZmEREB175	Zm00001d045262	AP2/ERF-AP2	0	0.04387	0.0273032	0	0.0510093	0.0530351	#DIV/0!	0.217526	0.957881
ZmEREB176	Zm00001d051355	AP2/ERF-AP2	0.137995	2.19115	2.04137	0.157093	2.6674	4.33717	0.187001	0.283745	1.08722
ZmEREB177	Zm00001d019734	AP2/ERF-AP2	1.08542	28.3249	39.9614	0.378555	19.6339	48.4547	-1.51967	-0.528724	0.27803
ZmEREB179	Zm00001d027924	AP2/ERF-AP2	0.702046	0.211982	0.194515	0.413767	0.0965045	0.118449	-0.762746	-1.13527	-0.715615
ZmEREB180	Zm00001d027925	AP2/ERF-AP2	12.2538	66.0668	79.1452	1.44349	22.4973	44.1867	-3.0856	-1.55417	-0.840889
ZmEREB183	Zm00001d007119	AP2/ERF-AP2	0	0.349482	0.506745	0	0.0315757	0.283903	#DIV/0!	-3.46833	-0.835862
ZmEREB184	Zm00001d034204	AP2/ERF-AP2	0.00446242	0	0.0237222	0.0150765	0	0.0111894	1.75641	#DIV/0!	-1.08411
ZmEREB185	Zm00001d002747	AP2/ERF-AP2	0.414157	0.84335	2.60594	0.120386	0.197401	0.658677	-1.78251	-2.095	-1.98416
ZmEREB189	Zm00001d019744	AP2/ERF-AP2	0	0.337976	0.482673	0	0.181375	0.771489	#DIV/0!	-0.897945	0.676598
ZmEREB190	Zm00001d026486	AP2/ERF-AP2	2.31645	1.008	1.02917	7.42478	4.02922	2.19391	1.68043	1.99901	1.09202
ZmEREB193	Zm00001d040651	AP2/ERF-AP2	14.1666	1.11634	1.88459	12.6079	0.594145	0.795864	-0.168162	-0.909885	-1.24366
ZmEREB197	Zm00001d002075	AP2/ERF-AP2	1.47354	1.38549	1.42311	0.955158	0.873158	1.0805	-0.625473	-0.666082	-0.397348
ZmEREB20	Zm00001d052405	AP2/ERF-AP2	0.530641	0.0463574	0.253055	0.701115	0.0322625	0.14199	0.401915	-0.522942	-0.833664
ZmEREB200	Zm00001d022461	AP2/ERF-AP2	7.8456	7.38632	6.83645	7.53553	8.85688	4.80771	-0.0581737	0.261942	-0.507895
ZmEREB201	Zm00001d021892	AP2/ERF-AP2	1.03324	2.23426	2.00919	1.49356	3.59527	2.33692	0.531573	0.686302	0.217996
ZmEREB203	Zm00001d046651	AP2/ERF-AP2	0	0.0255554	0	0	0	0	#DIV/0!	#NUM!	#DIV/0!
ZmEREB204	Zm00001d032295	AP2/ERF-AP2	70.963	151.253	195.941	49.2995	210.008	247.213	-0.525493	0.473485	0.335335
ZmEREB205	Zm00001d026271	AP2/ERF-AP2	66.343	184.091	290.319	25.8543	71.837	96.5083	-1.35954	-1.35762	-1.58891
ZmEREB206	Zm00001d017207	AP2/ERF-AP2	23.5051	0.0568569	0.390746	24.1517	0.0314998	0.0125618	0.0391461	-0.851994	-4.95911
ZmEREB207	Zm00001d045120	AP2/ERF-AP2	0.50963	1.58202	1.22573	1.55581	4.89706	4.5276	1.61014	1.63015	1.8851
ZmEREB208	Zm00001d044004	AP2/ERF-AP2	208.294	1.49525	7.76533	99.9472	0.467958	1.29801	-1.05938	-1.67593	-2.58074
ZmEREB209	Zm00001d049364	AP2/ERF-AP2	83.9426	83.7593	116.707	38.177	44.0831	50.1413	-1.1367	-0.926022	-1.21881
ZmEREB211	Zm00001d005892	AP2/ERF-AP2	0.274341	2.73196	5.37153	0.0373474	0.654342	1.19116	-2.87689	-2.06182	-2.17296
ZmEREB212	Zm00001d026448	AP2/ERF-AP2	0	0.0231422	0.0857242	0.0197438	0.013213	0.0177027	#DIV/0!	-0.808573	-2.27573
ZmEREB23	Zm00001d021207	AP2/ERF-AP2	0.479321	5.02634	9.18566	0.0231178	0.500828	0.888261	-4.37392	-3.32712	-3.37033
ZmEREB232	Zm00001d011639	AP2/ERF-AP2	25.9238	29.2128	30.8415	8.60019	8.76125	11.2593	-1.59183	-1.73739	-1.45375
ZmEREB25	Zm00001d036298	AP2/ERF-AP2	4.31562	5.04984	7.64054	3.11297	3.06864	9.80916	-0.471278	-0.718638	0.360455
ZmEREB26	Zm00001d028919	AP2/ERF-AP2	0.00631354	0.344403	0.808612	0.0249075	0.232414	0.808277	1.98006	-0.567399	-0.000598425
ZmEREB27	Zm00001d037165	AP2/ERF-AP2	14.0992	45.215	36.3833	4.13428	11.72	7.92272	-1.76991	-1.94783	-2.19921
ZmEREB3	Zm00001d006169	AP2/ERF-AP2	0.322686	2.39641	3.68779	0.0782931	0.653513	0.710702	-2.04317	-1.87459	-2.37544
ZmEREB32	Zm00001d050787	AP2/ERF-AP2	0	0	0	0	0	0	#DIV/0!	#DIV/0!	#DIV/0!
ZmEREB33	Zm00001d045378	AP2/ERF-AP2	0	0	0.014016	0	0.00969874	0	#DIV/0!	#DIV/0!	#NUM!
ZmEREB36	Zm00001d021205	AP2/ERF-AP2	5.75937	27.1649	46.5663	2.42445	6.78711	9.29272	-1.24825	-2.00088	-2.32511
ZmEREB39	Zm00001d046292	AP2/ERF-AP2	0	0	0.035442	0	0	0	#DIV/0!	#DIV/0!	#NUM!
ZmEREB4	Zm00001d028524	AP2/ERF-AP2	24.6622	11.1421	6.33661	21.4582	17.4729	6.34086	-0.200775	0.649094	0.000967755
ZmEREB45	Zm00001d002011	AP2/ERF-AP2	0	0.0767208	0.031965	0.03291	0.261604	0.108068	#DIV/0!	1.76969	1.75737
ZmEREB46	Zm00001d015759	AP2/ERF-AP2	0.0414251	0.036726	9.5301e-56	0.0803702	0.0779756	0.114832	0.956154	1.08622	179.653
ZmEREB49	Zm00001d009468	AP2/ERF-AP2	0	0.00929564	0.00488856	0.00409518	0.00501536	0	#DIV/0!	-0.890201	#NUM!
ZmEREB5	Zm00001d051350	AP2/ERF-AP2	0.531834	0.520692	0.443293	0.246972	0.682663	0.672099	-1.10663	0.390744	0.600414
ZmEREB50	Zm00001d039324	AP2/ERF-AP2	132.82	41.211	42.2875	83.4238	31.2616	28.8176	-0.670942	-0.398636	-0.55328
ZmEREB51	Zm00001d024436	AP2/ERF-AP2	2.11681	8.66608	6.55164	1.33784	8.84325	4.76392	-0.661983	0.0291971	-0.459706
ZmEREB53	Zm00001d042492	AP2/ERF-AP2	5.46261	0.328484	0.85945	4.49504	0.103016	0.691204	-0.281256	-1.67295	-0.314302
ZmEREB54	Zm00001d024324	AP2/ERF-AP2	105.918	233.995	272.05	44.9174	89.9663	139.142	-1.2376	-1.37902	-0.967319
ZmEREB55	Zm00001d046621	AP2/ERF-AP2	0.048421	0.0157995	0.0203919	0.0432508	0.0101903	0.0109315	-0.162904	-0.632686	-0.899502
ZmEREB56	Zm00001d036003	AP2/ERF-AP2	5.80384	7.91734	12.711	2.87955	3.81845	2.80767	-1.01116	-1.05203	-2.17863
ZmEREB58	Zm00001d034920	AP2/ERF-AP2	0.0168583	0.180112	0.218148	0.0137553	0.147579	0.573272	-0.293471	-0.287404	1.39391
ZmEREB6	Zm00001d002744	AP2/ERF-AP2	13.3238	5.89418	6.67419	9.20361	7.38783	5.84523	-0.533729	0.325861	-0.191334
ZmEREB60	Zm00001d032144	AP2/ERF-AP2	0.0935267	0.287939	0.537986	0.0402368	0.258458	0.755425	-1.21686	-0.155833	0.489719
ZmEREB62	Zm00001d006653	AP2/ERF-AP2	1.73	0.809044	0.558221	1.08684	2.62468	1.29225	-0.67064	1.69785	1.21097
ZmEREB65	Zm00001d006170	AP2/ERF-AP2	0.961787	2.99193	4.41199	0.187604	0.425067	1.17344	-2.35803	-2.81531	-1.91068
ZmEREB68	Zm00001d002620	AP2/ERF-AP2	0.026401	0.0219678	0	0.021822	0	0.0243012	-0.274809	#NUM!	#DIV/0!
ZmEREB69	Zm00001d037941	AP2/ERF-AP2	12.6595	0.250663	0.616425	16.8778	0.574341	0.503527	0.414913	1.19616	-0.291858
ZmEREB7	Zm00001d052167	AP2/ERF-AP2	0.859641	2.28896	3.55889	0.593662	0.959589	0.907972	-0.534093	-1.25421	-1.97071
ZmEREB71	Zm00001d048208	AP2/ERF-AP2	16.8867	0.760189	1.22445	14.8089	1.28858	1.17372	-0.189418	0.761351	-0.0610478
ZmEREB74	Zm00001d014113	AP2/ERF-AP2	0	0	0	0	0	0	#DIV/0!	#DIV/0!	#DIV/0!
ZmEREB76	Zm00001d017366	AP2/ERF-AP2	0.359739	3.14083	6.825	0.136165	0.388092	2.34062	-1.4016	-3.01668	-1.54394
ZmEREB8	Zm00001d053707	AP2/ERF-AP2	10.0279	14.304	19.6881	8.4797	15.6577	20.8386	-0.241928	0.130459	0.0819345
ZmEREB80	Zm00001d011499	AP2/ERF-AP2	55.9805	0.32766	1.64019	30.8684	0.156734	0.430106	-0.858797	-1.06388	-1.9311
ZmEREB81	Zm00001d035512	AP2/ERF-AP2	202.712	255.787	331.515	138.446	179.118	184.36	-0.550103	-0.514029	-0.84655
ZmEREB82	Zm00001d019116	AP2/ERF-AP2	0.152903	0.646377	0.239776	0.832494	2.24796	1.265	2.44482	1.79817	2.39938
ZmEREB85	Zm00001d005016	AP2/ERF-AP2	13.3487	0.368447	0.321681	14.9084	2.3976	0.47639	0.159424	2.70206	0.566511
ZmEREB86	Zm00001d025910	AP2/ERF-AP2	0	0.0283641	0.0178255	0	0.0533584	0.0688649	#DIV/0!	0.911651	1.94983
ZmEREB89	Zm00001d049889	AP2/ERF-AP2	0	0	0	0	0.0224266	0.0806298	#DIV/0!	#DIV/0!	#DIV/0!
ZmEREB90	Zm00001d018305	AP2/ERF-AP2	10.1159	9.37099	11.435	10.7157	7.18023	9.62394	0.0830953	-0.38417	-0.248761
ZmEREB94	Zm00001d020043	AP2/ERF-AP2	0.610238	0.281279	0.492213	1.29447	0.571851	0.733003	1.08491	1.02363	0.574537
ZmEREB95	Zm00001d027686	AP2/ERF-AP2	0.0875226	0	0	0	0.0627554	0	#NUM!	#DIV/0!	#DIV/0!
ZmEREB96	Zm00001d008968	AP2/ERF-AP2	0.297191	3.87498	4.66815	0.47838	3.17347	6.74065	0.686764	-0.288126	0.530036
ZmEREB97	Zm00001d002364	AP2/ERF-AP2	5.92884	19.5254	35.0019	2.542	8.15061	16.8659	-1.22178	-1.26037	-1.05333
ZmFARL10	Zm00001d021545	FAR1-like	1.61477	1.3414	1.59357	1.46567	1.38251	1.57914	-0.139761	0.0435434	-0.013127
ZmFARL12	Zm00001d021799	FAR1-like	2.22566	2.10597	2.47683	2.28673	1.91173	2.40485	0.0390477	-0.13961	-0.0425432
ZmFARL13	Zm00001d022142	FAR1-like	2.61288	2.84431	3.68738	2.66206	3.05086	3.91126	0.0269022	0.101137	0.0850404
ZmFARL6	Zm00001d049493	FAR1-like	1.21787	0.869487	1.04186	1.48822	0.591036	0.749821	0.28923	-0.556919	-0.474537
ZmFHA12	Zm00001d013342	FHA	3.06426	0.203028	0.327786	3.46923	0.125822	0.312748	0.179077	-0.69029	-0.0677534
ZmFHA14	Zm00001d013976	FHA	7.71119	2.52746	3.39972	6.90375	1.43641	1.79876	-0.159572	-0.815215	-0.91841
ZmFHA4	Zm00001d033884	FHA	3.94663	0.3302	0.267962	4.91203	0.225179	0.274889	0.315698	-0.552269	0.0368197
ZmFHA7	Zm00001d005240	FHA	6.37518	4.40309	4.20627	7.18345	4.22588	3.88521	0.17221	-0.0592645	-0.11455
ZmFHA8	Zm00001d007652	FHA	0	0	0	0	0	0	#DIV/0!	#DIV/0!	#DIV/0!
ZmFHA8	Zm00001d007652	FHA	0	0	0	0	0	0	#DIV/0!	#DIV/0!	#DIV/0!
ZmFHA9	Zm00001d044666	FHA	0.0470256	0.405462	1.26234	0.0253374	0.135067	0.225298	-0.892177	-1.58589	-2.48619
ZmGATA11	Zm00001d002811	C2C2-GATA	10.8362	11.6559	13.9342	8.48121	10.8714	11.389	-0.353515	-0.100521	-0.290988
ZmGATA12	Zm00001d037605	C2C2-GATA	1.16361	28.9612	29.9048	1.92744	24.3519	35.0829	0.72808	-0.250088	0.23039
ZmGATA13	Zm00001d012757	C2C2-GATA	20.1825	0.254496	0.649489	23.0186	0.632468	0.449089	0.189691	1.31335	-0.532305
ZmGATA15	Zm00001d016361	C2C2-GATA	0	0.0638746	0.0498807	0	0.0119995	0.0574464	#DIV/0!	-2.41227	0.203735
ZmGATA17	Zm00001d011771	C2C2-GATA	16.4871	2.04278	2.6071	15.3301	1.80674	1.82596	-0.104969	-0.177147	-0.513792
ZmGATA18	Zm00001d034751	C2C2-GATA	247.069	43.9426	55.4358	187.905	28.4193	46.5441	-0.394913	-0.62875	-0.252219
ZmGATA2	Zm00001d009193	C2C2-GATA	5.12336	98.8769	136.599	6.1991	113.127	139.152	0.27497	0.19424	0.0267111
ZmGATA20	Zm00001d039113	C2C2-GATA	0.331579	0.0126534	0.0742358	0.249729	0	0.0960235	-0.408991	#NUM!	0.371272
ZmGATA24	Zm00001d018421	C2C2-GATA	74.0996	29.7308	19.4992	59.8368	32.8879	16.4135	-0.308433	0.145598	-0.248532
ZmGATA26	Zm00001d009668	C2C2-GATA	0.126726	0	0	0.0720987	0	0	-0.813671	#DIV/0!	#DIV/0!
ZmGATA27	Zm00001d040775	C2C2-GATA	2.37107	42.1358	60.8695	1.58066	24.4162	38.4358	-0.585012	-0.787207	-0.663268
ZmGATA28	Zm00001d047081	C2C2-GATA	43.9747	0.539264	0.749899	37.0416	0.480477	0.0731687	-0.247527	-0.166525	-3.3574
ZmGATA29	Zm00001d046354	C2C2-GATA	0	0	0	0	0	0	#DIV/0!	#DIV/0!	#DIV/0!
ZmGATA3	Zm00001d017409	C2C2-GATA	2.06178	7.20728	9.35247	1.76251	6.35472	9.71291	-0.226262	-0.181627	0.0545552
ZmGATA31	Zm00001d041883	C2C2-GATA	15.2712	5.92724	8.12684	11.643	4.15014	7.17534	-0.391355	-0.514201	-0.179648
ZmGATA33	Zm00001d023540	C2C2-GATA	0	0	0	0	0	0	#DIV/0!	#DIV/0!	#DIV/0!
ZmGATA35	Zm00001d043969	C2C2-GATA	14.9762	0.596405	0.783901	7.09221	0.239156	0.689421	-1.07836	-1.31834	-0.185287
ZmGATA39	Zm00001d014656	C2C2-GATA	48.8359	21.2055	22.411	50.0005	24.0194	23.9864	0.034001	0.179767	0.098007
ZmGATA4	Zm00001d051981	C2C2-GATA	90.6759	56.6512	43.0233	76.7947	56.6063	36.3859	-0.239713	-0.0011444	-0.241741
ZmGATA40	Zm00001d036494	C2C2-GATA	53.3001	20.5254	20.4218	48.1082	19.8625	19.4228	-0.147855	-0.0473617	-0.0723545
ZmGATA5	Zm00001d002790	C2C2-GATA	0.921955	1.88028	2.24399	1.11852	2.48646	1.66867	0.27882	0.403145	-0.427372
ZmGATA6	Zm00001d025953	C2C2-GATA	9.00093	6.48304	10.5669	5.89978	2.69874	5.50734	-0.609414	-1.26439	-0.940119
ZmGATA7	Zm00001d023539	C2C2-GATA	8.24991	9.39408	8.86441	8.01154	9.49228	7.67099	-0.0422984	0.0150025	-0.208613
ZmGBP10	Zm00001d037158	GeBP	2.48313	1.34637	1.58174	3.06217	1.11192	1.82854	0.302396	-0.276027	0.209181
ZmGBP11	Zm00001d024905	GeBP	3.95457	0.320917	0.177444	3.50139	0.155908	0.0506673	-0.175592	-1.0415	-1.80824
ZmGBP12	Zm00001d022266	GeBP	7.56835	4.3103	5.16431	7.0728	5.75156	5.17398	-0.097697	0.416165	0.00269831
ZmGBP14	Zm00001d053298	GeBP	13.6398	4.61001	4.78839	15.7017	4.44195	4.92454	0.203098	-0.0535787	0.0404459
ZmGBP16	Zm00001d018198	GeBP	7.53278	3.7715	4.59936	6.83848	3.07396	4.18661	-0.139507	-0.295041	-0.135652
ZmGBP17	Zm00001d018208	GeBP	106.345	23.9241	29.1738	100.362	15.8265	23.6402	-0.0835411	-0.596122	-0.303435
ZmGBP18	Zm00001d029287	GeBP	15.1853	5.53186	6.66147	14.685	5.8656	6.97759	-0.0483263	0.084514	0.0668874
ZmGBP20	Zm00001d049991	GeBP	10.1353	1.79572	2.58043	9.35969	1.62056	2.26192	-0.114856	-0.14807	-0.190066
ZmGBP3	Zm00001d033706	GeBP	15.9126	18.9032	24.3749	14.5042	19.2371	22.5055	-0.133704	0.0252644	-0.115121
ZmGBP4	Zm00001d044953	GeBP	6.36256	3.46048	3.26545	5.87688	3.22171	2.82377	-0.114556	-0.103145	-0.20966
ZmGBP6	Zm00001d006945	GeBP	14.1159	6.36335	6.19239	10.0663	7.37621	5.78725	-0.487779	0.213095	-0.0976193
ZmGBP7	Zm00001d020688	GeBP	13.1797	35.3739	38.9271	9.80095	23.7322	23.8206	-0.427326	-0.575835	-0.708567
ZmGBP8	Zm00001d005865	GeBP	4.14023	7.40996	8.31095	4.12492	6.8726	5.85919	-0.00534757	-0.108609	-0.504313
ZmGLK13	Zm00001d039260	G2-like	0.0983499	0.0026721	0.00812435	0.025774	0	0	-1.93201	#NUM!	#NUM!
ZmGLK15	Zm00001d019536	G2-like	8.65341	8.6503	9.49954	9.62559	9.85496	8.65871	0.153605	0.1881	-0.133706
ZmGLK20	Zm00001d017563	G2-like	0.0184941	0	0	0	0.00899026	0	#NUM!	#DIV/0!	#DIV/0!
ZmGLK21	Zm00001d020384	G2-like	2.58666	0.126614	0.389892	2.95783	0.0948055	0.20686	0.193448	-0.417399	-0.91442
ZmGLK23	Zm00001d033310	G2-like	0	0	0	0	0	0	#DIV/0!	#DIV/0!	#DIV/0!
ZmGLK37	Zm00001d002649	G2-like	0	0.0126507	0.0551296	0	0	0.022302	#DIV/0!	#NUM!	-1.30565
ZmGLK39	Zm00001d016175	G2-like	7.18573	6.83093	6.29667	6.33445	4.45826	6.04408	-0.181916	-0.615599	-0.0590677
ZmGLK40	Zm00001d032249	G2-like	0	0.00760704	0.0146257	0	0.0148033	0.0062531	#DIV/0!	0.960516	-1.22586
ZmGLK41	Zm00001d026106	G2-like	0	0	0	0	0	0	#DIV/0!	#DIV/0!	#DIV/0!
ZmGLK42	Zm00001d041377	G2-like	0.038578	0.0751308	0.0239828	0.107279	0.112681	0.214721	1.47552	0.584773	3.16239
ZmGLK44	Zm00001d034160	G2-like	20.8133	55.5838	70.4968	18.4637	40.2919	47.9909	-0.172815	-0.464175	-0.554797
ZmGLK44	Zm00001d034160	G2-like	20.8133	55.5838	70.4968	18.4637	40.2919	47.9909	-0.172815	-0.464175	-0.554797
ZmGLK46	Zm00001d050350	G2-like	0	0	0	0	0	0	#DIV/0!	#DIV/0!	#DIV/0!
ZmGLK47	Zm00001d017702	G2-like	1.4499	0.0807017	0.302015	1.19393	0.0341336	0.206493	-0.280233	-1.24141	-0.548529
ZmGLK49	Zm00001d050404	G2-like	29.049	23.4858	30.9298	12.1614	12.4936	19.0632	-1.25619	-0.910602	-0.698209
ZmGLK51	Zm00001d038191	G2-like	13.4859	28.2615	33.4182	10.5021	24.1797	43.7326	-0.36077	-0.225039	0.388076
ZmGLK52	Zm00001d026542	G2-like	1.1538	6.15548	10.7304	0.782263	1.4101	2.88951	-0.560667	-2.12608	-1.89281
ZmGLK56	Zm00001d011785	G2-like	1.64296	2.27725	1.69384	2.21586	11.5364	11.5179	0.431567	2.34083	2.76551
ZmGLK57	Zm00001d044785	G2-like	0	0.00666156	0	0.00673614	0.00605472	0	#DIV/0!	-0.1378	#DIV/0!
ZmGLK58	Zm00001d038546	G2-like	7.37996	15.1524	23.694	5.26324	8.5954	12.202	-0.487662	-0.817908	-0.957406
ZmGLK6	Zm00001d032190	G2-like	10.1675	26.9057	34.4619	3.79381	21.4219	32.4133	-1.42224	-0.328824	-0.0884181
ZmGLK62	Zm00001d029963	G2-like	89.246	146.808	260.198	101.775	95.6229	245.73	0.189526	-0.618498	-0.0825371
ZmGLK65	Zm00001d049581	G2-like	12.43	3.35438	3.34521	13.4562	3.6537	3.29912	0.114445	0.123312	-0.0200173
ZmGLK71	Zm00001d028265	G2-like	9.32807	9.06848	7.63416	7.82491	9.88683	7.99157	-0.253505	0.124648	0.0660096
ZmGLK74	Zm00001d000184	G2-like	3.03294	5.61899	10.5528	3.99973	3.20078	7.86214	0.399187	-0.811889	-0.424638
ZmGLK8	Zm00001d013202	G2-like	7.20805	21.3934	27.138	11.5732	19.9806	21.6776	0.683112	-0.0985674	-0.324112
ZmGLK9	Zm00001d030891	G2-like	34.6368	51.1163	68.369	32.721	40.6967	44.4077	-0.082088	-0.328873	-0.622533
ZmGRAS10	Zm00001d017513	GRAS	17.7731	9.57444	7.56049	17.5389	15.2966	10.5902	-0.0191436	0.675953	0.486177
ZmGRAS13	Zm00001d052464	GRAS	0.531093	0.133249	0.0752114	0.466455	0.189072	0.2827	-0.187228	0.50481	1.91025
ZmGRAS17	Zm00001d015815	GRAS	0.420981	3.14676	3.90167	0.253321	1.07041	2.83639	-0.732789	-1.5557	-0.460038
ZmGRAS2	Zm00001d011881	GRAS	4.37838	3.56064	5.29223	1.10965	0.764277	1.85771	-1.98029	-2.21997	-1.51035
ZmGRAS20	Zm00001d009646	GRAS	0.0260766	1.36396	1.76217	0	0.0973882	0.321107	#NUM!	-3.80791	-2.45622
ZmGRAS23	Zm00001d042907	GRAS	8.15651	11.7348	14.1136	12.9465	13.8801	19.7807	0.666537	0.242224	0.487006
ZmGRAS24	Zm00001d052463	GRAS	0.112056	0.168297	0.109783	0.0814002	0.115721	0.0636717	-0.461109	-0.540363	-0.785928
ZmGRAS28	Zm00001d049249	GRAS	0.00466382	0.0173661	0.0273554	0	0	0.00462454	#NUM!	#NUM!	-2.56444
ZmGRAS32	Zm00001d045589	GRAS	2.75539	3.07309	4.59111	2.27576	2.58336	3.3364	-0.275905	-0.250439	-0.460551
ZmGRAS33	Zm00001d029855	GRAS	67.4686	59.6866	32.5564	45.4901	83.4512	64.9618	-0.568663	0.483526	0.996648
ZmGRAS40	Zm00001d034664	GRAS	5.02569	4.19994	5.1696	5.8604	4.25345	4.39966	0.221676	0.0182641	-0.232658
ZmGRAS50	Zm00001d041536	GRAS	7.13182	5.29473	6.15793	6.5996	4.04149	6.76403	-0.111891	-0.389671	0.135437
ZmGRAS52	Zm00001d002573	GRAS	10.841	25.7719	32.8918	8.14196	19.3006	24.6153	-0.413044	-0.417151	-0.418172
ZmGRAS53	Zm00001d027292	GRAS	2.74325	10.1604	15.0419	2.78151	9.98347	16.821	0.0199811	-0.0253428	0.16128
ZmGRAS54	Zm00001d021826	GRAS	12.8558	28.4474	27.6342	8.31055	23.7862	36.5815	-0.629404	-0.258172	0.404661
ZmGRAS55	Zm00001d013385	GRAS	8.39989	3.20039	4.10943	4.96731	1.95465	1.38754	-0.757904	-0.711339	-1.56641
ZmGRAS56	Zm00001d038518	GRAS	0.00781374	0.385834	0.726347	0	0.0211714	0.0619989	#NUM!	-4.18779	-3.55034
ZmGRAS61	Zm00001d028526	GRAS	0.285716	2.9868	3.15951	0.09949	2.08025	4.20364	-1.52196	-0.521846	0.411938
ZmGRAS62	Zm00001d038609	GRAS	0.632259	2.45321	3.45315	0.122689	0.938317	2.19862	-2.36551	-1.38653	-0.651316
ZmGRAS65	Zm00001d033834	GRAS	7.87317	0.221741	0.457452	6.08491	0.105567	0.261502	-0.371708	-1.07072	-0.806797
ZmGRAS70	Zm00001d046783	GRAS	0.964427	2.88266	3.35815	0.83255	3.26495	3.0867	-0.212136	0.17966	-0.121601
ZmGRAS71	Zm00001d047123	GRAS	0	0	0	0	0	0	#DIV/0!	#DIV/0!	#DIV/0!
ZmGRAS74	Zm00001d047266	GRAS	0.276483	0.0598837	0.195624	0.460551	0.0908345	0.118936	0.736169	0.601077	-0.717892
ZmGRAS76	Zm00001d051461	GRAS	1.0476	1.75409	3.05045	0.240155	0.242544	0.777852	-2.12505	-2.85441	-1.97145
ZmGRAS78	Zm00001d052380	GRAS	19.7448	11.5249	18.3083	12.8444	5.94284	14.6135	-0.620329	-0.955534	-0.325198
ZmGRAS79	Zm00001d026158	GRAS	27.8414	13.8102	11.7272	24.5867	17.053	13.3686	-0.179357	0.304297	0.188986
ZmGRAS80	Zm00001d051387	GRAS	16.8009	14.3832	12.9773	14.4456	12.2361	11.002	-0.217909	-0.233237	-0.238231
ZmGRF13	Zm00001d017602	GRF	12.4006	0.214873	0.535124	9.12288	0.120861	0.472251	-0.442844	-0.830136	-0.180319
ZmGRF15	Zm00001d007465	GRF	11.1881	1.09049	0.901868	10.3573	1.57779	1.22309	-0.111319	0.532931	0.439545
ZmGRF2	Zm00001d006348	GRF	12.2859	4.42302	4.8279	12.8768	4.56702	5.43698	0.0677729	0.0462201	0.17141
ZmGRF3	Zm00001d021362	GRF	15.2742	4.23285	5.02476	15.502	4.55758	3.40716	0.0213519	0.106641	-0.560488
ZmGRF5	Zm00001d026243	GRF	5.20823	1.81402	3.76929	6.16826	0.613093	1.93084	0.244071	-1.56501	-0.965067
ZmGRF6	Zm00001d017742	GRF	0.0719484	0.618357	0.347562	0.0475144	0.475476	0.668343	-0.598598	-0.37907	0.943319
ZmGRF7	Zm00001d035965	GRF	32.8346	2.33789	2.98544	24.1606	1.12048	1.7297	-0.442562	-1.06109	-0.787423
ZmGRF8	Zm00001d002429	GRF	0.067785	0.691749	0.685333	0.0102058	0.456045	0.434237	-2.73158	-0.601072	-0.658323
ZmGRF9	Zm00001d051456	GRF	5.92864	0	0.0492934	2.61496	0	0.00786542	-1.18091	#DIV/0!	-2.6478
ZmHAG10	Zm00001d002156	GNAT	68.0434	24.501	30.1689	61.8182	20.643	20.7275	-0.138422	-0.24719	-0.541516
ZmHAG11	Zm00001d003257	GNAT	28.8829	16.0925	12.2563	37.6014	18.7297	18.2857	0.380569	0.218941	0.577187
ZmHAG15	Zm00001d042003	GNAT	0.133294	0.041059	0.00822368	0.139242	0.0408315	0.00921724	0.0629828	-0.00801663	0.164551
ZmHAG17	Zm00001d044446	GNAT	105.569	20.3314	21.5354	98.5127	16.9941	20.4584	-0.0998033	-0.258679	-0.0740169
ZmHAG18	Zm00001d049501	GNAT	9.84911	24.0182	32.1508	10.6916	22.771	23.8636	0.118414	-0.0769305	-0.430043
ZmHAG19	Zm00001d051663	GNAT	55.0729	17.4842	11.6932	50.4421	19.3146	12.693	-0.126713	0.143638	0.118368
ZmHAG21	Zm00001d013087	GNAT	5.7817	10.1227	7.1476	1.33865	5.13591	4.9354	-2.11071	-0.978897	-0.534294
ZmHAG22	Zm00001d013597	GNAT	14.9016	7.45499	7.96202	16.4752	6.87616	6.75406	0.144825	-0.116603	-0.237378
ZmHAG23	Zm00001d014175	GNAT	10.5586	4.18848	3.3891	11.6639	6.89712	4.54823	0.143633	0.719569	0.424402
ZmHAG24	Zm00001d015508	GNAT	0	0.721654	0.802399	0.0348654	0.933181	0.767393	#DIV/0!	0.37085	-0.0643535
ZmHAG25	Zm00001d017691	GNAT	6.75886	6.81271	6.83597	6.85128	7.48904	5.64238	0.0195932	0.136551	-0.276843
ZmHAG26	Zm00001d018218	GNAT	4.32395	1.77858	2.479	5.8276	1.84718	2.40079	0.430552	0.0546034	-0.0462479
ZmHAG27	Zm00001d036716	GNAT	0.00984368	2.27444	2.67182	0.00994282	0.40714	0.868636	0.0144573	-2.48192	-1.621
ZmHAG28	Zm00001d037529	GNAT	1.59795	4.12814	4.36961	1.01568	1.31067	5.17083	-0.653776	-1.65519	0.242893
ZmHAG28	Zm00001d037529	GNAT	1.59795	4.12814	4.36961	1.01568	1.31067	5.17083	-0.653776	-1.65519	0.242893
ZmHAG29	Zm00001d038054	GNAT	2.85687	0.34236	0.274198	2.4267	0.513648	0.283851	-0.235441	0.585266	0.0499157
ZmHAG3	Zm00001d032548	GNAT	3.25564	0.725518	0.610678	2.74725	1.04715	0.533379	-0.244954	0.529381	-0.195252
ZmHAG36	Zm00001d048194	GNAT	9.86958	5.22038	6.07243	9.0814	5.08309	5.33418	-0.120073	-0.0384496	-0.187009
ZmHAG41	Zm00001d025640	GNAT	1.4876	2.00221	1.98603	1.50038	0.919419	1.31011	0.0123413	-1.1228	-0.600201
ZmHAG42	Zm00001d025713	GNAT	12.9689	4.41326	5.55349	12.7801	4.33881	6.21518	-0.0211614	-0.0245453	0.162401
ZmHAG5	Zm00001d033620	GNAT	25.0153	11.1308	10.3257	32.4936	11.2096	12.9969	0.377344	0.0101752	0.331924
ZmHAG6	Zm00001d034143	GNAT	0.0160189	0.51162	0.595714	0.0158029	0.28556	0.701372	-0.0195821	-0.84128	0.235559
ZmHAG7	Zm00001d034417	GNAT	0.149964	0.278137	0.519268	0.0312898	0.210122	0.250394	-2.26085	-0.404565	-1.05228
ZmHAG8	Zm00001d034418	GNAT	16.575	29.4885	37.1334	4.09811	13.2663	35.9895	-2.01598	-1.15238	-0.045139
ZmHAG9	Zm00001d034419	GNAT	0.360674	0.610751	0.350112	0.177469	0.676684	0.278395	-1.02313	0.147898	-0.330684
ZmHB1	Zm00001d033859	Homeobox	0	0	0.013521	0	0	0.0026963	#DIV/0!	#DIV/0!	-2.32615
ZmHB100	Zm00001d029736	Homeobox	0	0.268123	0.364154	0	0.070927	0.0848834	#DIV/0!	-1.91849	-2.10099
ZmHB107	Zm00001d006687	Homeobox	0.2547	2.07442	1.11346	0.156417	0.865886	0.324435	-0.7034	-1.26046	-1.77906
ZmHB11	Zm00001d020670	Homeobox	2.4646	5.24731	7.63747	1.36208	3.32711	4.9291	-0.855541	-0.657311	-0.631771
ZmHB110	Zm00001d033404	Homeobox	0	0.0197871	0	0	0	0	#DIV/0!	#NUM!	#DIV/0!
ZmHB112	Zm00001d032316	Homeobox	16.9049	21.275	34.9975	21.5134	12.6988	36.7123	0.347798	-0.744462	0.0690092
ZmHB115	Zm00001d051749	Homeobox	2.35754	51.3154	84.4383	0.569537	10.4617	37.9283	-2.04942	-2.29427	-1.15462
ZmHB116	Zm00001d043076	Homeobox	8.16756	9.99446	11.6838	8.78724	18.5102	15.6395	0.105506	0.889123	0.42068
ZmHB117	Zm00001d039017	Homeobox	0	0	0	0	0	0	#DIV/0!	#DIV/0!	#DIV/0!
ZmHB120	Zm00001d020804	Homeobox	17.6589	26.3968	43.1776	14.0221	23.9858	45.3644	-0.332691	-0.138183	0.0712776
ZmHB121	Zm00001d030191	Homeobox	0	0.835316	1.70618	0.0199825	0.857479	2.67297	#DIV/0!	0.0377789	0.647673
ZmHB122	Zm00001d026537	Homeobox	0	0	0	0	0	0	#DIV/0!	#DIV/0!	#DIV/0!
ZmHB123	Zm00001d010060	Homeobox	1.36389	3.08382	2.72324	1.2503	5.02556	4.2498	-0.125456	0.704564	0.642074
ZmHB125	Zm00001d004889	Homeobox	0	0	0	0	0	0	#DIV/0!	#DIV/0!	#DIV/0!
ZmHB126	Zm00001d006195	Homeobox	3.02214	6.82614	1.98431	3.73311	6.39297	2.17292	0.304805	-0.0945846	0.130993
ZmHB128	Zm00001d021268	Homeobox	20.6355	63.7543	51.2317	21.8262	83.4657	69.428	0.0809324	0.388661	0.438481
ZmHB129	Zm00001d031745	Homeobox	4.23163	2.03465	1.84732	3.67807	2.31367	1.60129	-0.202264	0.185405	-0.206199
ZmHB131	Zm00001d005584	Homeobox	12.3128	10.4397	11.1178	12.2116	8.50823	9.55979	-0.0119094	-0.295152	-0.217824
ZmHB132	Zm00001d018742	Homeobox	2.57637	9.94016	16.5311	1.1706	3.09751	4.78693	-1.13808	-1.68216	-1.78801
ZmHB133	Zm00001d048527	Homeobox	16.0803	24.4759	21.9961	11.0616	17.6237	12.0327	-0.539733	-0.473847	-0.870282
ZmHB14	Zm00001d021236	Homeobox	4.08806	0.300979	0.449917	7.48237	0.963609	0.438246	0.87208	1.67879	-0.0379179
ZmHB144	Zm00001d008308	Homeobox	0.138894	0.609353	0.432288	0.14687	0.364081	0.67096	0.0805569	-0.743018	0.634234
ZmHB19	Zm00001d012330	Homeobox	0.592577	3.32662	4.30055	0.900859	2.36491	7.52874	0.604299	-0.49227	0.807889
ZmHB2	Zm00001d016298	Homeobox	1.11064	0.362676	0.261117	0.726107	0.467329	0.22224	-0.613133	0.365759	-0.232579
ZmHB21	Zm00001d046223	Homeobox	1.35472	5.21606	5.58814	1.47468	9.58259	15.3222	0.122403	0.877455	1.45519
ZmHB23	Zm00001d010948	Homeobox	7.25121	10.5498	16.1767	9.86958	14.1481	28.7191	0.444766	0.423392	0.828092
ZmHB24	Zm00001d000303	Homeobox	0	0.0019	0	0	0	0	#DIV/0!	#NUM!	#DIV/0!
ZmHB25	Zm00001d041489	Homeobox	20.0407	15.429	16.2248	17.3006	12.2777	13.6457	-0.212111	-0.329605	-0.24975
ZmHB26	Zm00001d008612	Homeobox	0.367333	0	0.0174732	1.45918	0.365502	0.448812	1.99	#DIV/0!	4.68289
ZmHB34	Zm00001d005692	Homeobox	0.0173351	1.12338	2.40978	0.017501	0.294328	0.692281	0.0137428	-1.93234	-1.79948
ZmHB38	Zm00001d035907	Homeobox	0	0.0253221	0.0877742	0	0.0527558	0.0444748	#DIV/0!	1.05893	-0.980809
ZmHB4	Zm00001d045400	Homeobox	57.6334	38.9809	19.7442	43.0916	37.4192	8.86274	-0.419498	-0.0589861	-1.15561
ZmHB42	Zm00001d014628	Homeobox	0	0	0	0	0	0	#DIV/0!	#DIV/0!	#DIV/0!
ZmHB43	Zm00001d014630	Homeobox	0	0.0142266	0	0	0	0	#DIV/0!	#NUM!	#DIV/0!
ZmHB45	Zm00001d028304	Homeobox	0.101745	0.94904	1.29175	0.0964974	0.92099	1.17142	-0.0763939	-0.043284	-0.141077
ZmHB46	Zm00001d044081	Homeobox	0	0	0	0.010232	0	0	#DIV/0!	#DIV/0!	#DIV/0!
ZmHB48	Zm00001d042864	Homeobox	2.08017	14.6706	19.275	2.91653	16.7527	11.9512	0.487551	0.191473	-0.689574
ZmHB50	Zm00001d011537	Homeobox	0	0	0	0	0	0	#DIV/0!	#DIV/0!	#DIV/0!
ZmHB54	Zm00001d005951	Homeobox	1.13843	8.23068	14.1927	1.52998	4.60265	10.7873	0.426468	-0.838547	-0.39581
ZmHB55	Zm00001d020046	Homeobox	16.1206	11.0625	14.3945	16.1385	14.153	13.7056	0.00160642	0.355437	-0.0707524
ZmHB59	Zm00001d005875	Homeobox	0.0193976	0.125793	0.119944	0.0104431	0.349195	0.22657	-0.893327	1.47298	0.917604
ZmHB60	Zm00001d036118	Homeobox	14.903	38.1914	14.3409	16.6659	58.6084	17.9709	0.161296	0.617859	0.325528
ZmHB61	Zm00001d007842	Homeobox	0	0.00711408	0.00278778	0.0157587	0	0.0123646	#DIV/0!	#NUM!	2.14903
ZmHB62	Zm00001d047995	Homeobox	0.0422136	0.0738567	0.225273	0.070284	0.0577541	0.209748	0.73549	-0.354805	-0.103016
ZmHB63	Zm00001d042821	Homeobox	0.592176	0.850692	1.20994	0.485666	0.64082	0.932797	-0.286061	-0.408718	-0.375299
ZmHB64	Zm00001d027802	Homeobox	0.0872516	18.0265	25.7756	0.136452	9.26919	27.9144	0.645136	-0.959602	0.115003
ZmHB67	Zm00001d001948	Homeobox	0	0	0	0	0	0.0530074	#DIV/0!	#DIV/0!	#DIV/0!
ZmHB7	Zm00001d050310	Homeobox	36.4655	42.446	56.5122	31.8399	46.0788	78.1519	-0.195697	0.118473	0.467718
ZmHB73	Zm00001d024410	Homeobox	0.0126247	1.20834	1.15281	0.0891278	5.69859	6.21804	2.81963	2.23758	2.43131
ZmHB74	Zm00001d040611	Homeobox	3.23937	3.45715	6.22523	4.70358	7.11051	9.6949	0.538045	1.04037	0.639099
ZmHB76	Zm00001d038355	Homeobox	2.23905	2.65882	4.52783	1.59015	0.719832	2.17309	-0.493719	-1.88505	-1.05907
ZmHB77	Zm00001d045398	Homeobox	55.8075	71.6258	55.713	48.0751	75.0197	38.2747	-0.21517	0.0667906	-0.541623
ZmHB79	Zm00001d015549	Homeobox	6.25277	20.9698	28.8246	6.98493	14.8491	22.1822	0.159751	-0.497939	-0.3779
ZmHB8	Zm00001d034212	Homeobox	0.0463731	0.219547	0.116548	0.0261346	0.118081	0.0961548	-0.827326	-0.89475	-0.277493
ZmHB82	Zm00001d035535	Homeobox	0.0371354	0.0499223	0.0253758	0.0558265	0.0834493	0.0645806	0.588153	0.741216	1.34765
ZmHB83	Zm00001d052133	Homeobox	2.12719	0.0228006	0.0649458	1.33489	0	0	-0.672229	#NUM!	#NUM!
ZmHB84	Zm00001d031182	Homeobox	0.159057	16.9871	25.4348	0.331646	17.6346	33.8627	1.0601	0.0539741	0.412893
ZmHB85	Zm00001d043937	Homeobox	0	0	0	0	0	0	#DIV/0!	#DIV/0!	#DIV/0!
ZmHB94	Zm00001d042920	Homeobox	0.0127556	0.00317002	0.0166257	0.00912852	0.00785208	0.0217321	-0.482682	1.30858	0.386413
ZmHB97	Zm00001d049443	Homeobox	0	0	0	0	0	0	#DIV/0!	#DIV/0!	#DIV/0!
ZmHMG10	Zm00001d017555	HMG	237.334	20.0719	21.9177	216.964	28.5957	28.4446	-0.129462	0.510626	0.376058
ZmHMG13	Zm00001d021433	HMG	129.131	4.0347	6.76121	132.03	3.20889	4.41779	0.0320392	-0.330389	-0.613957
ZmHMG2	Zm00001d002659	HMG	81.9741	60.8309	72.7523	81.2725	48.1256	61.7997	-0.0124005	-0.338	-0.235392
ZmHMG3	Zm00001d006306	HMG	23.5139	0.530375	1.1261	25.8526	0.47409	0.532835	0.136791	-0.161852	-1.07958
ZmHMG4	Zm00001d043946	HMG	14.2935	9.57162	13.9036	12.7742	6.12726	9.10645	-0.162128	-0.643522	-0.610503
ZmHMG6	Zm00001d051427	HMG	118.974	12.2886	17.0347	104.985	13.2029	17.8207	-0.180462	0.103532	0.0650773
ZmHMG9	Zm00001d016082	HMG	86.3358	0.564936	1.20764	61.5382	0.181834	0.413956	-0.488477	-1.63547	-1.54464
ZmHSF1	Zm00001d005888	HSF	3.90934	11.5485	15.4166	2.597	7.30291	17.2029	-0.590075	-0.661162	0.158164
ZmHSF10	Zm00001d021264	HSF	11.9326	17.1462	24.2219	6.92139	17.3972	29.4165	-0.785774	0.0209736	0.280314
ZmHSF13	Zm00001d027757	HSF	6.2707	3.73827	4.32761	5.86146	2.50471	2.33013	-0.0973655	-0.57773	-0.893159
ZmHSF14	Zm00001d028269	HSF	2.67644	2.11249	2.41003	3.23306	3.01617	2.64694	0.272584	0.513774	0.135272
ZmHSF15	Zm00001d038746	HSF	0.665868	1.22771	1.07788	0.0963467	0.281214	0.310075	-2.78893	-2.12623	-1.79751
ZmHSF17	Zm00001d033987	HSF	2.68304	3.78222	2.52536	2.59548	5.3247	3.71909	-0.047866	0.49347	0.558459
ZmHSF2	Zm00001d005843	HSF	58.288	0.636629	1.47532	39.7461	0.447077	1.40852	-0.552385	-0.509928	-0.0668482
ZmHSF20	Zm00001d026094	HSF	6.42679	2.25071	2.4076	6.67092	6.12574	5.57307	0.0537861	1.4445	1.21087
ZmHSF21	Zm00001d020714	HSF	0.211458	1.94091	2.80534	0.278906	0.770733	2.84546	0.399411	-1.33243	0.0204852
ZmHSF23	Zm00001d044168	HSF	5.91074	6.72115	9.0635	8.73618	5.01069	10.7985	0.563663	-0.423698	0.252691
ZmHSF24	Zm00001d032923	HSF	9.37522	6.42092	7.2583	16.6408	16.9667	12.7246	0.827803	1.40186	0.809921
ZmHSF25	Zm00001d011406	HSF	1.06767	0.066321	0.0695428	0.742508	0.0281612	0.115869	-0.523991	-1.23576	0.73652
ZmHSF26	Zm00001d012749	HSF	3.54575	4.89822	6.0239	2.93431	5.04285	5.49541	-0.27307	0.0419823	-0.132473
ZmHSF28	Zm00001d046299	HSF	33.6807	27.4833	39.3456	56.9425	80.4141	120.174	0.757583	1.54889	1.61085
ZmHSF3	Zm00001d044259	HSF	0.596508	0.709	0.708747	0.812493	0.760265	0.723067	0.445815	0.100717	0.0288578
ZmHSF4	Zm00001d018941	HSF	4.30197	2.94085	2.3273	4.57387	3.97579	3.51075	0.0884185	0.435005	0.593121
ZmHSF6	Zm00001d016674	HSF	0.267075	0.0578124	0.166436	0.396577	0.229978	0.202843	0.570355	1.99204	0.285397
ZmHSF7	Zm00001d052738	HSF	9.11097	12.5581	11.5255	6.77084	16.9875	20.5277	-0.42827	0.43586	0.832744
ZmHSF8	Zm00001d031736	HSF	1.14197	2.47408	3.08159	2.25531	7.8406	8.86716	0.981805	1.66407	1.5248
ZmIAA1	Zm00001d030993	Aux/IAA	9.06954	33.1553	33.4864	6.33267	23.1556	39.6251	-0.518215	-0.51788	0.24284
ZmIAA10	Zm00001d043878	Aux/IAA	34.1755	38.7726	54.0362	29.8179	26.4849	41.595	-0.196785	-0.549864	-0.377514
ZmIAA11	Zm00001d049715	Aux/IAA	0.328462	0.168651	0.147013	0.30088	0.384835	0.316305	-0.126536	1.1902	1.10537
ZmIAA12	Zm00001d051911	Aux/IAA	3.16678	11.7414	22.6421	3.52899	5.878	22.8391	0.15624	-0.998209	0.0124971
ZmIAA14	Zm00001d013302	Aux/IAA	152.211	404.803	345.267	124.447	429.448	389.466	-0.290539	0.0852621	0.173785
ZmIAA15	Zm00001d013707	Aux/IAA	35.9805	69.6157	57.0056	34.4285	78.9439	55.9429	-0.0636127	0.181414	-0.0271496
ZmIAA16	Zm00001d016277	Aux/IAA	3.94834	61.9372	65.2253	4.02358	86.1756	101.239	0.0272321	0.476473	0.634258
ZmIAA17	Zm00001d018414	Aux/IAA	0.426474	5.58301	5.30118	0.549154	11.5312	11.7979	0.364754	1.04643	1.15415
ZmIAA18	Zm00001d000288	Aux/IAA	0.194766	4.26419	7.048	1.19054	2.86242	11.0876	2.6118	-0.575038	0.653659
ZmIAA19	Zm00001d036918	Aux/IAA	0.66275	3.67761	4.86632	0.978726	3.69512	6.47509	0.562441	0.00685429	0.41207
ZmIAA21	Zm00001d037774	Aux/IAA	84.7695	214.523	338.164	84.1729	157.139	269.675	-0.0101898	-0.449088	-0.326501
ZmIAA23	Zm00001d038784	Aux/IAA	0.223798	0.574552	1.20603	0.12766	0.450056	1.71032	-0.809889	-0.352335	0.504009
ZmIAA25	Zm00001d018973	Aux/IAA	0.828033	3.68939	6.08575	0.404562	2.283	2.82387	-1.03333	-0.692448	-1.10776
ZmIAA26	Zm00001d021279	Aux/IAA	0.299841	0.0269147	0.0133928	0.0285655	0.0347992	0.0499228	-3.39185	0.37066	1.89824
ZmIAA28	Zm00001d010411	Aux/IAA	5.42029	16.9209	30.0357	5.53602	26.9665	61.7274	0.0304796	0.672358	1.03923
ZmIAA29	Zm00001d011588	Aux/IAA	40.1531	63.0918	104.047	38.2077	44.4262	79.4473	-0.0716502	-0.506041	-0.38916
ZmIAA30	Zm00001d045203	Aux/IAA	0.55172	0.185495	0.352416	0.198871	0.408102	0.43605	-1.4721	1.13755	0.307216
ZmIAA37	Zm00001d026480	Aux/IAA	0.403593	0	0	0.420336	0	0	0.0586398	#DIV/0!	#DIV/0!
ZmIAA52	Zm00001d052934	Aux/IAA	0.0782756	0.0347992	0.0190661	0.01306	0.00643342	0.0189306	-2.58341	-2.4354	-0.0102857
ZmIAA6	Zm00001d040541	Aux/IAA	0.377353	2.5751	2.49381	0.467019	3.33719	3.8358	0.307566	0.374005	0.621178
ZmIAA9	Zm00001d043515	Aux/IAA	0.918472	0.902024	2.23675	0.312509	0.679771	1.18193	-1.55534	-0.408117	-0.920261
ZmIWS2	Zm00001d012993	IWS1/SPN1	14.5007	4.37929	5.35495	18.4078	4.97989	4.9955	0.344202	0.185417	-0.100246
ZmJMJ14	Zm00001d030108	JUMONJI	4.25501	6.31735	4.27228	4.34541	6.40467	3.65962	0.0303284	0.0198056	-0.22331
ZmJMJ15	Zm00001d017700	JUMONJI	3.59177	20.0008	17.0991	3.29901	21.1184	16.0775	-0.122662	0.0784442	-0.0888771
ZmKELP1	Zm00001d043705	p15 (PC4,Sub1)	4.30038	0.211403	0.480746	3.51588	0.0033581	0.341153	-0.290579	-5.97621	-0.494857
ZmKELP2	Zm00001d016803	p15 (PC4,Sub1)	22.4665	10.8873	15.5849	19.1426	11.5918	13.9427	-0.230989	0.0904624	-0.160637
ZmKELP3	Zm00001d011680	p15 (PC4,Sub1)	23.7955	9.14334	12.3662	26.058	8.68828	12.2358	0.131039	-0.0736513	-0.0152849
ZmLBD10	Zm00001d033335	LBD	6.17552	2.32197	1.37512	6.00386	4.06077	1.35526	-0.0406712	0.806405	-0.0209843
ZmLBD11	Zm00001d033347	LBD	5.43236	37.4378	60.058	4.66661	18.7936	28.0226	-0.219205	-0.994252	-1.09977
ZmLBD12	Zm00001d033466	LBD	0.25401	1.56536	1.70364	0.276135	1.56394	2.38614	0.120486	-0.00130618	0.486059
ZmLBD13	Zm00001d034384	LBD	0	0	0	0	0	0	#DIV/0!	#DIV/0!	#DIV/0!
ZmLBD14	Zm00001d006739	LBD	0.0148097	0.562831	0.547842	0.0295544	1.2397	2.84676	0.996831	1.13922	2.37749
ZmLBD17	Zm00001d040004	LBD	11.6832	7.8285	6.7527	2.468	0.176201	0.15962	-2.24302	-5.47344	-5.40275
ZmLBD19	Zm00001d042560	LBD	0	0	0	0	0	0	#DIV/0!	#DIV/0!	#DIV/0!
ZmLBD20	Zm00001d043036	LBD	6.30809	1.23136	2.26051	8.16092	0.87269	2.33089	0.371528	-0.496709	0.0442319
ZmLBD21	Zm00001d043311	LBD	0.025297	0	0	0	0	0	#NUM!	#DIV/0!	#DIV/0!
ZmLBD23	Zm00001d050269	LBD	0	0	0	0	0	0	#DIV/0!	#DIV/0!	#DIV/0!
ZmLBD24	Zm00001d051891	LBD	0.0142808	3.05727	4.63155	0.0589486	0.438249	1.98641	2.04538	-2.80242	-1.22133
ZmLBD25	Zm00001d052317	LBD	2.66559	0.847912	0.637044	2.50801	1.3815	1.16337	-0.087913	0.704251	0.868844
ZmLBD26	Zm00001d013625	LBD	0.78349	2.036	2.75749	1.36938	4.75784	9.76254	0.805535	1.22457	1.8239
ZmLBD27	Zm00001d013732	LBD	2.64901	1.05025	0.578419	2.54652	1.88294	0.930163	-0.0569263	0.842253	0.685369
ZmLBD31	Zm00001d038013	LBD	6.50503	0.210587	0.160967	6.76074	0.378586	0.0588366	0.0556268	0.846205	-1.45198
ZmLBD32	Zm00001d038197	LBD	0.0174511	0.0165006	0	0.0087505	0.0229255	0	-0.995882	0.47443	#DIV/0!
ZmLBD36	Zm00001d010264	LBD	0	0	0	0	0	0	#DIV/0!	#DIV/0!	#DIV/0!
ZmLBD39	Zm00001d010978	LBD	0	0	0.0214924	0	0	0	#DIV/0!	#DIV/0!	#NUM!
ZmLBD4	Zm00001d028721	LBD	6.80154	2.79705	1.03795	5.27931	2.68549	0.880666	-0.365512	-0.0587206	-0.23707
ZmLBD40	Zm00001d012180	LBD	0	0	0	0	0	0	#DIV/0!	#DIV/0!	#DIV/0!
ZmLBD42	Zm00001d047921	LBD	0.424046	0.939532	1.91707	0.343755	0.720925	1.61276	-0.30284	-0.382094	-0.249378
ZmLBD5	Zm00001d029506	LBD	24.0016	18.7617	17.6434	10.5741	10.1643	7.21332	-1.1826	-0.884275	-1.29039
ZmLBD6	Zm00001d029601	LBD	68.6	77.5024	84.5205	54.1973	33.5057	59.7957	-0.339987	-1.20983	-0.499259
ZmLBD8	Zm00001d031544	LBD	0	0	0	0	0	0	#DIV/0!	#DIV/0!	#DIV/0!
ZmLBD9	Zm00001d032286	LBD	0	0	0	0	0	0	#DIV/0!	#DIV/0!	#DIV/0!
ZmLIM1	Zm00001d028550	LIM	56.3004	154.958	145.644	58.2146	142.273	106.375	0.0482349	-0.123221	-0.453285
ZmLIM10	Zm00001d035304	LIM	78.1383	233.43	173.261	80.201	222.797	175.026	0.0375914	-0.0672615	0.014624
ZmLIM13	Zm00001d047837	LIM	0.720484	3.90119	6.99785	0.850312	2.51545	4.42956	0.239026	-0.6331	-0.659747
ZmLIM14	Zm00001d025926	LIM	0	0	0	0	0	0	#DIV/0!	#DIV/0!	#DIV/0!
ZmLIM2	Zm00001d028567	LIM	0	0	0	0	0	0	#DIV/0!	#DIV/0!	#DIV/0!
ZmLIM4	Zm00001d030953	LIM	4.97616	14.9163	14.2986	5.28878	16.818	15.3317	0.0879032	0.173124	0.10064
ZmLIM6	Zm00001d002844	LIM	0	0.0391128	0.0538775	0	0.0816321	0.573653	#DIV/0!	1.0615	3.41243
ZmLIM7	Zm00001d041725	LIM	3.84419	82.8664	75.1704	1.71398	34.8451	49.1507	-1.16533	-1.24983	-0.612953
ZmLIM8	Zm00001d051262	LIM	0.019538	0	0	0.0641694	0.061305	0.0393232	1.7156	#DIV/0!	#DIV/0!
ZmLIM8	Zm00001d051262	LIM	0.019538	0	0	0.0641694	0.061305	0.0393232	1.7156	#DIV/0!	#DIV/0!
ZmLUG2	Zm00001d018460	LEUNIG	18.5408	14.9319	14.3766	17.2087	16.3724	15.871	-0.107567	0.132872	0.142676
ZmMADS11	Zm00001d036425	MADS	0.508322	0.88098	0.575891	1.04541	1.65619	1.95866	1.04025	0.910684	1.766
ZmMADS12	Zm00001d017614	MADS	0	0	0	0	0	0	#DIV/0!	#DIV/0!	#DIV/0!
ZmMADS14	Zm00001d028217	MADS	0	0.0173141	0.115932	0	0.0143861	0.0168436	#DIV/0!	-0.267276	-2.78301
ZmMADS17	Zm00001d006668	MADS	0	0.0411324	0.0171054	0.00950534	0.0489382	0.0530995	#DIV/0!	0.250687	1.63425
ZmMADS22	Zm00001d032218	MADS	0	0.113627	0	0.422507	0.970276	1.53173	#DIV/0!	3.09409	#DIV/0!
ZmMADS26	Zm00001d017932	MADS	15.1452	2.48969	4.35734	10.2453	3.17586	2.20626	-0.563893	0.351179	-0.981847
ZmMADS32	Zm00001d049691	MADS	106.306	77.7642	73.1194	116.808	73.5856	94.0107	0.135916	-0.0796815	0.362571
ZmMADS33	Zm00001d024389	MADS	0	0	0	0	0	0	#DIV/0!	#DIV/0!	#DIV/0!
ZmMADS34	Zm00001d023736	MADS	0.284789	0.110935	0.0749404	0.149199	0.05889	0.0935524	-0.932654	-0.91362	0.32003
ZmMADS35	Zm00001d008882	MADS	0	0.0386597	0.190112	0.0203595	0.0160204	0.0207468	#DIV/0!	-1.27092	-3.19589
ZmMADS36	Zm00001d043589	MADS	0.00400492	0.00333224	0.0182091	0	0	0	#NUM!	#NUM!	#NUM!
ZmMADS37	Zm00001d037737	MADS	0	0	0	0	0	0	#DIV/0!	#DIV/0!	#DIV/0!
ZmMADS38	Zm00001d037212	MADS	0	0	0	0	0	0	#DIV/0!	#DIV/0!	#DIV/0!
ZmMADS39	Zm00001d050897	MADS	2.37566	3.84241	3.93604	3.63473	4.50962	4.6967	0.613518	0.230992	0.254905
ZmMADS40	Zm00001d048697	MADS	0.0106281	0.0282406	0.00843272	0	0.0183272	0.0311851	#NUM!	-0.623786	1.88679
ZmMADS43	Zm00001d011748	MADS	0.0134418	0	0.0112291	0.0400639	0	0	1.57558	#DIV/0!	#NUM!
ZmMADS45	Zm00001d035053	MADS	0.094715	3.03166	9.31608	0.168568	1.80823	5.78446	0.831664	-0.745533	-0.687541
ZmMADS46	Zm00001d009198	MADS	0	0.0247312	0.00772422	0	0.0258148	0.0746418	#DIV/0!	0.0618673	3.27252
ZmMADS5	Zm00001d051465	MADS	0	0.00442758	0	0	0	0	#DIV/0!	#NUM!	#DIV/0!
ZmMADS63	Zm00001d003409	MADS	0.400716	0.540554	0.430865	0.846992	0.772771	0.598731	1.07977	0.515602	0.474674
ZmMADS67	Zm00001d022088	MADS	5.21726	2.64938	3.90872	4.97047	3.48872	5.91302	-0.0699083	0.397044	0.597201
ZmMADS73	Zm00001d018142	MADS	2.02108	0.59738	0.784641	1.95794	0.970195	1.22624	-0.0457855	0.699624	0.644133
ZmMADS8	Zm00001d048082	MADS	0	0	0	0	0	0	#DIV/0!	#DIV/0!	#DIV/0!
ZmMADS9	Zm00001d002332	MADS	18.0886	16.914	17.2846	20.063	17.7679	21.1581	0.149463	0.0710603	0.29172
ZmMBF1	Zm00001d046471	MBF1	0.79534	0.491249	0.302934	2.40302	1.24155	1.96573	1.5952	1.33762	2.69799
ZmMED26_10	Zm00001d040506	MED26	0	0	0	0.0442252	0	0	#DIV/0!	#DIV/0!	#DIV/0!
ZmMED26_12	Zm00001d008617	MED26	21.6114	23.8039	29.0368	25.2804	22.8571	26.7773	0.226227	-0.0585532	-0.116871
ZmMED26_13	Zm00001d010271	MED26	8.17839	12.6392	17.1091	7.81532	11.6897	13.8627	-0.0655108	-0.112677	-0.303557
ZmMED26_15	Zm00001d022314	MED26	0.504689	1.39843	1.9211	0.68569	1.83847	2.54374	0.442161	0.394694	0.405023
ZmMED26_16	Zm00001d023514	MED26	7.67004	7.11199	8.13968	6.2681	6.43755	7.49543	-0.291206	-0.143742	-0.118961
ZmMED26_18	Zm00001d047434	MED26	2.1519	2.41722	3.24581	1.85541	2.15064	2.57921	-0.213873	-0.16858	-0.331652
ZmMED6_1	Zm00001d044902	MED6	29.5357	16.875	17.047	23.033	15.36	13.6998	-0.358758	-0.135708	-0.315359
ZmMED7_1	Zm00001d001967	MED7	5.64019	4.55175	5.36142	5.58929	4.70664	4.72258	-0.0130787	0.0482749	-0.18304
ZmMED7_2	Zm00001d026516	MED7	8.73851	3.53498	3.82663	8.07504	4.7	3.44062	-0.113918	0.410962	-0.153405
ZmMTERF1	Zm00001d029242	mTERF	1.86114	13.2337	17.1876	2.38701	4.26974	19.7621	0.359014	-1.63199	0.201363
ZmMTERF10	Zm00001d041537	mTERF	3.15087	2.02021	1.81832	3.38741	2.31011	1.74186	0.104433	0.193459	-0.0619823
ZmMTERF11	Zm00001d042436	mTERF	34.5189	5.09141	6.43295	33.0328	4.18344	5.15172	-0.0634838	-0.283374	-0.320426
ZmMTERF13	Zm00001d050886	mTERF	1.95358	1.89149	2.6973	2.0184	1.50841	2.60076	0.0470915	-0.326496	-0.0525839
ZmMTERF14	Zm00001d052081	mTERF	8.05996	2.67351	2.87658	8.53843	2.43778	2.71724	0.0831992	-0.133169	-0.0822115
ZmMTERF17	Zm00001d017130	mTERF	7.21751	0.8636	1.8373	7.90404	1.48276	2.25658	0.131089	0.779855	0.296555
ZmMTERF18	Zm00001d018065	mTERF	0	0	0.00928054	0	0	0	#DIV/0!	#DIV/0!	#NUM!
ZmMTERF19	Zm00001d018066	mTERF	0.87405	0.521856	0.649465	1.1977	0.351265	0.402453	0.454484	-0.571091	-0.690431
ZmMTERF2	Zm00001d031533	mTERF	6.05705	0.632278	0.731262	5.94208	0.402013	0.578461	-0.0276492	-0.653318	-0.338169
ZmMTERF2	Zm00001d031533	mTERF	6.05705	0.632278	0.731262	5.94208	0.402013	0.578461	-0.0276492	-0.653318	-0.338169
ZmMTERF21	Zm00001d018124	mTERF	0.000122994	0.0854933	0.000522698	0.254607	0.374149	0.051955	11.0155	2.12973	6.63514
ZmMTERF22	Zm00001d038158	mTERF	25.4983	8.41585	8.62423	23.3767	8.81316	7.65794	-0.125331	0.06655	-0.17144
ZmMTERF25	Zm00001d021376	mTERF	2.1401	2.37756	2.78432	2.49014	2.76704	3.32004	0.218549	0.218864	0.253874
ZmMTERF26	Zm00001d021513	mTERF	7.55232	1.55204	1.91186	6.23777	1.47084	1.36681	-0.27589	-0.0775275	-0.484162
ZmMTERF3	Zm00001d033138	mTERF	2.85243	1.56717	1.63	2.80987	1.93635	1.71849	-0.0216911	0.305175	0.0762644
ZmMTERF30	Zm00001d047442	mTERF	0.0459785	4.62956	5.97569	0.11241	3.09539	10.9851	1.28974	-0.580752	0.87837
ZmMTERF9	Zm00001d006700	mTERF	1.20595	0.57585	0.651345	1.52745	0.905966	0.611998	0.34095	0.653762	-0.0898936
ZmMTERF9	Zm00001d006700	mTERF	1.20595	0.57585	0.651345	1.52745	0.905966	0.611998	0.34095	0.653762	-0.0898936
ZmMYB1	Zm00001d044975	MYB	0	0	0	0.0129518	0	0	#DIV/0!	#DIV/0!	#DIV/0!
ZmMYB10	Zm00001d011645	MYB	0	0.0650703	0.0628519	0	0.0907592	0.125993	#DIV/0!	0.480046	1.00331
ZmMYB102	Zm00001d013931	MYB	0	0	0	0	0	0	#DIV/0!	#DIV/0!	#DIV/0!
ZmMYB104	Zm00001d002750	MYB	0.0116119	0	0	0	0	0	#NUM!	#DIV/0!	#DIV/0!
ZmMYB105	Zm00001d021761	MYB	0.0603569	0.280357	0.709338	0.0179701	0.618467	1.57235	-1.74792	1.14143	1.14837
ZmMYB106	Zm00001d037334	MYB	0	0.0789956	0.153566	0	0.0316325	0.155928	#DIV/0!	-1.32036	0.0220277
ZmMYB108	Zm00001d050185	MYB	0.065008	12.4068	14.2233	0.155291	12.737	28.2661	1.25628	0.037888	0.990813
ZmMYB109	Zm00001d023932	MYB	0.194943	3.75027	4.64018	0.2937	4.60951	5.26326	0.591289	0.297617	0.181777
ZmMYB110	Zm00001d007191	MYB	0.0257972	0.592737	0.534622	0	0.202177	0.40425	#NUM!	-1.55177	-0.403269
ZmMYB12	Zm00001d013164	MYB	1.07413	3.13272	3.06815	0.92509	2.35102	2.06019	-0.215502	-0.41413	-0.57459
ZmMYB121	Zm00001d032694	MYB	5.59279	44.5945	69.4688	3.1886	22.595	47.274	-0.810645	-0.980859	-0.555317
ZmMYB122	Zm00001d046517	MYB	0.201131	0.0801407	0.175349	0.18905	0.073584	0.0408787	-0.089366	-0.123143	-2.10081
ZmMYB128	Zm00001d040527	MYB	2.57704	36.8029	20.4291	1.93329	33.6192	21.6251	-0.414656	-0.130532	0.0820826
ZmMYB129	Zm00001d013801	MYB	0	0.239376	0.254618	0.00711078	0.585028	0.535799	#DIV/0!	1.28923	1.07336
ZmMYB130	Zm00001d038930	MYB	0.361969	10.6146	14.3398	0.120682	4.33843	4.72897	-1.58465	-1.2908	-1.60042
ZmMYB131	Zm00001d039496	MYB	1.36374	51.0152	72.9783	1.40258	22.3027	53.1982	0.0405203	-1.19371	-0.456092
ZmMYB131	Zm00001d039496	MYB	1.36374	51.0152	72.9783	1.40258	22.3027	53.1982	0.0405203	-1.19371	-0.456092
ZmMYB131	Zm00001d039496	MYB	1.36374	51.0152	72.9783	1.40258	22.3027	53.1982	0.0405203	-1.19371	-0.456092
ZmMYB132	Zm00001d025864	MYB	10.6513	17.6295	24.0146	6.90628	13.6235	16.0115	-0.625042	-0.37189	-0.584806
ZmMYB133	Zm00001d001837	MYB	12.7003	23.0751	31.8541	14.2615	22.7973	37.5035	0.167257	-0.0174777	0.235545
ZmMYB136	Zm00001d040428	MYB	0	0	0	0	0	0	#DIV/0!	#DIV/0!	#DIV/0!
ZmMYB137	Zm00001d040019	MYB	0	0.00736012	0.025418	0	0	0.00679612	#DIV/0!	#NUM!	-1.90307
ZmMYB138	Zm00001d043131	MYB	0.800112	1.35373	1.60464	0.800616	1.24579	1.46832	0.000908124	-0.11987	-0.128082
ZmMYB138	Zm00001d043131	MYB	0.800112	1.35373	1.60464	0.800616	1.24579	1.46832	0.000908124	-0.11987	-0.128082
ZmMYB139	Zm00001d005300	MYB	0.212008	5.59873	6.08652	0.170157	11.9822	15.2357	-0.317255	1.09773	1.32377
ZmMYB14	Zm00001d021537	MYB	0.0287719	0.171451	0.0940114	0	0.00783916	0.0228872	#NUM!	-4.45096	-2.03829
ZmMYB141	Zm00001d006585	MYB	0	0.0136404	0.060936	0	0.0525493	0.376203	#DIV/0!	1.94579	2.62615
ZmMYB142	Zm00001d051788	MYB	0.180443	1.13555	2.69129	0.187588	2.04222	4.75894	0.0560253	0.846748	0.822343
ZmMYB149	Zm00001d024784	MYB	1.94637	40.13	21.9607	2.63117	45.1915	22.3906	0.43492	0.171369	0.0279704
ZmMYB153	Zm00001d019712	MYB	2.89646	40.9427	57.5844	1.62006	33.3946	56.6598	-0.838242	-0.293989	-0.023352
ZmMYB154	Zm00001d047671	MYB	0	0.00841818	0	0	0	0.007944	#DIV/0!	#NUM!	#DIV/0!
ZmMYB156	Zm00001d029293	MYB	0	0.07842	0.0964906	0.0218066	0.270493	0.118531	#DIV/0!	1.7863	0.296802
ZmMYB158	Zm00001d036768	MYB	87.1913	76.7362	102.816	39.2382	38.4221	35.4934	-1.15192	-0.997972	-1.53444
ZmMYB16	Zm00001d052069	MYB	2.13917	10.9317	7.29231	1.9351	13.7155	5.55062	-0.144646	0.32729	-0.393727
ZmMYB163	Zm00001d012255	MYB	1.79783	62.5745	57.4367	2.54187	67.448	66.6094	0.499639	0.1082	0.213753
ZmMYB168	Zm00001d011252	MYB	5.76866	6.60107	7.14927	6.18225	9.0411	7.73142	0.0998967	0.453798	0.112936
ZmMYB174	Zm00001d008602	MYB	9.06492	28.2677	36.8451	8.53837	20.2487	29.8835	-0.0863336	-0.48133	-0.302122
ZmMYB182	Zm00001d024532	MYB	2.9602	0.00591326	0.0893608	3.37549	0	0	0.189403	#NUM!	#NUM!
ZmMYB187	Zm00001d040464	MYB	0.27264	5.08262	8.52408	0.639053	1.82831	5.57583	1.22894	-1.47506	-0.612357
ZmMYB189	Zm00001d008229	MYB	0.201277	0.493949	1.17404	0.892662	0.304311	0.734198	2.14893	-0.698815	-0.677242
ZmMYB201	Zm00001d028845	MYB	0	0.00740712	0	0.00673656	0.0059993	0	#DIV/0!	-0.304119	#DIV/0!
ZmMYB203	Zm00001d032784	MYB	0	0	0	0	0	0.0140917	#DIV/0!	#DIV/0!	#DIV/0!
ZmMYB21	Zm00001d035605	MYB	3.8314	115.468	273.332	1.11053	7.71466	26.0534	-1.78663	-3.90374	-3.39111
ZmMYB22	Zm00001d008528	MYB	0	0.113312	0.221836	0.0340379	0.13532	0.47084	#DIV/0!	0.256068	1.08574
ZmMYB23	Zm00001d022259	MYB	0.860133	4.65146	4.10059	0.511734	1.88861	1.89279	-0.749166	-1.30035	-1.11532
ZmMYB25	Zm00001d010201	MYB	4.74987	25.3047	36.3662	1.61393	44.3801	30.169	-1.55731	0.810511	-0.269531
ZmMYB27	Zm00001d044538	MYB	0.517169	2.25421	2.78447	0.516796	2.2292	2.61241	-0.0010409	-0.0160984	-0.0920182
ZmMYB3	Zm00001d028850	MYB	0	0.00740712	0	0.00673656	0.0059993	0	#DIV/0!	-0.304119	#DIV/0!
ZmMYB30	Zm00001d010906	MYB	0.0165412	0	0	0.0155851	1.66047e-213	1.1255e-117	-0.0859	#DIV/0!	#DIV/0!
ZmMYB36	Zm00001d012379	MYB	3.80629	5.1458	6.67489	3.01274	4.18521	6.66944	-0.337309	-0.298096	-0.00117886
ZmMYB37	Zm00001d013399	MYB	0	0	0.0159212	0	0	0.0796199	#DIV/0!	#DIV/0!	2.32218
ZmMYB39	Zm00001d051149	MYB	0.153583	3.41264	6.35524	0.031728	0.7462	1.52022	-2.27518	-2.19325	-2.06367
ZmMYB4	Zm00001d048647	MYB	0.120066	4.16582	7.68595	0.152986	1.92854	6.43524	0.349576	-1.11109	-0.25623
ZmMYB40	Zm00001d040621	MYB	0.179863	0.26722	0.530818	0.241233	0.312555	0.317343	0.423526	0.226081	-0.742174
ZmMYB41	Zm00001d017268	MYB	0.0125172	0.731715	2.8833	0.0660261	0.195013	0.555228	2.39912	-1.90771	-2.37657
ZmMYB43	Zm00001d040426	MYB	5.92884	0.0567537	0.132259	4.47285	0.030729	0.0892962	-0.406553	-0.885115	-0.5667
ZmMYB44	Zm00001d040423	MYB	0.177915	0.209943	0.397363	0.290575	0.175277	0.848529	0.707722	-0.260366	1.09451
ZmMYB45	Zm00001d018776	MYB	2.11298	0.684036	0.732336	2.19415	0.632376	0.850595	0.0543831	-0.113291	0.215966
ZmMYB45	Zm00001d018776	MYB	2.11298	0.684036	0.732336	2.19415	0.632376	0.850595	0.0543831	-0.113291	0.215966
ZmMYB45	Zm00001d018776	MYB	2.11298	0.684036	0.732336	2.19415	0.632376	0.850595	0.0543831	-0.113291	0.215966
ZmMYB47	Zm00001d043687	MYB	0	0	0	0	0	0	#DIV/0!	#DIV/0!	#DIV/0!
ZmMYB50	Zm00001d015614	MYB	213.845	216.11	159.26	89.6439	149.545	94.297	-1.25429	-0.53119	-0.756097
ZmMYB52	Zm00001d047182	MYB	0.307086	0.0886562	0.204605	0.148825	0.204078	0.137693	-1.04502	1.20282	-0.57138
ZmMYB53	Zm00001d044107	MYB	0.735243	1.85788	1.02656	0.445521	1.48599	0.428341	-0.722728	-0.322227	-1.26099
ZmMYB57	Zm00001d035918	MYB	0	1.80746	2.72416	0.0496514	2.31666	4.11362	#DIV/0!	0.358086	0.594598
ZmMYB60	Zm00001d008251	MYB	2.22841	4.27107	5.60296	1.9392	2.95919	9.63445	-0.200552	-0.529392	0.782014
ZmMYB61	Zm00001d053124	MYB	0	0	0	0	0	0.00904864	#DIV/0!	#DIV/0!	#DIV/0!
ZmMYB62	Zm00001d035604	MYB	0.151145	13.0466	29.4368	0.0216299	1.01796	4.56416	-2.80483	-3.67992	-2.6892
ZmMYB66	Zm00001d020405	MYB	0	0.181023	0.107279	0	0.0543168	0.133639	#DIV/0!	-1.7367	0.316967
ZmMYB67	Zm00001d053060	MYB	3.03562	7.98203	8.43072	1.25649	4.31487	7.20807	-1.27259	-0.887441	-0.226044
ZmMYB73	Zm00001d033265	MYB	0.584307	0.0545187	0.106147	0.321604	0.0899625	0.0708841	-0.861444	0.722574	-0.582537
ZmMYB74	Zm00001d012544	MYB	0.0145897	0.0689595	0.10058	0.0334642	0.0253248	0.0506725	1.19766	-1.4452	-0.989065
ZmMYB75	Zm00001d028930	MYB	0.226197	0.718617	1.04357	0.119861	0.254789	1.10415	-0.916225	-1.49592	0.0814107
ZmMYB76	Zm00001d008695	MYB	0.663702	3.8855	5.36789	0.327719	2.54272	3.77393	-1.01808	-0.611729	-0.508287
ZmMYB77	Zm00001d033815	MYB	0	0.148923	0.312705	0.00731888	0.0175683	0.531677	#DIV/0!	-3.08352	0.765748
ZmMYB8	Zm00001d041853	MYB	0.0235646	0.650831	1.19553	0.0128209	0.0383336	2.40885	-0.878128	-4.0856	1.01069
ZmMYB81	Zm00001d039893	MYB	17.532	35.628	53.1482	18.3425	20.8523	37.4882	0.0651982	-0.772806	-0.503584
ZmMYB82	Zm00001d046518	MYB	0.144211	0.0633714	0.117125	0.151943	0.0612668	0.0337166	0.0753553	-0.0487264	-1.79651
ZmMYB84	Zm00001d025664	MYB	0.168429	0.0088508	0.0152571	0.032659	0.0157807	0	-2.36659	0.834283	#NUM!
ZmMYB85	Zm00001d038338	MYB	18.9584	94.2619	83.5078	9.45433	83.307	78.4257	-1.00379	-0.178238	-0.0905841
ZmMYB86	Zm00001d017243	MYB	0.0890453	0.0129597	0.134512	0.0779202	0	0.146324	-0.192542	#NUM!	0.121425
ZmMYB87	Zm00001d046519	MYB	0.104749	0.0495429	0.0930008	0.113093	0.0461231	0.0254645	0.110581	-0.103187	-1.86875
ZmMYB88	Zm00001d048623	MYB	0.0790836	5.66595	12.7066	0.0888697	1.72465	4.56342	0.168314	-1.71602	-1.47739
ZmMYB94	Zm00001d022227	MYB	0	0	0.0132328	0	0.0140155	0.00684618	#DIV/0!	#DIV/0!	-0.950752
ZmMYB95	Zm00001d009090	MYB	0.165819	0.0124153	0	0.432368	0.0417504	0.0134664	1.38265	1.74967	#DIV/0!
ZmMYBR104	Zm00001d034891	MYB-related	0	0	0.0133936	0	0	0	#DIV/0!	#DIV/0!	#NUM!
ZmMYBR111	Zm00001d026017	MYB-related	0.177393	0.0971278	0.322415	0.152666	0.162094	0.247059	-0.216571	0.738877	-0.384066
ZmMYBR127	Zm00001d028777	MYB-related	0.0774095	0.0341652	0.0161595	0.287891	0.349226	0.252305	1.89494	3.35356	3.96471
ZmMYBR132	Zm00001d013070	MYB-related	0	0.00763214	0.0077919	0.0310007	0.101016	0.0169966	#DIV/0!	3.72635	1.1252
ZmMYBR14	Zm00001d041847	MYB-related	4.75395	2.17086	2.38253	4.16213	2.10477	2.45823	-0.191805	-0.0446054	0.0451291
ZmMYBR17	Zm00001d044409	MYB-related	1.30588	7.69582	15.8797	1.92978	3.61974	13.1575	0.56341	-1.08819	-0.271297
ZmMYBR18	Zm00001d008601	MYB-related	0.20334	3.16136	6.0862	0.0446165	0.535397	2.41464	-2.18825	-2.56186	-1.33373
ZmMYBR20	Zm00001d002545	MYB-related	0.136575	0.320611	0.325388	0.165195	0.187432	0.355892	0.274477	-0.774455	0.129279
ZmMYBR22	Zm00001d039475	MYB-related	2.57623	0.420659	0.491238	2.75334	0.432936	0.554282	0.0959215	0.0415033	0.174196
ZmMYBR27	Zm00001d013694	MYB-related	8.70767	8.01376	8.13121	8.66687	8.66946	7.34915	-0.00677534	0.113463	-0.145894
ZmMYBR35	Zm00001d011297	MYB-related	1.30227	5.3692	10.7922	1.60096	2.95143	5.8162	0.297915	-0.86329	-0.891835
ZmMYBR51	Zm00001d018465	MYB-related	0.288407	0.180647	0.203954	0.505506	0.13911	0.442377	0.809623	-0.376944	1.11704
ZmMYBR52	Zm00001d017642	MYB-related	0.0515482	0.28527	0.4291	0.0423952	0.324501	0.936768	-0.282022	0.185893	1.12638
ZmMYBR53	Zm00001d033825	MYB-related	1.82875	2.72662	2.73158	2.13924	3.04803	2.99415	0.226242	0.160764	0.132411
ZmMYBR58	Zm00001d051480	MYB-related	0.0431409	0.0180868	0.309377	0.0997827	0.147135	0.435658	1.20973	3.02413	0.49383
ZmMYBR6	Zm00001d044330	MYB-related	4.49059	4.87515	4.97395	4.67907	5.11954	4.83623	0.0593168	0.070567	-0.0405086
ZmMYBR67	Zm00001d018258	MYB-related	4.4452	5.39924	5.11066	4.97734	5.46886	5.13448	0.163126	0.0184817	0.00670743
ZmMYBR72	Zm00001d047716	MYB-related	0.0113515	0	0.0103787	0.00837782	0	0	-0.438231	#DIV/0!	#NUM!
ZmMYBR72	Zm00001d047716	MYB-related	0.0113515	0	0.0103787	0.00837782	0	0	-0.438231	#DIV/0!	#NUM!
ZmMYBR77	Zm00001d036632	MYB-related	4.2261	4.89806	5.37578	4.52296	5.46187	5.24571	0.0979404	0.157185	-0.0353344
ZmMYBR78	Zm00001d017782	MYB-related	0	0	0	0	0	0.150986	#DIV/0!	#DIV/0!	#DIV/0!
ZmMYBR80	Zm00001d039750	MYB-related	15.1449	7.57368	7.15558	14.4228	7.40396	5.83759	-0.0704807	-0.0326966	-0.293696
ZmMYBR86	Zm00001d046974	MYB-related	4.44426	10.9803	12.0598	4.80929	8.25949	14.3477	0.113881	-0.410795	0.250613
ZmMYBR88	Zm00001d053687	MYB-related	8.14341	6.62582	7.24305	8.87889	6.75927	7.68291	0.124747	0.0287693	0.0850556
ZmMYBR93	Zm00001d003284	MYB-related	10.1791	3.73835	4.50619	10.9184	4.36359	4.22015	0.101153	0.223113	-0.0946112
ZmMYBR96	Zm00001d014863	MYB-related	3.7775	5.95372	7.27552	3.72419	7.81575	8.76135	-0.0205058	0.392593	0.268103
ZmMYBR97	Zm00001d044194	MYB-related	1.19005	0.0625466	0.133135	3.71159	0.724263	0	1.64101	3.53351	#NUM!
ZmNAC1	Zm00001d011555	NAC	0.0325086	0.960576	1.28517	0.0669835	0.820074	1.3623	1.04298	-0.228145	0.0840778
ZmNAC111	Zm00001d003293	NAC	0	0.0690746	0.17795	0.0343867	0.0873476	0.0698413	#DIV/0!	0.338614	-1.34932
ZmNAC114	Zm00001d031463	NAC	0	0	0	0	0	0	#DIV/0!	#DIV/0!	#DIV/0!
ZmNAC116	Zm00001d037029	NAC	3.25052	0.0247126	0.0818522	2.83424	0.0176306	0	-0.197707	-0.487163	#NUM!
ZmNAC12	Zm00001d049913	NAC	7.61717	9.61734	10.2693	12.3352	9.66957	12.4668	0.695457	0.00781381	0.279757
ZmNAC124	Zm00001d046126	NAC	2.00671	0.00895896	0.0509168	1.6436	0	0	-0.287975	#NUM!	#NUM!
ZmNAC127	Zm00001d014843	NAC	3.25467	2.88378	2.57602	0.650943	1.09916	2.01822	-2.32191	-1.39157	-0.352058
ZmNAC13	Zm00001d017084	NAC	0.594238	0.10373	0.253518	0.705406	0.0736608	0.199776	0.247412	-0.493858	-0.343703
ZmNAC131	Zm00001d002828	NAC	0.222282	1.73164	3.27561	0.0742863	0.666779	2.5117	-1.58123	-1.37686	-0.383101
ZmNAC132	Zm00001d021818	NAC	0	0	0	0	0	0	#DIV/0!	#DIV/0!	#DIV/0!
ZmNAC134	Zm00001d011589	NAC	4.7273	5.22189	3.92864	4.59354	4.39544	4.67032	-0.0414119	-0.248566	0.24949
ZmNAC16	Zm00001d039506	NAC	0.48899	0.433112	0.478315	0.401692	0.334001	0.49671	-0.283716	-0.374888	0.0544433
ZmNAC21	Zm00001d036050	NAC	0.0315338	1.62978	2.23625	0.037977	1.06214	2.34576	0.268225	-0.617703	0.0689727
ZmNAC23	Zm00001d012527	NAC	2.80583	4.80908	4.45757	0.678407	1.77631	2.92547	-2.04821	-1.43688	-0.607589
ZmNAC24	Zm00001d006053	NAC	0.0084323	0.047076	0.120659	0	0.00730564	0.0311458	#NUM!	-2.68791	-1.95383
ZmNAC26	Zm00001d051879	NAC	24.441	21.9108	22.6226	26.0747	24.6916	27.1776	0.0933519	0.172379	0.264658
ZmNAC27	Zm00001d051294	NAC	0	0.81537	0.613503	0.0704228	0.641782	0.599249	#DIV/0!	-0.345371	-0.0339167
ZmNAC30	Zm00001d016950	NAC	5.07578	21.7273	23.8827	4.59388	12.5974	13.3476	-0.143915	-0.786386	-0.839388
ZmNAC32	Zm00001d003414	NAC	0.465306	7.71011	10.8614	0.5839	3.73471	8.50768	0.327542	-1.04575	-0.352371
ZmNAC33	Zm00001d027459	NAC	0.526209	0	0.0200603	0.262052	0.00977664	0.0511218	-1.00579	#DIV/0!	1.3496
ZmNAC35	Zm00001d006106	NAC	0.466874	0.408979	0.696392	0.185612	0.0711904	0.293922	-1.33074	-2.52227	-1.24446
ZmNAC38	Zm00001d010227	NAC	47.0506	69.6634	81.0504	31.6086	50.1928	72.2704	-0.573895	-0.47292	-0.165413
ZmNAC39	Zm00001d048347	NAC	0	0	0.0117521	0	0	0.0114409	#DIV/0!	#DIV/0!	-0.0387255
ZmNAC4	Zm00001d019207	NAC	16.7468	41.6263	55.8368	11.6715	29.5985	46.3088	-0.520898	-0.491972	-0.269929
ZmNAC41	Zm00001d052564	NAC	0	0.106954	0.235157	0	0.148482	0.0111362	#DIV/0!	0.473294	-4.40029
ZmNAC42	Zm00001d036364	NAC	0.0256666	0.0236541	0.0370337	0.036406	0.00932254	0.0725585	0.504282	-1.34329	0.970305
ZmNAC43	Zm00001d030023	NAC	0.14028	0.415074	0.4911	0.0597625	0.529126	0.348103	-1.231	0.350245	-0.4965
ZmNAC48	Zm00001d031655	NAC	16.7335	67.004	81.2674	14.9072	48.6492	78.5789	-0.166728	-0.461831	-0.0485337
ZmNAC49	Zm00001d034601	NAC	54.655	97.8716	124.557	22.3906	64.1086	103.524	-1.28746	-0.610372	-0.266844
ZmNAC5	Zm00001d005208	NAC	5.131	10.4343	19.7163	4.85225	6.42182	16.8471	-0.0805873	-0.700276	-0.226894
ZmNAC51	Zm00001d051956	NAC	0	0.0298171	0.0517661	0.0510425	0	0.0229488	#DIV/0!	#NUM!	-1.17359
ZmNAC57	Zm00001d048493	NAC	0.381336	0.109263	0.254259	0.242651	0.123548	0.151559	-0.652176	0.177278	-0.746422
ZmNAC59	Zm00001d018038	NAC	1.59895	0.0666313	0.162066	1.40095	0.0585251	0.113485	-0.190723	-0.187144	-0.514077
ZmNAC61	Zm00001d024543	NAC	1.15571	3.04779	3.89772	1.07315	1.61507	2.53667	-0.106938	-0.916164	-0.619695
ZmNAC62	Zm00001d034984	NAC	0.215259	9.93836	12.1221	0.255004	9.10007	14.6699	0.244446	-0.12713	0.275224
ZmNAC63	Zm00001d021069	NAC	0.575317	4.09547	5.68167	0.189612	1.96076	3.0354	-1.60131	-1.06261	-0.904431
ZmNAC66	Zm00001d040318	NAC	5.16439	5.86482	5.91281	4.20902	5.7915	5.07669	-0.295113	-0.0181483	-0.219957
ZmNAC67	Zm00001d023669	NAC	0.261909	1.89948	3.25725	0.339301	1.04969	3.53145	0.373503	-0.855638	0.116605
ZmNAC68	Zm00001d045616	NAC	0	0	0	0	0	0	#DIV/0!	#DIV/0!	#DIV/0!
ZmNAC7	Zm00001d034277	NAC	0	0	0	0	0	0	#DIV/0!	#DIV/0!	#DIV/0!
ZmNAC70	Zm00001d043094	NAC	1.19701	0.478523	0.691697	1.32548	0.401563	0.71671	0.147084	-0.25296	0.0512501
ZmNAC72	Zm00001d011590	NAC	0	0	0	0	0.0256404	0.0139259	#DIV/0!	#DIV/0!	#DIV/0!
ZmNAC74	Zm00001d013151	NAC	0.21906	0.0479779	0.124608	0.0576026	0.0350997	0	-1.92712	-0.450912	#NUM!
ZmNAC75	Zm00001d049860	NAC	5.26446	32.8197	36.8692	9.49556	41.2436	36.9599	0.850967	0.32961	0.00354318
ZmNAC78	Zm00001d027395	NAC	0.262704	0.199208	0.166732	0.207094	0.0879655	0.0918284	-0.343153	-1.17927	-0.86052
ZmNAC79	Zm00001d020972	NAC	4.32414	7.75522	10.2132	3.64777	6.14817	9.02009	-0.245398	-0.335011	-0.179225
ZmNAC82	Zm00001d043921	NAC	0.227912	6.23878	9.67687	0.178303	5.79258	13.6893	-0.354147	-0.107059	0.500435
ZmNAC84	Zm00001d041791	NAC	0.00876452	0.624007	1.42913	0.0670775	0.619478	2.18977	2.93608	-0.0105082	0.615636
ZmNAC86	Zm00001d045463	NAC	0.00492532	0.617666	1.05871	0.0056703	0.142667	0.308455	0.203208	-2.11417	-1.77917
ZmNAC87	Zm00001d039004	NAC	0	0.577635	1.1068	0.0142288	0.248519	1.11907	#DIV/0!	-1.2168	0.015913
ZmNAC9	Zm00001d011969	NAC	12.3308	19.9109	25.5179	9.74927	19.4594	25.5272	-0.338906	-0.0330926	0.000526824
ZmNAC94	Zm00001d043877	NAC	0.840046	0.398349	0.306377	0.631678	0.419717	0.287059	-0.411278	0.0753839	-0.0939578
ZmNLP10	Zm00001d044519	NLP	0	0	0	0	0	0	#DIV/0!	#DIV/0!	#DIV/0!
ZmNLP16	Zm00001d041160	NLP	0	0	0	0	0	0	#DIV/0!	#DIV/0!	#DIV/0!
ZmNLP2	Zm00001d002661	NLP	13.519	12.7534	8.32502	12.1402	11.5083	7.7286	-0.155201	-0.148215	-0.107246
ZmNLP3	Zm00001d003176	NLP	2.61383	4.96144	6.35079	2.45733	3.9267	4.96947	-0.0890748	-0.33744	-0.353844
ZmOFP1	Zm00001d027453	OVATE	0.020241	1.84092	2.96136	0.0629422	1.33045	3.223	1.63675	-0.468506	0.122147
ZmOFP11	Zm00001d004882	OVATE	5.66454	3.79227	2.90724	3.01217	1.74892	1.29472	-0.911155	-1.11659	-1.16701
ZmOFP13	Zm00001d039313	OVATE	0.48446	0.0402576	0.216656	0.295893	0	0	-0.711303	#NUM!	#NUM!
ZmOFP15	Zm00001d042753	OVATE	0	0.019097	0.0341745	0	0	0	#DIV/0!	#NUM!	#NUM!
ZmOFP16	Zm00001d043046	OVATE	0.0821872	2.83817	6.5106	0.0242434	1.42567	5.47489	-1.76132	-0.993315	-0.24996
ZmOFP17	Zm00001d043470	OVATE	3.51658	0.202578	0.941283	1.0715	0.202259	0.630096	-1.71454	-0.00227118	-0.579058
ZmOFP2	Zm00001d027739	OVATE	1.39998	0.9235	1.67328	1.81329	1.21045	2.27693	0.373208	0.390356	0.444415
ZmOFP21	Zm00001d052605	OVATE	3.75072	4.01519	2.28416	2.52536	4.1396	3.0028	-0.570678	0.0440238	0.394644
ZmOFP23	Zm00001d017606	OVATE	27.0615	20.8072	8.43407	17.5898	40.7249	15.8811	-0.621505	0.968827	0.913011
ZmOFP23	Zm00001d017606	OVATE	27.0615	20.8072	8.43407	17.5898	40.7249	15.8811	-0.621505	0.968827	0.913011
ZmOFP24	Zm00001d034973	OVATE	0	0.0997462	0.213144	0	0.119412	0.243679	#DIV/0!	0.259612	0.193153
ZmOFP25	Zm00001d037814	OVATE	0	0	0	0	0	0	#DIV/0!	#DIV/0!	#DIV/0!
ZmOFP27	Zm00001d038285	OVATE	0.347011	0.428243	0.427981	0.0855004	5.18444e-06	0.110767	-2.02098	-16.3339	-1.95001
ZmOFP28	Zm00001d038473	OVATE	0.071588	0.382376	0.73917	0.0848816	0.24887	0.46582	0.245735	-0.619601	-0.666133
ZmOFP29	Zm00001d038714	OVATE	0.937752	0.0430663	0.0253581	0.706394	0.21586	0.0309786	-0.408733	2.32547	0.288828
ZmOFP30	Zm00001d020198	OVATE	0.248043	0.0927805	0.116239	0.231473	0.913451	0.374687	-0.0997488	3.29943	1.68859
ZmOFP34	Zm00001d011410	OVATE	0.0102555	0	0	0	0	0	#NUM!	#DIV/0!	#DIV/0!
ZmOFP35	Zm00001d012282	OVATE	11.7354	0.819297	0.640883	14.2714	1.82208	0.210084	0.282269	1.15312	-1.60909
ZmOFP37	Zm00001d047346	OVATE	0.105854	5.93029	9.47212	0.0369626	2.68897	7.39831	-1.51793	-1.14105	-0.356492
ZmOFP38	Zm00001d023455	OVATE	3.14919	6.05887	5.55654	3.1427	8.18555	6.17776	-0.00297716	0.43403	0.152896
ZmOFP4	Zm00001d029067	OVATE	3.85143	6.29065	5.08817	2.43097	4.17964	2.18096	-0.663858	-0.589829	-1.22218
ZmOFP41	Zm00001d026061	OVATE	4.59192	10.1143	16.0975	4.15948	7.52824	10.3435	-0.142695	-0.426013	-0.638113
ZmOFP42	Zm00001d026661	OVATE	0.730573	24.3579	35.6688	0.289268	14.9273	18.8635	-1.33662	-0.706439	-0.919065
ZmOFP43	Zm00001d026663	OVATE	0.153715	0.909141	0.822314	0.153645	1.86889	1.50842	-0.000654694	1.0396	0.875277
ZmOFP6	Zm00001d032903	OVATE	0	0	0	0.0193399	0	0.0169066	#DIV/0!	#DIV/0!	#DIV/0!
ZmOFP9	Zm00001d003762	OVATE	1.22737	4.37249	4.71928	0.656719	1.33413	1.80144	-0.902219	-1.71256	-1.38941
ZmOrphan1	Zm00001d002369	Orphans	0.182411	1.19542	2.42828	0.0667708	0.362712	1.31239	-1.44991	-1.72063	-0.887736
ZmOrphan107	Zm00001d004772	Orphans	19.7854	2.04499	2.31026	16.8773	1.54722	2.00961	-0.229357	-0.40241	-0.201141
ZmOrphan108	Zm00001d018235	Orphans	21.5567	3.16528	0.672431	25.4604	7.09721	1.81689	0.240118	1.16492	1.43401
ZmOrphan109	Zm00001d032838	Orphans	3.44364	9.63125	11.5162	3.67296	7.11094	12.8911	0.0930121	-0.437683	0.162711
ZmOrphan11	Zm00001d012401	Orphans	4.25203	5.38293	6.19541	12.4072	34.8665	30.5075	1.54496	2.69538	2.29989
ZmOrphan112	Zm00001d005071	Orphans	1.09923	0.0427775	0.03443	0.739596	0.0473364	0.0179642	-0.571685	0.146097	-0.938539
ZmOrphan117	Zm00001d017147	Orphans	35.3678	49.6815	67.3073	24.5918	37.8594	48.7658	-0.524261	-0.392056	-0.464895
ZmOrphan12	Zm00001d045533	Orphans	45.8328	5.1889	6.41259	45.5526	5.05267	5.06336	-0.00884513	-0.0383827	-0.340812
ZmOrphan120	Zm00001d019555	Orphans	6.58778	1.21829	0.815779	4.90531	2.50976	1.54993	-0.425447	1.04269	0.925954
ZmOrphan124	Zm00001d047483	Orphans	11.1177	62.6466	49.8602	8.43945	73.3625	62.5968	-0.397639	0.227806	0.328201
ZmOrphan127	Zm00001d007264	Orphans	0.00936008	0.0501256	0.0360217	0.0199754	0.008454	0.0276994	1.09363	-2.56784	-0.379012
ZmOrphan130	Zm00001d001988	Orphans	39.8769	42.8149	45.0112	39.4525	36.5509	37.5795	-0.0154344	-0.228208	-0.260337
ZmOrphan136	Zm00001d000302	Orphans	34.3295	20.2705	22.8842	37.5542	25.5327	23.7866	0.129526	0.332963	0.0557935
ZmOrphan138	Zm00001d032942	Orphans	0.0436497	0	0.00716967	0.0218772	2.4215e-07	0.00692013	-0.996546	#DIV/0!	-0.0511085
ZmOrphan149	Zm00001d036418	Orphans	19.0627	29.7062	22.4274	11.4119	23.6756	17.2523	-0.740216	-0.327365	-0.378473
ZmOrphan150	Zm00001d026535	Orphans	17.7411	12.2886	10.2569	16.6325	8.42504	5.87835	-0.0930886	-0.544566	-0.803109
ZmOrphan151	Zm00001d011849	Orphans	36.8629	26.5494	27.0283	36.279	21.1461	9.86241	-0.0230373	-0.328293	-1.45446
ZmOrphan152	Zm00001d003509	Orphans	24.9812	24.6683	14.3644	21.7797	22.4963	11.1646	-0.197864	-0.132972	-0.363559
ZmOrphan154	Zm00001d011495	Orphans	0.51261	0.744391	0.848191	1.05319	3.6014	2.06055	1.03884	2.27442	1.28057
ZmOrphan159	Zm00001d001858	Orphans	27.4834	14.8185	16.1041	15.8167	14.5427	16.5367	-0.797111	-0.0270995	0.0382363
ZmOrphan160	Zm00001d013555	Orphans	1.39958	0.960947	0.860343	1.52812	0.90033	1.06283	0.126762	-0.0940036	0.304932
ZmOrphan166	Zm00001d017307	Orphans	2.98663	0.396154	0.031233	8.97651	0.98686	0.124476	1.58764	1.31678	1.99473
ZmOrphan167	Zm00001d050959	Orphans	0.246314	0.766696	0.779703	0.0884058	0.288991	0.379532	-1.47828	-1.40763	-1.0387
ZmOrphan168	Zm00001d020053	Orphans	7.23145	3.98054	5.05062	6.88914	3.11111	3.6592	-0.0699619	-0.355533	-0.464932
ZmOrphan174	Zm00001d016106	Orphans	68.8663	43.2206	27.016	65.682	48.0694	24.0139	-0.0683006	0.1534	-0.169945
ZmOrphan176	Zm00001d048352	Orphans	0.024265	0.825278	0	0.024915	1.93452	1.55141	0.0381366	1.22902	#DIV/0!
ZmOrphan177	Zm00001d034109	Orphans	13.2054	15.5609	11.156	7.85067	7.60429	6.63455	-0.750238	-1.03304	-0.749751
ZmOrphan179	Zm00001d051018	Orphans	0.533559	8.77724	13.477	0.41083	11.0937	15.2732	-0.377108	0.337901	0.180507
ZmOrphan184	Zm00001d049651	Orphans	0	0	0	0.0133748	0.0123775	0.0237874	#DIV/0!	#DIV/0!	#DIV/0!
ZmOrphan186	Zm00001d001865	Orphans	13.7205	8.39761	3.33189	11.2728	6.53417	2.23119	-0.283493	-0.361974	-0.578531
ZmOrphan189	Zm00001d047239	Orphans	3.02318	6.84995	4.87997	3.83632	16.1414	7.47954	0.343658	1.2366	0.616078
ZmOrphan191	Zm00001d021278	Orphans	6.03605	12.6271	16.0149	6.49356	12.2145	10.2434	0.105406	-0.0479363	-0.644712
ZmOrphan192	Zm00001d020512	Orphans	4.98567	3.6118	2.80117	6.39351	3.93485	2.07733	0.35882	0.123589	-0.431303
ZmOrphan194	Zm00001d048369	Orphans	0.106029	0.191137	0.114623	0.064992	0.390437	0.257916	-0.706127	1.03048	1.17
ZmOrphan2	Zm00001d016474	Orphans	20.4582	41.2928	72.4144	21.3251	24.7845	48.986	0.0598747	-0.736452	-0.563906
ZmOrphan202	Zm00001d052852	Orphans	8.45095	6.31017	4.93234	7.61636	5.84375	2.58052	-0.150013	-0.110785	-0.934613
ZmOrphan207	Zm00001d032691	Orphans	0.248308	23.4727	52.974	0.169839	3.61818	7.12381	-0.547967	-2.69765	-2.89456
ZmOrphan208	Zm00001d047761	Orphans	39.1341	21.9039	20.6954	35.1985	31.2474	28.2956	-0.152912	0.51255	0.451268
ZmOrphan214	Zm00001d016894	Orphans	6.98121	7.89989	5.38959	6.71276	6.51378	5.18561	-0.0565711	-0.278338	-0.0556613
ZmOrphan215	Zm00001d005769	Orphans	2.74739	2.25712	2.42644	1.94125	2.95654	2.50105	-0.501073	0.389424	0.0436904
ZmOrphan219	Zm00001d020726	Orphans	0.122322	0.27828	0.116846	0.314177	0.585813	0.548892	1.36089	1.0739	2.23192
ZmOrphan22	Zm00001d028615	Orphans	1.76125	1.66238	2.63772	1.08111	0.639759	1.33678	-0.704084	-1.37765	-0.980532
ZmOrphan221	Zm00001d004372	Orphans	9.49705	6.61425	8.18008	9.15187	5.92239	8.9844	-0.0534123	-0.159398	0.135306
ZmOrphan223	Zm00001d048359	Orphans	12.4787	21.7759	22.5893	10.45	20.6605	21.0756	-0.255959	-0.0758531	-0.100067
ZmOrphan224	Zm00001d022565	Orphans	21.202	37.5634	23.9799	20.1293	26.8508	17.8599	-0.0749034	-0.484359	-0.425101
ZmOrphan23	Zm00001d013182	Orphans	46.0341	114.55	75.6356	29.8498	104.509	64.7126	-0.624982	-0.132357	-0.225018
ZmOrphan230	Zm00001d032932	Orphans	30.3093	56.6768	21.6446	25.1529	53.9698	17.6076	-0.269032	-0.0706059	-0.297804
ZmOrphan233	Zm00001d036395	Orphans	6.79081	19.6436	23.8143	7.09511	18.0865	19.4082	0.0632401	-0.119148	-0.295159
ZmOrphan235	Zm00001d050768	Orphans	72.8115	143.694	137.284	102.768	172.796	134.477	0.497149	0.266067	-0.0298019
ZmOrphan239	Zm00001d011364	Orphans	7.47	4.93087	3.68146	7.51889	4.18868	2.98543	0.00941184	-0.235346	-0.302343
ZmOrphan242	Zm00001d025705	Orphans	8.95315	5.90908	6.12829	10.0068	7.08503	4.70537	0.160512	0.261842	-0.381177
ZmOrphan243	Zm00001d045323	Orphans	466.628	1198.43	962.022	514.881	1061.61	979.464	0.141967	-0.174896	0.0259238
ZmOrphan244	Zm00001d033344	Orphans	17.8037	8.25285	7.16759	16.5765	12.5303	8.85245	-0.10304	0.602459	0.304588
ZmOrphan250	Zm00001d039192	Orphans	15.9945	8.67619	5.4957	18.3431	12.8444	7.31919	0.19766	0.566011	0.413381
ZmOrphan252	Zm00001d025548	Orphans	10.8755	9.49497	4.3631	10.4961	8.72897	5.83245	-0.0512378	-0.121352	0.41875
ZmOrphan254	Zm00001d043271	Orphans	0.114973	0.198111	0.304675	0.221547	0.264782	0.588136	0.94632	0.418497	0.948878
ZmOrphan255	Zm00001d004771	Orphans	5.24205	0.429475	0.580154	4.74662	0.46713	0.638542	-0.143231	0.121249	0.138348
ZmOrphan259	Zm00001d026594	Orphans	17.6926	11.3378	8.5544	22.4693	12.6491	5.83765	0.344806	0.157903	-0.551278
ZmOrphan26	Zm00001d035134	Orphans	0.333316	0.0292086	0.105253	0.354289	0.648188	0.979133	0.088036	4.47195	3.21764
ZmOrphan261	Zm00001d017079	Orphans	22.1563	24.1319	21.0089	20.1886	21.5324	18.4047	-0.134179	-0.164433	-0.190922
ZmOrphan263	Zm00001d042066	Orphans	70.2954	70.8474	61.846	93.6307	122.782	105.904	0.413551	0.793315	0.775999
ZmOrphan265	Zm00001d017861	Orphans	1.60733	0.413531	0.364253	1.46798	0.0267488	0.195707	-0.130838	-3.95045	-0.896247
ZmOrphan266	Zm00001d002982	Orphans	0	0	0	0	0	0.0169138	#DIV/0!	#DIV/0!	#DIV/0!
ZmOrphan268	Zm00001d031662	Orphans	34.7557	68.3863	80.5387	25.5986	59.8328	77.1145	-0.441185	-0.19277	-0.0626786
ZmOrphan27	Zm00001d048131	Orphans	0.400772	1.12024	2.85337	0.187706	0.522391	1.09651	-1.0943	-1.1006	-1.37975
ZmOrphan270	Zm00001d009773	Orphans	8.29976	13.8901	24.9714	6.92955	4.92621	15.1067	-0.260307	-1.4955	-0.725094
ZmOrphan275	Zm00001d012167	Orphans	3.78082	36.3832	41.7837	3.09371	26.2813	35.2464	-0.289364	-0.469235	-0.245466
ZmOrphan276	Zm00001d003297	Orphans	0.125214	2.45299	2.62701	0.0321038	1.98265	1.96384	-1.96358	-0.307112	-0.419739
ZmOrphan278	Zm00001d021817	Orphans	31.6711	17.8203	15.5614	31.3556	18.3975	11.3185	-0.0144439	0.0459913	-0.459286
ZmOrphan28	Zm00001d053880	Orphans	0	0.00830674	0.0078864	0	0.00816364	0	#DIV/0!	-0.0250698	#NUM!
ZmOrphan282	Zm00001d009719	Orphans	32.9322	19.5725	16.2795	32.5776	25.4937	20.7105	-0.0156186	0.381314	0.347305
ZmOrphan290	Zm00001d052125	Orphans	33.5626	9.26838	3.87994	36.3802	13.1967	5.04255	0.116301	0.509788	0.378119
ZmOrphan291	Zm00001d034366	Orphans	13.2579	9.16214	5.57606	9.6922	7.30103	4.91871	-0.451956	-0.327585	-0.180968
ZmOrphan292	Zm00001d034927	Orphans	0.292654	0.0841847	0.108676	0.38234	0.129463	0.0866453	0.385664	0.620915	-0.326841
ZmOrphan294	Zm00001d031329	Orphans	9.2673	15.5736	11.5527	9.41277	12.4756	6.65095	0.0224703	-0.319992	-0.796602
ZmOrphan296	Zm00001d024732	Orphans	13.9498	24.7886	25.7463	11.4035	26.1296	29.5877	-0.290766	0.0760094	0.200629
ZmOrphan304	Zm00001d044015	Orphans	0	0.274614	0.331589	0.139081	0.605296	2.60646	#DIV/0!	1.14023	2.97462
ZmOrphan309	Zm00001d046828	Orphans	20.0152	27.9695	32.2497	16.3832	22.5386	21.6927	-0.288874	-0.311453	-0.572077
ZmOrphan31	Zm00001d014765	Orphans	17.7351	13.8916	21.1291	11.9076	9.817	21.7628	-0.574725	-0.500861	0.0426369
ZmOrphan310	Zm00001d022346	Orphans	1.14825	0.757255	0.753368	1.16833	0.711033	0.633587	0.0250086	-0.0908615	-0.249811
ZmOrphan314	Zm00001d014797	Orphans	6.1836	16.8062	22.7428	6.57964	13.9411	17.916	0.0895612	-0.269655	-0.344166
ZmOrphan315	Zm00001d025472	Orphans	2.64181	0.382784	0.68172	2.14594	0.53473	0.651409	-0.299919	0.482278	-0.0656161
ZmOrphan319	Zm00001d049347	Orphans	0.943936	2.0214	3.47361	1.33472	1.34448	6.01049	0.499772	-0.588308	0.791046
ZmOrphan320	Zm00001d020100	Orphans	0.933798	2.2356	3.61855	7.09235	34.4711	24.3976	2.92508	3.94665	2.75326
ZmOrphan326	Zm00001d013220	Orphans	22.5694	20.2189	23.8141	12.1591	10.2962	13.6281	-0.892337	-0.9736	-0.805231
ZmOrphan327	Zm00001d000176	Orphans	0	0	0	0.0641176	0.048132	0.0186385	#DIV/0!	#DIV/0!	#DIV/0!
ZmOrphan328	Zm00001d005609	Orphans	25.4611	10.1832	8.44507	16.9742	25.6841	25.0691	-0.584951	1.33468	1.56973
ZmOrphan332	Zm00001d053399	Orphans	70.1323	24.9712	10.7802	75.5989	40.6068	13.737	0.108286	0.701453	0.349691
ZmOrphan334	Zm00001d000098	Orphans	5.23219	3.16713	1.9898	4.86192	3.79053	2.45159	-0.105891	0.259221	0.301089
ZmOrphan335	Zm00001d017643	Orphans	1.20686	0.711746	1.11942	2.08868	0.690523	1.66594	0.79134	-0.0436718	0.573582
ZmOrphan337	Zm00001d025055	Orphans	0.0368781	0.0382028	0.991799	1.2964	8.81597	9.36267	5.1356	7.8503	3.2388
ZmOrphan338	Zm00001d034738	Orphans	17.6541	14.2651	15.1676	15.664	12.1607	11.8431	-0.172556	-0.230266	-0.356945
ZmOrphan34	Zm00001d010975	Orphans	56.3807	146.002	93.2976	53.5928	151.899	94.3065	-0.0731627	0.0571248	0.015516
ZmOrphan346	Zm00001d016063	Orphans	6.43443	11.2101	13.6974	8.55091	9.65952	12.2236	0.410267	-0.214774	-0.164232
ZmOrphan353	Zm00001d045098	Orphans	6.28214	4.76314	2.70152	5.79128	7.1181	3.46873	-0.117374	0.579581	0.36064
ZmOrphan355	Zm00001d042886	Orphans	3.61803	8.579	7.36396	10.7052	34.4432	28.5293	1.56504	2.00534	1.95389
ZmOrphan358	Zm00001d044988	Orphans	39.2135	2.40141	1.04597	20.459	2.34892	0.626275	-0.938613	-0.0318835	-0.739969
ZmOrphan359	Zm00001d002146	Orphans	1.3466	0.212979	0.327672	2.44522	0.683206	0.263933	0.860637	1.68161	-0.312076
ZmOrphan41	Zm00001d026269	Orphans	3.04955	11.7604	13.1111	2.0295	8.30249	8.57442	-0.587473	-0.502321	-0.612674
ZmOrphan42	Zm00001d028752	Orphans	15.3732	35.228	42.4979	7.38367	14.8969	20.6853	-1.05801	-1.24171	-1.03879
ZmOrphan44	Zm00001d000391	Orphans	8.4815	6.86279	5.03515	8.61039	6.51454	4.28398	0.0217588	-0.0751324	-0.233082
ZmOrphan49	Zm00001d029197	Orphans	90.1637	51.9887	36.0054	74.8979	60.2792	23.3486	-0.267621	0.213461	-0.624875
ZmOrphan51	Zm00001d032768	Orphans	0.0386479	0.322058	0.22894	0	0.283471	0.357631	#NUM!	-0.184117	0.643501
ZmOrphan53	Zm00001d042973	Orphans	37.037	11.3793	12.9699	30.1101	9.39193	7.75606	-0.298717	-0.276912	-0.741773
ZmOrphan57	Zm00001d026364	Orphans	0.0234755	0.00117622	0.000820374	0.0159652	0.00949755	0.0179144	-0.556224	3.01339	4.44869
ZmOrphan61	Zm00001d051812	Orphans	1.32652	4.92008	4.39827	1.66779	7.24722	6.76955	0.330284	0.558747	0.622126
ZmOrphan67	Zm00001d002542	Orphans	12.2216	14.5014	16.2986	15.1673	13.5809	15.1759	0.311535	-0.0946132	-0.102966
ZmOrphan70	Zm00001d037949	Orphans	10.8526	30.9324	29.1747	5.29195	23.8657	26.7339	-1.03617	-0.374182	-0.126051
ZmOrphan74	Zm00001d029772	Orphans	5.63909	4.38448	4.46004	6.12317	7.15097	3.59724	0.118815	0.705734	-0.310168
ZmOrphan77	Zm00001d021754	Orphans	13.9581	6.11541	7.14717	14.7331	5.91164	6.69804	0.0779543	-0.0488908	-0.0936318
ZmOrphan78	Zm00001d029419	Orphans	5.92058	14.1165	7.08486	5.5888	12.6344	4.23664	-0.0832005	-0.160024	-0.741821
ZmOrphan79	Zm00001d046928	Orphans	8.03456	7.53405	2.48632	8.71968	7.2515	1.66308	0.118057	-0.055147	-0.580151
ZmOrphan83	Zm00001d047679	Orphans	13.1032	4.60754	3.27945	12.1157	4.25854	2.37919	-0.113039	-0.11364	-0.462987
ZmOrphan84	Zm00001d025050	Orphans	13.4204	21.6696	20.5912	9.75127	11.5219	16.9824	-0.460764	-0.9113	-0.277989
ZmOrphan85	Zm00001d021390	Orphans	14.1164	18.8995	10.9525	32.7843	55.3195	25.7008	1.21563	1.54944	1.23056
ZmOrphan88	Zm00001d003598	Orphans	9.55637	2.46023	1.71648	10.0688	3.05902	2.8045	0.0753591	0.314274	0.708296
ZmOrphan89	Zm00001d047385	Orphans	41.5817	19.2491	16.5937	21.6164	18.595	15.5333	-0.943823	-0.0498792	-0.0952678
ZmOrphan90	Zm00001d051114	Orphans	3.56806	1.23913	1.02716	3.83378	1.22473	1.48155	0.103628	-0.0168639	0.528445
ZmOrphan92	Zm00001d021949	Orphans	2.48381	2.12497	3.67585	1.46842	0.639395	3.15041	-0.758284	-1.73267	-0.222537
ZmOrphan93	Zm00001d048138	Orphans	9.00423	1.75416	2.17638	6.61841	2.04032	2.12518	-0.444118	0.218016	-0.0343441
ZmOrphan94	Zm00001d039222	Orphans	1.06209	0.886949	1.23616	1.2826	0.39032	1.23694	0.272155	-1.18419	0.000901166
ZmOrphan96	Zm00001d030958	Orphans	2.28661	0.770948	1.46568	1.33018	0.305224	0.672935	-0.781584	-1.33676	-1.12303
ZmOrphan99	Zm00001d021582	Orphans	42.9308	57.5623	55.9305	44.6149	43.6909	41.8372	0.0555132	-0.397792	-0.418849
ZmPHD11	Zm00001d013416	PHD	1.47975	0.441215	0.398019	1.27833	0.421703	0.273054	-0.211089	-0.0652525	-0.543651
ZmPHD14	Zm00001d048385	PHD	4.52596	3.73321	3.9034	5.15733	4.65403	4.60794	0.188402	0.318065	0.239391
ZmPHD15	Zm00001d034004	PHD	4.54267	2.87101	3.15848	4.56792	2.73698	2.91642	0.00799752	-0.0689765	-0.115032
ZmPHD16	Zm00001d037086	PHD	28.8114	5.31431	5.38754	27.0557	4.90957	4.63614	-0.0907041	-0.114287	-0.216701
ZmPHD2	Zm00001d032263	PHD	22.5791	27.7559	29.3357	24.2131	27.8117	32.8795	0.100802	0.00289642	0.164533
ZmPHD22	Zm00001d017862	PHD	2.202	1.14339	1.07973	1.91107	0.733657	1.03275	-0.20443	-0.64014	-0.0641757
ZmPHD3	Zm00001d019039	PHD	32.7416	14.234	19.5139	31.9124	12.2642	15.0155	-0.037006	-0.214883	-0.378046
ZmPHD30	Zm00001d020361	PHD	10.0197	8.70043	11.5557	8.56079	5.03072	11.6527	-0.227019	-0.790322	0.0120559
ZmPHD43	Zm00001d042613	PHD	3.66501	2.73598	3.13952	4.97141	2.81924	2.41106	0.439838	0.0432465	-0.380876
ZmPLATZ11	Zm00001d017682	PLATZ	4.58598	12.0664	19.2645	5.50895	10.0588	14.0974	0.264546	-0.262549	-0.450518
ZmPLATZ13	Zm00001d047025	PLATZ	15.266	79.0449	76.806	10.4184	68.9741	101.026	-0.551186	-0.196617	0.39543
ZmPLATZ15	Zm00001d026047	PLATZ	9.0094	8.41814	11.6747	4.068	5.04493	8.27503	-1.14711	-0.738668	-0.496552
ZmPLATZ15	Zm00001d026047	PLATZ	9.0094	8.41814	11.6747	4.068	5.04493	8.27503	-1.14711	-0.738668	-0.496552
ZmPLATZ3	Zm00001d030032	PLATZ	14.6577	85.0268	101.793	10.4762	68.3686	96.9029	-0.484534	-0.314584	-0.0710224
ZmPLATZ4	Zm00001d031925	PLATZ	4.06058	35.6735	29.404	3.25974	39.207	36.0579	-0.316928	0.136259	0.294299
ZmPLATZ5	Zm00001d002489	PLATZ	14.5168	66.4515	75.5314	12.5441	53.3719	67.568	-0.21071	-0.316221	-0.160738
ZmPLATZ7	Zm00001d051511	PLATZ	7.40205	0.523459	2.02825	6.34778	0.231085	0.55608	-0.221672	-1.17966	-1.86687
ZmPLATZ8	Zm00001d015394	PLATZ	3.26572	0.203369	0.420897	2.56044	0.162122	0.318653	-0.351008	-0.327024	-0.401484
ZmPLATZ9	Zm00001d015560	PLATZ	57.0815	3.73409	6.26118	55.4012	1.11632	3.96323	-0.043105	-1.74201	-0.659758
ZmRAV1	Zm00001d043782	RAV	20.3197	18.5102	20.9487	4.47556	5.92109	7.94741	-2.18274	-1.64438	-1.39831
ZmRcd1L4	Zm00001d002340	Rcd1-like	22.8507	8.48189	8.22457	23.6433	9.35546	8.41174	0.049193	0.141423	0.032465
ZmS1Fa1	Zm00001d003822	S1Fa-like	21.7385	12.9739	10.0599	20.3034	14.6986	9.12856	-0.0985366	0.180064	-0.140154
ZmS1Fa2	Zm00001d025339	S1Fa-like	94.3064	55.0651	46.8908	87.3458	56.466	37.5396	-0.110618	0.0362452	-0.32089
ZmSBP10	Zm00001d015451	SBP	0	0	0	0	0	0	#DIV/0!	#DIV/0!	#DIV/0!
ZmSBP13	Zm00001d006451	SBP	0.539367	1.36824	2.3173	0.457739	1.72934	3.39358	-0.23674	0.337897	0.550364
ZmSBP15	Zm00001d002005	SBP	0	0	0	0	0	0	#DIV/0!	#DIV/0!	#DIV/0!
ZmSBP2	Zm00001d020941	SBP	13.4033	1.33027	1.35778	7.90427	0.806093	0.644298	-0.761884	-0.7227	-1.07545
ZmSBP21	Zm00001d026175	SBP	0.105365	0.802089	0.242019	0.0928999	0.510511	0.134594	-0.181643	-0.651819	-0.846511
ZmSBP23	Zm00001d006028	SBP	7.24223	3.15799	5.19137	6.73603	1.88444	3.50368	-0.104536	-0.744876	-0.567243
ZmSBP28	Zm00001d026491	SBP	0	0	0	0	0	0	#DIV/0!	#DIV/0!	#DIV/0!
ZmSBP29	Zm00001d021573	SBP	4.82325	2.0657	1.59814	3.43765	1.72561	2.49807	-0.488586	-0.259521	0.644423
ZmSBP30	Zm00001d052890	SBP	10.3436	4.3647	3.77668	8.54973	4.61085	2.41314	-0.274784	0.0791509	-0.64621
ZmSBP6	Zm00001d012916	SBP	3.57892	2.78782	2.66967	4.66366	3.23806	2.9294	0.381939	0.215993	0.133946
ZmSBP8	Zm00001d031451	SBP	11.4741	10.3802	7.98048	6.28823	6.17832	4.33406	-0.867655	-0.748547	-0.880756
ZmSIG9	Zm00001d024507	Sigma70-like	0.118012	0.00637744	0.0159235	0.322548	0.0196391	0.0118467	1.45057	1.62268	-0.426673
ZmSNF2_28	Zm00001d026366	SNF2	0.0372205	0.0882636	0.253449	0.0258182	0.150842	0.206166	-0.527708	0.773148	-0.297887
ZmSNF2_31	Zm00001d024677	SNF2	1.85816	1.86236	2.3113	2.37735	1.42938	2.32211	0.355476	-0.381746	0.00673304
ZmSNF2_9	Zm00001d040203	SNF2	3.1451	1.98667	2.08471	3.23344	1.92001	2.01447	0.0399621	-0.0492383	-0.0494463
ZmSRS1	Zm00001d032040	SHI/STY (SRS)	0.00444636	0.0665082	0.204403	0.0023009	0.00972042	0.0548027	-0.950426	-2.77444	-1.8991
ZmSRS8	Zm00001d021290	SHI/STY (SRS)	0.0229424	2.40502	2.33933	0	0.310648	4.53167	#NUM!	-2.9527	0.953946
ZmSRS9	Zm00001d011843	SHI/STY (SRS)	1.98752	6.97607	10.1302	1.41051	4.04758	5.99671	-0.494753	-0.785355	-0.756424
ZmSWI3_1	Zm00001d002684	SWI/SNF-SWI3	3.64967	2.44817	2.5741	3.83808	2.16894	2.22175	0.0726211	-0.174711	-0.21237
ZmSWI3_2	Zm00001d029714	SWI/SNF-SWI3	3.33105	1.87553	1.9603	3.2218	1.63531	2.20143	-0.04811	-0.197729	0.167366
ZmTAZ3	Zm00001d017101	TAZ	0.339977	0.735323	1.7301	0.1777	0.104896	0.201348	-0.935996	-2.80942	-3.10309
ZmTAZ6	Zm00001d054003	TAZ	3.54949	3.98711	4.93436	3.45906	3.62416	3.33576	-0.0372309	-0.137697	-0.564847
ZmTCP10	Zm00001d037221	TCP	3.10427	2.8776	1.50017	2.60291	2.18997	0.655661	-0.254125	-0.393956	-1.1941
ZmTCP11	Zm00001d032217	TCP	0	0	0	0.017815	0.152268	0.0794501	#DIV/0!	#DIV/0!	#DIV/0!
ZmTCP14	Zm00001d025896	TCP	0.582306	1.79017	1.70369	0.613861	1.44054	0.732264	0.076134	-0.313484	-1.21823
ZmTCP15	Zm00001d050389	TCP	0	0.0194371	0	0	0	0.0347043	#DIV/0!	#NUM!	#DIV/0!
ZmTCP16	Zm00001d017350	TCP	0.789232	5.44166	7.59657	0.385104	1.30174	2.94869	-1.0352	-2.06361	-1.36527
ZmTCP19	Zm00001d006165	TCP	16.4901	4.45755	6.64017	10.9764	2.47171	4.17595	-0.587197	-0.850745	-0.669116
ZmTCP20	Zm00001d011985	TCP	22.1228	28.5617	37.0074	15.275	21.8281	40.4043	-0.534357	-0.387899	0.126694
ZmTCP26	Zm00001d018045	TCP	10.8919	89.1144	82.4013	5.72132	85.5603	67.688	-0.928836	-0.0587167	-0.283767
ZmTCP3	Zm00001d005737	TCP	0	0	0	0	0	0	#DIV/0!	#DIV/0!	#DIV/0!
ZmTCP4	Zm00001d018530	TCP	20.0829	87.6942	94.3731	14.69	79.9479	93.7882	-0.451129	-0.133421	-0.00896958
ZmTCP40	Zm00001d025033	TCP	13.8262	1.08492	1.93092	10.4955	1.0812	1.87241	-0.397628	-0.00496298	-0.0443964
ZmTCP5	Zm00001d034353	TCP	0.895883	0.482164	0.70299	0.878445	0.220836	0.154468	-0.028359	-1.12655	-2.1862
ZmTCP6	Zm00001d013467	TCP	0	0	0	0	0	0	#DIV/0!	#DIV/0!	#DIV/0!
ZmTCP8	Zm00001d042305	TCP	21.1889	20.965	21.4686	14.1378	13.829	19.6679	-0.583755	-0.600285	-0.126381
ZmTHX15	Zm00001d003549	Trihelix	3.53845	1.27911	1.34442	2.7139	1.83046	1.87048	-0.382753	0.517068	0.476417
ZmTHX17	Zm00001d043902	Trihelix	15.8781	7.1297	7.00346	13.4017	9.37175	5.86363	-0.244626	0.394477	-0.256274
ZmTHX2	Zm00001d025514	Trihelix	23.6885	10.0502	12.006	18.518	8.59676	10.3687	-0.355258	-0.225358	-0.211518
ZmTHX2	Zm00001d025514	Trihelix	23.6885	10.0502	12.006	18.518	8.59676	10.3687	-0.355258	-0.225358	-0.211518
ZmTHX23	Zm00001d002424	Trihelix	0.79553	0.947301	1.66525	0.639376	0.461162	1.72609	-0.315252	-1.03855	0.0517714
ZmTHX26	Zm00001d003836	Trihelix	8.75272	5.94262	7.35839	9.61561	5.21575	6.14774	0.135648	-0.188226	-0.259334
ZMthx28	Zm00001d000045	Trihelix	9.6143	13.9967	18.9265	8.15783	13.3248	19.6854	-0.236997	-0.0709809	0.0567228
ZmTHX3	Zm00001d026245	Trihelix	1.84385	3.11536	2.62828	1.97313	2.02067	2.25489	0.0977648	-0.624566	-0.221061
ZmTHX31	Zm00001d025982	Trihelix	24.2564	15.4693	25.8957	21.5887	8.58978	16.6279	-0.168091	-0.848718	-0.639109
ZmTHX32	Zm00001d002782	Trihelix	10.4763	21.2706	24.962	10.1272	15.6	14.3343	-0.0488942	-0.447314	-0.800266
ZmTHX38	Zm00001d053178	Trihelix	7.6708	5.79131	6.01294	8.24344	4.16878	3.89751	0.103869	-0.474265	-0.625518
ZmTHX4	Zm00001d029974	Trihelix	34.2883	21.8509	28.9447	24.5878	11.6047	20.0515	-0.479772	-0.912978	-0.529593
ZmTHX42	Zm00001d016755	Trihelix	6.01602	6.91817	9.03288	6.09443	4.57643	5.55136	0.0186838	-0.596169	-0.702344
ZmTHX45	Zm00001d025720	Trihelix	4.01638	2.10057	3.02557	4.42711	1.44811	3.13845	0.140468	-0.536608	0.0528471
ZmTHX5	Zm00001d035457	Trihelix	0.198484	1.4217	1.7463	0.0793771	0.699857	0.86389	-1.32223	-1.02248	-1.01538
ZmTHX6	Zm00001d011730	Trihelix	2.89073	4.15415	4.62903	3.16808	4.43226	4.71723	0.132175	0.0934865	0.0272306
ZmTHX8	Zm00001d031266	Trihelix	30.5043	16.6144	15.6303	25.9245	18.5218	17.0704	-0.234701	0.15679	0.127157
ZmTRAF10	Zm00001d049350	TRAF	0	0.131012	0	0	0.0558818	0	#DIV/0!	-1.22924	#DIV/0!
ZmTRAF11	Zm00001d037051	TRAF	7.42786	10.7903	10.9364	8.18401	10.9144	11.6915	0.139861	0.0165032	0.096322
ZmTRAF12	Zm00001d031549	TRAF	0.0401639	0.0408384	0.0168308	0	0.00845654	0	#NUM!	-2.27179	#NUM!
ZmTRAF17	Zm00001d007888	TRAF	10.1185	7.13268	7.22361	9.38329	7.70367	6.70301	-0.108828	0.111103	-0.107909
ZmTRAF18	Zm00001d011878	TRAF	2.13063	4.93565	6.07165	0.595078	3.52865	2.47555	-1.84013	-0.484123	-1.29434
ZmTRAF2	Zm00001d045494	TRAF	2.91343	2.95318	3.18699	3.45661	3.54114	3.90304	0.246641	0.261947	0.292405
ZmTRAF24	Zm00001d049774	TRAF	0.148094	0.0441968	0.114731	0.273669	0.0743574	0	0.885925	0.750536	#NUM!
ZmTRAF28	Zm00001d038134	TRAF	11.4341	6.80623	6.25324	11.2149	8.35091	5.41633	-0.0279231	0.295078	-0.207287
ZmTRAF31	Zm00001d052974	TRAF	7.35896	37.5968	42.7378	8.02812	28.755	38.9884	0.12556	-0.386799	-0.132467
ZmTRAF32	Zm00001d036611	TRAF	1.13944	1.35908	1.95425	1.04555	1.25097	1.63728	-0.12407	-0.11959	-0.255309
ZmTRAF36	Zm00001d024349	TRAF	0	0	0	0	0	0	#DIV/0!	#DIV/0!	#DIV/0!
ZmTRAF38	Zm00001d026051	TRAF	15.9788	20.9302	12.4704	14.8211	20.1223	11.6946	-0.108505	-0.0567921	-0.0926618
ZmTRAF41	Zm00001d019328	TRAF	22.0981	4.64696	5.21972	20.8481	3.16024	4.71529	-0.0840091	-0.556255	-0.146626
ZmTRAF43	Zm00001d049781	TRAF	0.188177	0.0415223	0.062561	0.193535	0.0983371	0.115915	0.040502	1.24385	0.889726
ZmTRAF44	Zm00001d031550	TRAF	0	0	0	0	0	0	#DIV/0!	#DIV/0!	#DIV/0!
ZmTRAF47	Zm00001d042443	TRAF	5.3112	33.3603	71.9169	2.56376	7.07372	16.1236	-1.05078	-2.23759	-2.15716
ZmTRAF51	Zm00001d013094	TRAF	24.2981	14.538	17.2815	28.0797	18.0433	19.5873	0.208683	0.311638	0.18069
ZmTRAF55	Zm00001d007068	TRAF	24.7902	22.9508	22.6565	25.6159	27.6885	21.6547	0.0472697	0.270745	-0.0652448
ZmTRAF57	Zm00001d022366	TRAF	9.5719	11.2543	11.7118	10.3752	12.1063	11.6135	0.116259	0.105272	-0.0121674
ZmTRAF58	Zm00001d018887	TRAF	14.238	10.5485	9.43178	13.4354	10.8557	9.47372	-0.0837029	0.0414194	0.00639974
ZmTRAF59	Zm00001d014165	TRAF	0.104858	0.0469883	0.0956895	0.0337738	0.113622	0.217097	-1.63447	1.27387	1.18191
ZmTRAF7	Zm00001d023246	TRAF	0	0	0	0.00658438	0	0	#DIV/0!	#DIV/0!	#DIV/0!
ZmTRAF8	Zm00001d004966	TRAF	0.0633891	0	0	0.226084	0.0436996	0	1.83455	#DIV/0!	#DIV/0!
ZmTUB14	Zm00001d023523	TUB	42.9256	25.8073	22.4564	36.9255	23.6603	18.3592	-0.217221	-0.125311	-0.290627
ZmTUB3	Zm00001d053179	TUB	28.2502	24.2837	31.3454	26.5345	20.2593	21.2274	-0.0903918	-0.261404	-0.562327
ZmTUB4	Zm00001d002896	TUB	5.01422	3.85687	4.16807	4.10438	2.77694	2.76586	-0.288859	-0.473936	-0.591653
ZmTUB6	Zm00001d051568	TUB	28.9354	10.5866	8.09173	25.6695	11.2278	7.1541	-0.172779	0.0848351	-0.177678
ZmTUB8	Zm00001d015485	TUB	6.19636	0.0994657	0.14366	4.46468	0.00636694	0.0446556	-0.472865	-3.96553	-1.68575
ZmULT1	Zm00001d012619	Ultrapetala	0.223726	0.0307847	0	0.202989	0.0379663	0.00917148	-0.140332	0.302509	#DIV/0!
ZmULT2	Zm00001d043270	Ultrapetala	7.58245	2.94674	4.50421	6.87083	2.41881	5.06657	-0.142178	-0.284822	0.169735
ZmWHIRLY1	Zm00001d036148	WHIRLY	15.663	5.31126	4.70399	15.8656	4.02561	4.70637	0.0185488	-0.399846	0.000729138
ZmWHIRLY2	Zm00001d053855	WHIRLY	40.4579	5.56482	7.70257	39.6128	3.42162	5.56676	-0.0304555	-0.701657	-0.4685
ZmWHIRLY2	Zm00001d053855	WHIRLY	40.4579	5.56482	7.70257	39.6128	3.42162	5.56676	-0.0304555	-0.701657	-0.4685
ZmWRKY1	Zm00001d021947	WRKY	6.96211	4.63291	6.12047	7.29655	3.79739	6.04188	0.0676903	-0.286911	-0.0186435
ZmWRKY10	Zm00001d034888	WRKY	0	0.0185224	0	0	0	0	#DIV/0!	#NUM!	#DIV/0!
ZmWRKY101	Zm00001d002794	WRKY	0.522996	0.844484	0.963768	0.52536	0.575042	0.632755	0.006507	-0.554403	-0.607039
ZmWRKY102	Zm00001d033291	WRKY	61.6039	41.7143	47.2927	66.2164	40.8048	44.8664	0.104168	-0.0318038	-0.075982
ZmWRKY104	Zm00001d020495	WRKY	0.0267401	0.71488	2.0999	0.0134856	0.0470602	0.356312	-0.98758	-3.92512	-2.55911
ZmWRKY106	Zm00001d009619	WRKY	0.190597	0.516032	0.61932	0.362925	0.11184	0.672096	0.929146	-2.20602	0.117983
ZmWRKY107	Zm00001d033965	WRKY	2.31089	2.73541	3.74096	2.00062	1.55648	1.73557	-0.208	-0.813474	-1.108
ZmWRKY108	Zm00001d007329	WRKY	0	0.119261	0.27649	0	0	0.0369525	#DIV/0!	#NUM!	-2.90348
ZmWRKY110	Zm00001d041397	WRKY	3.36869	7.48929	9.51263	3.09774	6.94779	9.53093	-0.120973	-0.108274	0.00277152
ZmWRKY113	Zm00001d013307	WRKY	4.0484	4.00526	4.37438	4.16583	4.96855	4.44405	0.0412529	0.310931	0.0227978
ZmWRKY116	Zm00001d006702	WRKY	9.58525	7.17916	7.23223	9.83117	7.85418	6.11187	0.0365474	0.129646	-0.242827
ZmWRKY119	Zm00001d010805	WRKY	0	0	0.0715144	0	0.0292493	0.152522	#DIV/0!	#DIV/0!	1.09271
ZmWRKY12	Zm00001d034475	WRKY	5.01801	4.39499	3.50005	4.71995	4.45422	2.8928	-0.0883426	0.0193116	-0.274909
ZmWRKY124	Zm00001d046805	WRKY	0.0082691	1.27465	3.78975	0.0173662	0.35418	1.28577	1.07048	-1.84755	-1.55947
ZmWRKY13	Zm00001d037054	WRKY	4.78534	2.14293	1.85322	2.28943	1.30632	1.78968	-1.06363	-0.71408	-0.0503379
ZmWRKY14	Zm00001d026252	WRKY	23.6754	66.1319	88.4707	15.5536	42.3014	73.5323	-0.606139	-0.644641	-0.266821
ZmWRKY2	Zm00001d016052	WRKY	0.809267	2.35965	3.63285	0.376678	0.622479	2.20518	-1.10328	-1.92248	-0.720204
ZmWRKY22	Zm00001d012789	WRKY	0	0.0123887	0.051565	0	0.0120683	0.497045	#DIV/0!	-0.0378	3.26891
ZmWRKY3	Zm00001d030969	WRKY	1.46243	1.67824	1.98939	1.05494	0.911808	1.51051	-0.471198	-0.880145	-0.397296
ZmWRKY36	Zm00001d049173	WRKY	0	0.00868116	0.0658952	0	0	0.0212332	#DIV/0!	#NUM!	-1.63385
ZmWRKY36	Zm00001d049173	WRKY	0	0.00868116	0.0658952	0	0	0.0212332	#DIV/0!	#NUM!	-1.63385
ZmWRKY45	Zm00001d039584	WRKY	4.04827	1.75951	2.30868	2.9518	0.831487	1.48159	-0.455713	-1.08141	-0.639924
ZmWRKY52	Zm00001d020881	WRKY	0.565268	9.87196	12.8319	1.03103	9.49722	9.43567	0.867082	-0.0558322	-0.44354
ZmWRKY53	Zm00001d020492	WRKY	0.585865	1.49678	4.58954	0.332292	0.467763	1.9683	-0.818115	-1.67801	-1.2214
ZmWRKY55	Zm00001d005749	WRKY	0	0.0459147	0.0989546	0.0123869	0.0101192	0.0962017	#DIV/0!	-2.18186	-0.040705
ZmWRKY56	Zm00001d039532	WRKY	5.87666	13.9109	12.3116	3.59224	6.95918	6.47733	-0.710113	-0.999223	-0.926542
ZmWRKY58	Zm00001d041740	WRKY	1.38672	4.20934	5.51314	1.09476	2.89345	4.03044	-0.34106	-0.540802	-0.451935
ZmWRKY59	Zm00001d025669	WRKY	0.668552	0.91522	1.05454	0.476418	0.66088	1.09103	-0.488812	-0.469731	0.0490809
ZmWRKY6	Zm00001d013630	WRKY	0	0	0	0.00906026	0.0243796	0.0314768	#DIV/0!	#DIV/0!	#DIV/0!
ZmWRKY60	Zm00001d030139	WRKY	0	0	0	0	0	0	#DIV/0!	#DIV/0!	#DIV/0!
ZmWRKY65	Zm00001d047574	WRKY	1.97821	3.92242	6.08947	1.6846	5.21819	8.46441	-0.231789	0.411805	0.475094
ZmWRKY67	Zm00001d024376	WRKY	2.89008	35.3558	48.4648	1.25615	8.61892	21.9593	-1.2021	-2.03637	-1.14211
ZmWRKY71	Zm00001d006001	WRKY	4.81134	19.8111	27.3515	5.37537	15.6644	20.9074	0.159925	-0.338821	-0.387603
ZmWRKY73	Zm00001d043663	WRKY	0	0	0.160949	0.0281988	0.0746394	0.418985	#DIV/0!	#DIV/0!	1.38029
ZmWRKY74	Zm00001d044010	WRKY	0	0	0	0	0	0	#DIV/0!	#DIV/0!	#DIV/0!
ZmWRKY84	Zm00001d011237	WRKY	0.233601	7.78113	10.6511	0.100975	1.0053	3.72784	-1.21005	-2.95236	-1.51459
ZmWRKY86	Zm00001d011496	WRKY	0.0103607	0.375815	0.549256	0.0513934	0.103107	0.432208	2.31046	-1.86589	-0.345753
ZmWRKY87	Zm00001d052847	WRKY	0.224706	0.0960228	0.280027	0.234412	0.045218	0.230666	0.0610078	-1.08648	-0.279758
ZmWRKY94	Zm00001d050195	WRKY	4.73499	12.5118	17.9511	1.24381	2.68028	6.64428	-1.9286	-2.22283	-1.43389
ZmWRKY96	Zm00001d033471	WRKY	0.0618214	0.317168	0.264815	0.0125868	0.143567	0.170238	-2.29619	-1.14352	-0.637434
ZmYAB1	Zm00001d002829	C2C2-YABBY	0.130483	0	0	0.0365225	0	0	-1.837	#DIV/0!	#DIV/0!
ZmYAB1	Zm00001d002829	C2C2-YABBY	0.130483	0	0	0.0365225	0	0	-1.837	#DIV/0!	#DIV/0!
ZmYAB11	Zm00001d031109	C2C2-YABBY	0	0	0	0	0	0	#DIV/0!	#DIV/0!	#DIV/0!
ZmYAB14	Zm00001d025944	C2C2-YABBY	0.0116079	0	0	0	0	0	#NUM!	#DIV/0!	#DIV/0!
ZmYAB2	Zm00001d028216	C2C2-YABBY	0	0	0	0	0	0	#DIV/0!	#DIV/0!	#DIV/0!
ZmYAB3	Zm00001d018829	C2C2-YABBY	0	0	0	0	0	0	#DIV/0!	#DIV/0!	#DIV/0!
ZmYAB4	Zm00001d021863	C2C2-YABBY	0	0	0	0	0	0	#DIV/0!	#DIV/0!	#DIV/0!
ZmYAB5	Zm00001d041277	C2C2-YABBY	0.048535	0.0467472	0.0478192	0.0333056	0.0709255	0.0961821	-0.543261	0.601424	1.00818
ZmYAB6	Zm00001d013661	C2C2-YABBY	0	0	0	0	0.020678	0	#DIV/0!	#DIV/0!	#DIV/0!
ZmYAB9	Zm00001d013895	C2C2-YABBY	0	0	0	0	0	0	#DIV/0!	#DIV/0!	#DIV/0!
ZmZHD1	Zm00001d049000	ZF-HD	0.0099878	0.0408958	0.0350086	0	0.090593	0.0621093	#NUM!	1.14745	0.827101
ZmZHD10	Zm00001d023285	ZF-HD	0	0	0	0	0	0	#DIV/0!	#DIV/0!	#DIV/0!
ZmZHD11	Zm00001d009674	ZF-HD	0.74793	10.13	11.8097	0.333797	7.49567	11.6276	-1.16393	-0.434509	-0.0224278
ZmZHD14	Zm00001d023289	ZF-HD	0.333686	1.78736	1.04816	0.316447	3.66653	3.46701	-0.0765282	1.03659	1.72583
ZmZHD2	Zm00001d020460	ZF-HD	0.0665877	0.608914	0.71105	0	0.972525	1.41414	#NUM!	0.675497	0.991902
ZmZHD20	Zm00001d005757	ZF-HD	0	0	0.0441818	0	0.149211	0.122914	#DIV/0!	#DIV/0!	1.47613
ZmZHD5	Zm00001d032175	ZF-HD	0.0115817	0.12481	0.0713929	0	0.0656733	0.211056	#NUM!	-0.926351	1.56377
ZmZHD6	Zm00001d039116	ZF-HD	0.203146	0.717271	0.933843	0.215792	0.674832	1.87737	0.0871279	-0.0879899	1.00746
ZmZHD8	Zm00001d033791	ZF-HD	0.836667	1.10228	0.642246	3.65204	3.64899	1.37682	2.12598	1.727	1.10014
ZmZIM13	Zm00001d005813	ZIM	1.97648	1.23475	3.5616	0.494749	0.862313	1.83827	-1.99816	-0.517941	-0.954179
ZmZIM2	Zm00001d013331	ZIM	1.11657	1.49486	2.25527	1.06509	0.706155	1.2943	-0.0680963	-1.08195	-0.801121
ZmZIM28	Zm00001d020614	ZIM	0.588846	0.847865	3.12837	0.391603	0.200998	1.10681	-0.588501	-2.07666	-1.499
ZmZIM32	Zm00001d002029	ZIM	25.7163	37.0237	44.4235	23.7846	35.0423	48.5396	-0.112654	-0.0793509	0.127839
ZmZIM34	Zm00001d026477	ZIM	52.763	146.083	125.355	46.8906	127.368	140.672	-0.17023	-0.197787	0.166316

## Sheet: "Expressed" TFs (abundance>5)
protein name	v4ID	family	WW R1	WW R2	WW R3	WD R1	WD R2	WD R3	LogFC R1	LogFC R2	LogFC R3
ZmABI12	Zm00001d002562	ABI3-VP1	4.36439	6.77211	5.66283	4.21578	6.02182	5.59201	-0.0499798	-0.169407	-0.0181558
ZmABI22	Zm00001d021790	ABI3-VP1	17.4914	11.3007	10.8805	18.0891	8.10963	7.46028	0.0484766	-0.478705	-0.544439
ZmABI36	Zm00001d049094	ABI3-VP1	8.12164	3.97361	7.59115	14.9291	4.13055	6.06091	0.878286	0.0558815	-0.324785
ZmABI37	Zm00001d035903	ABI3-VP1	0.950612	7.55537	7.51085	0.197267	2.8763	3.21798	-2.26871	-1.39329	-1.22282
ZmABI39	Zm00001d007173	ABI3-VP1	1.73016	8.81848	15.2756	1.36949	4.42515	12.1241	-0.337266	-0.994805	-0.333347
ZmABI7	Zm00001d027939	ABI3-VP1	19.6118	0.411997	0.625704	14.1026	0.212297	0.172736	-0.475758	-0.956551	-1.85692
ZmALF11	Zm00001d010241	Alfin-like	23.3556	15.0173	15.8317	26.7239	13.148	14.9106	0.194361	-0.191776	-0.0864816
ZmALF13	Zm00001d042582	Alfin-like	11.7693	15.0222	21.1542	10.7976	13.2484	19.1023	-0.124318	-0.181276	-0.147196
ZmALF18	Zm00001d049006	Alfin-like	15.0548	10.1061	14.6747	11.1038	7.43163	9.90536	-0.439162	-0.443481	-0.567048
ZmALF2	Zm00001d016861	Alfin-like	35.8322	20.4082	28.997	34.1514	17.2	24.3468	-0.0693119	-0.246739	-0.25217
ZmALF4	Zm00001d041767	Alfin-like	17.0747	9.95954	14.4034	20.61	9.1902	10.6338	0.271484	-0.115982	-0.437742
ZmALF5	Zm00001d038208	Alfin-like	57.1948	29.965	35.6872	59.6827	26.894	32.0874	0.0614293	-0.155993	-0.153401
ZmALF6	Zm00001d023962	Alfin-like	17.0744	19.035	25.8434	20.3061	15.6517	18.4945	0.250079	-0.282334	-0.482703
ZmALF7	Zm00001d050816	Alfin-like	17.5055	9.82591	16.2035	17.4326	7.05315	12.6606	-0.00601885	-0.478323	-0.355959
ZmALF8	Zm00001d012196	Alfin-like	19.4676	9.86361	11.1748	17.1488	9.73356	11.3974	-0.182966	-0.0191491	0.0284603
ZmARF1	Zm00001d031522	ARF	6.34351	30.1625	42.668	5.93582	22.7642	39.4559	-0.0958344	-0.405989	-0.112913
ZmARF13	Zm00001d049295	ARF	3.47702	8.9824	8.84461	2.60245	12.5063	13.7753	-0.417985	0.477485	0.639216
ZmARF14	Zm00001d050781	ARF	7.83079	7.45071	7.19557	6.81243	5.83161	5.89645	-0.200987	-0.353485	-0.287261
ZmARF16	Zm00001d053819	ARF	5.0621	1.20554	1.84119	4.62412	1.0625	1.3845	-0.130557	-0.182225	-0.411272
ZmARF18	Zm00001d014377	ARF	18.606	15.1381	14.1668	17.5758	11.9487	16.4586	-0.0821792	-0.341329	0.216335
ZmARF19	Zm00001d014507	ARF	11.59	23.7656	24.8709	8.90481	20.9187	26.3606	-0.38022	-0.184083	0.0839246
ZmARF2	Zm00001d032683	ARF	9.19924	4.80682	4.37565	9.77608	5.03126	5.32173	0.0877426	0.0658358	0.282398
ZmARF25	Zm00001d011953	ARF	11.3242	12.938	13.1143	10.3674	16.0415	15.7138	-0.127362	0.310195	0.260893
ZmARF34	Zm00001d031064	ARF	14.8088	2.4467	3.02237	14.0602	2.46642	3.36778	-0.0748395	0.0115778	0.156115
ZmARF36	Zm00001d016838	ARF	13.1386	11.4141	10.5161	12.2297	12.3374	10.4386	-0.103418	0.112225	-0.0106718
ZmARF7	Zm00001d039267	ARF	1.82229	8.15949	11.7615	1.21371	6.37938	6.96376	-0.586329	-0.355062	-0.756129
ZmARF9	Zm00001d041497	ARF	12.554	4.72366	4.74138	13.1025	4.83379	4.58206	0.0617018	0.0332473	-0.0493131
ZmARID4	Zm00001d020593	ARID	13.1086	12.9567	14.0989	13.8807	16.4022	15.2939	0.0825626	0.340193	0.117366
ZmARID8	Zm00001d036790	ARID	7.33224	3.7899	4.01052	6.45782	4.12909	4.07409	-0.183207	0.123666	0.0226871
ZmARR1	Zm00001d048046	ARR-B	9.06473	14.3819	9.04895	9.80202	16.0552	8.09551	0.112815	0.158783	-0.160627
ZmARR1	Zm00001d048046	ARR-B	9.06473	14.3819	9.04895	9.80202	16.0552	8.09551	0.112815	0.158783	-0.160627
ZmARR9	Zm00001d015521	ARR-B	14.0768	32.3392	19.8539	21.0034	59.568	35.7712	0.577304	0.881251	0.849379
ZmBAF60_10	Zm00001d035321	SWI/SNF-BAF60	21.435	5.55476	9.84868	26.4876	4.4024	9.91879	0.305349	-0.335434	0.0102332
ZmBAF60_14	Zm00001d053979	SWI/SNF-BAF60	277.675	48.1682	59.4191	226.982	29.0163	50.6329	-0.290818	-0.731218	-0.230853
ZmBAF60_2	Zm00001d003729	SWI/SNF-BAF60	14.3587	10.7561	8.56105	15.0568	10.1141	8.42998	0.06849	-0.0887921	-0.0222582
ZmBAF60_21	Zm00001d015127	SWI/SNF-BAF60	73.0028	10.6752	17.2014	64.7555	5.85105	11.4629	-0.172949	-0.867496	-0.585556
ZmBAF60_7	Zm00001d013221	SWI/SNF-BAF60	27.7403	3.97171	4.82982	32.5032	3.79018	5.00167	0.228598	-0.0674961	0.050441
ZmBBR4	Zm00001d045477	BBR/BPC	4.12098	3.63455	5.41942	3.98909	2.81835	4.44232	-0.0469263	-0.366922	-0.286823
ZmbHLH10	Zm00001d045107	bHLH	5.9891	1.80249	0.316172	11.3499	7.67039	3.05114	0.922267	2.08931	3.27057
ZmbHLH100	Zm00001d025205	bHLH	4.77677	59.709	90.9464	3.58874	30.4102	45.8287	-0.412558	-0.973393	-0.988764
ZmbHLH101	Zm00001d004007	bHLH	2.65402	29.7665	33.4577	1.43393	17.736	15.4453	-0.888206	-0.74701	-1.11517
ZmbHLH103	Zm00001d033957	bHLH	0.445319	4.87863	9.92408	0.215779	1.50305	4.98613	-1.04528	-1.69858	-0.993014
ZmbHLH105	Zm00001d020790	bHLH	3.19587	5.62171	7.12155	2.19753	6.78032	10.4225	-0.54033	0.270344	0.549443
ZmbHLH106	Zm00001d020834	bHLH	20.6118	46.809	30.5888	27.0251	73.4567	31.9634	0.390826	0.650107	0.0634137
ZmbHLH116	Zm00001d024522	bHLH	0.290901	4.7682	15.5209	0.114496	1.69456	3.90317	-1.34523	-1.49254	-1.9915
ZmbHLH118	Zm00001d038357	bHLH	72.1494	108.735	139.037	54.5035	79.1041	109.813	-0.404638	-0.458988	-0.340414
ZmbHLH125	Zm00001d045212	bHLH	5.45663	9.3248	8.76519	3.78793	4.40247	6.40209	-0.5266	-1.08276	-0.453242
ZmbHLH128	Zm00001d054038	bHLH	18.6025	17.2511	19.7953	20.7185	19.7749	21.1026	0.15542	0.196977	0.0922657
ZmbHLH132	Zm00001d042482	bHLH	21.2736	26.929	27.0703	17.5199	21.9214	19.8572	-0.280076	-0.296817	-0.447045
ZmbHLH145	Zm00001d031717	bHLH	0.604507	5.26685	9.85018	0.85767	1.70227	6.39848	0.504663	-1.62948	-0.62242
ZmbHLH150	Zm00001d020705	bHLH	0.0638988	4.23292	9.44935	0.0641408	7.62881	29.3014	0.00545351	0.849804	1.63268
ZmbHLH154	Zm00001d013357	bHLH	5.5823	2.52155	1.82989	4.94812	3.2658	2.12244	-0.17398	0.373129	0.213964
ZmbHLH157	Zm00001d005969	bHLH	11.9642	38.6813	31.7631	15.9294	48.8562	30.2141	0.41297	0.336908	-0.0721308
ZmbHLH159	Zm00001d013073	bHLH	2.30503	9.97252	12.2084	1.47013	6.29159	10.4195	-0.648848	-0.664534	-0.228598
ZmbHLH17	Zm00001d034503	bHLH	17.9834	4.61278	5.42017	17.0861	3.96233	4.90278	-0.0738395	-0.219288	-0.144736
ZmbHLH171	Zm00001d045046	bHLH	3.68447	15.2946	18.8999	3.12985	12.8567	16.081	-0.235364	-0.250508	-0.233026
ZmbHLH20	Zm00001d005841	bHLH	0.0826649	5.46089	15.2126	0.0402373	2.42195	19.8608	-1.03874	-1.17296	0.384657
ZmbHLH27	Zm00001d033870	bHLH	6.4259	5.60098	6.18347	6.6265	5.41654	5.92515	0.044349	-0.0483072	-0.061565
ZmbHLH30	Zm00001d018056	bHLH	47.6546	10.3357	7.54689	31.3649	13.9416	11.7179	-0.603463	0.431761	0.634763
ZmbHLH33	Zm00001d005939	bHLH	8.03105	3.05456	1.30685	6.36608	6.69197	2.58199	-0.335185	1.13146	0.982395
ZmbHLH35	Zm00001d027546	bHLH	10.5705	17.9785	24.9298	7.018	13.0152	33.133	-0.590914	-0.466072	0.410397
ZmbHLH39	Zm00001d018967	bHLH	4.38239	7.19315	12.7376	3.54712	3.89804	7.93931	-0.30507	-0.883875	-0.682012
ZmbHLH5	Zm00001d037098	bHLH	0.920055	16.4411	25.6141	0.740351	6.89491	16.653	-0.313511	-1.2537	-0.621154
ZmbHLH53	Zm00001d017677	bHLH	7.29364	7.46647	11.5009	3.75393	1.47211	6.99339	-0.958236	-2.34254	-0.71768
ZmbHLH55	Zm00001d012067	bHLH	24.9589	30.4877	32.6398	22.9364	22.2582	31.3563	-0.121913	-0.453894	-0.0578742
ZmbHLH68	Zm00001d040536	bHLH	0.227119	4.07111	5.78243	0.891659	9.52448	10.8823	1.97304	1.22622	0.912238
ZmbHLH73	Zm00001d007768	bHLH	5.59021	0.325405	0.592089	4.75547	0.165457	0.245771	-0.233314	-0.97578	-1.2685
ZmbHLH76	Zm00001d040148	bHLH	2.83206	4.82541	11.9574	1.59066	3.22747	6.98066	-0.832229	-0.580248	-0.776475
ZmbHLH88	Zm00001d005750	bHLH	10.1118	15.627	14.6611	5.5942	10.5571	10.6984	-0.854031	-0.565823	-0.454604
ZmBSD10	Zm00001d026518	BSD	9.51587	4.47814	4.72622	9.28253	5.05101	4.54452	-0.0358175	0.173673	-0.056557
ZmBSD2	Zm00001d040393	BSD	19.9343	11.5556	7.00877	22.8447	13.0898	7.99592	0.196604	0.179844	0.190102
ZmBSD4	Zm00001d051702	BSD	35.8641	26.1352	21.2849	37.2343	28.625	21.1035	0.0540902	0.131282	-0.0123494
ZmBSD6	Zm00001d017905	BSD	13.0794	7.28236	6.53589	15.9283	10.8498	7.17118	0.28429	0.575186	0.133827
ZmBSD9	Zm00001d045155	BSD	5.03159	18.807	26.9553	5.79613	18.8574	25.2685	0.204077	0.00386103	-0.0932289
ZmbZIP10	Zm00001d023507	bZIP	2.96134	3.64078	5.59362	2.60972	3.9164	5.62372	-0.182355	0.105279	0.00774097
ZmbZIP102	Zm00001d043117	bZIP	9.18534	4.54607	5.7973	10.9916	5.06534	8.43671	0.25899	0.156038	0.5413
ZmbZIP103	Zm00001d016732	bZIP	15.4068	3.74885	4.5715	17.2532	3.93827	4.29872	0.163295	0.0711162	-0.0887604
ZmbZIP104	Zm00001d015421	bZIP	14.4702	34.0129	47.1701	10.1013	31.718	39.7224	-0.518539	-0.100779	-0.247921
ZmbZIP106	Zm00001d036400	bZIP	7.21378	5.27817	7.75195	6.57739	5.75904	7.21238	-0.133241	0.12579	-0.104085
ZmbZIP110	Zm00001d053162	bZIP	5.36046	22.1389	23.863	5.0732	21.3664	23.7301	-0.0794591	-0.0512437	-0.00806088
ZmbZIP112	Zm00001d046718	bZIP	37.2871	25.1599	18.446	27.9752	21.5025	16.2571	-0.414528	-0.226624	-0.182235
ZmbZIP113	Zm00001d026398	bZIP	0.567801	25.5082	40.746	0.374503	10.2027	25.2518	-0.60041	-1.32201	-0.690272
ZmbZIP115	Zm00001d028372	bZIP	7.22292	8.45388	7.37691	7.2476	8.75365	7.01446	0.00492154	0.0502711	-0.0726846
ZmbZIP117	Zm00001d039383	bZIP	11.1229	4.47293	1.85218	7.44471	4.57016	0.844245	-0.579248	0.0310253	-1.13349
ZmbZIP119	Zm00001d049135	bZIP	14.8655	21.0783	15.5146	16.3769	24.6463	23.3878	0.139694	0.225612	0.592128
ZmbZIP12	Zm00001d035440	bZIP	572.057	686.844	689.412	343.334	504.438	488.677	-0.736548	-0.445306	-0.496483
ZmbZIP120	Zm00001d053442	bZIP	13.3582	9.83204	3.56906	11.15	10.9467	2.03259	-0.260685	0.154931	-0.812227
ZmbZIP121	Zm00001d003180	bZIP	12.9796	4.2031	4.78054	12.0355	4.75415	4.43777	-0.108956	0.177734	-0.107339
ZmbZIP122	Zm00001d008734	bZIP	13.6504	6.23258	5.693	12.0049	6.60493	8.48948	-0.185317	0.0837151	0.576485
ZmbZIP124	Zm00001d047519	bZIP	13.1488	1.31394	0.771997	11.1497	2.32058	0.874226	-0.237924	0.82059	0.179412
ZmbZIP15	Zm00001d036392	bZIP	0.0783484	5.47199	8.03191	0.0372797	3.84306	6.48414	-1.07151	-0.50981	-0.308828
ZmbZIP17	Zm00001d046937	bZIP	23.7796	47.0228	46.6825	5.24675	5.70412	4.98757	-2.18023	-3.04328	-3.22647
ZmbZIP18	Zm00001d039065	bZIP	1.34114	2.13092	1.47206	1.8516	5.47151	2.08443	0.465315	1.36047	0.501811
ZmbZIP2	Zm00001d022613	bZIP	7.40861	6.84992	3.92791	3.79597	5.44809	4.3373	-0.964735	-0.330338	0.143033
ZmbZIP21	Zm00001d044546	bZIP	5.34285	25.422	40.114	5.36865	13.7067	29.5448	0.00695038	-0.891199	-0.4412
ZmbZIP27	Zm00001d002143	bZIP	0.253879	3.49698	6.13457	0.115216	1.83486	3.83178	-1.1398	-0.930441	-0.67895
ZmbZIP30	Zm00001d019166	bZIP	7.63751	5.33258	6.02215	6.37167	5.47994	5.99268	-0.261432	0.0393264	-0.00707731
ZmbZIP34	Zm00001d038189	bZIP	8.96283	2.98731	4.63998	10.8677	2.42089	4.62211	0.278017	-0.30331	-0.00556699
ZmbZIP38	Zm00001d018571	bZIP	13.3103	17.0124	22.9032	17.8557	22.3771	18.1225	0.423842	0.395433	-0.33777
ZmbZIP39	Zm00001d030617	bZIP	901.152	1103.12	1148.64	869.273	920.761	838.404	-0.0519621	-0.260691	-0.454211
ZmbZIP4	Zm00001d018178	bZIP	3.41313	6.04361	6.53977	5.4847	18.3513	15.0054	0.684315	1.6024	1.19817
ZmbZIP43	Zm00001d052725	bZIP	12.3866	14.2841	14.5265	10.3877	11.1132	9.59966	-0.253909	-0.362142	-0.597634
ZmbZIP48	Zm00001d041604	bZIP	154.315	249.958	239.928	107.574	186.485	148.327	-0.520551	-0.422625	-0.693822
ZmbZIP52	Zm00001d028936	bZIP	16.4567	27.5013	30.0843	14.7072	20.7804	20.4037	-0.162152	-0.404279	-0.56018
ZmbZIP54	Zm00001d022542	bZIP	8.56622	21.6882	24.7423	7.51818	20.6723	20.6353	-0.188276	-0.0692087	-0.261865
ZmbZIP58	Zm00001d022442	bZIP	12.7964	3.84107	2.08736	11.1521	4.18702	2.06255	-0.198428	0.124413	-0.0172503
ZmbZIP6	Zm00001d039658	bZIP	39.1783	17.6831	19.2432	30.0329	15.4193	24.0502	-0.383509	-0.197641	0.321697
ZmbZIP60	Zm00001d015153	bZIP	257.192	132.184	97.9387	112.381	108.564	69.7967	-1.19445	-0.284003	-0.48872
ZmbZIP65	Zm00001d006127	bZIP	14.2741	9.48293	9.78295	13.3759	10.0274	8.9883	-0.0937702	0.0805477	-0.122221
ZmbZIP68	Zm00001d050018	bZIP	9.92688	5.37544	5.11682	13.0312	13.8134	13.107	0.392559	1.36162	1.35701
ZmbZIP70	Zm00001d046751	bZIP	0.0627322	13.32	24.4674	0.0437447	2.93126	13.1474	-0.5201	-2.184	-0.896087
ZmbZIP73	Zm00001d038574	bZIP	5.27191	5.66398	8.30916	5.01946	2.80345	5.67748	-0.0707925	-1.01461	-0.549454
ZmbZIP76	Zm00001d036736	bZIP	1.40917	5.31536	6.38938	1.45178	3.68947	4.64691	0.0429789	-0.526756	-0.459406
ZmbZIP82	Zm00001d005962	bZIP	3.22254	11.0469	19.4154	1.44769	2.60526	4.83867	-1.15445	-2.08415	-2.00452
ZmbZIP83	Zm00001d014795	bZIP	14.0476	12.1577	18.1866	15.8309	9.72389	15.8761	0.17242	-0.32226	-0.19602
ZmbZIP84	Zm00001d053988	bZIP	75.9207	9.30732	10.6714	45.7513	7.91558	11.0753	-0.730683	-0.233671	0.0536004
ZmbZIP86	Zm00001d005244	bZIP	11.5895	9.66636	8.1145	12.2158	9.13088	7.87528	0.0759337	-0.0822188	-0.0431721
ZmbZIP89	Zm00001d016154	bZIP	35.3909	42.7709	10.9891	31.2321	41.3094	9.0511	-0.180349	-0.0501591	-0.279902
ZmbZIP9	Zm00001d020025	bZIP	1.59239	10.4594	20.4252	1.98571	9.00209	9.11572	0.318468	-0.216475	-1.16392
ZmbZIP92	Zm00001d022550	bZIP	6.39447	4.5783	4.81472	4.47061	3.72558	3.18912	-0.516354	-0.297348	-0.594295
ZmbZIP93	Zm00001d046564	bZIP	5.88817	10.2523	9.77126	4.98589	8.92344	8.1216	-0.239967	-0.200273	-0.266781
ZmbZIP94	Zm00001d013074	bZIP	14.5907	14.9004	16.8812	14.0602	13.241	15.2381	-0.0534299	-0.170339	-0.147731
ZmbZIP96	Zm00001d010638	bZIP	5.42598	3.47157	3.88307	5.84879	3.20802	3.93427	0.108254	-0.113905	0.0188983
ZmbZIP98	Zm00001d029064	bZIP	22.9217	9.34801	6.39901	20.0796	11.2696	5.75894	-0.190984	0.269707	-0.152045
ZmBZR5	Zm00001d053975	BZR	10.0899	5.88568	6.14296	7.94846	4.47212	4.76123	-0.344164	-0.396249	-0.3676
ZmC2H2	Zm00001d047976	C2H2	6.79243	10.3422	8.39722	4.98706	9.64622	5.21404	-0.445739	-0.10051	-0.687509
ZmC2H26	Zm00001d035514	C2H2	7.02217	4.28449	5.11354	6.02534	4.15122	3.89604	-0.220872	-0.0455881	-0.392314
ZmC2H3	Zm00001d016911	C2H2	12.6396	9.6345	14.8487	10.8183	8.05344	9.41469	-0.224468	-0.258604	-0.657352
ZmC2H35	Zm00001d023557	C2H2	7.43317	7.32178	6.73926	7.83917	8.77192	7.03086	0.0767233	0.2607	0.0611109
ZmC2H4	Zm00001d035701	C2H2	9.04118	4.95263	4.84541	9.46913	5.26297	4.87209	0.0667205	0.0876818	0.00792025
ZmC2H46	Zm00001d026684	C2H2	9.99252	10.7526	10.35	5.78217	4.29946	6.00464	-0.789238	-1.32246	-0.785486
ZmC3H1	Zm00001d053841	C3H	19.5032	13.2735	16.5494	21.8041	16.0171	16.4607	0.160893	0.271064	-0.00775147
ZmC3H10	Zm00001d004541	C3H	15.9404	3.99194	4.65549	16.0544	3.84282	3.74516	0.0102863	-0.0549246	-0.313906
ZmC3H11	Zm00001d049223	C3H	4.26599	11.7573	15.146	4.53056	9.19297	12.4981	0.0868068	-0.354956	-0.277228
ZmC3H12	Zm00001d040301	C3H	10.5616	11.8962	15.3194	9.29882	12.1916	15.5929	-0.183715	0.0353872	0.0255282
ZmC3H14	Zm00001d026587	C3H	11.4411	6.22806	6.27175	10.8378	6.05189	5.0044	-0.0781467	-0.0413957	-0.325671
ZmC3H15	Zm00001d006619	C3H	10.7838	6.01426	5.41694	10.8642	9.26078	6.7552	0.0107149	0.622747	0.31852
ZmC3H16	Zm00001d001933	C3H	42.3351	18.3154	22.4758	44.4196	14.4148	18.0836	0.0693415	-0.345499	-0.313688
ZmC3H18	Zm00001d046740	C3H	27.5474	5.3956	6.65403	26.9912	4.53962	5.48764	-0.029426	-0.249211	-0.278041
ZmC3H21	Zm00001d044074	C3H	0.0772514	7.38403	13.2187	0.0559726	5.80071	13.1189	-0.46484	-0.348179	-0.0109298
ZmC3H22	Zm00001d044481	C3H	20.5309	16.0558	17.3529	19.5244	9.97048	13.3939	-0.0725185	-0.687358	-0.373606
ZmC3H24	Zm00001d024703	C3H	15.3086	9.85648	9.04391	14.8252	8.85342	8.00609	-0.0462907	-0.154837	-0.175848
ZmC3H26	Zm00001d036796	C3H	59.3615	19.4274	21.4325	52.3395	13.801	18.437	-0.181627	-0.49332	-0.217195
ZmC3H28	Zm00001d008322	C3H	8.86214	5.35513	5.96896	9.6227	6.12902	5.94832	0.118786	0.194734	-0.00499926
ZmC3H29	Zm00001d014705	C3H	9.75208	5.19064	6.08342	9.48235	5.97054	5.408	-0.0404662	0.201948	-0.169788
ZmC3H3	Zm00001d039101	C3H	0.374319	5.85733	7.34928	0.287906	6.2234	9.22902	-0.378671	0.0874579	0.328575
ZmC3H30	Zm00001d034710	C3H	23.4232	18.2732	24.8766	23.0627	16.4786	20.6507	-0.022373	-0.149134	-0.268596
ZmC3H31	Zm00001d024534	C3H	35.9215	21.1109	24.3688	37.875	21.206	30.2948	0.0764007	0.00648034	0.314035
ZmC3H34	Zm00001d017595	C3H	22.1962	15.3805	13.4326	22.9269	16.4355	13.4742	0.0467261	0.0957146	0.00446532
ZmC3H35	Zm00001d040302	C3H	11.0962	12.2814	11.147	13.3622	15.9854	12.5117	0.268086	0.38028	0.166619
ZmC3H36	Zm00001d009570	C3H	41.4586	27.3279	21.9789	49.3539	27.7683	20.2936	0.251495	0.0230674	-0.11509
ZmC3H40	Zm00001d020954	C3H	33.9825	52.9547	74.7769	38.005	73.1803	98.76	0.161394	0.466696	0.401335
ZmC3H48	Zm00001d044667	C3H	4.52347	4.6222	5.96714	3.59888	2.41257	2.82555	-0.329883	-0.938013	-1.07851
ZmC3H49	Zm00001d012049	C3H	7.17174	23.194	21.5676	6.51306	25.1142	24.6226	-0.138987	0.114748	0.191119
ZmC3H52	Zm00001d026543	C3H	27.029	10.4178	12.9528	32.7961	8.97806	12.5153	0.279016	-0.214582	-0.0495733
ZmC3H53	Zm00001d039014	C3H	50.0966	32.8035	39.6855	55.4084	38.0749	37.5995	0.145394	0.21499	-0.0779
ZmC3H54	Zm00001d023636	C3H	9.78608	8.46974	12.8158	10.0112	6.81849	10.4433	0.0328177	-0.312866	-0.295344
ZmC3H7	Zm00001d010956	C3H	34.5936	77.2018	111.598	9.61048	34.3606	52.4892	-1.84782	-1.16788	-1.08822
ZmCA2P16	Zm00001d033602	CCAAT-HAP2	5.69675	6.16359	8.43833	7.52967	14.6246	17.5862	0.402446	1.24655	1.05941
ZmCA3P1	Zm00001d042968	CCAAT-HAP3	33.6378	22.1978	24.5898	36.6118	23.7075	22.2866	0.122225	0.0949281	-0.141883
ZmCA3P5	Zm00001d050242	CCAAT-HAP3	6.90344	4.21684	5.69679	7.26036	4.14763	4.18524	0.0727256	-0.0238765	-0.444839
ZmCA3P9	Zm00001d042196	CCAAT-HAP3	17.8341	28.0405	23.6353	19.8449	47.4652	41.9133	0.15413	0.759361	0.826462
ZmCA5P10	Zm00001d038557	CCAAT-HAP	2.87408	4.06185	6.08501	3.09397	4.65772	5.48354	0.106359	0.197488	-0.150151
ZmCA5P14	Zm00001d052838	CCAAT-HAP	53.788	24.8228	24.0313	35.9496	19.6821	28.2288	-0.58131	-0.334785	0.232251
ZmCA5P15	Zm00001d039581	CCAAT-HAP	40.7679	5.32713	7.11561	30.0534	2.17596	4.53874	-0.439902	-1.29171	-0.648694
ZmCA5P16	Zm00001d020874	CCAAT-HAP	173.679	83.6222	101.663	135.437	89.2139	104.313	-0.358801	0.0933832	0.0371241
ZmCA5P3	Zm00001d036648	CCAAT-HAP	18.4963	3.38834	4.04851	16.2426	3.25153	3.49267	-0.187452	-0.0594616	-0.21306
ZmCA5P7	Zm00001d046967	CCAAT-HAP	8.83327	8.33604	6.83177	9.08735	8.89641	7.63837	0.0409117	0.0938601	0.161004
ZmCA5P8	Zm00001d007436	CCAAT-HAP	17.4502	11.8807	12.4356	19.0068	13.663	10.4084	0.123277	0.201656	-0.25673
ZmCA5P9	Zm00001d052621	CCAAT-HAP	28.4857	22.1995	22.8397	29.4129	30.5421	22.9842	0.0462092	0.460268	0.00909873
ZmCADR15	Zm00001d010574	CCAAT-DR1	18.4225	9.68314	9.95252	17.0696	5.72959	7.58669	-0.110041	-0.757044	-0.391591
ZmCOL11	Zm00001d003162	C2C2-CO-like	0.715186	5.00438	8.88452	0.556487	6.46782	10.7951	-0.361969	0.37009	0.281007
ZmCPP8	Zm00001d010713	CPP	7.2926	7.4633	9.02956	6.60169	6.43293	7.73393	-0.143598	-0.214338	-0.223453
ZmDBP1	Zm00001d052018	DBP	0.797471	14.5482	16.4314	0.473072	10.8446	17.9133	-0.753373	-0.423865	0.12458
ZmDBP3	Zm00001d045128	DBP	13.1064	16.4545	13.5281	10.326	15.9102	13.2695	-0.343992	-0.0485337	-0.0278517
ZmDOF11	Zm00001d030727	C2C2-Dof	5.85287	2.19128	2.08564	3.11251	1.30916	1.5435	-0.911065	-0.743135	-0.434286
ZmDOF13	Zm00001d032578	C2C2-Dof	2.71676	6.7793	6.01933	1.82179	7.7664	7.09923	-0.576527	0.196109	0.238059
ZmDOF16	Zm00001d020837	C2C2-Dof	4.33124	16.4382	24.088	6.57309	24.8127	36.379	0.601793	0.594029	0.594793
ZmDOF2	Zm00001d005970	C2C2-Dof	4.34691	5.15711	11.3706	3.80397	4.1883	8.40392	-0.192485	-0.300197	-0.436177
ZmDOF22	Zm00001d017575	C2C2-Dof	16.9956	25.6947	30.0406	13.6119	20.1321	29.9575	-0.320295	-0.351973	-0.00399351
ZmDOF23	Zm00001d026096	C2C2-Dof	4.20377	8.46789	9.23107	2.67294	5.56959	7.57278	-0.653256	-0.604433	-0.285674
ZmDOF25	Zm00001d034163	C2C2-Dof	1.06151	5.14342	8.32057	0.660302	2.21761	8.35363	-0.684925	-1.21372	0.00572088
ZmDOF29	Zm00001d017788	C2C2-Dof	2.35199	4.4622	5.34534	1.55864	3.15199	4.39951	-0.59359	-0.501495	-0.280938
ZmDOF30	Zm00001d028625	C2C2-Dof	5.89752	6.01124	5.46081	4.40048	6.10888	5.65703	-0.422448	0.0232458	0.0509319
ZmDOF34	Zm00001d006463	C2C2-Dof	2.43752	5.22185	7.26637	1.29253	3.52044	6.42247	-0.915218	-0.568806	-0.178107
ZmDOF41	Zm00001d026628	C2C2-Dof	0.246801	21.6313	39.0798	0.139934	2.29123	8.94072	-0.818606	-3.23892	-2.12796
ZmE2F11	Zm00001d023465	E2F-DP	6.00917	1.18737	1.49894	5.07952	0.921389	1.19529	-0.242473	-0.365888	-0.326581
ZmE2F12	Zm00001d037274	E2F-DP	16.8425	5.39151	6.20647	15.4318	4.62145	5.28537	-0.126204	-0.222343	-0.231771
ZmE2F5	Zm00001d004512	E2F-DP	2.89849	5.26954	3.29723	2.70503	4.33672	2.13428	-0.0996571	-0.281074	-0.627504
ZmEIL2	Zm00001d007188	EIL	0.79913	9.91148	10.6189	0.641204	12.2773	15.9306	-0.317647	0.308824	0.585174
ZmEIL4	Zm00001d020939	EIL	4.08189	5.52463	7.28005	4.08152	4.91418	6.02167	-0.000130071	-0.168926	-0.273785
ZmEREB101	Zm00001d028017	AP2/ERF-AP2	10.8677	4.57069	9.82484	10.8647	11.8805	28.5799	-0.000394059	1.37812	1.54049
ZmEREB109	Zm00001d020267	AP2/ERF-AP2	423.365	161.079	126.221	312.063	151.47	83.3135	-0.440064	-0.0887384	-0.599327
ZmEREB115	Zm00001d021208	AP2/ERF-AP2	15.6318	61.7827	92.3487	3.47832	12.3891	24.109	-2.16803	-2.31813	-1.93752
ZmEREB118	Zm00001d008546	AP2/ERF-AP2	105.834	29.8377	44.2366	79.0109	19.6478	29.7735	-0.421683	-0.602768	-0.571214
ZmEREB121	Zm00001d019230	AP2/ERF-AP2	10.4184	18.7106	26.3657	11.3765	12.8994	24.7829	0.126925	-0.536552	-0.0893206
ZmEREB122	Zm00001d045204	AP2/ERF-AP2	0.412268	3.67537	4.91507	0.690171	2.14985	5.77743	0.743371	-0.773649	0.233214
ZmEREB13	Zm00001d052152	AP2/ERF-AP2	6.76139	20.8181	28.6505	1.21334	4.93704	9.58201	-2.47833	-2.07612	-1.58016
ZmEREB134	Zm00001d043491	AP2/ERF-AP2	6.27347	8.97567	12.7605	4.31429	3.30846	12.6175	-0.540139	-1.43986	-0.0162647
ZmEREB136	Zm00001d018191	AP2/ERF-AP2	5.49333	10.8783	17.9317	0.82381	1.99148	3.21914	-2.7373	-2.44954	-2.47776
ZmEREB138	Zm00001d015639	AP2/ERF-AP2	13.2086	17.7724	19.5668	12.3086	20.8687	18.4449	-0.101814	0.231698	-0.0851843
ZmEREB14	Zm00001d052087	AP2/ERF-AP2	38.5064	45.5631	38.0367	30.9069	35.6711	29.7368	-0.31717	-0.35311	-0.355143
ZmEREB148	Zm00001d009103	AP2/ERF-AP2	17.0004	2.17594	2.68108	12.0638	0.624586	0.842056	-0.49488	-1.80066	-1.67082
ZmEREB160	Zm00001d045044	AP2/ERF-AP2	41.2636	60.6386	53.355	42.3438	57.5253	64.1007	0.037279	-0.0760388	0.264715
ZmEREB163	Zm00001d024468	AP2/ERF-AP2	13.465	7.91431	7.64319	13.2542	8.04453	8.45395	-0.0227603	0.0235442	0.14545
ZmEREB17	Zm00001d052229	AP2/ERF-AP2	65.6657	193.985	342.326	55.4984	89.929	238.806	-0.242694	-1.10908	-0.519533
ZmEREB171	Zm00001d038087	AP2/ERF-AP2	9.42791	0.566946	0.900846	8.07437	0.0851084	0.433237	-0.223588	-2.73584	-1.05612
ZmEREB172	Zm00001d031796	AP2/ERF-AP2	0.285558	5.74908	15.1375	0.111687	2.4772	4.43603	-1.35431	-1.21462	-1.77079
ZmEREB177	Zm00001d019734	AP2/ERF-AP2	1.08542	28.3249	39.9614	0.378555	19.6339	48.4547	-1.51967	-0.528724	0.27803
ZmEREB180	Zm00001d027925	AP2/ERF-AP2	12.2538	66.0668	79.1452	1.44349	22.4973	44.1867	-3.0856	-1.55417	-0.840889
ZmEREB190	Zm00001d026486	AP2/ERF-AP2	2.31645	1.008	1.02917	7.42478	4.02922	2.19391	1.68043	1.99901	1.09202
ZmEREB193	Zm00001d040651	AP2/ERF-AP2	14.1666	1.11634	1.88459	12.6079	0.594145	0.795864	-0.168162	-0.909885	-1.24366
ZmEREB200	Zm00001d022461	AP2/ERF-AP2	7.8456	7.38632	6.83645	7.53553	8.85688	4.80771	-0.0581737	0.261942	-0.507895
ZmEREB204	Zm00001d032295	AP2/ERF-AP2	70.963	151.253	195.941	49.2995	210.008	247.213	-0.525493	0.473485	0.335335
ZmEREB205	Zm00001d026271	AP2/ERF-AP2	66.343	184.091	290.319	25.8543	71.837	96.5083	-1.35954	-1.35762	-1.58891
ZmEREB206	Zm00001d017207	AP2/ERF-AP2	23.5051	0.0568569	0.390746	24.1517	0.0314998	0.0125618	0.0391461	-0.851994	-4.95911
ZmEREB208	Zm00001d044004	AP2/ERF-AP2	208.294	1.49525	7.76533	99.9472	0.467958	1.29801	-1.05938	-1.67593	-2.58074
ZmEREB209	Zm00001d049364	AP2/ERF-AP2	83.9426	83.7593	116.707	38.177	44.0831	50.1413	-1.1367	-0.926022	-1.21881
ZmEREB211	Zm00001d005892	AP2/ERF-AP2	0.274341	2.73196	5.37153	0.0373474	0.654342	1.19116	-2.87689	-2.06182	-2.17296
ZmEREB23	Zm00001d021207	AP2/ERF-AP2	0.479321	5.02634	9.18566	0.0231178	0.500828	0.888261	-4.37392	-3.32712	-3.37033
ZmEREB232	Zm00001d011639	AP2/ERF-AP2	25.9238	29.2128	30.8415	8.60019	8.76125	11.2593	-1.59183	-1.73739	-1.45375
ZmEREB25	Zm00001d036298	AP2/ERF-AP2	4.31562	5.04984	7.64054	3.11297	3.06864	9.80916	-0.471278	-0.718638	0.360455
ZmEREB27	Zm00001d037165	AP2/ERF-AP2	14.0992	45.215	36.3833	4.13428	11.72	7.92272	-1.76991	-1.94783	-2.19921
ZmEREB36	Zm00001d021205	AP2/ERF-AP2	5.75937	27.1649	46.5663	2.42445	6.78711	9.29272	-1.24825	-2.00088	-2.32511
ZmEREB4	Zm00001d028524	AP2/ERF-AP2	24.6622	11.1421	6.33661	21.4582	17.4729	6.34086	-0.200775	0.649094	0.000967755
ZmEREB50	Zm00001d039324	AP2/ERF-AP2	132.82	41.211	42.2875	83.4238	31.2616	28.8176	-0.670942	-0.398636	-0.55328
ZmEREB51	Zm00001d024436	AP2/ERF-AP2	2.11681	8.66608	6.55164	1.33784	8.84325	4.76392	-0.661983	0.0291971	-0.459706
ZmEREB53	Zm00001d042492	AP2/ERF-AP2	5.46261	0.328484	0.85945	4.49504	0.103016	0.691204	-0.281256	-1.67295	-0.314302
ZmEREB54	Zm00001d024324	AP2/ERF-AP2	105.918	233.995	272.05	44.9174	89.9663	139.142	-1.2376	-1.37902	-0.967319
ZmEREB56	Zm00001d036003	AP2/ERF-AP2	5.80384	7.91734	12.711	2.87955	3.81845	2.80767	-1.01116	-1.05203	-2.17863
ZmEREB6	Zm00001d002744	AP2/ERF-AP2	13.3238	5.89418	6.67419	9.20361	7.38783	5.84523	-0.533729	0.325861	-0.191334
ZmEREB69	Zm00001d037941	AP2/ERF-AP2	12.6595	0.250663	0.616425	16.8778	0.574341	0.503527	0.414913	1.19616	-0.291858
ZmEREB71	Zm00001d048208	AP2/ERF-AP2	16.8867	0.760189	1.22445	14.8089	1.28858	1.17372	-0.189418	0.761351	-0.0610478
ZmEREB76	Zm00001d017366	AP2/ERF-AP2	0.359739	3.14083	6.825	0.136165	0.388092	2.34062	-1.4016	-3.01668	-1.54394
ZmEREB8	Zm00001d053707	AP2/ERF-AP2	10.0279	14.304	19.6881	8.4797	15.6577	20.8386	-0.241928	0.130459	0.0819345
ZmEREB80	Zm00001d011499	AP2/ERF-AP2	55.9805	0.32766	1.64019	30.8684	0.156734	0.430106	-0.858797	-1.06388	-1.9311
ZmEREB81	Zm00001d035512	AP2/ERF-AP2	202.712	255.787	331.515	138.446	179.118	184.36	-0.550103	-0.514029	-0.84655
ZmEREB85	Zm00001d005016	AP2/ERF-AP2	13.3487	0.368447	0.321681	14.9084	2.3976	0.47639	0.159424	2.70206	0.566511
ZmEREB90	Zm00001d018305	AP2/ERF-AP2	10.1159	9.37099	11.435	10.7157	7.18023	9.62394	0.0830953	-0.38417	-0.248761
ZmEREB96	Zm00001d008968	AP2/ERF-AP2	0.297191	3.87498	4.66815	0.47838	3.17347	6.74065	0.686764	-0.288126	0.530036
ZmEREB97	Zm00001d002364	AP2/ERF-AP2	5.92884	19.5254	35.0019	2.542	8.15061	16.8659	-1.22178	-1.26037	-1.05333
ZmFHA14	Zm00001d013976	FHA	7.71119	2.52746	3.39972	6.90375	1.43641	1.79876	-0.159572	-0.815215	-0.91841
ZmFHA7	Zm00001d005240	FHA	6.37518	4.40309	4.20627	7.18345	4.22588	3.88521	0.17221	-0.0592645	-0.11455
ZmGATA11	Zm00001d002811	C2C2-GATA	10.8362	11.6559	13.9342	8.48121	10.8714	11.389	-0.353515	-0.100521	-0.290988
ZmGATA12	Zm00001d037605	C2C2-GATA	1.16361	28.9612	29.9048	1.92744	24.3519	35.0829	0.72808	-0.250088	0.23039
ZmGATA13	Zm00001d012757	C2C2-GATA	20.1825	0.254496	0.649489	23.0186	0.632468	0.449089	0.189691	1.31335	-0.532305
ZmGATA17	Zm00001d011771	C2C2-GATA	16.4871	2.04278	2.6071	15.3301	1.80674	1.82596	-0.104969	-0.177147	-0.513792
ZmGATA18	Zm00001d034751	C2C2-GATA	247.069	43.9426	55.4358	187.905	28.4193	46.5441	-0.394913	-0.62875	-0.252219
ZmGATA2	Zm00001d009193	C2C2-GATA	5.12336	98.8769	136.599	6.1991	113.127	139.152	0.27497	0.19424	0.0267111
ZmGATA24	Zm00001d018421	C2C2-GATA	74.0996	29.7308	19.4992	59.8368	32.8879	16.4135	-0.308433	0.145598	-0.248532
ZmGATA27	Zm00001d040775	C2C2-GATA	2.37107	42.1358	60.8695	1.58066	24.4162	38.4358	-0.585012	-0.787207	-0.663268
ZmGATA28	Zm00001d047081	C2C2-GATA	43.9747	0.539264	0.749899	37.0416	0.480477	0.0731687	-0.247527	-0.166525	-3.3574
ZmGATA3	Zm00001d017409	C2C2-GATA	2.06178	7.20728	9.35247	1.76251	6.35472	9.71291	-0.226262	-0.181627	0.0545552
ZmGATA31	Zm00001d041883	C2C2-GATA	15.2712	5.92724	8.12684	11.643	4.15014	7.17534	-0.391355	-0.514201	-0.179648
ZmGATA35	Zm00001d043969	C2C2-GATA	14.9762	0.596405	0.783901	7.09221	0.239156	0.689421	-1.07836	-1.31834	-0.185287
ZmGATA39	Zm00001d014656	C2C2-GATA	48.8359	21.2055	22.411	50.0005	24.0194	23.9864	0.034001	0.179767	0.098007
ZmGATA4	Zm00001d051981	C2C2-GATA	90.6759	56.6512	43.0233	76.7947	56.6063	36.3859	-0.239713	-0.0011444	-0.241741
ZmGATA40	Zm00001d036494	C2C2-GATA	53.3001	20.5254	20.4218	48.1082	19.8625	19.4228	-0.147855	-0.0473617	-0.0723545
ZmGATA6	Zm00001d025953	C2C2-GATA	9.00093	6.48304	10.5669	5.89978	2.69874	5.50734	-0.609414	-1.26439	-0.940119
ZmGATA7	Zm00001d023539	C2C2-GATA	8.24991	9.39408	8.86441	8.01154	9.49228	7.67099	-0.0422984	0.0150025	-0.208613
ZmGBP12	Zm00001d022266	GeBP	7.56835	4.3103	5.16431	7.0728	5.75156	5.17398	-0.097697	0.416165	0.00269831
ZmGBP14	Zm00001d053298	GeBP	13.6398	4.61001	4.78839	15.7017	4.44195	4.92454	0.203098	-0.0535787	0.0404459
ZmGBP16	Zm00001d018198	GeBP	7.53278	3.7715	4.59936	6.83848	3.07396	4.18661	-0.139507	-0.295041	-0.135652
ZmGBP17	Zm00001d018208	GeBP	106.345	23.9241	29.1738	100.362	15.8265	23.6402	-0.0835411	-0.596122	-0.303435
ZmGBP18	Zm00001d029287	GeBP	15.1853	5.53186	6.66147	14.685	5.8656	6.97759	-0.0483263	0.084514	0.0668874
ZmGBP20	Zm00001d049991	GeBP	10.1353	1.79572	2.58043	9.35969	1.62056	2.26192	-0.114856	-0.14807	-0.190066
ZmGBP3	Zm00001d033706	GeBP	15.9126	18.9032	24.3749	14.5042	19.2371	22.5055	-0.133704	0.0252644	-0.115121
ZmGBP4	Zm00001d044953	GeBP	6.36256	3.46048	3.26545	5.87688	3.22171	2.82377	-0.114556	-0.103145	-0.20966
ZmGBP6	Zm00001d006945	GeBP	14.1159	6.36335	6.19239	10.0663	7.37621	5.78725	-0.487779	0.213095	-0.0976193
ZmGBP7	Zm00001d020688	GeBP	13.1797	35.3739	38.9271	9.80095	23.7322	23.8206	-0.427326	-0.575835	-0.708567
ZmGBP8	Zm00001d005865	GeBP	4.14023	7.40996	8.31095	4.12492	6.8726	5.85919	-0.00534757	-0.108609	-0.504313
ZmGLK15	Zm00001d019536	G2-like	8.65341	8.6503	9.49954	9.62559	9.85496	8.65871	0.153605	0.1881	-0.133706
ZmGLK39	Zm00001d016175	G2-like	7.18573	6.83093	6.29667	6.33445	4.45826	6.04408	-0.181916	-0.615599	-0.0590677
ZmGLK44	Zm00001d034160	G2-like	20.8133	55.5838	70.4968	18.4637	40.2919	47.9909	-0.172815	-0.464175	-0.554797
ZmGLK44	Zm00001d034160	G2-like	20.8133	55.5838	70.4968	18.4637	40.2919	47.9909	-0.172815	-0.464175	-0.554797
ZmGLK49	Zm00001d050404	G2-like	29.049	23.4858	30.9298	12.1614	12.4936	19.0632	-1.25619	-0.910602	-0.698209
ZmGLK51	Zm00001d038191	G2-like	13.4859	28.2615	33.4182	10.5021	24.1797	43.7326	-0.36077	-0.225039	0.388076
ZmGLK52	Zm00001d026542	G2-like	1.1538	6.15548	10.7304	0.782263	1.4101	2.88951	-0.560667	-2.12608	-1.89281
ZmGLK56	Zm00001d011785	G2-like	1.64296	2.27725	1.69384	2.21586	11.5364	11.5179	0.431567	2.34083	2.76551
ZmGLK58	Zm00001d038546	G2-like	7.37996	15.1524	23.694	5.26324	8.5954	12.202	-0.487662	-0.817908	-0.957406
ZmGLK6	Zm00001d032190	G2-like	10.1675	26.9057	34.4619	3.79381	21.4219	32.4133	-1.42224	-0.328824	-0.0884181
ZmGLK62	Zm00001d029963	G2-like	89.246	146.808	260.198	101.775	95.6229	245.73	0.189526	-0.618498	-0.0825371
ZmGLK65	Zm00001d049581	G2-like	12.43	3.35438	3.34521	13.4562	3.6537	3.29912	0.114445	0.123312	-0.0200173
ZmGLK71	Zm00001d028265	G2-like	9.32807	9.06848	7.63416	7.82491	9.88683	7.99157	-0.253505	0.124648	0.0660096
ZmGLK74	Zm00001d000184	G2-like	3.03294	5.61899	10.5528	3.99973	3.20078	7.86214	0.399187	-0.811889	-0.424638
ZmGLK8	Zm00001d013202	G2-like	7.20805	21.3934	27.138	11.5732	19.9806	21.6776	0.683112	-0.0985674	-0.324112
ZmGLK9	Zm00001d030891	G2-like	34.6368	51.1163	68.369	32.721	40.6967	44.4077	-0.082088	-0.328873	-0.622533
ZmGRAS10	Zm00001d017513	GRAS	17.7731	9.57444	7.56049	17.5389	15.2966	10.5902	-0.0191436	0.675953	0.486177
ZmGRAS2	Zm00001d011881	GRAS	4.37838	3.56064	5.29223	1.10965	0.764277	1.85771	-1.98029	-2.21997	-1.51035
ZmGRAS23	Zm00001d042907	GRAS	8.15651	11.7348	14.1136	12.9465	13.8801	19.7807	0.666537	0.242224	0.487006
ZmGRAS33	Zm00001d029855	GRAS	67.4686	59.6866	32.5564	45.4901	83.4512	64.9618	-0.568663	0.483526	0.996648
ZmGRAS40	Zm00001d034664	GRAS	5.02569	4.19994	5.1696	5.8604	4.25345	4.39966	0.221676	0.0182641	-0.232658
ZmGRAS50	Zm00001d041536	GRAS	7.13182	5.29473	6.15793	6.5996	4.04149	6.76403	-0.111891	-0.389671	0.135437
ZmGRAS52	Zm00001d002573	GRAS	10.841	25.7719	32.8918	8.14196	19.3006	24.6153	-0.413044	-0.417151	-0.418172
ZmGRAS53	Zm00001d027292	GRAS	2.74325	10.1604	15.0419	2.78151	9.98347	16.821	0.0199811	-0.0253428	0.16128
ZmGRAS54	Zm00001d021826	GRAS	12.8558	28.4474	27.6342	8.31055	23.7862	36.5815	-0.629404	-0.258172	0.404661
ZmGRAS55	Zm00001d013385	GRAS	8.39989	3.20039	4.10943	4.96731	1.95465	1.38754	-0.757904	-0.711339	-1.56641
ZmGRAS65	Zm00001d033834	GRAS	7.87317	0.221741	0.457452	6.08491	0.105567	0.261502	-0.371708	-1.07072	-0.806797
ZmGRAS78	Zm00001d052380	GRAS	19.7448	11.5249	18.3083	12.8444	5.94284	14.6135	-0.620329	-0.955534	-0.325198
ZmGRAS79	Zm00001d026158	GRAS	27.8414	13.8102	11.7272	24.5867	17.053	13.3686	-0.179357	0.304297	0.188986
ZmGRAS80	Zm00001d051387	GRAS	16.8009	14.3832	12.9773	14.4456	12.2361	11.002	-0.217909	-0.233237	-0.238231
ZmGRF13	Zm00001d017602	GRF	12.4006	0.214873	0.535124	9.12288	0.120861	0.472251	-0.442844	-0.830136	-0.180319
ZmGRF15	Zm00001d007465	GRF	11.1881	1.09049	0.901868	10.3573	1.57779	1.22309	-0.111319	0.532931	0.439545
ZmGRF2	Zm00001d006348	GRF	12.2859	4.42302	4.8279	12.8768	4.56702	5.43698	0.0677729	0.0462201	0.17141
ZmGRF3	Zm00001d021362	GRF	15.2742	4.23285	5.02476	15.502	4.55758	3.40716	0.0213519	0.106641	-0.560488
ZmGRF5	Zm00001d026243	GRF	5.20823	1.81402	3.76929	6.16826	0.613093	1.93084	0.244071	-1.56501	-0.965067
ZmGRF7	Zm00001d035965	GRF	32.8346	2.33789	2.98544	24.1606	1.12048	1.7297	-0.442562	-1.06109	-0.787423
ZmGRF9	Zm00001d051456	GRF	5.92864	0	0.0492934	2.61496	0	0.00786542	-1.18091	#DIV/0!	-2.6478
ZmHAG10	Zm00001d002156	GNAT	68.0434	24.501	30.1689	61.8182	20.643	20.7275	-0.138422	-0.24719	-0.541516
ZmHAG11	Zm00001d003257	GNAT	28.8829	16.0925	12.2563	37.6014	18.7297	18.2857	0.380569	0.218941	0.577187
ZmHAG17	Zm00001d044446	GNAT	105.569	20.3314	21.5354	98.5127	16.9941	20.4584	-0.0998033	-0.258679	-0.0740169
ZmHAG18	Zm00001d049501	GNAT	9.84911	24.0182	32.1508	10.6916	22.771	23.8636	0.118414	-0.0769305	-0.430043
ZmHAG19	Zm00001d051663	GNAT	55.0729	17.4842	11.6932	50.4421	19.3146	12.693	-0.126713	0.143638	0.118368
ZmHAG21	Zm00001d013087	GNAT	5.7817	10.1227	7.1476	1.33865	5.13591	4.9354	-2.11071	-0.978897	-0.534294
ZmHAG22	Zm00001d013597	GNAT	14.9016	7.45499	7.96202	16.4752	6.87616	6.75406	0.144825	-0.116603	-0.237378
ZmHAG23	Zm00001d014175	GNAT	10.5586	4.18848	3.3891	11.6639	6.89712	4.54823	0.143633	0.719569	0.424402
ZmHAG25	Zm00001d017691	GNAT	6.75886	6.81271	6.83597	6.85128	7.48904	5.64238	0.0195932	0.136551	-0.276843
ZmHAG26	Zm00001d018218	GNAT	4.32395	1.77858	2.479	5.8276	1.84718	2.40079	0.430552	0.0546034	-0.0462479
ZmHAG28	Zm00001d037529	GNAT	1.59795	4.12814	4.36961	1.01568	1.31067	5.17083	-0.653776	-1.65519	0.242893
ZmHAG28	Zm00001d037529	GNAT	1.59795	4.12814	4.36961	1.01568	1.31067	5.17083	-0.653776	-1.65519	0.242893
ZmHAG36	Zm00001d048194	GNAT	9.86958	5.22038	6.07243	9.0814	5.08309	5.33418	-0.120073	-0.0384496	-0.187009
ZmHAG42	Zm00001d025713	GNAT	12.9689	4.41326	5.55349	12.7801	4.33881	6.21518	-0.0211614	-0.0245453	0.162401
ZmHAG5	Zm00001d033620	GNAT	25.0153	11.1308	10.3257	32.4936	11.2096	12.9969	0.377344	0.0101752	0.331924
ZmHAG8	Zm00001d034418	GNAT	16.575	29.4885	37.1334	4.09811	13.2663	35.9895	-2.01598	-1.15238	-0.045139
ZmHB11	Zm00001d020670	Homeobox	2.4646	5.24731	7.63747	1.36208	3.32711	4.9291	-0.855541	-0.657311	-0.631771
ZmHB112	Zm00001d032316	Homeobox	16.9049	21.275	34.9975	21.5134	12.6988	36.7123	0.347798	-0.744462	0.0690092
ZmHB115	Zm00001d051749	Homeobox	2.35754	51.3154	84.4383	0.569537	10.4617	37.9283	-2.04942	-2.29427	-1.15462
ZmHB116	Zm00001d043076	Homeobox	8.16756	9.99446	11.6838	8.78724	18.5102	15.6395	0.105506	0.889123	0.42068
ZmHB120	Zm00001d020804	Homeobox	17.6589	26.3968	43.1776	14.0221	23.9858	45.3644	-0.332691	-0.138183	0.0712776
ZmHB123	Zm00001d010060	Homeobox	1.36389	3.08382	2.72324	1.2503	5.02556	4.2498	-0.125456	0.704564	0.642074
ZmHB126	Zm00001d006195	Homeobox	3.02214	6.82614	1.98431	3.73311	6.39297	2.17292	0.304805	-0.0945846	0.130993
ZmHB128	Zm00001d021268	Homeobox	20.6355	63.7543	51.2317	21.8262	83.4657	69.428	0.0809324	0.388661	0.438481
ZmHB131	Zm00001d005584	Homeobox	12.3128	10.4397	11.1178	12.2116	8.50823	9.55979	-0.0119094	-0.295152	-0.217824
ZmHB132	Zm00001d018742	Homeobox	2.57637	9.94016	16.5311	1.1706	3.09751	4.78693	-1.13808	-1.68216	-1.78801
ZmHB133	Zm00001d048527	Homeobox	16.0803	24.4759	21.9961	11.0616	17.6237	12.0327	-0.539733	-0.473847	-0.870282
ZmHB14	Zm00001d021236	Homeobox	4.08806	0.300979	0.449917	7.48237	0.963609	0.438246	0.87208	1.67879	-0.0379179
ZmHB19	Zm00001d012330	Homeobox	0.592577	3.32662	4.30055	0.900859	2.36491	7.52874	0.604299	-0.49227	0.807889
ZmHB21	Zm00001d046223	Homeobox	1.35472	5.21606	5.58814	1.47468	9.58259	15.3222	0.122403	0.877455	1.45519
ZmHB23	Zm00001d010948	Homeobox	7.25121	10.5498	16.1767	9.86958	14.1481	28.7191	0.444766	0.423392	0.828092
ZmHB25	Zm00001d041489	Homeobox	20.0407	15.429	16.2248	17.3006	12.2777	13.6457	-0.212111	-0.329605	-0.24975
ZmHB4	Zm00001d045400	Homeobox	57.6334	38.9809	19.7442	43.0916	37.4192	8.86274	-0.419498	-0.0589861	-1.15561
ZmHB48	Zm00001d042864	Homeobox	2.08017	14.6706	19.275	2.91653	16.7527	11.9512	0.487551	0.191473	-0.689574
ZmHB54	Zm00001d005951	Homeobox	1.13843	8.23068	14.1927	1.52998	4.60265	10.7873	0.426468	-0.838547	-0.39581
ZmHB55	Zm00001d020046	Homeobox	16.1206	11.0625	14.3945	16.1385	14.153	13.7056	0.00160642	0.355437	-0.0707524
ZmHB60	Zm00001d036118	Homeobox	14.903	38.1914	14.3409	16.6659	58.6084	17.9709	0.161296	0.617859	0.325528
ZmHB64	Zm00001d027802	Homeobox	0.0872516	18.0265	25.7756	0.136452	9.26919	27.9144	0.645136	-0.959602	0.115003
ZmHB7	Zm00001d050310	Homeobox	36.4655	42.446	56.5122	31.8399	46.0788	78.1519	-0.195697	0.118473	0.467718
ZmHB73	Zm00001d024410	Homeobox	0.0126247	1.20834	1.15281	0.0891278	5.69859	6.21804	2.81963	2.23758	2.43131
ZmHB74	Zm00001d040611	Homeobox	3.23937	3.45715	6.22523	4.70358	7.11051	9.6949	0.538045	1.04037	0.639099
ZmHB77	Zm00001d045398	Homeobox	55.8075	71.6258	55.713	48.0751	75.0197	38.2747	-0.21517	0.0667906	-0.541623
ZmHB79	Zm00001d015549	Homeobox	6.25277	20.9698	28.8246	6.98493	14.8491	22.1822	0.159751	-0.497939	-0.3779
ZmHB84	Zm00001d031182	Homeobox	0.159057	16.9871	25.4348	0.331646	17.6346	33.8627	1.0601	0.0539741	0.412893
ZmHMG10	Zm00001d017555	HMG	237.334	20.0719	21.9177	216.964	28.5957	28.4446	-0.129462	0.510626	0.376058
ZmHMG13	Zm00001d021433	HMG	129.131	4.0347	6.76121	132.03	3.20889	4.41779	0.0320392	-0.330389	-0.613957
ZmHMG2	Zm00001d002659	HMG	81.9741	60.8309	72.7523	81.2725	48.1256	61.7997	-0.0124005	-0.338	-0.235392
ZmHMG3	Zm00001d006306	HMG	23.5139	0.530375	1.1261	25.8526	0.47409	0.532835	0.136791	-0.161852	-1.07958
ZmHMG4	Zm00001d043946	HMG	14.2935	9.57162	13.9036	12.7742	6.12726	9.10645	-0.162128	-0.643522	-0.610503
ZmHMG6	Zm00001d051427	HMG	118.974	12.2886	17.0347	104.985	13.2029	17.8207	-0.180462	0.103532	0.0650773
ZmHMG9	Zm00001d016082	HMG	86.3358	0.564936	1.20764	61.5382	0.181834	0.413956	-0.488477	-1.63547	-1.54464
ZmHSF1	Zm00001d005888	HSF	3.90934	11.5485	15.4166	2.597	7.30291	17.2029	-0.590075	-0.661162	0.158164
ZmHSF10	Zm00001d021264	HSF	11.9326	17.1462	24.2219	6.92139	17.3972	29.4165	-0.785774	0.0209736	0.280314
ZmHSF13	Zm00001d027757	HSF	6.2707	3.73827	4.32761	5.86146	2.50471	2.33013	-0.0973655	-0.57773	-0.893159
ZmHSF14	Zm00001d028269	HSF	2.67644	2.11249	2.41003	3.23306	3.01617	2.64694	0.272584	0.513774	0.135272
ZmHSF15	Zm00001d038746	HSF	0.665868	1.22771	1.07788	0.0963467	0.281214	0.310075	-2.78893	-2.12623	-1.79751
ZmHSF17	Zm00001d033987	HSF	2.68304	3.78222	2.52536	2.59548	5.3247	3.71909	-0.047866	0.49347	0.558459
ZmHSF2	Zm00001d005843	HSF	58.288	0.636629	1.47532	39.7461	0.447077	1.40852	-0.552385	-0.509928	-0.0668482
ZmHSF20	Zm00001d026094	HSF	6.42679	2.25071	2.4076	6.67092	6.12574	5.57307	0.0537861	1.4445	1.21087
ZmHSF21	Zm00001d020714	HSF	0.211458	1.94091	2.80534	0.278906	0.770733	2.84546	0.399411	-1.33243	0.0204852
ZmHSF23	Zm00001d044168	HSF	5.91074	6.72115	9.0635	8.73618	5.01069	10.7985	0.563663	-0.423698	0.252691
ZmHSF24	Zm00001d032923	HSF	9.37522	6.42092	7.2583	16.6408	16.9667	12.7246	0.827803	1.40186	0.809921
ZmHSF25	Zm00001d011406	HSF	1.06767	0.066321	0.0695428	0.742508	0.0281612	0.115869	-0.523991	-1.23576	0.73652
ZmHSF26	Zm00001d012749	HSF	3.54575	4.89822	6.0239	2.93431	5.04285	5.49541	-0.27307	0.0419823	-0.132473
ZmHSF28	Zm00001d046299	HSF	33.6807	27.4833	39.3456	56.9425	80.4141	120.174	0.757583	1.54889	1.61085
ZmHSF3	Zm00001d044259	HSF	0.596508	0.709	0.708747	0.812493	0.760265	0.723067	0.445815	0.100717	0.0288578
ZmHSF4	Zm00001d018941	HSF	4.30197	2.94085	2.3273	4.57387	3.97579	3.51075	0.0884185	0.435005	0.593121
ZmHSF6	Zm00001d016674	HSF	0.267075	0.0578124	0.166436	0.396577	0.229978	0.202843	0.570355	1.99204	0.285397
ZmHSF7	Zm00001d052738	HSF	9.11097	12.5581	11.5255	6.77084	16.9875	20.5277	-0.42827	0.43586	0.832744
ZmHSF8	Zm00001d031736	HSF	1.14197	2.47408	3.08159	2.25531	7.8406	8.86716	0.981805	1.66407	1.5248
ZmIAA1	Zm00001d030993	Aux/IAA	9.06954	33.1553	33.4864	6.33267	23.1556	39.6251	-0.518215	-0.51788	0.24284
ZmIAA10	Zm00001d043878	Aux/IAA	34.1755	38.7726	54.0362	29.8179	26.4849	41.595	-0.196785	-0.549864	-0.377514
ZmIAA11	Zm00001d049715	Aux/IAA	0.328462	0.168651	0.147013	0.30088	0.384835	0.316305	-0.126536	1.1902	1.10537
ZmIAA12	Zm00001d051911	Aux/IAA	3.16678	11.7414	22.6421	3.52899	5.878	22.8391	0.15624	-0.998209	0.0124971
ZmIAA14	Zm00001d013302	Aux/IAA	152.211	404.803	345.267	124.447	429.448	389.466	-0.290539	0.0852621	0.173785
ZmIAA15	Zm00001d013707	Aux/IAA	35.9805	69.6157	57.0056	34.4285	78.9439	55.9429	-0.0636127	0.181414	-0.0271496
ZmIAA16	Zm00001d016277	Aux/IAA	3.94834	61.9372	65.2253	4.02358	86.1756	101.239	0.0272321	0.476473	0.634258
ZmIAA17	Zm00001d018414	Aux/IAA	0.426474	5.58301	5.30118	0.549154	11.5312	11.7979	0.364754	1.04643	1.15415
ZmIAA18	Zm00001d000288	Aux/IAA	0.194766	4.26419	7.048	1.19054	2.86242	11.0876	2.6118	-0.575038	0.653659
ZmIAA19	Zm00001d036918	Aux/IAA	0.66275	3.67761	4.86632	0.978726	3.69512	6.47509	0.562441	0.00685429	0.41207
ZmIAA21	Zm00001d037774	Aux/IAA	84.7695	214.523	338.164	84.1729	157.139	269.675	-0.0101898	-0.449088	-0.326501
ZmIAA25	Zm00001d018973	Aux/IAA	0.828033	3.68939	6.08575	0.404562	2.283	2.82387	-1.03333	-0.692448	-1.10776
ZmIAA28	Zm00001d010411	Aux/IAA	5.42029	16.9209	30.0357	5.53602	26.9665	61.7274	0.0304796	0.672358	1.03923
ZmIAA29	Zm00001d011588	Aux/IAA	40.1531	63.0918	104.047	38.2077	44.4262	79.4473	-0.0716502	-0.506041	-0.38916
ZmIWS2	Zm00001d012993	IWS1/SPN1	14.5007	4.37929	5.35495	18.4078	4.97989	4.9955	0.344202	0.185417	-0.100246
ZmJMJ14	Zm00001d030108	JUMONJI	4.25501	6.31735	4.27228	4.34541	6.40467	3.65962	0.0303284	0.0198056	-0.22331
ZmJMJ15	Zm00001d017700	JUMONJI	3.59177	20.0008	17.0991	3.29901	21.1184	16.0775	-0.122662	0.0784442	-0.0888771
ZmKELP2	Zm00001d016803	p15 (PC4,Sub1)	22.4665	10.8873	15.5849	19.1426	11.5918	13.9427	-0.230989	0.0904624	-0.160637
ZmKELP3	Zm00001d011680	p15 (PC4,Sub1)	23.7955	9.14334	12.3662	26.058	8.68828	12.2358	0.131039	-0.0736513	-0.0152849
ZmLBD10	Zm00001d033335	LBD	6.17552	2.32197	1.37512	6.00386	4.06077	1.35526	-0.0406712	0.806405	-0.0209843
ZmLBD11	Zm00001d033347	LBD	5.43236	37.4378	60.058	4.66661	18.7936	28.0226	-0.219205	-0.994252	-1.09977
ZmLBD17	Zm00001d040004	LBD	11.6832	7.8285	6.7527	2.468	0.176201	0.15962	-2.24302	-5.47344	-5.40275
ZmLBD20	Zm00001d043036	LBD	6.30809	1.23136	2.26051	8.16092	0.87269	2.33089	0.371528	-0.496709	0.0442319
ZmLBD26	Zm00001d013625	LBD	0.78349	2.036	2.75749	1.36938	4.75784	9.76254	0.805535	1.22457	1.8239
ZmLBD31	Zm00001d038013	LBD	6.50503	0.210587	0.160967	6.76074	0.378586	0.0588366	0.0556268	0.846205	-1.45198
ZmLBD4	Zm00001d028721	LBD	6.80154	2.79705	1.03795	5.27931	2.68549	0.880666	-0.365512	-0.0587206	-0.23707
ZmLBD5	Zm00001d029506	LBD	24.0016	18.7617	17.6434	10.5741	10.1643	7.21332	-1.1826	-0.884275	-1.29039
ZmLBD6	Zm00001d029601	LBD	68.6	77.5024	84.5205	54.1973	33.5057	59.7957	-0.339987	-1.20983	-0.499259
ZmLIM1	Zm00001d028550	LIM	56.3004	154.958	145.644	58.2146	142.273	106.375	0.0482349	-0.123221	-0.453285
ZmLIM10	Zm00001d035304	LIM	78.1383	233.43	173.261	80.201	222.797	175.026	0.0375914	-0.0672615	0.014624
ZmLIM13	Zm00001d047837	LIM	0.720484	3.90119	6.99785	0.850312	2.51545	4.42956	0.239026	-0.6331	-0.659747
ZmLIM4	Zm00001d030953	LIM	4.97616	14.9163	14.2986	5.28878	16.818	15.3317	0.0879032	0.173124	0.10064
ZmLIM7	Zm00001d041725	LIM	3.84419	82.8664	75.1704	1.71398	34.8451	49.1507	-1.16533	-1.24983	-0.612953
ZmLUG2	Zm00001d018460	LEUNIG	18.5408	14.9319	14.3766	17.2087	16.3724	15.871	-0.107567	0.132872	0.142676
ZmMADS26	Zm00001d017932	MADS	15.1452	2.48969	4.35734	10.2453	3.17586	2.20626	-0.563893	0.351179	-0.981847
ZmMADS32	Zm00001d049691	MADS	106.306	77.7642	73.1194	116.808	73.5856	94.0107	0.135916	-0.0796815	0.362571
ZmMADS45	Zm00001d035053	MADS	0.094715	3.03166	9.31608	0.168568	1.80823	5.78446	0.831664	-0.745533	-0.687541
ZmMADS67	Zm00001d022088	MADS	5.21726	2.64938	3.90872	4.97047	3.48872	5.91302	-0.0699083	0.397044	0.597201
ZmMADS9	Zm00001d002332	MADS	18.0886	16.914	17.2846	20.063	17.7679	21.1581	0.149463	0.0710603	0.29172
ZmMED26_12	Zm00001d008617	MED26	21.6114	23.8039	29.0368	25.2804	22.8571	26.7773	0.226227	-0.0585532	-0.116871
ZmMED26_13	Zm00001d010271	MED26	8.17839	12.6392	17.1091	7.81532	11.6897	13.8627	-0.0655108	-0.112677	-0.303557
ZmMED26_16	Zm00001d023514	MED26	7.67004	7.11199	8.13968	6.2681	6.43755	7.49543	-0.291206	-0.143742	-0.118961
ZmMED6_1	Zm00001d044902	MED6	29.5357	16.875	17.047	23.033	15.36	13.6998	-0.358758	-0.135708	-0.315359
ZmMED7_1	Zm00001d001967	MED7	5.64019	4.55175	5.36142	5.58929	4.70664	4.72258	-0.0130787	0.0482749	-0.18304
ZmMED7_2	Zm00001d026516	MED7	8.73851	3.53498	3.82663	8.07504	4.7	3.44062	-0.113918	0.410962	-0.153405
ZmMTERF1	Zm00001d029242	mTERF	1.86114	13.2337	17.1876	2.38701	4.26974	19.7621	0.359014	-1.63199	0.201363
ZmMTERF11	Zm00001d042436	mTERF	34.5189	5.09141	6.43295	33.0328	4.18344	5.15172	-0.0634838	-0.283374	-0.320426
ZmMTERF14	Zm00001d052081	mTERF	8.05996	2.67351	2.87658	8.53843	2.43778	2.71724	0.0831992	-0.133169	-0.0822115
ZmMTERF17	Zm00001d017130	mTERF	7.21751	0.8636	1.8373	7.90404	1.48276	2.25658	0.131089	0.779855	0.296555
ZmMTERF2	Zm00001d031533	mTERF	6.05705	0.632278	0.731262	5.94208	0.402013	0.578461	-0.0276492	-0.653318	-0.338169
ZmMTERF2	Zm00001d031533	mTERF	6.05705	0.632278	0.731262	5.94208	0.402013	0.578461	-0.0276492	-0.653318	-0.338169
ZmMTERF22	Zm00001d038158	mTERF	25.4983	8.41585	8.62423	23.3767	8.81316	7.65794	-0.125331	0.06655	-0.17144
ZmMTERF26	Zm00001d021513	mTERF	7.55232	1.55204	1.91186	6.23777	1.47084	1.36681	-0.27589	-0.0775275	-0.484162
ZmMTERF30	Zm00001d047442	mTERF	0.0459785	4.62956	5.97569	0.11241	3.09539	10.9851	1.28974	-0.580752	0.87837
ZmMYB108	Zm00001d050185	MYB	0.065008	12.4068	14.2233	0.155291	12.737	28.2661	1.25628	0.037888	0.990813
ZmMYB121	Zm00001d032694	MYB	5.59279	44.5945	69.4688	3.1886	22.595	47.274	-0.810645	-0.980859	-0.555317
ZmMYB128	Zm00001d040527	MYB	2.57704	36.8029	20.4291	1.93329	33.6192	21.6251	-0.414656	-0.130532	0.0820826
ZmMYB130	Zm00001d038930	MYB	0.361969	10.6146	14.3398	0.120682	4.33843	4.72897	-1.58465	-1.2908	-1.60042
ZmMYB131	Zm00001d039496	MYB	1.36374	51.0152	72.9783	1.40258	22.3027	53.1982	0.0405203	-1.19371	-0.456092
ZmMYB131	Zm00001d039496	MYB	1.36374	51.0152	72.9783	1.40258	22.3027	53.1982	0.0405203	-1.19371	-0.456092
ZmMYB131	Zm00001d039496	MYB	1.36374	51.0152	72.9783	1.40258	22.3027	53.1982	0.0405203	-1.19371	-0.456092
ZmMYB132	Zm00001d025864	MYB	10.6513	17.6295	24.0146	6.90628	13.6235	16.0115	-0.625042	-0.37189	-0.584806
ZmMYB133	Zm00001d001837	MYB	12.7003	23.0751	31.8541	14.2615	22.7973	37.5035	0.167257	-0.0174777	0.235545
ZmMYB139	Zm00001d005300	MYB	0.212008	5.59873	6.08652	0.170157	11.9822	15.2357	-0.317255	1.09773	1.32377
ZmMYB149	Zm00001d024784	MYB	1.94637	40.13	21.9607	2.63117	45.1915	22.3906	0.43492	0.171369	0.0279704
ZmMYB153	Zm00001d019712	MYB	2.89646	40.9427	57.5844	1.62006	33.3946	56.6598	-0.838242	-0.293989	-0.023352
ZmMYB158	Zm00001d036768	MYB	87.1913	76.7362	102.816	39.2382	38.4221	35.4934	-1.15192	-0.997972	-1.53444
ZmMYB16	Zm00001d052069	MYB	2.13917	10.9317	7.29231	1.9351	13.7155	5.55062	-0.144646	0.32729	-0.393727
ZmMYB163	Zm00001d012255	MYB	1.79783	62.5745	57.4367	2.54187	67.448	66.6094	0.499639	0.1082	0.213753
ZmMYB168	Zm00001d011252	MYB	5.76866	6.60107	7.14927	6.18225	9.0411	7.73142	0.0998967	0.453798	0.112936
ZmMYB174	Zm00001d008602	MYB	9.06492	28.2677	36.8451	8.53837	20.2487	29.8835	-0.0863336	-0.48133	-0.302122
ZmMYB187	Zm00001d040464	MYB	0.27264	5.08262	8.52408	0.639053	1.82831	5.57583	1.22894	-1.47506	-0.612357
ZmMYB21	Zm00001d035605	MYB	3.8314	115.468	273.332	1.11053	7.71466	26.0534	-1.78663	-3.90374	-3.39111
ZmMYB25	Zm00001d010201	MYB	4.74987	25.3047	36.3662	1.61393	44.3801	30.169	-1.55731	0.810511	-0.269531
ZmMYB36	Zm00001d012379	MYB	3.80629	5.1458	6.67489	3.01274	4.18521	6.66944	-0.337309	-0.298096	-0.00117886
ZmMYB39	Zm00001d051149	MYB	0.153583	3.41264	6.35524	0.031728	0.7462	1.52022	-2.27518	-2.19325	-2.06367
ZmMYB4	Zm00001d048647	MYB	0.120066	4.16582	7.68595	0.152986	1.92854	6.43524	0.349576	-1.11109	-0.25623
ZmMYB43	Zm00001d040426	MYB	5.92884	0.0567537	0.132259	4.47285	0.030729	0.0892962	-0.406553	-0.885115	-0.5667
ZmMYB50	Zm00001d015614	MYB	213.845	216.11	159.26	89.6439	149.545	94.297	-1.25429	-0.53119	-0.756097
ZmMYB60	Zm00001d008251	MYB	2.22841	4.27107	5.60296	1.9392	2.95919	9.63445	-0.200552	-0.529392	0.782014
ZmMYB62	Zm00001d035604	MYB	0.151145	13.0466	29.4368	0.0216299	1.01796	4.56416	-2.80483	-3.67992	-2.6892
ZmMYB67	Zm00001d053060	MYB	3.03562	7.98203	8.43072	1.25649	4.31487	7.20807	-1.27259	-0.887441	-0.226044
ZmMYB76	Zm00001d008695	MYB	0.663702	3.8855	5.36789	0.327719	2.54272	3.77393	-1.01808	-0.611729	-0.508287
ZmMYB81	Zm00001d039893	MYB	17.532	35.628	53.1482	18.3425	20.8523	37.4882	0.0651982	-0.772806	-0.503584
ZmMYB85	Zm00001d038338	MYB	18.9584	94.2619	83.5078	9.45433	83.307	78.4257	-1.00379	-0.178238	-0.0905841
ZmMYB88	Zm00001d048623	MYB	0.0790836	5.66595	12.7066	0.0888697	1.72465	4.56342	0.168314	-1.71602	-1.47739
ZmMYBR17	Zm00001d044409	MYB-related	1.30588	7.69582	15.8797	1.92978	3.61974	13.1575	0.56341	-1.08819	-0.271297
ZmMYBR18	Zm00001d008601	MYB-related	0.20334	3.16136	6.0862	0.0446165	0.535397	2.41464	-2.18825	-2.56186	-1.33373
ZmMYBR27	Zm00001d013694	MYB-related	8.70767	8.01376	8.13121	8.66687	8.66946	7.34915	-0.00677534	0.113463	-0.145894
ZmMYBR35	Zm00001d011297	MYB-related	1.30227	5.3692	10.7922	1.60096	2.95143	5.8162	0.297915	-0.86329	-0.891835
ZmMYBR6	Zm00001d044330	MYB-related	4.49059	4.87515	4.97395	4.67907	5.11954	4.83623	0.0593168	0.070567	-0.0405086
ZmMYBR67	Zm00001d018258	MYB-related	4.4452	5.39924	5.11066	4.97734	5.46886	5.13448	0.163126	0.0184817	0.00670743
ZmMYBR77	Zm00001d036632	MYB-related	4.2261	4.89806	5.37578	4.52296	5.46187	5.24571	0.0979404	0.157185	-0.0353344
ZmMYBR80	Zm00001d039750	MYB-related	15.1449	7.57368	7.15558	14.4228	7.40396	5.83759	-0.0704807	-0.0326966	-0.293696
ZmMYBR86	Zm00001d046974	MYB-related	4.44426	10.9803	12.0598	4.80929	8.25949	14.3477	0.113881	-0.410795	0.250613
ZmMYBR88	Zm00001d053687	MYB-related	8.14341	6.62582	7.24305	8.87889	6.75927	7.68291	0.124747	0.0287693	0.0850556
ZmMYBR93	Zm00001d003284	MYB-related	10.1791	3.73835	4.50619	10.9184	4.36359	4.22015	0.101153	0.223113	-0.0946112
ZmMYBR96	Zm00001d014863	MYB-related	3.7775	5.95372	7.27552	3.72419	7.81575	8.76135	-0.0205058	0.392593	0.268103
ZmNAC12	Zm00001d049913	NAC	7.61717	9.61734	10.2693	12.3352	9.66957	12.4668	0.695457	0.00781381	0.279757
ZmNAC134	Zm00001d011589	NAC	4.7273	5.22189	3.92864	4.59354	4.39544	4.67032	-0.0414119	-0.248566	0.24949
ZmNAC26	Zm00001d051879	NAC	24.441	21.9108	22.6226	26.0747	24.6916	27.1776	0.0933519	0.172379	0.264658
ZmNAC30	Zm00001d016950	NAC	5.07578	21.7273	23.8827	4.59388	12.5974	13.3476	-0.143915	-0.786386	-0.839388
ZmNAC32	Zm00001d003414	NAC	0.465306	7.71011	10.8614	0.5839	3.73471	8.50768	0.327542	-1.04575	-0.352371
ZmNAC38	Zm00001d010227	NAC	47.0506	69.6634	81.0504	31.6086	50.1928	72.2704	-0.573895	-0.47292	-0.165413
ZmNAC4	Zm00001d019207	NAC	16.7468	41.6263	55.8368	11.6715	29.5985	46.3088	-0.520898	-0.491972	-0.269929
ZmNAC48	Zm00001d031655	NAC	16.7335	67.004	81.2674	14.9072	48.6492	78.5789	-0.166728	-0.461831	-0.0485337
ZmNAC49	Zm00001d034601	NAC	54.655	97.8716	124.557	22.3906	64.1086	103.524	-1.28746	-0.610372	-0.266844
ZmNAC5	Zm00001d005208	NAC	5.131	10.4343	19.7163	4.85225	6.42182	16.8471	-0.0805873	-0.700276	-0.226894
ZmNAC62	Zm00001d034984	NAC	0.215259	9.93836	12.1221	0.255004	9.10007	14.6699	0.244446	-0.12713	0.275224
ZmNAC63	Zm00001d021069	NAC	0.575317	4.09547	5.68167	0.189612	1.96076	3.0354	-1.60131	-1.06261	-0.904431
ZmNAC66	Zm00001d040318	NAC	5.16439	5.86482	5.91281	4.20902	5.7915	5.07669	-0.295113	-0.0181483	-0.219957
ZmNAC75	Zm00001d049860	NAC	5.26446	32.8197	36.8692	9.49556	41.2436	36.9599	0.850967	0.32961	0.00354318
ZmNAC79	Zm00001d020972	NAC	4.32414	7.75522	10.2132	3.64777	6.14817	9.02009	-0.245398	-0.335011	-0.179225
ZmNAC82	Zm00001d043921	NAC	0.227912	6.23878	9.67687	0.178303	5.79258	13.6893	-0.354147	-0.107059	0.500435
ZmNAC9	Zm00001d011969	NAC	12.3308	19.9109	25.5179	9.74927	19.4594	25.5272	-0.338906	-0.0330926	0.000526824
ZmNLP2	Zm00001d002661	NLP	13.519	12.7534	8.32502	12.1402	11.5083	7.7286	-0.155201	-0.148215	-0.107246
ZmNLP3	Zm00001d003176	NLP	2.61383	4.96144	6.35079	2.45733	3.9267	4.96947	-0.0890748	-0.33744	-0.353844
ZmOFP11	Zm00001d004882	OVATE	5.66454	3.79227	2.90724	3.01217	1.74892	1.29472	-0.911155	-1.11659	-1.16701
ZmOFP16	Zm00001d043046	OVATE	0.0821872	2.83817	6.5106	0.0242434	1.42567	5.47489	-1.76132	-0.993315	-0.24996
ZmOFP23	Zm00001d017606	OVATE	27.0615	20.8072	8.43407	17.5898	40.7249	15.8811	-0.621505	0.968827	0.913011
ZmOFP23	Zm00001d017606	OVATE	27.0615	20.8072	8.43407	17.5898	40.7249	15.8811	-0.621505	0.968827	0.913011
ZmOFP35	Zm00001d012282	OVATE	11.7354	0.819297	0.640883	14.2714	1.82208	0.210084	0.282269	1.15312	-1.60909
ZmOFP37	Zm00001d047346	OVATE	0.105854	5.93029	9.47212	0.0369626	2.68897	7.39831	-1.51793	-1.14105	-0.356492
ZmOFP38	Zm00001d023455	OVATE	3.14919	6.05887	5.55654	3.1427	8.18555	6.17776	-0.00297716	0.43403	0.152896
ZmOFP4	Zm00001d029067	OVATE	3.85143	6.29065	5.08817	2.43097	4.17964	2.18096	-0.663858	-0.589829	-1.22218
ZmOFP41	Zm00001d026061	OVATE	4.59192	10.1143	16.0975	4.15948	7.52824	10.3435	-0.142695	-0.426013	-0.638113
ZmOFP42	Zm00001d026661	OVATE	0.730573	24.3579	35.6688	0.289268	14.9273	18.8635	-1.33662	-0.706439	-0.919065
ZmOrphan107	Zm00001d004772	Orphans	19.7854	2.04499	2.31026	16.8773	1.54722	2.00961	-0.229357	-0.40241	-0.201141
ZmOrphan108	Zm00001d018235	Orphans	21.5567	3.16528	0.672431	25.4604	7.09721	1.81689	0.240118	1.16492	1.43401
ZmOrphan109	Zm00001d032838	Orphans	3.44364	9.63125	11.5162	3.67296	7.11094	12.8911	0.0930121	-0.437683	0.162711
ZmOrphan11	Zm00001d012401	Orphans	4.25203	5.38293	6.19541	12.4072	34.8665	30.5075	1.54496	2.69538	2.29989
ZmOrphan117	Zm00001d017147	Orphans	35.3678	49.6815	67.3073	24.5918	37.8594	48.7658	-0.524261	-0.392056	-0.464895
ZmOrphan12	Zm00001d045533	Orphans	45.8328	5.1889	6.41259	45.5526	5.05267	5.06336	-0.00884513	-0.0383827	-0.340812
ZmOrphan120	Zm00001d019555	Orphans	6.58778	1.21829	0.815779	4.90531	2.50976	1.54993	-0.425447	1.04269	0.925954
ZmOrphan124	Zm00001d047483	Orphans	11.1177	62.6466	49.8602	8.43945	73.3625	62.5968	-0.397639	0.227806	0.328201
ZmOrphan130	Zm00001d001988	Orphans	39.8769	42.8149	45.0112	39.4525	36.5509	37.5795	-0.0154344	-0.228208	-0.260337
ZmOrphan136	Zm00001d000302	Orphans	34.3295	20.2705	22.8842	37.5542	25.5327	23.7866	0.129526	0.332963	0.0557935
ZmOrphan149	Zm00001d036418	Orphans	19.0627	29.7062	22.4274	11.4119	23.6756	17.2523	-0.740216	-0.327365	-0.378473
ZmOrphan150	Zm00001d026535	Orphans	17.7411	12.2886	10.2569	16.6325	8.42504	5.87835	-0.0930886	-0.544566	-0.803109
ZmOrphan151	Zm00001d011849	Orphans	36.8629	26.5494	27.0283	36.279	21.1461	9.86241	-0.0230373	-0.328293	-1.45446
ZmOrphan152	Zm00001d003509	Orphans	24.9812	24.6683	14.3644	21.7797	22.4963	11.1646	-0.197864	-0.132972	-0.363559
ZmOrphan159	Zm00001d001858	Orphans	27.4834	14.8185	16.1041	15.8167	14.5427	16.5367	-0.797111	-0.0270995	0.0382363
ZmOrphan166	Zm00001d017307	Orphans	2.98663	0.396154	0.031233	8.97651	0.98686	0.124476	1.58764	1.31678	1.99473
ZmOrphan168	Zm00001d020053	Orphans	7.23145	3.98054	5.05062	6.88914	3.11111	3.6592	-0.0699619	-0.355533	-0.464932
ZmOrphan174	Zm00001d016106	Orphans	68.8663	43.2206	27.016	65.682	48.0694	24.0139	-0.0683006	0.1534	-0.169945
ZmOrphan176	Zm00001d048352	Orphans	0.024265	0.825278	0	0.024915	1.93452	1.55141	0.0381366	1.22902	#DIV/0!
ZmOrphan177	Zm00001d034109	Orphans	13.2054	15.5609	11.156	7.85067	7.60429	6.63455	-0.750238	-1.03304	-0.749751
ZmOrphan179	Zm00001d051018	Orphans	0.533559	8.77724	13.477	0.41083	11.0937	15.2732	-0.377108	0.337901	0.180507
ZmOrphan186	Zm00001d001865	Orphans	13.7205	8.39761	3.33189	11.2728	6.53417	2.23119	-0.283493	-0.361974	-0.578531
ZmOrphan189	Zm00001d047239	Orphans	3.02318	6.84995	4.87997	3.83632	16.1414	7.47954	0.343658	1.2366	0.616078
ZmOrphan191	Zm00001d021278	Orphans	6.03605	12.6271	16.0149	6.49356	12.2145	10.2434	0.105406	-0.0479363	-0.644712
ZmOrphan192	Zm00001d020512	Orphans	4.98567	3.6118	2.80117	6.39351	3.93485	2.07733	0.35882	0.123589	-0.431303
ZmOrphan2	Zm00001d016474	Orphans	20.4582	41.2928	72.4144	21.3251	24.7845	48.986	0.0598747	-0.736452	-0.563906
ZmOrphan202	Zm00001d052852	Orphans	8.45095	6.31017	4.93234	7.61636	5.84375	2.58052	-0.150013	-0.110785	-0.934613
ZmOrphan207	Zm00001d032691	Orphans	0.248308	23.4727	52.974	0.169839	3.61818	7.12381	-0.547967	-2.69765	-2.89456
ZmOrphan208	Zm00001d047761	Orphans	39.1341	21.9039	20.6954	35.1985	31.2474	28.2956	-0.152912	0.51255	0.451268
ZmOrphan214	Zm00001d016894	Orphans	6.98121	7.89989	5.38959	6.71276	6.51378	5.18561	-0.0565711	-0.278338	-0.0556613
ZmOrphan221	Zm00001d004372	Orphans	9.49705	6.61425	8.18008	9.15187	5.92239	8.9844	-0.0534123	-0.159398	0.135306
ZmOrphan223	Zm00001d048359	Orphans	12.4787	21.7759	22.5893	10.45	20.6605	21.0756	-0.255959	-0.0758531	-0.100067
ZmOrphan224	Zm00001d022565	Orphans	21.202	37.5634	23.9799	20.1293	26.8508	17.8599	-0.0749034	-0.484359	-0.425101
ZmOrphan23	Zm00001d013182	Orphans	46.0341	114.55	75.6356	29.8498	104.509	64.7126	-0.624982	-0.132357	-0.225018
ZmOrphan230	Zm00001d032932	Orphans	30.3093	56.6768	21.6446	25.1529	53.9698	17.6076	-0.269032	-0.0706059	-0.297804
ZmOrphan233	Zm00001d036395	Orphans	6.79081	19.6436	23.8143	7.09511	18.0865	19.4082	0.0632401	-0.119148	-0.295159
ZmOrphan235	Zm00001d050768	Orphans	72.8115	143.694	137.284	102.768	172.796	134.477	0.497149	0.266067	-0.0298019
ZmOrphan239	Zm00001d011364	Orphans	7.47	4.93087	3.68146	7.51889	4.18868	2.98543	0.00941184	-0.235346	-0.302343
ZmOrphan242	Zm00001d025705	Orphans	8.95315	5.90908	6.12829	10.0068	7.08503	4.70537	0.160512	0.261842	-0.381177
ZmOrphan243	Zm00001d045323	Orphans	466.628	1198.43	962.022	514.881	1061.61	979.464	0.141967	-0.174896	0.0259238
ZmOrphan244	Zm00001d033344	Orphans	17.8037	8.25285	7.16759	16.5765	12.5303	8.85245	-0.10304	0.602459	0.304588
ZmOrphan250	Zm00001d039192	Orphans	15.9945	8.67619	5.4957	18.3431	12.8444	7.31919	0.19766	0.566011	0.413381
ZmOrphan252	Zm00001d025548	Orphans	10.8755	9.49497	4.3631	10.4961	8.72897	5.83245	-0.0512378	-0.121352	0.41875
ZmOrphan255	Zm00001d004771	Orphans	5.24205	0.429475	0.580154	4.74662	0.46713	0.638542	-0.143231	0.121249	0.138348
ZmOrphan259	Zm00001d026594	Orphans	17.6926	11.3378	8.5544	22.4693	12.6491	5.83765	0.344806	0.157903	-0.551278
ZmOrphan261	Zm00001d017079	Orphans	22.1563	24.1319	21.0089	20.1886	21.5324	18.4047	-0.134179	-0.164433	-0.190922
ZmOrphan263	Zm00001d042066	Orphans	70.2954	70.8474	61.846	93.6307	122.782	105.904	0.413551	0.793315	0.775999
ZmOrphan268	Zm00001d031662	Orphans	34.7557	68.3863	80.5387	25.5986	59.8328	77.1145	-0.441185	-0.19277	-0.0626786
ZmOrphan270	Zm00001d009773	Orphans	8.29976	13.8901	24.9714	6.92955	4.92621	15.1067	-0.260307	-1.4955	-0.725094
ZmOrphan275	Zm00001d012167	Orphans	3.78082	36.3832	41.7837	3.09371	26.2813	35.2464	-0.289364	-0.469235	-0.245466
ZmOrphan278	Zm00001d021817	Orphans	31.6711	17.8203	15.5614	31.3556	18.3975	11.3185	-0.0144439	0.0459913	-0.459286
ZmOrphan282	Zm00001d009719	Orphans	32.9322	19.5725	16.2795	32.5776	25.4937	20.7105	-0.0156186	0.381314	0.347305
ZmOrphan290	Zm00001d052125	Orphans	33.5626	9.26838	3.87994	36.3802	13.1967	5.04255	0.116301	0.509788	0.378119
ZmOrphan291	Zm00001d034366	Orphans	13.2579	9.16214	5.57606	9.6922	7.30103	4.91871	-0.451956	-0.327585	-0.180968
ZmOrphan294	Zm00001d031329	Orphans	9.2673	15.5736	11.5527	9.41277	12.4756	6.65095	0.0224703	-0.319992	-0.796602
ZmOrphan296	Zm00001d024732	Orphans	13.9498	24.7886	25.7463	11.4035	26.1296	29.5877	-0.290766	0.0760094	0.200629
ZmOrphan309	Zm00001d046828	Orphans	20.0152	27.9695	32.2497	16.3832	22.5386	21.6927	-0.288874	-0.311453	-0.572077
ZmOrphan31	Zm00001d014765	Orphans	17.7351	13.8916	21.1291	11.9076	9.817	21.7628	-0.574725	-0.500861	0.0426369
ZmOrphan314	Zm00001d014797	Orphans	6.1836	16.8062	22.7428	6.57964	13.9411	17.916	0.0895612	-0.269655	-0.344166
ZmOrphan319	Zm00001d049347	Orphans	0.943936	2.0214	3.47361	1.33472	1.34448	6.01049	0.499772	-0.588308	0.791046
ZmOrphan320	Zm00001d020100	Orphans	0.933798	2.2356	3.61855	7.09235	34.4711	24.3976	2.92508	3.94665	2.75326
ZmOrphan326	Zm00001d013220	Orphans	22.5694	20.2189	23.8141	12.1591	10.2962	13.6281	-0.892337	-0.9736	-0.805231
ZmOrphan328	Zm00001d005609	Orphans	25.4611	10.1832	8.44507	16.9742	25.6841	25.0691	-0.584951	1.33468	1.56973
ZmOrphan332	Zm00001d053399	Orphans	70.1323	24.9712	10.7802	75.5989	40.6068	13.737	0.108286	0.701453	0.349691
ZmOrphan334	Zm00001d000098	Orphans	5.23219	3.16713	1.9898	4.86192	3.79053	2.45159	-0.105891	0.259221	0.301089
ZmOrphan337	Zm00001d025055	Orphans	0.0368781	0.0382028	0.991799	1.2964	8.81597	9.36267	5.1356	7.8503	3.2388
ZmOrphan338	Zm00001d034738	Orphans	17.6541	14.2651	15.1676	15.664	12.1607	11.8431	-0.172556	-0.230266	-0.356945
ZmOrphan34	Zm00001d010975	Orphans	56.3807	146.002	93.2976	53.5928	151.899	94.3065	-0.0731627	0.0571248	0.015516
ZmOrphan346	Zm00001d016063	Orphans	6.43443	11.2101	13.6974	8.55091	9.65952	12.2236	0.410267	-0.214774	-0.164232
ZmOrphan353	Zm00001d045098	Orphans	6.28214	4.76314	2.70152	5.79128	7.1181	3.46873	-0.117374	0.579581	0.36064
ZmOrphan355	Zm00001d042886	Orphans	3.61803	8.579	7.36396	10.7052	34.4432	28.5293	1.56504	2.00534	1.95389
ZmOrphan358	Zm00001d044988	Orphans	39.2135	2.40141	1.04597	20.459	2.34892	0.626275	-0.938613	-0.0318835	-0.739969
ZmOrphan41	Zm00001d026269	Orphans	3.04955	11.7604	13.1111	2.0295	8.30249	8.57442	-0.587473	-0.502321	-0.612674
ZmOrphan42	Zm00001d028752	Orphans	15.3732	35.228	42.4979	7.38367	14.8969	20.6853	-1.05801	-1.24171	-1.03879
ZmOrphan44	Zm00001d000391	Orphans	8.4815	6.86279	5.03515	8.61039	6.51454	4.28398	0.0217588	-0.0751324	-0.233082
ZmOrphan49	Zm00001d029197	Orphans	90.1637	51.9887	36.0054	74.8979	60.2792	23.3486	-0.267621	0.213461	-0.624875
ZmOrphan53	Zm00001d042973	Orphans	37.037	11.3793	12.9699	30.1101	9.39193	7.75606	-0.298717	-0.276912	-0.741773
ZmOrphan61	Zm00001d051812	Orphans	1.32652	4.92008	4.39827	1.66779	7.24722	6.76955	0.330284	0.558747	0.622126
ZmOrphan67	Zm00001d002542	Orphans	12.2216	14.5014	16.2986	15.1673	13.5809	15.1759	0.311535	-0.0946132	-0.102966
ZmOrphan70	Zm00001d037949	Orphans	10.8526	30.9324	29.1747	5.29195	23.8657	26.7339	-1.03617	-0.374182	-0.126051
ZmOrphan74	Zm00001d029772	Orphans	5.63909	4.38448	4.46004	6.12317	7.15097	3.59724	0.118815	0.705734	-0.310168
ZmOrphan77	Zm00001d021754	Orphans	13.9581	6.11541	7.14717	14.7331	5.91164	6.69804	0.0779543	-0.0488908	-0.0936318
ZmOrphan78	Zm00001d029419	Orphans	5.92058	14.1165	7.08486	5.5888	12.6344	4.23664	-0.0832005	-0.160024	-0.741821
ZmOrphan79	Zm00001d046928	Orphans	8.03456	7.53405	2.48632	8.71968	7.2515	1.66308	0.118057	-0.055147	-0.580151
ZmOrphan83	Zm00001d047679	Orphans	13.1032	4.60754	3.27945	12.1157	4.25854	2.37919	-0.113039	-0.11364	-0.462987
ZmOrphan84	Zm00001d025050	Orphans	13.4204	21.6696	20.5912	9.75127	11.5219	16.9824	-0.460764	-0.9113	-0.277989
ZmOrphan85	Zm00001d021390	Orphans	14.1164	18.8995	10.9525	32.7843	55.3195	25.7008	1.21563	1.54944	1.23056
ZmOrphan88	Zm00001d003598	Orphans	9.55637	2.46023	1.71648	10.0688	3.05902	2.8045	0.0753591	0.314274	0.708296
ZmOrphan89	Zm00001d047385	Orphans	41.5817	19.2491	16.5937	21.6164	18.595	15.5333	-0.943823	-0.0498792	-0.0952678
ZmOrphan93	Zm00001d048138	Orphans	9.00423	1.75416	2.17638	6.61841	2.04032	2.12518	-0.444118	0.218016	-0.0343441
ZmOrphan99	Zm00001d021582	Orphans	42.9308	57.5623	55.9305	44.6149	43.6909	41.8372	0.0555132	-0.397792	-0.418849
ZmPHD14	Zm00001d048385	PHD	4.52596	3.73321	3.9034	5.15733	4.65403	4.60794	0.188402	0.318065	0.239391
ZmPHD16	Zm00001d037086	PHD	28.8114	5.31431	5.38754	27.0557	4.90957	4.63614	-0.0907041	-0.114287	-0.216701
ZmPHD2	Zm00001d032263	PHD	22.5791	27.7559	29.3357	24.2131	27.8117	32.8795	0.100802	0.00289642	0.164533
ZmPHD3	Zm00001d019039	PHD	32.7416	14.234	19.5139	31.9124	12.2642	15.0155	-0.037006	-0.214883	-0.378046
ZmPHD30	Zm00001d020361	PHD	10.0197	8.70043	11.5557	8.56079	5.03072	11.6527	-0.227019	-0.790322	0.0120559
ZmPLATZ11	Zm00001d017682	PLATZ	4.58598	12.0664	19.2645	5.50895	10.0588	14.0974	0.264546	-0.262549	-0.450518
ZmPLATZ13	Zm00001d047025	PLATZ	15.266	79.0449	76.806	10.4184	68.9741	101.026	-0.551186	-0.196617	0.39543
ZmPLATZ15	Zm00001d026047	PLATZ	9.0094	8.41814	11.6747	4.068	5.04493	8.27503	-1.14711	-0.738668	-0.496552
ZmPLATZ15	Zm00001d026047	PLATZ	9.0094	8.41814	11.6747	4.068	5.04493	8.27503	-1.14711	-0.738668	-0.496552
ZmPLATZ3	Zm00001d030032	PLATZ	14.6577	85.0268	101.793	10.4762	68.3686	96.9029	-0.484534	-0.314584	-0.0710224
ZmPLATZ4	Zm00001d031925	PLATZ	4.06058	35.6735	29.404	3.25974	39.207	36.0579	-0.316928	0.136259	0.294299
ZmPLATZ5	Zm00001d002489	PLATZ	14.5168	66.4515	75.5314	12.5441	53.3719	67.568	-0.21071	-0.316221	-0.160738
ZmPLATZ7	Zm00001d051511	PLATZ	7.40205	0.523459	2.02825	6.34778	0.231085	0.55608	-0.221672	-1.17966	-1.86687
ZmPLATZ9	Zm00001d015560	PLATZ	57.0815	3.73409	6.26118	55.4012	1.11632	3.96323	-0.043105	-1.74201	-0.659758
ZmRAV1	Zm00001d043782	RAV	20.3197	18.5102	20.9487	4.47556	5.92109	7.94741	-2.18274	-1.64438	-1.39831
ZmRcd1L4	Zm00001d002340	Rcd1-like	22.8507	8.48189	8.22457	23.6433	9.35546	8.41174	0.049193	0.141423	0.032465
ZmS1Fa1	Zm00001d003822	S1Fa-like	21.7385	12.9739	10.0599	20.3034	14.6986	9.12856	-0.0985366	0.180064	-0.140154
ZmS1Fa2	Zm00001d025339	S1Fa-like	94.3064	55.0651	46.8908	87.3458	56.466	37.5396	-0.110618	0.0362452	-0.32089
ZmSBP2	Zm00001d020941	SBP	13.4033	1.33027	1.35778	7.90427	0.806093	0.644298	-0.761884	-0.7227	-1.07545
ZmSBP23	Zm00001d006028	SBP	7.24223	3.15799	5.19137	6.73603	1.88444	3.50368	-0.104536	-0.744876	-0.567243
ZmSBP30	Zm00001d052890	SBP	10.3436	4.3647	3.77668	8.54973	4.61085	2.41314	-0.274784	0.0791509	-0.64621
ZmSBP8	Zm00001d031451	SBP	11.4741	10.3802	7.98048	6.28823	6.17832	4.33406	-0.867655	-0.748547	-0.880756
ZmSRS9	Zm00001d011843	SHI/STY (SRS)	1.98752	6.97607	10.1302	1.41051	4.04758	5.99671	-0.494753	-0.785355	-0.756424
ZmTCP16	Zm00001d017350	TCP	0.789232	5.44166	7.59657	0.385104	1.30174	2.94869	-1.0352	-2.06361	-1.36527
ZmTCP19	Zm00001d006165	TCP	16.4901	4.45755	6.64017	10.9764	2.47171	4.17595	-0.587197	-0.850745	-0.669116
ZmTCP20	Zm00001d011985	TCP	22.1228	28.5617	37.0074	15.275	21.8281	40.4043	-0.534357	-0.387899	0.126694
ZmTCP26	Zm00001d018045	TCP	10.8919	89.1144	82.4013	5.72132	85.5603	67.688	-0.928836	-0.0587167	-0.283767
ZmTCP4	Zm00001d018530	TCP	20.0829	87.6942	94.3731	14.69	79.9479	93.7882	-0.451129	-0.133421	-0.00896958
ZmTCP40	Zm00001d025033	TCP	13.8262	1.08492	1.93092	10.4955	1.0812	1.87241	-0.397628	-0.00496298	-0.0443964
ZmTCP8	Zm00001d042305	TCP	21.1889	20.965	21.4686	14.1378	13.829	19.6679	-0.583755	-0.600285	-0.126381
ZmTHX17	Zm00001d043902	Trihelix	15.8781	7.1297	7.00346	13.4017	9.37175	5.86363	-0.244626	0.394477	-0.256274
ZmTHX2	Zm00001d025514	Trihelix	23.6885	10.0502	12.006	18.518	8.59676	10.3687	-0.355258	-0.225358	-0.211518
ZmTHX2	Zm00001d025514	Trihelix	23.6885	10.0502	12.006	18.518	8.59676	10.3687	-0.355258	-0.225358	-0.211518
ZmTHX26	Zm00001d003836	Trihelix	8.75272	5.94262	7.35839	9.61561	5.21575	6.14774	0.135648	-0.188226	-0.259334
ZMthx28	Zm00001d000045	Trihelix	9.6143	13.9967	18.9265	8.15783	13.3248	19.6854	-0.236997	-0.0709809	0.0567228
ZmTHX31	Zm00001d025982	Trihelix	24.2564	15.4693	25.8957	21.5887	8.58978	16.6279	-0.168091	-0.848718	-0.639109
ZmTHX32	Zm00001d002782	Trihelix	10.4763	21.2706	24.962	10.1272	15.6	14.3343	-0.0488942	-0.447314	-0.800266
ZmTHX38	Zm00001d053178	Trihelix	7.6708	5.79131	6.01294	8.24344	4.16878	3.89751	0.103869	-0.474265	-0.625518
ZmTHX4	Zm00001d029974	Trihelix	34.2883	21.8509	28.9447	24.5878	11.6047	20.0515	-0.479772	-0.912978	-0.529593
ZmTHX42	Zm00001d016755	Trihelix	6.01602	6.91817	9.03288	6.09443	4.57643	5.55136	0.0186838	-0.596169	-0.702344
ZmTHX8	Zm00001d031266	Trihelix	30.5043	16.6144	15.6303	25.9245	18.5218	17.0704	-0.234701	0.15679	0.127157
ZmTRAF11	Zm00001d037051	TRAF	7.42786	10.7903	10.9364	8.18401	10.9144	11.6915	0.139861	0.0165032	0.096322
ZmTRAF17	Zm00001d007888	TRAF	10.1185	7.13268	7.22361	9.38329	7.70367	6.70301	-0.108828	0.111103	-0.107909
ZmTRAF18	Zm00001d011878	TRAF	2.13063	4.93565	6.07165	0.595078	3.52865	2.47555	-1.84013	-0.484123	-1.29434
ZmTRAF28	Zm00001d038134	TRAF	11.4341	6.80623	6.25324	11.2149	8.35091	5.41633	-0.0279231	0.295078	-0.207287
ZmTRAF31	Zm00001d052974	TRAF	7.35896	37.5968	42.7378	8.02812	28.755	38.9884	0.12556	-0.386799	-0.132467
ZmTRAF38	Zm00001d026051	TRAF	15.9788	20.9302	12.4704	14.8211	20.1223	11.6946	-0.108505	-0.0567921	-0.0926618
ZmTRAF41	Zm00001d019328	TRAF	22.0981	4.64696	5.21972	20.8481	3.16024	4.71529	-0.0840091	-0.556255	-0.146626
ZmTRAF47	Zm00001d042443	TRAF	5.3112	33.3603	71.9169	2.56376	7.07372	16.1236	-1.05078	-2.23759	-2.15716
ZmTRAF51	Zm00001d013094	TRAF	24.2981	14.538	17.2815	28.0797	18.0433	19.5873	0.208683	0.311638	0.18069
ZmTRAF55	Zm00001d007068	TRAF	24.7902	22.9508	22.6565	25.6159	27.6885	21.6547	0.0472697	0.270745	-0.0652448
ZmTRAF57	Zm00001d022366	TRAF	9.5719	11.2543	11.7118	10.3752	12.1063	11.6135	0.116259	0.105272	-0.0121674
ZmTRAF58	Zm00001d018887	TRAF	14.238	10.5485	9.43178	13.4354	10.8557	9.47372	-0.0837029	0.0414194	0.00639974
ZmTUB14	Zm00001d023523	TUB	42.9256	25.8073	22.4564	36.9255	23.6603	18.3592	-0.217221	-0.125311	-0.290627
ZmTUB3	Zm00001d053179	TUB	28.2502	24.2837	31.3454	26.5345	20.2593	21.2274	-0.0903918	-0.261404	-0.562327
ZmTUB4	Zm00001d002896	TUB	5.01422	3.85687	4.16807	4.10438	2.77694	2.76586	-0.288859	-0.473936	-0.591653
ZmTUB6	Zm00001d051568	TUB	28.9354	10.5866	8.09173	25.6695	11.2278	7.1541	-0.172779	0.0848351	-0.177678
ZmTUB8	Zm00001d015485	TUB	6.19636	0.0994657	0.14366	4.46468	0.00636694	0.0446556	-0.472865	-3.96553	-1.68575
ZmULT2	Zm00001d043270	Ultrapetala	7.58245	2.94674	4.50421	6.87083	2.41881	5.06657	-0.142178	-0.284822	0.169735
ZmWHIRLY1	Zm00001d036148	WHIRLY	15.663	5.31126	4.70399	15.8656	4.02561	4.70637	0.0185488	-0.399846	0.000729138
ZmWHIRLY2	Zm00001d053855	WHIRLY	40.4579	5.56482	7.70257	39.6128	3.42162	5.56676	-0.0304555	-0.701657	-0.4685
ZmWHIRLY2	Zm00001d053855	WHIRLY	40.4579	5.56482	7.70257	39.6128	3.42162	5.56676	-0.0304555	-0.701657	-0.4685
ZmWRKY1	Zm00001d021947	WRKY	6.96211	4.63291	6.12047	7.29655	3.79739	6.04188	0.0676903	-0.286911	-0.0186435
ZmWRKY102	Zm00001d033291	WRKY	61.6039	41.7143	47.2927	66.2164	40.8048	44.8664	0.104168	-0.0318038	-0.075982
ZmWRKY110	Zm00001d041397	WRKY	3.36869	7.48929	9.51263	3.09774	6.94779	9.53093	-0.120973	-0.108274	0.00277152
ZmWRKY116	Zm00001d006702	WRKY	9.58525	7.17916	7.23223	9.83117	7.85418	6.11187	0.0365474	0.129646	-0.242827
ZmWRKY12	Zm00001d034475	WRKY	5.01801	4.39499	3.50005	4.71995	4.45422	2.8928	-0.0883426	0.0193116	-0.274909
ZmWRKY14	Zm00001d026252	WRKY	23.6754	66.1319	88.4707	15.5536	42.3014	73.5323	-0.606139	-0.644641	-0.266821
ZmWRKY52	Zm00001d020881	WRKY	0.565268	9.87196	12.8319	1.03103	9.49722	9.43567	0.867082	-0.0558322	-0.44354
ZmWRKY56	Zm00001d039532	WRKY	5.87666	13.9109	12.3116	3.59224	6.95918	6.47733	-0.710113	-0.999223	-0.926542
ZmWRKY58	Zm00001d041740	WRKY	1.38672	4.20934	5.51314	1.09476	2.89345	4.03044	-0.34106	-0.540802	-0.451935
ZmWRKY65	Zm00001d047574	WRKY	1.97821	3.92242	6.08947	1.6846	5.21819	8.46441	-0.231789	0.411805	0.475094
ZmWRKY67	Zm00001d024376	WRKY	2.89008	35.3558	48.4648	1.25615	8.61892	21.9593	-1.2021	-2.03637	-1.14211
ZmWRKY71	Zm00001d006001	WRKY	4.81134	19.8111	27.3515	5.37537	15.6644	20.9074	0.159925	-0.338821	-0.387603
ZmWRKY84	Zm00001d011237	WRKY	0.233601	7.78113	10.6511	0.100975	1.0053	3.72784	-1.21005	-2.95236	-1.51459
ZmWRKY94	Zm00001d050195	WRKY	4.73499	12.5118	17.9511	1.24381	2.68028	6.64428	-1.9286	-2.22283	-1.43389
ZmZHD11	Zm00001d009674	ZF-HD	0.74793	10.13	11.8097	0.333797	7.49567	11.6276	-1.16393	-0.434509	-0.0224278
ZmZIM32	Zm00001d002029	ZIM	25.7163	37.0237	44.4235	23.7846	35.0423	48.5396	-0.112654	-0.0793509	0.127839
ZmZIM34	Zm00001d026477	ZIM	52.763	146.083	125.355	46.8906	127.368	140.672	-0.17023	-0.197787	0.166316

## Sheet: DAT TFs (expressed, FC>1.2)
protein name	v4ID	family	WW R1	WW R2	WW R3	WD R1	WD R2	WD R3	LogFC R1	LogFC R2	LogFC R3
ZmOrphan337	Zm00001d025055	Orphans	0.0368781	0.0382028	0.991799	1.2964	8.81597	9.36267	5.1356	7.8503	3.2388
ZmOrphan320	Zm00001d020100	Orphans	0.933798	2.2356	3.61855	7.09235	34.4711	24.3976	2.92508	3.94665	2.75326
ZmHB73	Zm00001d024410	Homeobox	0.0126247	1.20834	1.15281	0.0891278	5.69859	6.21804	2.81963	2.23758	2.43131
ZmbHLH68	Zm00001d040536	bHLH	0.227119	4.07111	5.78243	0.891659	9.52448	10.8823	1.97304	1.22622	0.912238
ZmEREB190	Zm00001d026486	AP2/ERF-AP2	2.31645	1.008	1.02917	7.42478	4.02922	2.19391	1.68043	1.99901	1.09202
ZmOrphan166	Zm00001d017307	Orphans	2.98663	0.396154	0.031233	8.97651	0.98686	0.124476	1.58764	1.31678	1.99473
ZmOrphan355	Zm00001d042886	Orphans	3.61803	8.579	7.36396	10.7052	34.4432	28.5293	1.56504	2.00534	1.95389
ZmOrphan11	Zm00001d012401	Orphans	4.25203	5.38293	6.19541	12.4072	34.8665	30.5075	1.54496	2.69538	2.29989
ZmOrphan85	Zm00001d021390	Orphans	14.1164	18.8995	10.9525	32.7843	55.3195	25.7008	1.21563	1.54944	1.23056
ZmHSF8	Zm00001d031736	HSF	1.14197	2.47408	3.08159	2.25531	7.8406	8.86716	0.981805	1.66407	1.5248
ZmbHLH10	Zm00001d045107	bHLH	5.9891	1.80249	0.316172	11.3499	7.67039	3.05114	0.922267	2.08931	3.27057
ZmHSF24	Zm00001d032923	HSF	9.37522	6.42092	7.2583	16.6408	16.9667	12.7246	0.827803	1.40186	0.809921
ZmLBD26	Zm00001d013625	LBD	0.78349	2.036	2.75749	1.36938	4.75784	9.76254	0.805535	1.22457	1.8239
ZmHSF28	Zm00001d046299	HSF	33.6807	27.4833	39.3456	56.9425	80.4141	120.174	0.757583	1.54889	1.61085
ZmbZIP4	Zm00001d018178	bZIP	3.41313	6.04361	6.53977	5.4847	18.3513	15.0054	0.684315	1.6024	1.19817
ZmbHLH145	Zm00001d031717	bHLH	0.604507	5.26685	9.85018	0.85767	1.70227	6.39848	0.504663	-1.62948	-0.62242
ZmGLK56	Zm00001d011785	G2-like	1.64296	2.27725	1.69384	2.21586	11.5364	11.5179	0.431567	2.34083	2.76551
ZmCA2P16	Zm00001d033602	CCAAT-HAP2	5.69675	6.16359	8.43833	7.52967	14.6246	17.5862	0.402446	1.24655	1.05941
ZmbZIP68	Zm00001d050018	bZIP	9.92688	5.37544	5.11682	13.0312	13.8134	13.107	0.392559	1.36162	1.35701
ZmMTERF1	Zm00001d029242	mTERF	1.86114	13.2337	17.1876	2.38701	4.26974	19.7621	0.359014	-1.63199	0.201363
ZmOrphan189	Zm00001d047239	Orphans	3.02318	6.84995	4.87997	3.83632	16.1414	7.47954	0.343658	1.2366	0.616078
ZmMYB88	Zm00001d048623	MYB	0.0790836	5.66595	12.7066	0.0888697	1.72465	4.56342	0.168314	-1.71602	-1.47739
ZmHB21	Zm00001d046223	Homeobox	1.35472	5.21606	5.58814	1.47468	9.58259	15.3222	0.122403	0.877455	1.45519
ZmHSF20	Zm00001d026094	HSF	6.42679	2.25071	2.4076	6.67092	6.12574	5.57307	0.0537861	1.4445	1.21087
ZmbHLH150	Zm00001d020705	bHLH	0.0638988	4.23292	9.44935	0.0641408	7.62881	29.3014	0.00545351	0.849804	1.63268
ZmEREB101	Zm00001d028017	AP2/ERF-AP2	10.8677	4.57069	9.82484	10.8647	11.8805	28.5799	-0.000394059	1.37812	1.54049
ZmOrphan151	Zm00001d011849	Orphans	36.8629	26.5494	27.0283	36.279	21.1461	9.86241	-0.0230373	-0.328293	-1.45446
ZmOrphan270	Zm00001d009773	Orphans	8.29976	13.8901	24.9714	6.92955	4.92621	15.1067	-0.260307	-1.4955	-0.725094
ZmbHLH5	Zm00001d037098	bHLH	0.920055	16.4411	25.6141	0.740351	6.89491	16.653	-0.313511	-1.2537	-0.621154
ZmMYB139	Zm00001d005300	MYB	0.212008	5.59873	6.08652	0.170157	11.9822	15.2357	-0.317255	1.09773	1.32377
ZmLBD6	Zm00001d029601	LBD	68.6	77.5024	84.5205	54.1973	33.5057	59.7957	-0.339987	-1.20983	-0.499259
ZmCA5P15	Zm00001d039581	CCAAT-HAP	40.7679	5.32713	7.11561	30.0534	2.17596	4.53874	-0.439902	-1.29171	-0.648694
ZmbZIP70	Zm00001d046751	bZIP	0.0627322	13.32	24.4674	0.0437447	2.93126	13.1474	-0.5201	-2.184	-0.896087
ZmEREB134	Zm00001d043491	AP2/ERF-AP2	6.27347	8.97567	12.7605	4.31429	3.30846	12.6175	-0.540139	-1.43986	-0.0162647
ZmOrphan207	Zm00001d032691	Orphans	0.248308	23.4727	52.974	0.169839	3.61818	7.12381	-0.547967	-2.69765	-2.89456
ZmGLK52	Zm00001d026542	G2-like	1.1538	6.15548	10.7304	0.782263	1.4101	2.88951	-0.560667	-2.12608	-1.89281
ZmOrphan328	Zm00001d005609	Orphans	25.4611	10.1832	8.44507	16.9742	25.6841	25.0691	-0.584951	1.33468	1.56973
ZmbZIP113	Zm00001d026398	bZIP	0.567801	25.5082	40.746	0.374503	10.2027	25.2518	-0.60041	-1.32201	-0.690272
ZmGATA6	Zm00001d025953	C2C2-GATA	9.00093	6.48304	10.5669	5.89978	2.69874	5.50734	-0.609414	-1.26439	-0.940119
ZmOFP4	Zm00001d029067	OVATE	3.85143	6.29065	5.08817	2.43097	4.17964	2.18096	-0.663858	-0.589829	-1.22218
ZmDOF25	Zm00001d034163	C2C2-Dof	1.06151	5.14342	8.32057	0.660302	2.21761	8.35363	-0.684925	-1.21372	0.00572088
ZmC2H46	Zm00001d026684	C2H2	9.99252	10.7526	10.35	5.78217	4.29946	6.00464	-0.789238	-1.32246	-0.785486
ZmDOF41	Zm00001d026628	C2C2-Dof	0.246801	21.6313	39.0798	0.139934	2.29123	8.94072	-0.818606	-3.23892	-2.12796
ZmbHLH53	Zm00001d017677	bHLH	7.29364	7.46647	11.5009	3.75393	1.47211	6.99339	-0.958236	-2.34254	-0.71768
ZmEREB56	Zm00001d036003	AP2/ERF-AP2	5.80384	7.91734	12.711	2.87955	3.81845	2.80767	-1.01116	-1.05203	-2.17863
ZmTCP16	Zm00001d017350	TCP	0.789232	5.44166	7.59657	0.385104	1.30174	2.94869	-1.0352	-2.06361	-1.36527
ZmTRAF47	Zm00001d042443	TRAF	5.3112	33.3603	71.9169	2.56376	7.07372	16.1236	-1.05078	-2.23759	-2.15716
ZmOrphan42	Zm00001d028752	Orphans	15.3732	35.228	42.4979	7.38367	14.8969	20.6853	-1.05801	-1.24171	-1.03879
ZmEREB208	Zm00001d044004	AP2/ERF-AP2	208.294	1.49525	7.76533	99.9472	0.467958	1.29801	-1.05938	-1.67593	-2.58074
ZmGATA35	Zm00001d043969	C2C2-GATA	14.9762	0.596405	0.783901	7.09221	0.239156	0.689421	-1.07836	-1.31834	-0.185287
ZmEREB209	Zm00001d049364	AP2/ERF-AP2	83.9426	83.7593	116.707	38.177	44.0831	50.1413	-1.1367	-0.926022	-1.21881
ZmHB132	Zm00001d018742	Homeobox	2.57637	9.94016	16.5311	1.1706	3.09751	4.78693	-1.13808	-1.68216	-1.78801
ZmMYB158	Zm00001d036768	MYB	87.1913	76.7362	102.816	39.2382	38.4221	35.4934	-1.15192	-0.997972	-1.53444
ZmbZIP82	Zm00001d005962	bZIP	3.22254	11.0469	19.4154	1.44769	2.60526	4.83867	-1.15445	-2.08415	-2.00452
ZmLIM7	Zm00001d041725	LIM	3.84419	82.8664	75.1704	1.71398	34.8451	49.1507	-1.16533	-1.24983	-0.612953
ZmLBD5	Zm00001d029506	LBD	24.0016	18.7617	17.6434	10.5741	10.1643	7.21332	-1.1826	-0.884275	-1.29039
ZmWRKY67	Zm00001d024376	WRKY	2.89008	35.3558	48.4648	1.25615	8.61892	21.9593	-1.2021	-2.03637	-1.14211
ZmWRKY84	Zm00001d011237	WRKY	0.233601	7.78113	10.6511	0.100975	1.0053	3.72784	-1.21005	-2.95236	-1.51459
ZmEREB97	Zm00001d002364	AP2/ERF-AP2	5.92884	19.5254	35.0019	2.542	8.15061	16.8659	-1.22178	-1.26037	-1.05333
ZmEREB54	Zm00001d024324	AP2/ERF-AP2	105.918	233.995	272.05	44.9174	89.9663	139.142	-1.2376	-1.37902	-0.967319
ZmEREB36	Zm00001d021205	AP2/ERF-AP2	5.75937	27.1649	46.5663	2.42445	6.78711	9.29272	-1.24825	-2.00088	-2.32511
ZmMYB50	Zm00001d015614	MYB	213.845	216.11	159.26	89.6439	149.545	94.297	-1.25429	-0.53119	-0.756097
ZmGLK49	Zm00001d050404	G2-like	29.049	23.4858	30.9298	12.1614	12.4936	19.0632	-1.25619	-0.910602	-0.698209
ZmNAC49	Zm00001d034601	NAC	54.655	97.8716	124.557	22.3906	64.1086	103.524	-1.28746	-0.610372	-0.266844
ZmbHLH116	Zm00001d024522	bHLH	0.290901	4.7682	15.5209	0.114496	1.69456	3.90317	-1.34523	-1.49254	-1.9915
ZmEREB172	Zm00001d031796	AP2/ERF-AP2	0.285558	5.74908	15.1375	0.111687	2.4772	4.43603	-1.35431	-1.21462	-1.77079
ZmEREB205	Zm00001d026271	AP2/ERF-AP2	66.343	184.091	290.319	25.8543	71.837	96.5083	-1.35954	-1.35762	-1.58891
ZmEREB76	Zm00001d017366	AP2/ERF-AP2	0.359739	3.14083	6.825	0.136165	0.388092	2.34062	-1.4016	-3.01668	-1.54394
ZmGLK6	Zm00001d032190	G2-like	10.1675	26.9057	34.4619	3.79381	21.4219	32.4133	-1.42224	-0.328824	-0.0884181
ZmMYB130	Zm00001d038930	MYB	0.361969	10.6146	14.3398	0.120682	4.33843	4.72897	-1.58465	-1.2908	-1.60042
ZmEREB232	Zm00001d011639	AP2/ERF-AP2	25.9238	29.2128	30.8415	8.60019	8.76125	11.2593	-1.59183	-1.73739	-1.45375
ZmEREB27	Zm00001d037165	AP2/ERF-AP2	14.0992	45.215	36.3833	4.13428	11.72	7.92272	-1.76991	-1.94783	-2.19921
ZmMYB21	Zm00001d035605	MYB	3.8314	115.468	273.332	1.11053	7.71466	26.0534	-1.78663	-3.90374	-3.39111
ZmTRAF18	Zm00001d011878	TRAF	2.13063	4.93565	6.07165	0.595078	3.52865	2.47555	-1.84013	-0.484123	-1.29434
ZmC3H7	Zm00001d010956	C3H	34.5936	77.2018	111.598	9.61048	34.3606	52.4892	-1.84782	-1.16788	-1.08822
ZmWRKY94	Zm00001d050195	WRKY	4.73499	12.5118	17.9511	1.24381	2.68028	6.64428	-1.9286	-2.22283	-1.43389
ZmGRAS2	Zm00001d011881	GRAS	4.37838	3.56064	5.29223	1.10965	0.764277	1.85771	-1.98029	-2.21997	-1.51035
ZmHAG8	Zm00001d034418	GNAT	16.575	29.4885	37.1334	4.09811	13.2663	35.9895	-2.01598	-1.15238	-0.045139
ZmHB115	Zm00001d051749	Homeobox	2.35754	51.3154	84.4383	0.569537	10.4617	37.9283	-2.04942	-2.29427	-1.15462
ZmHAG21	Zm00001d013087	GNAT	5.7817	10.1227	7.1476	1.33865	5.13591	4.9354	-2.11071	-0.978897	-0.534294
ZmEREB115	Zm00001d021208	AP2/ERF-AP2	15.6318	61.7827	92.3487	3.47832	12.3891	24.109	-2.16803	-2.31813	-1.93752
ZmbZIP17	Zm00001d046937	bZIP	23.7796	47.0228	46.6825	5.24675	5.70412	4.98757	-2.18023	-3.04328	-3.22647
ZmRAV1	Zm00001d043782	RAV	20.3197	18.5102	20.9487	4.47556	5.92109	7.94741	-2.18274	-1.64438	-1.39831
ZmMYBR18	Zm00001d008601	MYB-related	0.20334	3.16136	6.0862	0.0446165	0.535397	2.41464	-2.18825	-2.56186	-1.33373
ZmLBD17	Zm00001d040004	LBD	11.6832	7.8285	6.7527	2.468	0.176201	0.15962	-2.24302	-5.47344	-5.40275
ZmABI37	Zm00001d035903	ABI3-VP1	0.950612	7.55537	7.51085	0.197267	2.8763	3.21798	-2.26871	-1.39329	-1.22282
ZmMYB39	Zm00001d051149	MYB	0.153583	3.41264	6.35524	0.031728	0.7462	1.52022	-2.27518	-2.19325	-2.06367
ZmEREB13	Zm00001d052152	AP2/ERF-AP2	6.76139	20.8181	28.6505	1.21334	4.93704	9.58201	-2.47833	-2.07612	-1.58016
ZmEREB136	Zm00001d018191	AP2/ERF-AP2	5.49333	10.8783	17.9317	0.82381	1.99148	3.21914	-2.7373	-2.44954	-2.47776
ZmMYB62	Zm00001d035604	MYB	0.151145	13.0466	29.4368	0.0216299	1.01796	4.56416	-2.80483	-3.67992	-2.6892
ZmEREB211	Zm00001d005892	AP2/ERF-AP2	0.274341	2.73196	5.37153	0.0373474	0.654342	1.19116	-2.87689	-2.06182	-2.17296
ZmEREB180	Zm00001d027925	AP2/ERF-AP2	12.2538	66.0668	79.1452	1.44349	22.4973	44.1867	-3.0856	-1.55417	-0.840889
ZmEREB23	Zm00001d021207	AP2/ERF-AP2	0.479321	5.02634	9.18566	0.0231178	0.500828	0.888261	-4.37392	-3.32712	-3.37033
