# Supplementary material for: Maize nodal root growth maintenance during water deficit: metabolic acclimation and the role of increased solute deposition in osmotic adjustment
Source: Front Plant Sci. 2025 Jun 9;16:1566453. doi: 10.3389/fpls.2025.1566453 (PMC12183189; doi:10.3389/fpls.2025.1566453)
Supplement: Supplementary file 7 [file Table1.xlsx]

## Sheet: Sheet1
Supplementary Table S1
Increasing Metabolites			Total	Hits	Holm-adjusted
R1	1	Taurine and hypotaurine metabolism	5	4	0.0024076
	2	Arginine biosynthesis	18	6	0.012292
	3	Glutathione metabolism	27	7	0.019122
	4	Valine, leucine and isoleucine biosynthesis	22	6	0.041241
	5	Alanine, aspartate and glutamate metabolism	22	6	0.041241
	6	Pantothenate and CoA biosynthesis	25	6	0.08498
	7	Galactose metabolism	26	6	0.10497
	8	Glycerolipid metabolism	19	5	0.14539
	9	Arginine and proline metabolism	28	6	0.155
	10	Glycine, serine and threonine metabolism	33	6	0.36977
R2	1	Arginine biosynthesis	18	7	0.00060353
	2	Glutathione metabolism	27	8	0.0012778
	3	Taurine and hypotaurine metabolism	5	4	0.0017438
	4	Galactose metabolism	26	6	0.07287
	5	Valine, leucine and isoleucine biosynthesis	22	5	0.21559
	6	Alanine, aspartate and glutamate metabolism	22	5	0.21559
	7	Pantothenate and CoA biosynthesis	25	5	0.38168
	8	Glycerophospholipid metabolism	38	6	0.53322
	9	Arginine and proline metabolism	28	5	0.61931
	10	Glyoxylate and dicarboxylate metabolism	29	5	0.71336
R3	1	Glycerophospholipid metabolism	38	10	0.0017695
	2	Arginine biosynthesis	18	7	0.0020657
	3	Taurine and hypotaurine metabolism	5	4	0.0036459
	4	Glutathione metabolism	27	7	0.037599
	5	Alanine, aspartate and glutamate metabolism	22	6	0.072859
	6	Pyrimidine metabolism	40	8	0.091824
	7	Valine, leucine and isoleucine biosynthesis	22	5	0.47087
	8	Pantothenate and CoA biosynthesis	25	5	0.82407
Decreasing Metabolites			Total	Hits	Holm-adjusted
R1	1	Glycerophospholipid metabolism	38	15	3.71E-08
	2	Amino sugar and nucleotide sugar metabolism	51	10	0.03997
	3	Pentose phosphate pathway	19	5	0.31005
	4	Glycerolipid metabolism	19	5	0.31005
	5	Nicotinate and nicotinamide metabolism	13	4	0.43028
R2	1	Glycerophospholipid metabolism	38	14	0.00001637
	2	Glycerolipid metabolism	19	7	0.024332
	3	Amino sugar and nucleotide sugar metabolism	51	10	0.32099
	4	Valine, leucine and isoleucine biosynthesis	22	6	0.38681
R3	1	Glycerophospholipid metabolism	38	14	2.9246E-06
	2	Glycerolipid metabolism	19	8	0.001043
	3	Nicotinate and nicotinamide metabolism	13	5	0.086796
	4	Amino sugar and nucleotide sugar metabolism	51	10	0.11851
	5	Valine, leucine and isoleucine biosynthesis	22	6	0.19654
