# Supplementary material for: Maize nodal root growth maintenance during water deficit: metabolic acclimation and the role of increased solute deposition in osmotic adjustment
Source: Front Plant Sci. 2025 Jun 9;16:1566453. doi: 10.3389/fpls.2025.1566453 (PMC12183189; doi:10.3389/fpls.2025.1566453)
Supplement: Supplementary file 8 [file Table2.xlsx]

## Sheet: Sheet1
Supplemental Table S2- Differentially accumulating metabolites implicated in pathway analysis (Fig. 3)
Metabolites in red text: differential metabolites in the study
Region	WD Abundance Change	Pathway	Metabolites
R1	Increased	Taurine and hypotaurine metabolism	L-Cysteate; Hypotaurine; 3-Sulfino-L-alanine; Taurine; 5-L-Glutamyl-taurine
		Alanine, aspartate and glutamate metabolism	2-Oxosuccinamate; L-Aspartate; L-Asparagine; N-(L-Arginino)succinate; N6-(1,2-Dicarboxyethyl)-AMP; L-Alanine; Succinate semialdehyde; L-Glutamine; 2-Oxoglutarate; L-Glutamate; 2-Oxoglutaramate; (S)-1-Pyrroline-5-carboxylate; 4-Aminobutanoate; Oxaloacetate; Fumarate; Pyruvate; N-Carbamoyl-L-aspartate; Succinate; Ammonia; Carbamoyl phosphate; D-Glucosamine 6-phosphate; 5-Phosphoribosylamine
		Arginine biosynthesis	N-Acetyl-L-citrulline; L-Glutamate; L-Arginine; Urea; N-Acetylornithine; N-Acetyl-L-glutamate 5-semialdehyde; N-Acetyl-L-glutamate 5-phosphate; N-Acetyl-L-glutamate; N-(L-Arginino)succinate; L-Aspartate; L-Citrulline; Carbamoyl phosphate; L-Ornithine; Ammonia; 2-Oxoglutarate; CO2; Fumarate; L-Glutamine
		Glutathione metabolism	R-S-Cysteinylglycine; R-S-Glutathione; Glutathione; NADP+; NADPH; Glutathione disulfide; Glycine; gamma-L-Glutamyl-L-cysteine; L-Cysteine; L-Glutamate; Cys-Gly; Pidolic acid; L-Amino acid; (5-L-Glutamyl)-L-amino acid; RX; L-Ornithine; Putrescine; Cadaverine; Ascorbate; Tryparedoxin; Trypanothione; S-Substituted L-cysteine; Spermidine; Aminopropylcadaverine; Dehydroascorbate; Tryparedoxin disulfid…
		Valine, leucine and isoleucine biosynthesis	(R)-2-Methylmalate; 2-Methylmaleate; D-erythro-3-Methylmalate; L-Threonine; (S)-3-Methyl-2-oxopentanoic acid; L-Leucine; (R)-2,3-Dihydroxy-3-methylpentanoate; alpha-Isopropylmalate; (2R,3S)-3-Isopropylmalate; 3-Methyl-2-oxobutanoic acid; (R)-2,3-Dihydroxy-3-methylbutanoate; (S)-2-Aceto-2-hydroxybutanoate; (S)-2-Acetolactate; Pyruvate; 2-Oxobutanoate; L-Isoleucine; 4-Methyl-2-oxopentanoate; (R)-3-…
		Pantothenate and CoA biosynthesis	Dephospho-CoA; Pantetheine 4'-phosphate; Pantetheine; (R)-4'-Phosphopantothenoyl-L-cysteine; N-((R)-Pantothenoyl)-L-cysteine; Pantothenate; 3-Ureidopropionate; 5,6-Dihydrouracil; beta-Alanine; (R)-Pantoate; 3-Methyl-2-oxobutanoic acid; (R)-2,3-Dihydroxy-3-methylbutanoate; (S)-2-Acetolactate; Pyruvate; L-Valine; CoA; Apo-[acyl-carrier-protein]; D-4'-Phosphopantothenate; L-Cysteine; 3-Aminopropanal…
		Galactose metabolism	Stachyose; D-Tagatose 6-phosphate; D-Gal alpha 1->6D-Gal alpha 1->6D-Glucose; Raffinose; Melibiose; 3-beta-D-Galactosyl-sn-glycerol; Epimelibiose; Melibiitol; alpha-D-Galactosyl-(1->3)-1D-myo-inositol; alpha-D-Glucose; Lactose; D-Glucose 1-phosphate; UDP-glucose; alpha-D-Galactose 1-phosphate; Sucrose; UDP-alpha-D-galactose; Galactan; D-Galactose; D-Tagatose 1,6-bisphosphate; D-Glucose; Glycerol;…
		Arginine and proline metabolism	L-Arginine; N(omega)-Hydroxyarginine; 4-Guanidinobutanamide; Agmatine; N-Carbamoylputrescine; 4-Aminobutyraldehyde; S-Adenosylmethioninamine; Putrescine; S-Adenosyl-L-methionine; N4-Acetylaminobutanal; Spermidine; Spermine; L-erythro-4-Hydroxyglutamate; L-4-Hydroxyglutamate semialdehyde; L-1-Pyrroline-3-hydroxy-5-carboxylate; L-Proline; L-Glutamyl 5-phosphate; L-Glutamate; L-Glutamate 5-semialdeh…
		Glycine, serine and threonine metabolism	L-Serine; Choline; Betaine aldehyde; D-Glycerate; 3-Phospho-D-glycerate; Glycine; L-Aspartate; O-Phospho-L-serine; Sarcosine; 5,10-Methylenetetrahydrofolate; L-Threonine; O-Phospho-L-homoserine; 4-Phospho-L-aspartate; L-Homoserine; Lipoylprotein; Aminoacetone; S-Aminomethyldihydrolipoylprotein; Tetrahydrofolate; Dihydrolipoylprotein; 2-Phospho-D-glycerate; D-Serine; Betaine; Hydroxypyruvate; 3-Ph…
	Decreased	Glycerophospholipid metabolism	Phosphatidylethanolamine; 1-Acyl-sn-glycero-3-phosphocholine; Choline phosphate; Choline; Ethanolamine phosphate; Ethanolamine; Phosphatidylcholine; 1,2-Diacyl-sn-glycerol; Phosphatidate; Phosphatidylserine; sn-Glycero-3-phosphoethanolamine; 1-Acyl-sn-glycerol 3-phosphate; CDP-diacylglycerol; sn-Glycerol 3-phosphate; Phosphatidylglycerophosphate; N-Methylethanolamine phosphate; CDP-ethanolamine; …
		Amino sugar and nucleotide sugar metabolism	UDP-4-dehydro-6-deoxy-D-glucose; UDP-4-keto-rhamnose; UDP-glucose; 1-Phospho-alpha-D-galacturonate; UDP-glucuronate; N-Acetyl-D-glucosamine 6-phosphate; N-Acetyl-alpha-D-glucosamine 1-phosphate; alpha-D-Galactose 1-phosphate; D-Glucose 1-phosphate; UDP-L-arabinose; D-Mannose 6-phosphate; GDP-mannose; D-Glucosamine 6-phosphate; alpha-D-Glucose; D-Mannose 1-phosphate; GDP-L-fucose; L-Fucose 1-phosp…
		Pentose phosphate pathway	alpha-D-Glucose 6-phosphate; Deoxyribose; D-Ribose 5-phosphate; D-Ribose; D-Glyceraldehyde 3-phosphate; Sedoheptulose 7-phosphate; D-Ribulose 5-phosphate; D-Fructose 6-phosphate; D-Fructose 1,6-bisphosphate; 6-Phospho-D-gluconate; D-Glucono-1,5-lactone 6-phosphate; beta-D-Glucose 6-phosphate; D-Gluconic acid; alpha-D-Ribose 1-phosphate; 2-Deoxy-D-ribose 5-phosphate; 5-Phospho-alpha-D-ribose 1-dip…
		Glycerolipid metabolism	1,2-Diacyl-sn-glycerol; UDP-glucose; UDP-6-sulfoquinovose; 1,2-Diacyl-3-beta-D-galactosyl-sn-glycerol; Triacylglycerol; Acyl-CoA; Phosphatidate; 1-Acyl-sn-glycerol 3-phosphate; 1-Acylglycerol; sn-Glycerol 3-phosphate; Glycerol; D-Glyceraldehyde; D-Glycerate; Digalactosyl-diacylglycerol; D-Glucose 1-phosphate; Sulfoquinovosyldiacylglycerol; Fatty acid; 3-Phospho-D-glycerate; 1,2-Diacyl-3-O-[beta-D…
		Nicotinate and nicotinamide metabolism	Deamino-NAD+; L-Aspartate; Iminoaspartate; Glycerone phosphate; Quinolinate; Nicotinate D-ribonucleotide; NAD+; Nicotinamide D-ribonucleotide; Nicotinate D-ribonucleoside; Nicotinamide-beta-riboside; Nicotinate; NADP+; Nicotinamide
R2	Increased	Arginine biosynthesis	N-Acetyl-L-citrulline; L-Glutamate; L-Arginine; Urea; N-Acetylornithine; N-Acetyl-L-glutamate 5-semialdehyde; N-Acetyl-L-glutamate 5-phosphate; N-Acetyl-L-glutamate; N-(L-Arginino)succinate; L-Aspartate; L-Citrulline; Carbamoyl phosphate; L-Ornithine; Ammonia; 2-Oxoglutarate; CO2; Fumarate; L-Glutamine
		Glutathione metabolism	R-S-Cysteinylglycine; R-S-Glutathione; Glutathione; NADP+; NADPH; Glutathione disulfide; Glycine; gamma-L-Glutamyl-L-cysteine; L-Cysteine; L-Glutamate; Cys-Gly; Pidolic acid; L-Amino acid; (5-L-Glutamyl)-L-amino acid; RX; L-Ornithine; Putrescine; Cadaverine; Ascorbate; Tryparedoxin; Trypanothione; S-Substituted L-cysteine; Spermidine; Aminopropylcadaverine; Dehydroascorbate; Tryparedoxin disulfid…
		Taurine and hypotaurine metabolism	L-Cysteate; Hypotaurine; 3-Sulfino-L-alanine; Taurine; 5-L-Glutamyl-taurine
		Alanine, aspartate and glutamate metabolism	2-Oxosuccinamate; L-Aspartate; L-Asparagine; N-(L-Arginino)succinate; N6-(1,2-Dicarboxyethyl)-AMP; L-Alanine; Succinate semialdehyde; L-Glutamine; 2-Oxoglutarate; L-Glutamate; 2-Oxoglutaramate; (S)-1-Pyrroline-5-carboxylate; 4-Aminobutanoate; Oxaloacetate; Fumarate; Pyruvate; N-Carbamoyl-L-aspartate; Succinate; Ammonia; Carbamoyl phosphate; D-Glucosamine 6-phosphate; 5-Phosphoribosylamine
		Valine, leucine and isoleucine biosynthesis	(R)-2-Methylmalate; 2-Methylmaleate; D-erythro-3-Methylmalate; L-Threonine; (S)-3-Methyl-2-oxopentanoic acid; L-Leucine; (R)-2,3-Dihydroxy-3-methylpentanoate; alpha-Isopropylmalate; (2R,3S)-3-Isopropylmalate; 3-Methyl-2-oxobutanoic acid; (R)-2,3-Dihydroxy-3-methylbutanoate; (S)-2-Aceto-2-hydroxybutanoate; (S)-2-Acetolactate; Pyruvate; 2-Oxobutanoate; L-Isoleucine; 4-Methyl-2-oxopentanoate; (R)-3-…
		Pantothenate and CoA biosynthesis	Dephospho-CoA; Pantetheine 4'-phosphate; Pantetheine; (R)-4'-Phosphopantothenoyl-L-cysteine; N-((R)-Pantothenoyl)-L-cysteine; Pantothenate; 3-Ureidopropionate; 5,6-Dihydrouracil; beta-Alanine; (R)-Pantoate; 3-Methyl-2-oxobutanoic acid; (R)-2,3-Dihydroxy-3-methylbutanoate; (S)-2-Acetolactate; Pyruvate; L-Valine; CoA; Apo-[acyl-carrier-protein]; D-4'-Phosphopantothenate; L-Cysteine; 3-Aminopropanal…
		Galactose metabolism	Stachyose; D-Tagatose 6-phosphate; D-Gal alpha 1->6D-Gal alpha 1->6D-Glucose; Raffinose; Melibiose; 3-beta-D-Galactosyl-sn-glycerol; Epimelibiose; Melibiitol; alpha-D-Galactosyl-(1->3)-1D-myo-inositol; alpha-D-Glucose; Lactose; D-Glucose 1-phosphate; UDP-glucose; alpha-D-Galactose 1-phosphate; Sucrose; UDP-alpha-D-galactose; Galactan; D-Galactose; D-Tagatose 1,6-bisphosphate; D-Glucose; Glycerol;…
		Glycerophospholipid metabolism	Phosphatidylethanolamine; 1-Acyl-sn-glycero-3-phosphocholine; Choline phosphate; Choline; Ethanolamine phosphate; Ethanolamine; Phosphatidylcholine; 1,2-Diacyl-sn-glycerol; Phosphatidate; Phosphatidylserine; sn-Glycero-3-phosphoethanolamine; 1-Acyl-sn-glycerol 3-phosphate; CDP-diacylglycerol; sn-Glycerol 3-phosphate; Phosphatidylglycerophosphate; N-Methylethanolamine phosphate; CDP-ethanolamine; …
		Arginine and proline metabolism	L-Arginine; N(omega)-Hydroxyarginine; 4-Guanidinobutanamide; Agmatine; N-Carbamoylputrescine; 4-Aminobutyraldehyde; S-Adenosylmethioninamine; Putrescine; S-Adenosyl-L-methionine; N4-Acetylaminobutanal; Spermidine; Spermine; L-erythro-4-Hydroxyglutamate; L-4-Hydroxyglutamate semialdehyde; L-1-Pyrroline-3-hydroxy-5-carboxylate; L-Proline; L-Glutamyl 5-phosphate; L-Glutamate; L-Glutamate 5-semialdeh…
		Glyoxylate and dicarboxylate metabolism	cis-Aconitate; Isocitrate; N-Formylderivatives; Glycolate; Oxalate; Formate; Citrate; Hydroxypyruvate; (S)-Malate; D-Glycerate; D-Ribulose 1,5-bisphosphate; 2-Phosphoglycolate; Acetyl-CoA; L-Serine; Glyoxylate; Glycine; Hydrogen peroxide; L-Glutamate; L-Glutamine; 2-Oxoglutarate; Acetate; Succinate; Oxalyl-CoA; CO2; Oxaloacetate; 3-Phospho-D-glycerate; Acetoacetyl-CoA; Ammonia; Oxygen
	Decreased	Glycerophospholipid metabolism	Phosphatidylethanolamine; 1-Acyl-sn-glycero-3-phosphocholine; Choline phosphate; Choline; Ethanolamine phosphate; Ethanolamine; Phosphatidylcholine; 1,2-Diacyl-sn-glycerol; Phosphatidate; Phosphatidylserine; sn-Glycero-3-phosphoethanolamine; 1-Acyl-sn-glycerol 3-phosphate; CDP-diacylglycerol; sn-Glycerol 3-phosphate; Phosphatidylglycerophosphate; N-Methylethanolamine phosphate; CDP-ethanolamine; …
		Glycerolipid metabolism	1,2-Diacyl-sn-glycerol; UDP-glucose; UDP-6-sulfoquinovose; 1,2-Diacyl-3-beta-D-galactosyl-sn-glycerol; Triacylglycerol; Acyl-CoA; Phosphatidate; 1-Acyl-sn-glycerol 3-phosphate; 1-Acylglycerol; sn-Glycerol 3-phosphate; Glycerol; D-Glyceraldehyde; D-Glycerate; Digalactosyl-diacylglycerol; D-Glucose 1-phosphate; Sulfoquinovosyldiacylglycerol; Fatty acid; 3-Phospho-D-glycerate; 1,2-Diacyl-3-O-[beta-D…
		Amino sugar and nucleotide sugar metabolism	UDP-4-dehydro-6-deoxy-D-glucose; UDP-4-keto-rhamnose; UDP-glucose; 1-Phospho-alpha-D-galacturonate; UDP-glucuronate; N-Acetyl-D-glucosamine 6-phosphate; N-Acetyl-alpha-D-glucosamine 1-phosphate; alpha-D-Galactose 1-phosphate; D-Glucose 1-phosphate; UDP-L-arabinose; D-Mannose 6-phosphate; GDP-mannose; D-Glucosamine 6-phosphate; alpha-D-Glucose; D-Mannose 1-phosphate; GDP-L-fucose; L-Fucose 1-phosp…
		Valine, leucine and isoleucine biosynthesis	(R)-2-Methylmalate; 2-Methylmaleate; D-erythro-3-Methylmalate; L-Threonine; (S)-3-Methyl-2-oxopentanoic acid; L-Leucine; (R)-2,3-Dihydroxy-3-methylpentanoate; alpha-Isopropylmalate; (2R,3S)-3-Isopropylmalate; 3-Methyl-2-oxobutanoic acid; (R)-2,3-Dihydroxy-3-methylbutanoate; (S)-2-Aceto-2-hydroxybutanoate; (S)-2-Acetolactate; Pyruvate; 2-Oxobutanoate; L-Isoleucine; 4-Methyl-2-oxopentanoate; (R)-3-…
		Nicotinate and nicotinamide metabolism	Deamino-NAD+; L-Aspartate; Iminoaspartate; Glycerone phosphate; Quinolinate; Nicotinate D-ribonucleotide; NAD+; Nicotinamide D-ribonucleotide; Nicotinate D-ribonucleoside; Nicotinamide-beta-riboside; Nicotinate; NADP+; Nicotinamide
R3	Increased	Arginine biosynthesis	N-Acetyl-L-citrulline; L-Glutamate; L-Arginine; Urea; N-Acetylornithine; N-Acetyl-L-glutamate 5-semialdehyde; N-Acetyl-L-glutamate 5-phosphate; N-Acetyl-L-glutamate; N-(L-Arginino)succinate; L-Aspartate; L-Citrulline; Carbamoyl phosphate; L-Ornithine; Ammonia; 2-Oxoglutarate; CO2; Fumarate; L-Glutamine
		Taurine and hypotaurine metabolism	L-Cysteate; Hypotaurine; 3-Sulfino-L-alanine; Taurine; 5-L-Glutamyl-taurine
		Alanine, aspartate and glutamate metabolism	2-Oxosuccinamate; L-Aspartate; L-Asparagine; N-(L-Arginino)succinate; N6-(1,2-Dicarboxyethyl)-AMP; L-Alanine; Succinate semialdehyde; L-Glutamine; 2-Oxoglutarate; L-Glutamate; 2-Oxoglutaramate; (S)-1-Pyrroline-5-carboxylate; 4-Aminobutanoate; Oxaloacetate; Fumarate; Pyruvate; N-Carbamoyl-L-aspartate; Succinate; Ammonia; Carbamoyl phosphate; D-Glucosamine 6-phosphate; 5-Phosphoribosylamine
		Glycerophospholipid metabolism	Phosphatidylethanolamine; 1-Acyl-sn-glycero-3-phosphocholine; Choline phosphate; Choline; Ethanolamine phosphate; Ethanolamine; Phosphatidylcholine; 1,2-Diacyl-sn-glycerol; Phosphatidate; Phosphatidylserine; sn-Glycero-3-phosphoethanolamine; 1-Acyl-sn-glycerol 3-phosphate; CDP-diacylglycerol; sn-Glycerol 3-phosphate; Phosphatidylglycerophosphate; N-Methylethanolamine phosphate; CDP-ethanolamine; …
		Glutathione metabolism	R-S-Cysteinylglycine; R-S-Glutathione; Glutathione; NADP+; NADPH; Glutathione disulfide; Glycine; gamma-L-Glutamyl-L-cysteine; L-Cysteine; L-Glutamate; Cys-Gly; Pidolic acid; L-Amino acid; (5-L-Glutamyl)-L-amino acid; RX; L-Ornithine; Putrescine; Cadaverine; Ascorbate; Tryparedoxin; Trypanothione; S-Substituted L-cysteine; Spermidine; Aminopropylcadaverine; Dehydroascorbate; Tryparedoxin disulfid…
		Pyrimidine metabolism	UDP; UMP; L-Glutamine; Carbamoyl phosphate; (S)-Dihydroorotate; Orotidine 5'-phosphate; UTP; Uracil; Uridine; 5,6-Dihydrouracil; 3-Ureidopropionate; CTP; CDP; CMP; Cytidine; dCDP; dCMP; dCTP; dUDP; dUMP; Deoxyuridine; Deoxycytidine; dTDP; dTTP; dTMP; Thymidine; Thymine; (R)-5,6-Dihydrothymine; (R)-3-Ureidoisobutyrate; 3'-UMP; 3'-CMP; 2'-Deoxy-5-hydroxymethylcytidine-5'-diphosphate; N-Carbamoyl-L-…
		Valine, leucine and isoleucine biosynthesis	(R)-2-Methylmalate; 2-Methylmaleate; D-erythro-3-Methylmalate; L-Threonine; (S)-3-Methyl-2-oxopentanoic acid; L-Leucine; (R)-2,3-Dihydroxy-3-methylpentanoate; alpha-Isopropylmalate; (2R,3S)-3-Isopropylmalate; 3-Methyl-2-oxobutanoic acid; (R)-2,3-Dihydroxy-3-methylbutanoate; (S)-2-Aceto-2-hydroxybutanoate; (S)-2-Acetolactate; Pyruvate; 2-Oxobutanoate; L-Isoleucine; 4-Methyl-2-oxopentanoate; (R)-3-…
	Decreased	Glycerophospholipid metabolism	Phosphatidylethanolamine; 1-Acyl-sn-glycero-3-phosphocholine; Choline phosphate; Choline; Ethanolamine phosphate; Ethanolamine; Phosphatidylcholine; 1,2-Diacyl-sn-glycerol; Phosphatidate; Phosphatidylserine; sn-Glycero-3-phosphoethanolamine; 1-Acyl-sn-glycerol 3-phosphate; CDP-diacylglycerol; sn-Glycerol 3-phosphate; Phosphatidylglycerophosphate; N-Methylethanolamine phosphate; CDP-ethanolamine; …
		Glycerolipid metabolism	1,2-Diacyl-sn-glycerol; UDP-glucose; UDP-6-sulfoquinovose; 1,2-Diacyl-3-beta-D-galactosyl-sn-glycerol; Triacylglycerol; Acyl-CoA; Phosphatidate; 1-Acyl-sn-glycerol 3-phosphate; 1-Acylglycerol; sn-Glycerol 3-phosphate; Glycerol; D-Glyceraldehyde; D-Glycerate; Digalactosyl-diacylglycerol; D-Glucose 1-phosphate; Sulfoquinovosyldiacylglycerol; Fatty acid; 3-Phospho-D-glycerate; 1,2-Diacyl-3-O-[beta-D…
		Nicotinate and nicotinamide metabolism	Deamino-NAD+; L-Aspartate; Iminoaspartate; Glycerone phosphate; Quinolinate; Nicotinate D-ribonucleotide; NAD+; Nicotinamide D-ribonucleotide; Nicotinate D-ribonucleoside; Nicotinamide-beta-riboside; Nicotinate; NADP+; Nicotinamide
		Amino sugar and nucleotide sugar metabolism	UDP-4-dehydro-6-deoxy-D-glucose; UDP-4-keto-rhamnose; UDP-glucose; 1-Phospho-alpha-D-galacturonate; UDP-glucuronate; N-Acetyl-D-glucosamine 6-phosphate; N-Acetyl-alpha-D-glucosamine 1-phosphate; alpha-D-Galactose 1-phosphate; D-Glucose 1-phosphate; UDP-L-arabinose; D-Mannose 6-phosphate; GDP-mannose; D-Glucosamine 6-phosphate; alpha-D-Glucose; D-Mannose 1-phosphate; GDP-L-fucose; L-Fucose 1-phosp…
		Valine, leucine and isoleucine biosynthesis	(R)-2-Methylmalate; 2-Methylmaleate; D-erythro-3-Methylmalate; L-Threonine; (S)-3-Methyl-2-oxopentanoic acid; L-Leucine; (R)-2,3-Dihydroxy-3-methylpentanoate; alpha-Isopropylmalate; (2R,3S)-3-Isopropylmalate; 3-Methyl-2-oxobutanoic acid; (R)-2,3-Dihydroxy-3-methylbutanoate; (S)-2-Aceto-2-hydroxybutanoate; (S)-2-Acetolactate; Pyruvate; 2-Oxobutanoate; L-Isoleucine; 4-Methyl-2-oxopentanoate; (R)-3-…
