# Supplementary material for: Maize nodal root growth maintenance during water deficit: metabolic acclimation and the role of increased solute deposition in osmotic adjustment
Source: Front Plant Sci. 2025 Jun 9;16:1566453. doi: 10.3389/fpls.2025.1566453 (PMC12183189; doi:10.3389/fpls.2025.1566453)
Supplement: Supplementary file 9 [file Table3.xlsx]

## Sheet: Sheet1
Supplemental Table S3- Metabolite abundance changes for Val, Leu, Iso pathways
Metabolites in red text: differential metabolites in the study
Region	WD Abundance Change	Metabolites
R1	Increased	L-Threonine; (R)-2,3-Dihydroxy-3-methylpentanoate; alpha-Isopropylmalate; 3-Methyl-2-oxobutanoic acid; L-Isoleucine; L-Valine;
R2		L-Threonine; (R)-2,3-Dihydroxy-3-methylpentanoate; alpha-Isopropylmalate; 3-Methyl-2-oxobutanoic acid; L-Valine;
R3		L-Threonine; (R)-2,3-Dihydroxy-3-methylpentanoate; alpha-Isopropylmalate; 3-Methyl-2-oxobutanoic acid; L-Valine;
R2	Decreased	2-Methylmaleate; (S)-3-Methyl-2-oxopentanoic acid; L-Leucine; Pyruvate; 4-Methyl-2-oxopentanoate; 2-Isopropylmaleate;
R3		2-Methylmaleate; (S)-3-Methyl-2-oxopentanoic acid; L-Leucine; Pyruvate; 4-Methyl-2-oxopentanoate; 2-Isopropylmaleate;
